# Supplementary material for: Single‐Cell Simultaneous Metabolome and Transcriptome Profiling Revealing Metabolite‐Gene Correlation Network
Source: Adv Sci (Weinh). 2024 Dec 4;12(4):2411276. doi: 10.1002/advs.202411276 (PMC11775534; doi:10.1002/advs.202411276)
Supplement: Supplementary file 3 — Supporting Information [file ADVS-12-2411276-s003.zip]

Archive with 5 entries (5 files):
- Data S5.xlsx
- Data S1.xlsx
- Data S2.xlsx
- Data S3.xlsx
- Data S4.xlsx
