# Supplementary material for: Single‐Cell Simultaneous Metabolome and Transcriptome Profiling Revealing Metabolite‐Gene Correlation Network
Source: Adv Sci (Weinh). 2024 Dec 4;12(4):2411276. doi: 10.1002/advs.202411276 (PMC11775534; doi:10.1002/advs.202411276)
Supplement: Supplementary file 3 — Supporting Information [file ADVS-12-2411276-s003.zip › Data S5.xlsx]

## Sheet: Lac-vs-Ctl
gene_id	BaseMean_DESeq2	BaseMean_control_Ctl	BaseMean_case_Lac	FoldChange	log2FoldChange	p-value	q-value	Regulation	FPKM_Lac1	FPKM_Lac2	FPKM_Lac3	FPKM_Ctl1	FPKM_Ctl2	FPKM_Ctl3	gene_Dbxref	coding_type	pathway	pathway_description	GO_ID	GO_term	wiki_ID	wiki_term	Reactome_ID	Reactome_term	TF_family
AW112010	8028.06	54.1881	16001.9	295.404	8.20655	0	0	Up	508.755	374.474	540.865	2.43175	2.23269	2.30458	107350	non_coding			GO:0003674,GO:0005575,GO:0008150	molecular_function|cellular_component|biological_process
Acod1	46347.4	55.6456	92639.1	1660.28	10.6972	0	0	Up	835.299	836.79	798.06	0.481739	0.841141	0.819527	16365	protein_coding			GO:0002376,GO:0002760,GO:0005739,GO:0006952,GO:0006954,GO:0007566,GO:0009617,GO:0016829,GO:0032088,GO:0032480,GO:0032496,GO:0034136,GO:0034144,GO:0035458,GO:0042803,GO:0045087,GO:0045824,GO:0047613,GO:0050728,GO:0051607,GO:0071219,GO:0071222,GO:0071346,GO:0071347,GO:0071356,GO:0071393,GO:0072573,GO:2000379	immune system process|positive regulation of antimicrobial humoral response|mitochondrion|defense response|inflammatory response|embryo implantation|response to bacterium|lyase activity|negative regulation of NF-kappaB transcription factor activity|negative regulation of type I interferon production|response to lipopolysaccharide|negative regulation of toll-like receptor 2 signaling pathway|negat…
Acsl1	17608.9	1687.67	33530.1	19.8679	4.31237	0	0	Up	110.243	103.035	115.383	7.97489	7.66842	8.26303	14081	protein_coding	mmu00061,mmu00071,mmu04146,mmu04216,mmu04920,mmu03320,mmu04714	Fatty acid biosynthesis|Fatty acid degradation|Peroxisome|Ferroptosis|Adipocytokine signaling pathway|PPAR signaling pathway|Thermogenesis	GO:0000038,GO:0000166,GO:0001676,GO:0004467,GO:0005524,GO:0005739,GO:0005741,GO:0005777,GO:0005778,GO:0005783,GO:0006629,GO:0006631,GO:0008610,GO:0010033,GO:0010747,GO:0015908,GO:0016020,GO:0016874,GO:0019432,GO:0033211,GO:0035338,GO:0042178,GO:0043231,GO:0043539,GO:0043758,GO:0044539,GO:0047676,GO:0050197,GO:0090434,GO:0120162	very long-chain fatty acid metabolic process|nucleotide binding|long-chain fatty acid metabolic process|long-chain fatty acid-CoA ligase activity|ATP binding|mitochondrion|mitochondrial outer membrane|peroxisome|peroxisomal membrane|endoplasmic reticulum|lipid metabolic process|fatty acid metabolic process|lipid biosynthetic process|response to organic substance|positive regulation of long-chain …	WP4350,WP4351,WP401,WP336,WP4346,WP1269,WP2316	Omega-3 / omega-6 fatty acid synthesis|Omega-9 fatty acid synthesis|Mitochondrial long chain fatty acid beta-oxidation|Fatty acid biosynthesis|Cholesterol metabolism with Bloch and Kandutsch-Russell pathways|Fatty acid beta-oxidation|PPAR signaling pathway	R-MMU-1430728,R-MMU-2046104,R-MMU-2046105,R-MMU-2046106,R-MMU-556833,R-MMU-75105,R-MMU-75876,R-MMU-8978868	Metabolism|alpha-linolenic (omega3) and linoleic (omega6) acid metabolism|Linoleic acid (LA) metabolism|alpha-linolenic acid (ALA) metabolism|Metabolism of lipids|Fatty acyl-CoA biosynthesis|Synthesis of very long-chain fatty acyl-CoAs|Fatty acid metabolism
Aoah	9680.28	1555.86	17804.7	11.4437	3.51648	0	0	Up	96.2427	92.9126	93.9725	12.0613	11.9636	11.7185	27052	protein_coding			GO:0005509,GO:0005576,GO:0006629,GO:0006631,GO:0008653,GO:0009104,GO:0016787,GO:0016788,GO:0031410,GO:0046872,GO:0050528,GO:0050728	calcium ion binding|extracellular region|lipid metabolic process|fatty acid metabolic process|lipopolysaccharide metabolic process|lipopolysaccharide catabolic process|hydrolase activity|hydrolase activity, acting on ester bonds|cytoplasmic vesicle|metal ion binding|acyloxyacyl hydrolase activity|negative regulation of inflammatory response
B2m	98981.2	23353.8	174609	7.47668	2.9024	0	0	Up	4624.18	4754.78	4656.96	921.556	875.153	916.021	12010	protein_coding	mmu04612,mmu05166,mmu05170,mmu05168,mmu05163,mmu05169	Antigen processing and presentation|Human T-cell leukemia virus 1 infection|Human immunodeficiency virus 1 infection|Herpes simplex virus 1 infection|Human cytomegalovirus infection|Epstein-Barr virus infection	GO:0001913,GO:0001916,GO:0002237,GO:0002376,GO:0002474,GO:0002481,GO:0002503,GO:0002726,GO:0003254,GO:0005515,GO:0005576,GO:0005615,GO:0005765,GO:0005794,GO:0005829,GO:0005886,GO:0006826,GO:0006879,GO:0006955,GO:0006968,GO:0007608,GO:0007611,GO:0009897,GO:0010977,GO:0019731,GO:0019885,GO:0019886,GO:0023026,GO:0030670,GO:0031902,GO:0032092,GO:0033077,GO:0034756,GO:0042026,GO:0042605,GO:0042612,GO:…	T cell mediated cytotoxicity|positive regulation of T cell mediated cytotoxicity|response to molecule of bacterial origin|immune system process|antigen processing and presentation of peptide antigen via MHC class I|antigen processing and presentation of exogenous protein antigen via MHC class Ib, TAP-dependent|peptide antigen assembly with MHC class II protein complex|positive regulation of T cel…			R-MMU-1236974,R-MMU-1236975,R-MMU-1236977,R-MMU-1280218,R-MMU-168249,R-MMU-168256,R-MMU-198933,R-MMU-2172127,R-MMU-2424491,R-MMU-6798695,R-MMU-983169,R-MMU-983170	ER-Phagosome pathway|Antigen processing-Cross presentation|Endosomal/Vacuolar pathway|Adaptive Immune System|Innate Immune System|Immune System|Immunoregulatory interactions between a Lymphoid and a non-Lymphoid cell|DAP12 interactions|DAP12 signaling|Neutrophil degranulation|Class I MHC mediated antigen processing & presentation|Antigen Presentation: Folding, assembly and peptide loading of clas…
Bst1	4200.57	76.1219	8325.02	109.486	6.7746	0	0	Up	79.1983	84.6096	81.9114	1.16671	0.872144	1.2066	12182	protein_coding	mmu00760,mmu04970,mmu04972	Nicotinate and nicotinamide metabolism|Salivary secretion|Pancreatic secretion	GO:0001931,GO:0001952,GO:0003953,GO:0005886,GO:0008284,GO:0016020,GO:0016740,GO:0016787,GO:0016849,GO:0030890,GO:0032956,GO:0050135,GO:0050727,GO:0050730,GO:0050848,GO:0061809,GO:0061811,GO:0061812,GO:0090022,GO:0098552	uropod|regulation of cell-matrix adhesion|NAD+ nucleosidase activity|plasma membrane|positive regulation of cell population proliferation|membrane|transferase activity|hydrolase activity|phosphorus-oxygen lyase activity|positive regulation of B cell proliferation|regulation of actin cytoskeleton organization|NAD(P)+ nucleosidase activity|regulation of inflammatory response|regulation of peptidyl-…			R-MMU-1430728,R-MMU-163125,R-MMU-168249,R-MMU-168256,R-MMU-196807,R-MMU-196849,R-MMU-196854,R-MMU-392499,R-MMU-597592,R-MMU-6798695	Metabolism|Post-translational modification: synthesis of GPI-anchored proteins|Innate Immune System|Immune System|Nicotinate metabolism|Metabolism of water-soluble vitamins and cofactors|Metabolism of vitamins and cofactors|Metabolism of proteins|Post-translational protein modification|Neutrophil degranulation
Bst2	35216.9	2828.11	67605.6	23.9045	4.57921	0	0	Up	1927.01	1737.63	2102.98	116.909	122.066	110.005	69550	protein_coding	mmu03250,mmu05170,mmu05168	Viral life cycle - HIV-1|Human immunodeficiency virus 1 infection|Herpes simplex virus 1 infection	GO:0002376,GO:0002737,GO:0005737,GO:0005768,GO:0005771,GO:0005794,GO:0005886,GO:0008191,GO:0009615,GO:0009986,GO:0016020,GO:0016324,GO:0030308,GO:0030336,GO:0032956,GO:0034341,GO:0035455,GO:0035456,GO:0042802,GO:0042803,GO:0043231,GO:0045071,GO:0045087,GO:0051607,GO:0098552,GO:1901253	immune system process|negative regulation of plasmacytoid dendritic cell cytokine production|cytoplasm|endosome|multivesicular body|Golgi apparatus|plasma membrane|metalloendopeptidase inhibitor activity|response to virus|cell surface|membrane|apical plasma membrane|negative regulation of cell growth|negative regulation of cell migration|regulation of actin cytoskeleton organization|response to t…			R-MMU-168249,R-MMU-168256,R-MMU-6798695	Innate Immune System|Immune System|Neutrophil degranulation
Ccl5	101027	19.3452	202035	10474.6	13.3546	0	0	Up	8576.35	8247.11	9352.46	1.5805	1.0492	0.99668	20304	protein_coding	mmu04668,mmu04060,mmu04061,mmu04620,mmu04621,mmu04623,mmu04062,mmu05164,mmu05168,mmu05163,mmu05142,mmu05323,mmu05020,mmu05417	TNF signaling pathway|Cytokine-cytokine receptor interaction|Viral protein interaction with cytokine and cytokine receptor|Toll-like receptor signaling pathway|NOD-like receptor signaling pathway|Cytosolic DNA-sensing pathway|Chemokine signaling pathway|Influenza A|Herpes simplex virus 1 infection|Human cytomegalovirus infection|Chagas disease|Rheumatoid arthritis|Prion disease|Lipid and atherosc…	GO:0002230,GO:0002548,GO:0004435,GO:0004672,GO:0005125,GO:0005576,GO:0005615,GO:0005737,GO:0006816,GO:0006874,GO:0006887,GO:0006935,GO:0006954,GO:0006955,GO:0007159,GO:0007186,GO:0007267,GO:0008009,GO:0008201,GO:0009636,GO:0010628,GO:0010759,GO:0010820,GO:0014911,GO:0016004,GO:0030298,GO:0030335,GO:0030593,GO:0031269,GO:0031328,GO:0031584,GO:0031622,GO:0031726,GO:0031730,GO:0033634,GO:0034097,GO:…	positive regulation of defense response to virus by host|monocyte chemotaxis|phosphatidylinositol phospholipase C activity|protein kinase activity|cytokine activity|extracellular region|extracellular space|cytoplasm|calcium ion transport|intracellular calcium ion homeostasis|exocytosis|chemotaxis|inflammatory response|immune response|leukocyte cell-cell adhesion|G protein-coupled receptor signali…	WP3632,WP1243,WP2292,WP5242	Lung fibrosis|EBV LMP1 signaling|Chemokine signaling pathway|Comprehensive IL-17A signaling	R-MMU-162582,R-MMU-372790,R-MMU-373076,R-MMU-375276,R-MMU-380108,R-MMU-388396,R-MMU-418594,R-MMU-500792	Signal Transduction|Signaling by GPCR|Class A/1 (Rhodopsin-like receptors)|Peptide ligand-binding receptors|Chemokine receptors bind chemokines|GPCR downstream signalling|G alpha (i) signalling events|GPCR ligand binding
Cd38	4642.71	46.8545	9238.56	196.583	7.61899	0	0	Up	70.8506	66.7913	74.076	0.31798	0.630703	0.602844	12494	protein_coding	mmu00760,mmu04020,mmu04640,mmu04921,mmu04970,mmu04972	Nicotinate and nicotinamide metabolism|Calcium signaling pathway|Hematopoietic cell lineage|Oxytocin signaling pathway|Salivary secretion|Pancreatic secretion	GO:0001666,GO:0003953,GO:0005886,GO:0007204,GO:0008284,GO:0009410,GO:0009725,GO:0009986,GO:0010977,GO:0014824,GO:0016020,GO:0016323,GO:0016740,GO:0016787,GO:0016798,GO:0016849,GO:0030307,GO:0030890,GO:0032024,GO:0033194,GO:0042100,GO:0042802,GO:0043066,GO:0045779,GO:0045892,GO:0045893,GO:0045907,GO:0050135,GO:0050853,GO:0060292,GO:0061809	response to hypoxia|NAD+ nucleosidase activity|plasma membrane|positive regulation of cytosolic calcium ion concentration|positive regulation of cell population proliferation|response to xenobiotic stimulus|response to hormone|cell surface|negative regulation of neuron projection development|artery smooth muscle contraction|membrane|basolateral plasma membrane|transferase activity|hydrolase activ…			R-MMU-1430728,R-MMU-196807,R-MMU-196849,R-MMU-196854	Metabolism|Nicotinate metabolism|Metabolism of water-soluble vitamins and cofactors|Metabolism of vitamins and cofactors
Cfb	60624.6	293.743	120955	411.661	8.68531	0	0	Up	971.144	936.288	1102.24	3.35069	3.85016	3.37626	14962	protein_coding	mmu04610,mmu05171,mmu05150	Complement and coagulation cascades|Coronavirus disease - COVID-19|Staphylococcus aureus infection	GO:0002376,GO:0004252,GO:0005576,GO:0005601,GO:0006508,GO:0006956,GO:0006957,GO:0008233,GO:0008236,GO:0009617,GO:0016787,GO:0042100,GO:0045087	immune system process|serine-type endopeptidase activity|extracellular region|classical-complement-pathway C3/C5 convertase complex|proteolysis|complement activation|complement activation, alternative pathway|peptidase activity|serine-type peptidase activity|response to bacterium|hydrolase activity|B cell proliferation|innate immune response	WP310	mRNA processing
Clec4e	19966.7	640.941	39292.4	61.3056	5.93795	0	0	Up	327.501	231.173	340.449	7.12588	6.84988	7.21048	56619	protein_coding	mmu04625,mmu05152	C-type lectin receptor signaling pathway|Tuberculosis	GO:0001819,GO:0002221,GO:0002292,GO:0002376,GO:0005509,GO:0005515,GO:0005886,GO:0006955,GO:0009897,GO:0016020,GO:0030246,GO:0030670,GO:0038023,GO:0038094,GO:0038187,GO:0042742,GO:0042995,GO:0045087,GO:0046872,GO:0051861,GO:0061760	positive regulation of cytokine production|pattern recognition receptor signaling pathway|T cell differentiation involved in immune response|immune system process|calcium ion binding|protein binding|plasma membrane|immune response|external side of plasma membrane|membrane|carbohydrate binding|phagocytic vesicle membrane|signaling receptor activity|Fc-gamma receptor signaling pathway|pattern recog…			R-MMU-168249,R-MMU-168256,R-MMU-5621480,R-MMU-5621481	Innate Immune System|Immune System|Dectin-2 family|C-type lectin receptors (CLRs)
Cxcl10	11418.6	39.0579	22798.1	583.02	9.1874	0	0	Up	510.754	394.546	523.309	0.921698	1.16603	1.44478	15945	protein_coding	mmu04668,mmu04060,mmu04061,mmu04620,mmu04622,mmu04623,mmu04657,mmu04062,mmu05160,mmu05171,mmu05164,mmu05169	TNF signaling pathway|Cytokine-cytokine receptor interaction|Viral protein interaction with cytokine and cytokine receptor|Toll-like receptor signaling pathway|RIG-I-like receptor signaling pathway|Cytosolic DNA-sensing pathway|IL-17 signaling pathway|Chemokine signaling pathway|Hepatitis C|Coronavirus disease - COVID-19|Influenza A|Epstein-Barr virus infection	GO:0002690,GO:0005125,GO:0005576,GO:0005615,GO:0006935,GO:0006952,GO:0006954,GO:0006955,GO:0007186,GO:0007189,GO:0008009,GO:0008201,GO:0008284,GO:0009617,GO:0009897,GO:0010818,GO:0010819,GO:0016525,GO:0030335,GO:0030593,GO:0031640,GO:0042056,GO:0042118,GO:0042127,GO:0042981,GO:0045236,GO:0045662,GO:0048248,GO:0051281,GO:0051607,GO:0061844,GO:0070098,GO:0071222,GO:0090026,GO:0097398,GO:1901509,GO:…	positive regulation of leukocyte chemotaxis|cytokine activity|extracellular region|extracellular space|chemotaxis|defense response|inflammatory response|immune response|G protein-coupled receptor signaling pathway|adenylate cyclase-activating G protein-coupled receptor signaling pathway|chemokine activity|heparin binding|positive regulation of cell population proliferation|response to bacterium|e…	WP5128,WP2292,WP2432,WP1253	Fibrin complement receptor 3 signaling pathway|Chemokine signaling pathway|Spinal cord injury|Type II interferon signaling (IFNG)	R-MMU-162582,R-MMU-372790,R-MMU-373076,R-MMU-375276,R-MMU-380108,R-MMU-388396,R-MMU-418594,R-MMU-500792	Signal Transduction|Signaling by GPCR|Class A/1 (Rhodopsin-like receptors)|Peptide ligand-binding receptors|Chemokine receptors bind chemokines|GPCR downstream signalling|G alpha (i) signalling events|GPCR ligand binding
Cxcl2	2402.21	59.2173	4745.2	80.0906	6.32356	0	0	Up	103.475	98.8442	100.033	1.65986	1.80388	1.98416	20310	protein_coding	mmu04064,mmu04668,mmu04060,mmu04061,mmu04621,mmu04657,mmu04062,mmu05167,mmu05134,mmu05146,mmu05323,mmu05417,mmu04936	NF-kappa B signaling pathway|TNF signaling pathway|Cytokine-cytokine receptor interaction|Viral protein interaction with cytokine and cytokine receptor|NOD-like receptor signaling pathway|IL-17 signaling pathway|Chemokine signaling pathway|Kaposi sarcoma-associated herpesvirus infection|Legionellosis|Amoebiasis|Rheumatoid arthritis|Lipid and atherosclerosis|Alcoholic liver disease	GO:0002237,GO:0005125,GO:0005576,GO:0005615,GO:0006935,GO:0006952,GO:0006954,GO:0006955,GO:0007204,GO:0008009,GO:0030593,GO:0030595,GO:0045236,GO:0061844,GO:0070098,GO:0071222	response to molecule of bacterial origin|cytokine activity|extracellular region|extracellular space|chemotaxis|defense response|inflammatory response|immune response|positive regulation of cytosolic calcium ion concentration|chemokine activity|neutrophil chemotaxis|leukocyte chemotaxis|CXCR chemokine receptor binding|antimicrobial humoral immune response mediated by antimicrobial peptide|chemokin…	WP3632,WP2292,WP2432,WP5242	Lung fibrosis|Chemokine signaling pathway|Spinal cord injury|Comprehensive IL-17A signaling	R-MMU-162582,R-MMU-168249,R-MMU-168256,R-MMU-372790,R-MMU-373076,R-MMU-375276,R-MMU-380108,R-MMU-388396,R-MMU-418594,R-MMU-500792,R-MMU-6798695	Signal Transduction|Innate Immune System|Immune System|Signaling by GPCR|Class A/1 (Rhodopsin-like receptors)|Peptide ligand-binding receptors|Chemokine receptors bind chemokines|GPCR downstream signalling|G alpha (i) signalling events|GPCR ligand binding|Neutrophil degranulation
Dhx58	6772.5	800.382	12744.6	15.9247	3.9932	0	0	Up	114.207	118.687	121.36	11.4105	10.477	10.2851	80861	protein_coding	mmu04622	RIG-I-like receptor signaling pathway	GO:0000166,GO:0002376,GO:0002753,GO:0003677,GO:0003723,GO:0003724,GO:0003725,GO:0003727,GO:0004386,GO:0005524,GO:0005737,GO:0008270,GO:0009615,GO:0009617,GO:0016787,GO:0016887,GO:0032480,GO:0032481,GO:0039534,GO:0039536,GO:0045087,GO:0045088,GO:0045824,GO:0046872,GO:0051607,GO:0140374,GO:1900245,GO:1900246	nucleotide binding|immune system process|cytosolic pattern recognition receptor signaling pathway|DNA binding|RNA binding|RNA helicase activity|double-stranded RNA binding|single-stranded RNA binding|helicase activity|ATP binding|cytoplasm|zinc ion binding|response to virus|response to bacterium|hydrolase activity|ATP hydrolysis activity|negative regulation of type I interferon production|positiv…
Fcgr1	30541.9	3745.74	57338	15.3082	3.93623	0	0	Up	498.25	514.447	514.414	52.1533	45.2208	46.8351	14129	protein_coding	mmu04145,mmu04640,mmu04613,mmu04666,mmu04380,mmu05202,mmu05221,mmu05150,mmu05152,mmu05140,mmu05322	Phagosome|Hematopoietic cell lineage|Neutrophil extracellular trap formation|Fc gamma R-mediated phagocytosis|Osteoclast differentiation|Transcriptional misregulation in cancer|Acute myeloid leukemia|Staphylococcus aureus infection|Tuberculosis|Leishmaniasis|Systemic lupus erythematosus	GO:0001788,GO:0001798,GO:0001805,GO:0002376,GO:0004888,GO:0005886,GO:0006898,GO:0006910,GO:0006911,GO:0007166,GO:0009617,GO:0009897,GO:0016020,GO:0019770,GO:0019771,GO:0019864,GO:0019884,GO:0031774,GO:0042590,GO:0042742,GO:0045087,GO:0050766,GO:0050776,GO:0060100	antibody-dependent cellular cytotoxicity|positive regulation of type IIa hypersensitivity|positive regulation of type III hypersensitivity|immune system process|transmembrane signaling receptor activity|plasma membrane|receptor-mediated endocytosis|phagocytosis, recognition|phagocytosis, engulfment|cell surface receptor signaling pathway|response to bacterium|external side of plasma membrane|memb…	WP3626	Microglia pathogen phagocytosis pathway	R-MMU-1236975,R-MMU-1236978,R-MMU-1280218,R-MMU-168249,R-MMU-168256,R-MMU-2029480,R-MMU-2029481,R-MMU-2029482,R-MMU-2029485,R-MMU-983169	Antigen processing-Cross presentation|Cross-presentation of soluble exogenous antigens (endosomes)|Adaptive Immune System|Innate Immune System|Immune System|Fcgamma receptor (FCGR) dependent phagocytosis|FCGR activation|Regulation of actin dynamics for phagocytic cup formation|Role of phospholipids in phagocytosis|Class I MHC mediated antigen processing & presentation
Fcgr4	9880.86	1216.68	18545.1	15.243	3.93007	0	0	Up	331.438	357.8	333.914	31.847	28.824	36.2792	246256	protein_coding	mmu04145,mmu04613,mmu04650,mmu04666,mmu04380,mmu05150,mmu05152,mmu05140,mmu05322	Phagosome|Neutrophil extracellular trap formation|Natural killer cell mediated cytotoxicity|Fc gamma R-mediated phagocytosis|Osteoclast differentiation|Staphylococcus aureus infection|Tuberculosis|Leishmaniasis|Systemic lupus erythematosus	GO:0002376,GO:0002468,GO:0004888,GO:0005615,GO:0005886,GO:0007166,GO:0009897,GO:0009986,GO:0016020,GO:0019767,GO:0019770,GO:0019772,GO:0019863,GO:0019864,GO:0033001,GO:0034235,GO:0035944,GO:0042119,GO:0043320,GO:0045780,GO:0050776,GO:0071222,GO:0140375,GO:0160006	immune system process|dendritic cell antigen processing and presentation|transmembrane signaling receptor activity|extracellular space|plasma membrane|cell surface receptor signaling pathway|external side of plasma membrane|cell surface|membrane|IgE receptor activity|IgG receptor activity|low-affinity IgG receptor activity|IgE binding|IgG binding|Fc-gamma receptor III complex|GPI anchor binding|p…			R-MMU-1280218,R-MMU-163125,R-MMU-168249,R-MMU-168256,R-MMU-198933,R-MMU-2029480,R-MMU-2029481,R-MMU-2029482,R-MMU-2029485,R-MMU-392499,R-MMU-597592,R-MMU-6798695	Adaptive Immune System|Post-translational modification: synthesis of GPI-anchored proteins|Innate Immune System|Immune System|Immunoregulatory interactions between a Lymphoid and a non-Lymphoid cell|Fcgamma receptor (FCGR) dependent phagocytosis|FCGR activation|Regulation of actin dynamics for phagocytic cup formation|Role of phospholipids in phagocytosis|Metabolism of proteins|Post-translational…
Fgl2	4073.08	504.311	7641.86	15.1531	3.92154	0	0	Up	52.0803	44.5878	43.4696	4.51565	4.68723	4.13904	14190	protein_coding			GO:0002291,GO:0002381,GO:0002605,GO:0002617,GO:0005576,GO:0005615,GO:0031640,GO:0043381,GO:0050687,GO:0062023	T cell activation via T cell receptor contact with antigen bound to MHC molecule on antigen presenting cell|immunoglobulin production involved in immunoglobulin-mediated immune response|negative regulation of dendritic cell antigen processing and presentation|negative regulation of macrophage antigen processing and presentation|extracellular region|extracellular space|killing of cells of another …			R-MMU-168249,R-MMU-168256,R-MMU-6798695	Innate Immune System|Immune System|Neutrophil degranulation
Fpr1	15279	137.53	30420.4	221.431	7.79072	0	0	Up	521.319	518.654	545.426	4.12008	3.12205	3.12188	14293	protein_coding	mmu04015,mmu04080,mmu04613,mmu05150	Rap1 signaling pathway|Neuroactive ligand-receptor interaction|Neutrophil extracellular trap formation|Staphylococcus aureus infection	GO:0001664,GO:0002430,GO:0004875,GO:0004930,GO:0004982,GO:0005124,GO:0005737,GO:0005886,GO:0006935,GO:0006954,GO:0007165,GO:0007186,GO:0007200,GO:0007204,GO:0016020,GO:0050786	G protein-coupled receptor binding|complement receptor mediated signaling pathway|complement receptor activity|G protein-coupled receptor activity|N-formyl peptide receptor activity|scavenger receptor binding|cytoplasm|plasma membrane|chemotaxis|inflammatory response|signal transduction|G protein-coupled receptor signaling pathway|phospholipase C-activating G protein-coupled receptor signaling pa…	WP1396,WP234,WP189	GPCRs, non-odorant |GPCRs, peptide|GPCRs, class A rhodopsin-like	R-MMU-162582,R-MMU-168249,R-MMU-168256,R-MMU-372790,R-MMU-373076,R-MMU-375276,R-MMU-388396,R-MMU-418594,R-MMU-444473,R-MMU-500792,R-MMU-6798695	Signal Transduction|Innate Immune System|Immune System|Signaling by GPCR|Class A/1 (Rhodopsin-like receptors)|Peptide ligand-binding receptors|GPCR downstream signalling|G alpha (i) signalling events|Formyl peptide receptors bind formyl peptides and many other ligands|GPCR ligand binding|Neutrophil degranulation
Fpr2	7793.47	112.246	15474.7	138.016	7.10869	0	0	Up	273.842	256.053	293.29	3.46764	2.6272	2.54092	14289	protein_coding	mmu04080,mmu04613,mmu05150	Neuroactive ligand-receptor interaction|Neutrophil extracellular trap formation|Staphylococcus aureus infection	GO:0001540,GO:0001934,GO:0002430,GO:0002768,GO:0004875,GO:0004930,GO:0004982,GO:0005124,GO:0005737,GO:0005886,GO:0006935,GO:0006954,GO:0007165,GO:0007166,GO:0007186,GO:0007193,GO:0007200,GO:0007204,GO:0016020,GO:0019722,GO:0032930,GO:0038023,GO:0042742,GO:0045089,GO:0050728,GO:0050766,GO:0050786,GO:0050918,GO:0070374,GO:0090026,GO:1904646	amyloid-beta binding|positive regulation of protein phosphorylation|complement receptor mediated signaling pathway|immune response-regulating cell surface receptor signaling pathway|complement receptor activity|G protein-coupled receptor activity|N-formyl peptide receptor activity|scavenger receptor binding|cytoplasm|plasma membrane|chemotaxis|inflammatory response|signal transduction|cell surfac…	WP189	GPCRs, class A rhodopsin-like	R-MMU-162582,R-MMU-168249,R-MMU-168256,R-MMU-372790,R-MMU-373076,R-MMU-375276,R-MMU-388396,R-MMU-416476,R-MMU-418594,R-MMU-444473,R-MMU-500792,R-MMU-6798695	Signal Transduction|Innate Immune System|Immune System|Signaling by GPCR|Class A/1 (Rhodopsin-like receptors)|Peptide ligand-binding receptors|GPCR downstream signalling|G alpha (q) signalling events|G alpha (i) signalling events|Formyl peptide receptors bind formyl peptides and many other ligands|GPCR ligand binding|Neutrophil degranulation
Gbp2	18940.5	341.97	37539.1	109.803	6.77877	0	0	Up	370.054	280.988	403.269	5.2201	4.09251	4.56971	14469	protein_coding	mmu04621	NOD-like receptor signaling pathway	GO:0000139,GO:0000166,GO:0002218,GO:0002376,GO:0003779,GO:0003924,GO:0003925,GO:0004382,GO:0004866,GO:0005525,GO:0005634,GO:0005654,GO:0005737,GO:0005794,GO:0005829,GO:0006605,GO:0009617,GO:0012506,GO:0015629,GO:0016020,GO:0016787,GO:0019003,GO:0019899,GO:0019955,GO:0020005,GO:0030507,GO:0030695,GO:0031410,GO:0035458,GO:0042742,GO:0042802,GO:0042803,GO:0042832,GO:0044406,GO:0045087,GO:0048471,GO:…	Golgi membrane|nucleotide binding|activation of innate immune response|immune system process|actin binding|GTPase activity|G protein activity|GDP phosphatase activity|endopeptidase inhibitor activity|GTP binding|nucleus|nucleoplasm|cytoplasm|Golgi apparatus|cytosol|protein targeting|response to bacterium|vesicle membrane|actin cytoskeleton|membrane|hydrolase activity|GDP binding|enzyme binding|cy…
Gbp3	7610.64	183.962	15037.3	81.7368	6.35291	0	0	Up	123.43	77.7094	125.743	1.88118	1.95141	1.94251	55932	protein_coding	mmu04621	NOD-like receptor signaling pathway	GO:0000166,GO:0001818,GO:0002218,GO:0002376,GO:0003924,GO:0005525,GO:0005634,GO:0005737,GO:0005794,GO:0005829,GO:0005886,GO:0016020,GO:0016787,GO:0020005,GO:0031410,GO:0032480,GO:0034345,GO:0035458,GO:0042742,GO:0042802,GO:0042803,GO:0042832,GO:0043122,GO:0044406,GO:0045070,GO:0045087,GO:0046426,GO:0048471,GO:0050830,GO:0051607,GO:0051715,GO:0071222,GO:0071346,GO:0071356,GO:0140639	nucleotide binding|negative regulation of cytokine production|activation of innate immune response|immune system process|GTPase activity|GTP binding|nucleus|cytoplasm|Golgi apparatus|cytosol|plasma membrane|membrane|hydrolase activity|symbiont-containing vacuole membrane|cytoplasmic vesicle|negative regulation of type I interferon production|negative regulation of type III interferon production|c…
Gbp5	5771.59	43.098	11500.1	266.839	8.05983	0	0	Up	92.0896	65.2309	105.05	0.479874	0.480387	0.461884	229898	protein_coding	mmu04621	NOD-like receptor signaling pathway	GO:0000139,GO:0000166,GO:0002218,GO:0002376,GO:0003924,GO:0003925,GO:0004866,GO:0005515,GO:0005525,GO:0005737,GO:0005794,GO:0006605,GO:0006954,GO:0009617,GO:0016020,GO:0016787,GO:0030695,GO:0031410,GO:0032731,GO:0032741,GO:0034067,GO:0042742,GO:0042802,GO:0042803,GO:0045087,GO:0045089,GO:0048471,GO:0051289,GO:0051607,GO:0051715,GO:0071222,GO:0071346,GO:0106139,GO:0140639,GO:0140678,GO:0140973,GO:…	Golgi membrane|nucleotide binding|activation of innate immune response|immune system process|GTPase activity|G protein activity|endopeptidase inhibitor activity|protein binding|GTP binding|cytoplasm|Golgi apparatus|protein targeting|inflammatory response|response to bacterium|membrane|hydrolase activity|GTPase regulator activity|cytoplasmic vesicle|positive regulation of interleukin-1 beta produc…
Glrx	29021.3	2759.94	55282.7	20.0311	4.32417	0	0	Up	955.811	957.403	958.18	71.5243	67.5859	68.0445	93692	protein_coding			GO:0005634,GO:0005737,GO:0005739,GO:0015038,GO:0019153,GO:0030425,GO:0043025,GO:0045838,GO:2000651	nucleus|cytoplasm|mitochondrion|glutathione disulfide oxidoreductase activity|protein-disulfide reductase (glutathione) activity|dendrite|neuronal cell body|positive regulation of membrane potential|positive regulation of sodium ion transmembrane transporter activity			R-MMU-1430728,R-MMU-15869,R-MMU-499943	Metabolism|Metabolism of nucleotides|Interconversion of nucleotide di- and triphosphates
Gm12250	2708.44	153.198	5263.68	34.368	5.10299	0	0	Up	45.8571	41.933	46.5859	1.96369	1.80755	1.87975	631323	protein_coding			GO:0003925,GO:0009617,GO:0031640,GO:0042742,GO:0042832,GO:0050832,GO:0051260,GO:0051607,GO:0051673,GO:0106139,GO:0140639,GO:0140912,GO:0140973,GO:1900227	G protein activity|response to bacterium|killing of cells of another organism|defense response to bacterium|defense response to protozoan|defense response to fungus|protein homooligomerization|defense response to virus|disruption of plasma membrane integrity in another organism|symbiont cell surface|positive regulation of pyroptosis|membrane destabilizing activity|positive regulation of AIM2 infl…
Gm5150	2316.41	125.956	4506.85	35.7917	5.16155	0	0	Up	86.9226	94.4166	75.23	3.60931	3.35916	3.38198	381484	protein_coding			GO:0003674,GO:0005886,GO:0050766,GO:0050870	molecular_function|plasma membrane|positive regulation of phagocytosis|positive regulation of T cell activation			R-MMU-109582,R-MMU-1500931,R-MMU-168249,R-MMU-168256,R-MMU-202733,R-MMU-2172127,R-MMU-391160,R-MMU-6798695	Hemostasis|Cell-Cell communication|Innate Immune System|Immune System|Cell surface interactions at the vascular wall|DAP12 interactions|Signal regulatory protein family interactions|Neutrophil degranulation
Gpr84	8118.55	755.963	15481.1	20.4773	4.35595	0	0	Up	206.687	217.165	239.682	15.2097	15.7865	15.8898	80910	protein_coding			GO:0001604,GO:0004930,GO:0005886,GO:0007165,GO:0007186,GO:0007218,GO:0016020,GO:0043235	urotensin II receptor activity|G protein-coupled receptor activity|plasma membrane|signal transduction|G protein-coupled receptor signaling pathway|neuropeptide signaling pathway|membrane|receptor complex	WP1397,WP41	GPCRs, odorant|GPCRs, other	R-MMU-162582,R-MMU-168249,R-MMU-168256,R-MMU-372790,R-MMU-388396,R-MMU-418555,R-MMU-6798695	Signal Transduction|Innate Immune System|Immune System|Signaling by GPCR|GPCR downstream signalling|G alpha (s) signalling events|Neutrophil degranulation
H2-K1	132346	22625.6	242067	10.6988	3.41938	0	0	Up	2512.48	2385.53	2765.56	361.566	335.98	338.41	14972	protein_coding	mmu04514,mmu04144,mmu04145,mmu04218,mmu04650,mmu04612,mmu05203,mmu05166,mmu05170,mmu05168,mmu05163,mmu05167,mmu05169,mmu05165,mmu05320,mmu05330,mmu05332,mmu05416,mmu04940	Cell adhesion molecules|Endocytosis|Phagosome|Cellular senescence|Natural killer cell mediated cytotoxicity|Antigen processing and presentation|Viral carcinogenesis|Human T-cell leukemia virus 1 infection|Human immunodeficiency virus 1 infection|Herpes simplex virus 1 infection|Human cytomegalovirus infection|Kaposi sarcoma-associated herpesvirus infection|Epstein-Barr virus infection|Human papil…	GO:0000139,GO:0001815,GO:0001913,GO:0001916,GO:0002250,GO:0002376,GO:0002474,GO:0002476,GO:0002477,GO:0002485,GO:0002486,GO:0002519,GO:0002639,GO:0002715,GO:0002717,GO:0002729,GO:0005102,GO:0005515,GO:0005615,GO:0005765,GO:0005769,GO:0005783,GO:0005794,GO:0005797,GO:0005886,GO:0006955,GO:0009897,GO:0009986,GO:0010977,GO:0016020,GO:0019731,GO:0019882,GO:0030670,GO:0030881,GO:0031901,GO:0032398,GO:…	Golgi membrane|positive regulation of antibody-dependent cellular cytotoxicity|T cell mediated cytotoxicity|positive regulation of T cell mediated cytotoxicity|adaptive immune response|immune system process|antigen processing and presentation of peptide antigen via MHC class I|antigen processing and presentation of endogenous peptide antigen via MHC class Ib|antigen processing and presentation of…			R-MMU-1236974,R-MMU-1236975,R-MMU-1236977,R-MMU-1280218,R-MMU-168249,R-MMU-168256,R-MMU-198933,R-MMU-2172127,R-MMU-6798695,R-MMU-983169,R-MMU-983170	ER-Phagosome pathway|Antigen processing-Cross presentation|Endosomal/Vacuolar pathway|Adaptive Immune System|Innate Immune System|Immune System|Immunoregulatory interactions between a Lymphoid and a non-Lymphoid cell|DAP12 interactions|Neutrophil degranulation|Class I MHC mediated antigen processing & presentation|Antigen Presentation: Folding, assembly and peptide loading of class I MHC
H2-Q4	18500.9	1232.92	35768.9	29.0124	4.8586	0	0	Up	464.561	418.859	492.131	24.1428	23.4414	20.9809	15015	protein_coding	mmu04514,mmu04144,mmu04145,mmu04218,mmu04650,mmu04612,mmu05203,mmu05166,mmu05170,mmu05168,mmu05163,mmu05167,mmu05169,mmu05165,mmu05320,mmu05330,mmu05332,mmu05416,mmu04940	Cell adhesion molecules|Endocytosis|Phagosome|Cellular senescence|Natural killer cell mediated cytotoxicity|Antigen processing and presentation|Viral carcinogenesis|Human T-cell leukemia virus 1 infection|Human immunodeficiency virus 1 infection|Herpes simplex virus 1 infection|Human cytomegalovirus infection|Kaposi sarcoma-associated herpesvirus infection|Epstein-Barr virus infection|Human papil…	GO:0001815,GO:0001916,GO:0002250,GO:0002476,GO:0002477,GO:0002486,GO:0002519,GO:0002639,GO:0002715,GO:0002717,GO:0002729,GO:0005102,GO:0005615,GO:0005783,GO:0005794,GO:0005797,GO:0005886,GO:0006955,GO:0009897,GO:0009986,GO:0019731,GO:0030881,GO:0032398,GO:0032736,GO:0032753,GO:0032759,GO:0032760,GO:0032819,GO:0036037,GO:0042270,GO:0042277,GO:0042288,GO:0042605,GO:0042608,GO:0042610,GO:0042612,GO:…	positive regulation of antibody-dependent cellular cytotoxicity|positive regulation of T cell mediated cytotoxicity|adaptive immune response|antigen processing and presentation of endogenous peptide antigen via MHC class Ib|antigen processing and presentation of exogenous peptide antigen via MHC class Ib|antigen processing and presentation of endogenous peptide antigen via MHC class I via ER path…			R-MMU-1236974,R-MMU-1236975,R-MMU-1236977,R-MMU-1280218,R-MMU-168249,R-MMU-168256,R-MMU-198933,R-MMU-2172127,R-MMU-6798695,R-MMU-983169,R-MMU-983170	ER-Phagosome pathway|Antigen processing-Cross presentation|Endosomal/Vacuolar pathway|Adaptive Immune System|Innate Immune System|Immune System|Immunoregulatory interactions between a Lymphoid and a non-Lymphoid cell|DAP12 interactions|Neutrophil degranulation|Class I MHC mediated antigen processing & presentation|Antigen Presentation: Folding, assembly and peptide loading of class I MHC
H2-T22	22800.5	1610.88	43990.1	27.3082	4.77126	0	0	Up	333.675	289.946	361.356	17.8164	17.7658	16.5775	15039	protein_coding	mmu04514,mmu04144,mmu04145,mmu04218,mmu04650,mmu04612,mmu05203,mmu05166,mmu05170,mmu05168,mmu05163,mmu05167,mmu05169,mmu05165,mmu05320,mmu05330,mmu05332,mmu05416,mmu04940	Cell adhesion molecules|Endocytosis|Phagosome|Cellular senescence|Natural killer cell mediated cytotoxicity|Antigen processing and presentation|Viral carcinogenesis|Human T-cell leukemia virus 1 infection|Human immunodeficiency virus 1 infection|Herpes simplex virus 1 infection|Human cytomegalovirus infection|Kaposi sarcoma-associated herpesvirus infection|Epstein-Barr virus infection|Human papil…	GO:0000139,GO:0001815,GO:0001916,GO:0002250,GO:0002476,GO:0002477,GO:0002486,GO:0002519,GO:0002639,GO:0002715,GO:0002717,GO:0002729,GO:0005102,GO:0005615,GO:0005765,GO:0005769,GO:0005783,GO:0005794,GO:0005886,GO:0006955,GO:0009897,GO:0009986,GO:0019731,GO:0030881,GO:0031901,GO:0032398,GO:0032736,GO:0032753,GO:0032759,GO:0032760,GO:0032819,GO:0033106,GO:0036037,GO:0042270,GO:0042288,GO:0042605,GO:…	Golgi membrane|positive regulation of antibody-dependent cellular cytotoxicity|positive regulation of T cell mediated cytotoxicity|adaptive immune response|antigen processing and presentation of endogenous peptide antigen via MHC class Ib|antigen processing and presentation of exogenous peptide antigen via MHC class Ib|antigen processing and presentation of endogenous peptide antigen via MHC clas…			R-MMU-1236974,R-MMU-1236975,R-MMU-1236977,R-MMU-1280218,R-MMU-168249,R-MMU-168256,R-MMU-198933,R-MMU-2172127,R-MMU-6798695,R-MMU-983169,R-MMU-983170	ER-Phagosome pathway|Antigen processing-Cross presentation|Endosomal/Vacuolar pathway|Adaptive Immune System|Innate Immune System|Immune System|Immunoregulatory interactions between a Lymphoid and a non-Lymphoid cell|DAP12 interactions|Neutrophil degranulation|Class I MHC mediated antigen processing & presentation|Antigen Presentation: Folding, assembly and peptide loading of class I MHC
H2-T24	4284.19	162.688	8405.69	51.6566	5.69088	0	0	Up	89.1664	86.0558	90.4831	2.36523	2.46854	2.5963	15042	protein_coding	mmu04514,mmu04144,mmu04145,mmu04218,mmu04650,mmu04612,mmu05203,mmu05166,mmu05170,mmu05168,mmu05163,mmu05167,mmu05169,mmu05165,mmu05320,mmu05330,mmu05332,mmu05416,mmu04940	Cell adhesion molecules|Endocytosis|Phagosome|Cellular senescence|Natural killer cell mediated cytotoxicity|Antigen processing and presentation|Viral carcinogenesis|Human T-cell leukemia virus 1 infection|Human immunodeficiency virus 1 infection|Herpes simplex virus 1 infection|Human cytomegalovirus infection|Kaposi sarcoma-associated herpesvirus infection|Epstein-Barr virus infection|Human papil…	GO:0001916,GO:0002476,GO:0002486,GO:0005102,GO:0005615,GO:0006955,GO:0009897,GO:0042605	positive regulation of T cell mediated cytotoxicity|antigen processing and presentation of endogenous peptide antigen via MHC class Ib|antigen processing and presentation of endogenous peptide antigen via MHC class I via ER pathway, TAP-independent|signaling receptor binding|extracellular space|immune response|external side of plasma membrane|peptide antigen binding
Ifi206	9408.82	8.17921	18809.5	2288.78	11.1604	0	0	Up	145.746	104.124	115.447	0.040699	0.0940212	0.0940159	102639543	protein_coding			GO:0002218,GO:0003690,GO:0005634,GO:0005654,GO:0005730,GO:0005737,GO:0005829,GO:0008134,GO:0035458,GO:0042802	activation of innate immune response|double-stranded DNA binding|nucleus|nucleoplasm|nucleolus|cytoplasm|cytosol|transcription factor binding|cellular response to interferon-beta|identical protein binding
Ifi211	6569.2	436.838	12701.6	29.0756	4.86174	0	0	Up	168.954	123.451	145.049	7.23766	7.48123	6.98024	381308	protein_coding			GO:0002218,GO:0003690,GO:0005634,GO:0005654,GO:0005730,GO:0005737,GO:0005829,GO:0008134,GO:0016607,GO:0031625,GO:0032991,GO:0034399,GO:0035458,GO:0042802,GO:0043231	activation of innate immune response|double-stranded DNA binding|nucleus|nucleoplasm|nucleolus|cytoplasm|cytosol|transcription factor binding|nuclear speck|ubiquitin protein ligase binding|protein-containing complex|nuclear periphery|cellular response to interferon-beta|identical protein binding|intracellular membrane-bounded organelle			R-MMU-168249,R-MMU-168256,R-MMU-6798695	Innate Immune System|Immune System|Neutrophil degranulation
Ifi44	5324.16	23.8359	10624.5	446.013	8.80094	0	0	Up	102.005	67.6202	84.3755	0.310686	0.289408	0.221867	99899	protein_coding			GO:0003674,GO:0005737,GO:0006955,GO:0009617	molecular_function|cytoplasm|immune response|response to bacterium
Ifi47	6505.63	379.944	12631.3	33.253	5.05541	0	0	Up	150.537	133.779	148.658	6.65436	5.98933	6.16922	15953	protein_coding	mmu04668	TNF signaling pathway	GO:0003924,GO:0005783,GO:0005789,GO:0006952,GO:0035458	GTPase activity|endoplasmic reticulum|endoplasmic reticulum membrane|defense response|cellular response to interferon-beta
Ifit1	13325.4	110.371	26540.5	240.763	7.91147	0	0	Up	259.594	192.696	242.533	1.75854	1.14258	1.26946	15957	protein_coding	mmu05160	Hepatitis C	GO:0002376,GO:0003723,GO:0005515,GO:0005737,GO:0005829,GO:0009615,GO:0009617,GO:0035457,GO:0035458,GO:0045087,GO:0051607	immune system process|RNA binding|protein binding|cytoplasm|cytosol|response to virus|response to bacterium|cellular response to interferon-alpha|cellular response to interferon-beta|innate immune response|defense response to virus
Ifit1bl1	10814.5	13.3456	21615.7	1621.74	10.6633	0	0	Up	176.804	126.813	164.978	0.182009	0.166436	0.0700742	667373	protein_coding	mmu05160	Hepatitis C	GO:0003723,GO:0005737,GO:0005829,GO:0051607	RNA binding|cytoplasm|cytosol|defense response to virus
Ifit3	20068.5	148.698	39988.2	269.191	8.07249	0	0	Up	368.455	300.207	361.892	2.28444	1.6049	1.6465	15959	protein_coding			GO:0002376,GO:0005515,GO:0005737,GO:0005739,GO:0005829,GO:0008285,GO:0009615,GO:0009617,GO:0035458,GO:0035634,GO:0042802,GO:0043066,GO:0045087,GO:0051607,GO:0140374	immune system process|protein binding|cytoplasm|mitochondrion|cytosol|negative regulation of cell population proliferation|response to virus|response to bacterium|cellular response to interferon-beta|response to stilbenoid|identical protein binding|negative regulation of apoptotic process|innate immune response|defense response to virus|antiviral innate immune response
Ifit3b	4341.43	22.0903	8660.77	391.722	8.61369	0	0	Up	99.9265	73.694	94.3347	0.324753	0.38762	0.275069	667370	protein_coding			GO:0005737,GO:0005739,GO:0005829,GO:0008285,GO:0009615,GO:0042802,GO:0043066,GO:0051607,GO:0140374	cytoplasm|mitochondrion|cytosol|negative regulation of cell population proliferation|response to virus|identical protein binding|negative regulation of apoptotic process|defense response to virus|antiviral innate immune response
Igtp	5592.21	400.301	10784.1	26.943	4.75184	0	0	Up	121.563	111.778	134.073	7.05143	6.59433	6.08354	16145	protein_coding	mmu05145	Toxoplasmosis	GO:0000045,GO:0000139,GO:0000166,GO:0000421,GO:0001934,GO:0002376,GO:0003924,GO:0003925,GO:0005525,GO:0005739,GO:0005783,GO:0005789,GO:0005794,GO:0005811,GO:0005829,GO:0006914,GO:0006952,GO:0010508,GO:0010800,GO:0016020,GO:0016787,GO:0019901,GO:0030674,GO:0031410,GO:0031648,GO:0032480,GO:0033138,GO:0035458,GO:0042742,GO:0042832,GO:0043124,GO:0043254,GO:0043374,GO:0043539,GO:0045087,GO:0050687,GO:…	autophagosome assembly|Golgi membrane|nucleotide binding|autophagosome membrane|positive regulation of protein phosphorylation|immune system process|GTPase activity|G protein activity|GTP binding|mitochondrion|endoplasmic reticulum|endoplasmic reticulum membrane|Golgi apparatus|lipid droplet|cytosol|autophagy|defense response|positive regulation of autophagy|positive regulation of peptidyl-threon…
Il1b	32573.3	429.842	64716.8	150.581	7.23439	0	0	Up	785.888	724.502	852.539	7.64778	6.79977	8.23317	16176	protein_coding	mmu04010,mmu04064,mmu04668,mmu04060,mmu04217,mmu04640,mmu04620,mmu04621,mmu04623,mmu04625,mmu04659,mmu04657,mmu04750,mmu04380,mmu05171,mmu05164,mmu05162,mmu05168,mmu05163,mmu05132,mmu05135,mmu05133,mmu05134,mmu05152,mmu05146,mmu05144,mmu05140,mmu05142,mmu05143,mmu05323,mmu05321,mmu05332,mmu05010,mmu05020,mmu05022,mmu05417,mmu05418,mmu04940,mmu04936,mmu04932,mmu04933,mmu01523	MAPK signaling pathway|NF-kappa B signaling pathway|TNF signaling pathway|Cytokine-cytokine receptor interaction|Necroptosis|Hematopoietic cell lineage|Toll-like receptor signaling pathway|NOD-like receptor signaling pathway|Cytosolic DNA-sensing pathway|C-type lectin receptor signaling pathway|Th17 cell differentiation|IL-17 signaling pathway|Inflammatory mediator regulation of TRP channels|Oste…	GO:0000122,GO:0001660,GO:0001934,GO:0005125,GO:0005149,GO:0005178,GO:0005576,GO:0005615,GO:0005737,GO:0005764,GO:0006954,GO:0006955,GO:0007204,GO:0007249,GO:0007254,GO:0007613,GO:0008284,GO:0008285,GO:0009743,GO:0010573,GO:0010575,GO:0010628,GO:0010629,GO:0010718,GO:0010829,GO:0010934,GO:0014050,GO:0019221,GO:0019904,GO:0030141,GO:0030213,GO:0030335,GO:0030593,GO:0030730,GO:0031394,GO:0031622,GO:…	negative regulation of transcription by RNA polymerase II|fever generation|positive regulation of protein phosphorylation|cytokine activity|interleukin-1 receptor binding|integrin binding|extracellular region|extracellular space|cytoplasm|lysosome|inflammatory response|immune response|positive regulation of cytosolic calcium ion concentration|canonical NF-kappaB signal transduction|JNK cascade|me…	WP3632,WP222,WP2432,WP1253,WP2075,WP385,WP5056,WP493,WP37,WP5242	Lung fibrosis|Cytokines and inflammatory response|Spinal cord injury|Type II interferon signaling (IFNG)|Alzheimer's disease|Myometrial relaxation and contraction pathways|Burn wound healing|Mapk signaling pathway|IL-1 signaling pathway|Comprehensive IL-17A signaling	R-MMU-1280215,R-MMU-168249,R-MMU-168256,R-MMU-446652,R-MMU-448706,R-MMU-449147,R-MMU-5218859,R-MMU-5357801,R-MMU-5607764,R-MMU-5620971,R-MMU-5621481,R-MMU-5660668,R-MMU-9020702	Cytokine Signaling in Immune system|Innate Immune System|Immune System|Interleukin-1 family signaling|Interleukin-1 processing|Signaling by Interleukins|Regulated Necrosis|Programmed Cell Death|CLEC7A (Dectin-1) signaling|Pyroptosis|C-type lectin receptors (CLRs)|CLEC7A/inflammasome pathway|Interleukin-1 signaling
Irak3	7086.83	899.22	13274.4	14.7615	3.88377	0	0	Up	94.2255	97.5684	98.1175	9.61568	9.94526	8.83974	73914	protein_coding	mmu04722	Neurotrophin signaling pathway	GO:0000166,GO:0000287,GO:0001819,GO:0001960,GO:0004672,GO:0004674,GO:0005515,GO:0005524,GO:0005634,GO:0005737,GO:0005886,GO:0006468,GO:0006915,GO:0007165,GO:0008063,GO:0009615,GO:0010933,GO:0010936,GO:0019221,GO:0019901,GO:0032088,GO:0032494,GO:0032496,GO:0032695,GO:0032715,GO:0032720,GO:0034122,GO:0035556,GO:0042177,GO:0042803,GO:0042981,GO:0043242,GO:0043244,GO:0043330,GO:0043407,GO:0045824,GO:…	nucleotide binding|magnesium ion binding|positive regulation of cytokine production|negative regulation of cytokine-mediated signaling pathway|protein kinase activity|protein serine/threonine kinase activity|protein binding|ATP binding|nucleus|cytoplasm|plasma membrane|protein phosphorylation|apoptotic process|signal transduction|Toll signaling pathway|response to virus|positive regulation of mac…	WP88,WP37	Toll-like receptor signaling|IL-1 signaling pathway	R-MMU-1280215,R-MMU-168256,R-MMU-446652,R-MMU-449147,R-MMU-9020702	Cytokine Signaling in Immune system|Immune System|Interleukin-1 family signaling|Signaling by Interleukins|Interleukin-1 signaling
Irf7	54562.9	524.441	108601	207.115	7.69429	0	0	Up	1255.36	1325.75	1290.91	10.1794	9.30768	7.56117	54123	protein_coding	mmu04620,mmu04621,mmu04622,mmu04623,mmu05203,mmu05161,mmu05160,mmu05164,mmu05162,mmu05168,mmu05167,mmu05169,mmu05417	Toll-like receptor signaling pathway|NOD-like receptor signaling pathway|RIG-I-like receptor signaling pathway|Cytosolic DNA-sensing pathway|Viral carcinogenesis|Hepatitis B|Hepatitis C|Influenza A|Measles|Herpes simplex virus 1 infection|Kaposi sarcoma-associated herpesvirus infection|Epstein-Barr virus infection|Lipid and atherosclerosis	GO:0000785,GO:0000976,GO:0000978,GO:0000981,GO:0000987,GO:0002376,GO:0002753,GO:0002819,GO:0003677,GO:0003700,GO:0005515,GO:0005634,GO:0005654,GO:0005737,GO:0005829,GO:0006355,GO:0006357,GO:0010468,GO:0016064,GO:0032481,GO:0032606,GO:0032727,GO:0032728,GO:0034124,GO:0034127,GO:0045087,GO:0045088,GO:0045893,GO:0045944,GO:0051607,GO:0060337,GO:0060340,GO:1990837	chromatin|transcription cis-regulatory region binding|RNA polymerase II cis-regulatory region sequence-specific DNA binding|DNA-binding transcription factor activity, RNA polymerase II-specific|cis-regulatory region sequence-specific DNA binding|immune system process|cytosolic pattern recognition receptor signaling pathway|regulation of adaptive immune response|DNA binding|DNA-binding transcripti…	WP1254	Apoptosis	R-MMU-166016,R-MMU-166166,R-MMU-168138,R-MMU-168164,R-MMU-168181,R-MMU-168249,R-MMU-168256,R-MMU-168898,R-MMU-168928,R-MMU-1834949,R-MMU-3134963,R-MMU-9013973,R-MMU-918233,R-MMU-933541,R-MMU-936964,R-MMU-937061,R-MMU-975110,R-MMU-975155	Toll Like Receptor 4 (TLR4) Cascade|MyD88-independent TLR4 cascade |Toll Like Receptor 9 (TLR9) Cascade|Toll Like Receptor 3 (TLR3) Cascade|Toll Like Receptor 7/8 (TLR7/8) Cascade|Innate Immune System|Immune System|Toll-like Receptor Cascades|DDX58/IFIH1-mediated induction of interferon-alpha/beta|Cytosolic sensors of pathogen-associated DNA |DEx/H-box helicases activate type I IFN and inflammato…	IRF
Irgm1	9073.48	1004.36	17142.6	17.0701	4.0934	0	0	Up	150.641	136.535	140.98	12.5459	11.3896	12.2775	15944	protein_coding	mmu04621,mmu05145	NOD-like receptor signaling pathway|Toxoplasmosis	GO:0000045,GO:0000139,GO:0000166,GO:0000421,GO:0001934,GO:0002376,GO:0003924,GO:0003925,GO:0005525,GO:0005547,GO:0005739,GO:0005764,GO:0005765,GO:0005768,GO:0005770,GO:0005776,GO:0005783,GO:0005789,GO:0005794,GO:0005811,GO:0005829,GO:0005886,GO:0006914,GO:0006952,GO:0008289,GO:0009617,GO:0010508,GO:0010800,GO:0016020,GO:0016787,GO:0019901,GO:0030674,GO:0031410,GO:0031648,GO:0031966,GO:0032480,GO:…	autophagosome assembly|Golgi membrane|nucleotide binding|autophagosome membrane|positive regulation of protein phosphorylation|immune system process|GTPase activity|G protein activity|GTP binding|phosphatidylinositol-3,4,5-trisphosphate binding|mitochondrion|lysosome|lysosomal membrane|endosome|late endosome|autophagosome|endoplasmic reticulum|endoplasmic reticulum membrane|Golgi apparatus|lipid …
Irgm2	5362.2	740.094	9984.31	13.4932	3.75416	0	0	Up	66.3333	62.2219	67.4251	7.73118	6.55225	6.71072	54396	protein_coding	mmu04621,mmu05145	NOD-like receptor signaling pathway|Toxoplasmosis	GO:0000045,GO:0000139,GO:0000166,GO:0000421,GO:0001934,GO:0002376,GO:0003924,GO:0003925,GO:0005525,GO:0005737,GO:0005739,GO:0005774,GO:0005789,GO:0005794,GO:0005829,GO:0006952,GO:0009617,GO:0010508,GO:0010800,GO:0016020,GO:0016787,GO:0019901,GO:0030674,GO:0031410,GO:0031640,GO:0031648,GO:0032480,GO:0033138,GO:0035458,GO:0042742,GO:0042832,GO:0043124,GO:0043254,GO:0043539,GO:0044395,GO:0045087,GO:…	autophagosome assembly|Golgi membrane|nucleotide binding|autophagosome membrane|positive regulation of protein phosphorylation|immune system process|GTPase activity|G protein activity|GTP binding|cytoplasm|mitochondrion|vacuolar membrane|endoplasmic reticulum membrane|Golgi apparatus|cytosol|defense response|response to bacterium|positive regulation of autophagy|positive regulation of peptidyl-th…
Isg15	20211	187.023	40234.9	215.194	7.74949	0	0	Up	1238.8	1050.97	1378.48	9.31949	8.49072	6.86602	100038882	protein_coding	mmu04622,mmu05171,mmu05169,mmu05165	RIG-I-like receptor signaling pathway|Coronavirus disease - COVID-19|Epstein-Barr virus infection|Human papillomavirus infection	GO:0005178,GO:0005515,GO:0005576,GO:0005634,GO:0005737,GO:0007229,GO:0009615,GO:0009617,GO:0016567,GO:0019941,GO:0030501,GO:0031386,GO:0031397,GO:0031625,GO:0032020,GO:0032461,GO:0032649,GO:0032728,GO:0032729,GO:0032733,GO:0034340,GO:0042742,GO:0045071,GO:0045087,GO:0045648,GO:0051607,GO:0060339,GO:0070585	integrin binding|protein binding|extracellular region|nucleus|cytoplasm|integrin-mediated signaling pathway|response to virus|response to bacterium|protein ubiquitination|modification-dependent protein catabolic process|positive regulation of bone mineralization|protein tag activity|negative regulation of protein ubiquitination|ubiquitin protein ligase binding|ISG15-protein conjugation|positive r…	WP1253	Type II interferon signaling (IFNG)	R-MMU-110313,R-MMU-1169408,R-MMU-1169410,R-MMU-1280215,R-MMU-168256,R-MMU-5656169,R-MMU-73893,R-MMU-73894,R-MMU-913531	Translesion synthesis by Y family DNA polymerases bypasses lesions on DNA template|ISG15 antiviral mechanism|Antiviral mechanism by IFN-stimulated genes|Cytokine Signaling in Immune system|Immune System|Termination of translesion DNA synthesis|DNA Damage Bypass|DNA Repair|Interferon Signaling
Isg20	5745.72	118.275	11373.2	96.172	6.58754	0	0	Up	59.375	55.0663	68.6626	1.00283	0.984857	0.76958	57444	protein_coding			GO:0000175,GO:0002376,GO:0003676,GO:0003723,GO:0004518,GO:0004527,GO:0005634,GO:0005730,GO:0005737,GO:0006308,GO:0006364,GO:0006401,GO:0008310,GO:0008859,GO:0009615,GO:0015030,GO:0016605,GO:0016787,GO:0030619,GO:0030620,GO:0034511,GO:0045071,GO:0045087,GO:0046872,GO:0051607	3'-5'-RNA exonuclease activity|immune system process|nucleic acid binding|RNA binding|nuclease activity|exonuclease activity|nucleus|nucleolus|cytoplasm|DNA catabolic process|rRNA processing|RNA catabolic process|single-stranded DNA 3'-5' DNA exonuclease activity|exoribonuclease II activity|response to virus|Cajal body|PML body|hydrolase activity|U1 snRNA binding|U2 snRNA binding|U3 snoRNA bindin…
Lgals3bp	71412.2	11363.5	131461	11.5688	3.53217	0	0	Up	1237.49	1338.34	1364.4	171.227	155.118	166.253	19039	protein_coding			GO:0005044,GO:0005515,GO:0005576,GO:0005615,GO:0007155,GO:0016020	scavenger receptor activity|protein binding|extracellular region|extracellular space|cell adhesion|membrane			R-MMU-109582,R-MMU-114608,R-MMU-76002,R-MMU-76005	Hemostasis|Platelet degranulation |Platelet activation, signaling and aggregation|Response to elevated platelet cytosolic Ca2+
Lgals9	12617.6	1893.2	23342	12.3287	3.62395	0	0	Up	326.392	336.623	351.424	38.5733	40.9479	39.4675	16859	protein_coding			GO:0001819,GO:0002376,GO:0005102,GO:0005515,GO:0005576,GO:0005615,GO:0005634,GO:0005737,GO:0005829,GO:0006935,GO:0007157,GO:0007179,GO:0007565,GO:0010628,GO:0010629,GO:0010819,GO:0016936,GO:0019899,GO:0030246,GO:0032496,GO:0032689,GO:0032722,GO:0032732,GO:0032733,GO:0032755,GO:0032760,GO:0032815,GO:0032823,GO:0033081,GO:0043032,GO:0043113,GO:0043322,GO:0043539,GO:0045089,GO:0045185,GO:0045591,GO:…	positive regulation of cytokine production|immune system process|signaling receptor binding|protein binding|extracellular region|extracellular space|nucleus|cytoplasm|cytosol|chemotaxis|heterophilic cell-cell adhesion via plasma membrane cell adhesion molecules|transforming growth factor beta receptor signaling pathway|female pregnancy|positive regulation of gene expression|negative regulation of…
Ly6i	3413.35	14.7546	6811.95	461.989	8.85171	0	0	Up	140.174	123.8	142.52	0.501626	0.482848	0.289693	57248	protein_coding			GO:0005886,GO:0016020,GO:0030550,GO:0033130,GO:0095500,GO:0098552	plasma membrane|membrane|acetylcholine receptor inhibitor activity|acetylcholine receptor binding|acetylcholine receptor signaling pathway|side of membrane
Marco	12004.5	89.8654	23919.2	266.146	8.05607	0	0	Up	267.89	263.82	323.855	1.61161	1.68177	1.36273	17167	protein_coding	mmu04145	Phagosome	GO:0001540,GO:0001664,GO:0002376,GO:0005044,GO:0005581,GO:0005615,GO:0005737,GO:0005886,GO:0006897,GO:0006898,GO:0006911,GO:0016020,GO:0031012,GO:0038024,GO:0043277,GO:0045087,GO:0097242	amyloid-beta binding|G protein-coupled receptor binding|immune system process|scavenger receptor activity|collagen trimer|extracellular space|cytoplasm|plasma membrane|endocytosis|receptor-mediated endocytosis|phagocytosis, engulfment|membrane|extracellular matrix|cargo receptor activity|apoptotic cell clearance|innate immune response|amyloid-beta clearance
Mlkl	2865.93	409.584	5322.28	12.9927	3.69963	0	0	Up	41.5882	39.5241	44.0433	4.60818	4.82594	4.49254	74568	protein_coding	mmu04668,mmu04217,mmu04623,mmu05132	TNF signaling pathway|Necroptosis|Cytosolic DNA-sensing pathway|Salmonella infection	GO:0000166,GO:0004672,GO:0004674,GO:0005515,GO:0005524,GO:0005634,GO:0005737,GO:0005829,GO:0005886,GO:0006468,GO:0007166,GO:0012501,GO:0016020,GO:0019901,GO:0030054,GO:0042802,GO:0044877,GO:0051607,GO:0070207,GO:0070266,GO:0097527,GO:0097528	nucleotide binding|protein kinase activity|protein serine/threonine kinase activity|protein binding|ATP binding|nucleus|cytoplasm|cytosol|plasma membrane|protein phosphorylation|cell surface receptor signaling pathway|programmed cell death|membrane|protein kinase binding|cell junction|identical protein binding|protein-containing complex binding|defense response to virus|protein homotrimerization|…			R-MMU-2672351,R-MMU-3295583,R-MMU-382551,R-MMU-5213460,R-MMU-5218859,R-MMU-5357801,R-MMU-5675482,R-MMU-983712	Stimuli-sensing channels|TRP channels|Transport of small molecules|RIPK1-mediated regulated necrosis|Regulated Necrosis|Programmed Cell Death|Regulation of necroptotic cell death|Ion channel transport
Ms4a4c	16329.4	27.0073	32631.7	1210.84	10.2418	0	0	Up	287.631	242.455	288.928	0.358601	0.22335	0.395917	64380	protein_coding			GO:0003674,GO:0005794,GO:0005886,GO:0008150	molecular_function|Golgi apparatus|plasma membrane|biological_process
Ms4a6b	11884.7	1122.03	22647.3	20.1865	4.33532	0	0	Up	321.79	304.353	300.551	22.9614	21.1093	22.2165	69774	protein_coding			GO:0003674,GO:0005802,GO:0005886,GO:0007166,GO:0016020	molecular_function|trans-Golgi network|plasma membrane|cell surface receptor signaling pathway|membrane
Ms4a6c	20797	3103.75	38490.2	12.4015	3.63244	0	0	Up	414.745	376.721	422.517	48.7475	45.2	47.4943	73656	protein_coding			GO:0005802,GO:0005886,GO:0007166,GO:0016020	trans-Golgi network|plasma membrane|cell surface receptor signaling pathway|membrane
Ms4a6d	33907.2	4596.39	63217.9	13.7535	3.78173	0	0	Up	1069.52	1024.87	1127.22	108.797	115.079	114.722	68774	protein_coding			GO:0003674,GO:0005802,GO:0005886,GO:0007166,GO:0016020	molecular_function|trans-Golgi network|plasma membrane|cell surface receptor signaling pathway|membrane
Mthfr	9055.5	2037.55	16073.4	7.8887	2.97979	0	0	Up	60.6735	59.6415	60.2464	11.3785	11.1934	10.5066	17769	protein_coding	mmu00670,mmu01523	One carbon pool by folate|Antifolate resistance	GO:0001843,GO:0003824,GO:0004489,GO:0006555,GO:0008152,GO:0009086,GO:0016491,GO:0035999,GO:0044877,GO:0046653,GO:0050660,GO:0050661,GO:0050667,GO:0070828,GO:0071949,GO:0072341	neural tube closure|catalytic activity|methylenetetrahydrofolate reductase (NAD(P)H) activity|methionine metabolic process|metabolic process|methionine biosynthetic process|oxidoreductase activity|tetrahydrofolate interconversion|protein-containing complex binding|tetrahydrofolate metabolic process|flavin adenine dinucleotide binding|NADP binding|homocysteine metabolic process|heterochromatin org…	WP730,WP1770,WP435,WP1273,WP1272	Glutathione and one-carbon metabolism|One-carbon metabolism and related pathways|One-carbon metabolism|Folic acid network|Selenium micronutrient network	R-MMU-1430728,R-MMU-196757,R-MMU-196849,R-MMU-196854	Metabolism|Metabolism of folate and pterines|Metabolism of water-soluble vitamins and cofactors|Metabolism of vitamins and cofactors
Oas1a	10806.8	1075.67	20537.9	19.0947	4.2551	0	0	Up	233.303	240.772	252.957	19.508	17.6597	17.9024	246730	protein_coding	mmu04621,mmu05160,mmu05171,mmu05164,mmu05162,mmu05168,mmu05169	NOD-like receptor signaling pathway|Hepatitis C|Coronavirus disease - COVID-19|Influenza A|Measles|Herpes simplex virus 1 infection|Epstein-Barr virus infection	GO:0001730,GO:0003725,GO:0005515,GO:0005634,GO:0005654,GO:0005737,GO:0005739,GO:0005829,GO:0005840,GO:0006006,GO:0006164,GO:0009615,GO:0016020,GO:0032728,GO:0032760,GO:0034138,GO:0034142,GO:0035457,GO:0035458,GO:0042593,GO:0042742,GO:0043129,GO:0045071,GO:0048525,GO:0051259,GO:0051607,GO:0060337,GO:0060339,GO:0060700,GO:0071639,GO:0071659,GO:0140374,GO:1901857,GO:2000342	2'-5'-oligoadenylate synthetase activity|double-stranded RNA binding|protein binding|nucleus|nucleoplasm|cytoplasm|mitochondrion|cytosol|ribosome|glucose metabolic process|purine nucleotide biosynthetic process|response to virus|membrane|positive regulation of interferon-beta production|positive regulation of tumor necrosis factor production|toll-like receptor 3 signaling pathway|toll-like recept…	WP310	mRNA processing
Oas1g	5100.91	255.528	9946.3	38.9429	5.28329	0	0	Up	113.313	109.087	119.134	4.66387	3.86384	4.15548	23960	protein_coding	mmu04621,mmu05160,mmu05171,mmu05164,mmu05162,mmu05168,mmu05169	NOD-like receptor signaling pathway|Hepatitis C|Coronavirus disease - COVID-19|Influenza A|Measles|Herpes simplex virus 1 infection|Epstein-Barr virus infection	GO:0001730,GO:0003725,GO:0005634,GO:0005654,GO:0005737,GO:0005739,GO:0005829,GO:0005840,GO:0006006,GO:0009615,GO:0016020,GO:0032728,GO:0032760,GO:0034138,GO:0034142,GO:0035457,GO:0035458,GO:0042593,GO:0042742,GO:0043129,GO:0045071,GO:0051259,GO:0051607,GO:0060337,GO:0060339,GO:0060700,GO:0071639,GO:0071659,GO:0140374,GO:1901857,GO:2000342	2'-5'-oligoadenylate synthetase activity|double-stranded RNA binding|nucleus|nucleoplasm|cytoplasm|mitochondrion|cytosol|ribosome|glucose metabolic process|response to virus|membrane|positive regulation of interferon-beta production|positive regulation of tumor necrosis factor production|toll-like receptor 3 signaling pathway|toll-like receptor 4 signaling pathway|cellular response to interferon-…	WP310	mRNA processing
Oas3	19935.8	1511.93	38359.8	25.3702	4.66506	0	0	Up	171.423	175.949	190.213	9.51135	10.0124	11.1129	246727	protein_coding	mmu04621,mmu05160,mmu05171,mmu05164,mmu05162,mmu05168,mmu05169	NOD-like receptor signaling pathway|Hepatitis C|Coronavirus disease - COVID-19|Influenza A|Measles|Herpes simplex virus 1 infection|Epstein-Barr virus infection	GO:0000166,GO:0001730,GO:0002376,GO:0003723,GO:0003725,GO:0005524,GO:0005634,GO:0005654,GO:0005737,GO:0005829,GO:0005886,GO:0009615,GO:0016020,GO:0016740,GO:0016779,GO:0032728,GO:0032760,GO:0035395,GO:0039529,GO:0039530,GO:0042742,GO:0045071,GO:0045087,GO:0046872,GO:0051607,GO:0060339,GO:0060700,GO:0071639,GO:0071650,GO:0071659,GO:2000342	nucleotide binding|2'-5'-oligoadenylate synthetase activity|immune system process|RNA binding|double-stranded RNA binding|ATP binding|nucleus|nucleoplasm|cytoplasm|cytosol|plasma membrane|response to virus|membrane|transferase activity|nucleotidyltransferase activity|positive regulation of interferon-beta production|positive regulation of tumor necrosis factor production|negative regulation of ch…	WP310	mRNA processing
Oasl1	14076.4	20.6814	28132.1	1359.33	10.4087	0	0	Up	282.965	283.45	290.488	0.345776	0.406795	0.160244	231655	protein_coding	mmu05165	Human papillomavirus infection	GO:0001730,GO:0002376,GO:0003677,GO:0003723,GO:0003725,GO:0005634,GO:0005654,GO:0005730,GO:0005737,GO:0005829,GO:0009615,GO:0016020,GO:0016779,GO:0045071,GO:0045087,GO:0051607,GO:0060700,GO:0070106,GO:1900246	2'-5'-oligoadenylate synthetase activity|immune system process|DNA binding|RNA binding|double-stranded RNA binding|nucleus|nucleoplasm|nucleolus|cytoplasm|cytosol|response to virus|membrane|nucleotidyltransferase activity|negative regulation of viral genome replication|innate immune response|defense response to virus|regulation of ribonuclease activity|interleukin-27-mediated signaling pathway|po…			R-MMU-1169410,R-MMU-1280215,R-MMU-168256,R-MMU-8983711,R-MMU-913531	Antiviral mechanism by IFN-stimulated genes|Cytokine Signaling in Immune system|Immune System|OAS antiviral response|Interferon Signaling
Oasl2	16077.8	762.044	31393.6	41.2073	5.36483	0	0	Up	234.061	221.243	235.256	9.48591	7.18184	7.55519	23962	protein_coding	mmu05165	Human papillomavirus infection	GO:0000166,GO:0001730,GO:0002376,GO:0003723,GO:0003725,GO:0005524,GO:0005654,GO:0005829,GO:0006164,GO:0009615,GO:0016020,GO:0016740,GO:0016779,GO:0045071,GO:0045087,GO:0046872,GO:0051607,GO:0060700,GO:0070106	nucleotide binding|2'-5'-oligoadenylate synthetase activity|immune system process|RNA binding|double-stranded RNA binding|ATP binding|nucleoplasm|cytosol|purine nucleotide biosynthetic process|response to virus|membrane|transferase activity|nucleotidyltransferase activity|negative regulation of viral genome replication|innate immune response|metal ion binding|defense response to virus|regulation …	WP310	mRNA processing
Parp12	8883.78	1445.07	16322.5	11.295	3.49762	0	0	Up	118.036	107.229	123.331	14.8158	14.9526	14.8394	243771	protein_coding			GO:0003950,GO:0005575,GO:0005634,GO:0016740,GO:0016757,GO:0016779,GO:0046872,GO:0070213,GO:1990404	NAD+ ADP-ribosyltransferase activity|cellular_component|nucleus|transferase activity|glycosyltransferase activity|nucleotidyltransferase activity|metal ion binding|protein auto-ADP-ribosylation|NAD+-protein ADP-ribosyltransferase activity					Others
Pfkfb3	18724.2	2030.7	35417.7	17.4414	4.12444	0	0	Up	124.172	131.642	124.208	10.248	9.58653	11.6352	170768	protein_coding	mmu00051,mmu04066,mmu04152	Fructose and mannose metabolism|HIF-1 signaling pathway|AMPK signaling pathway	GO:0003873,GO:0004331,GO:0005654,GO:0005829,GO:0006003	6-phosphofructo-2-kinase activity|fructose-2,6-bisphosphate 2-phosphatase activity|nucleoplasm|cytosol|fructose 2,6-bisphosphate metabolic process	WP2841	Focal adhesion: PI3K-Akt-mTOR signaling pathway	R-MMU-1430728,R-MMU-70171,R-MMU-70326,R-MMU-71387,R-MMU-9634600	Metabolism|Glycolysis|Glucose metabolism|Metabolism of carbohydrates|Regulation of glycolysis by fructose 2,6-bisphosphate metabolism
Phf11b	5951.85	85.1774	11818.5	138.848	7.11737	0	0	Up	187.494	153.733	195.767	2.17741	1.87528	1.54426	236451	protein_coding			GO:0003674,GO:0005634,GO:0005654,GO:0008150,GO:0031965	molecular_function|nucleus|nucleoplasm|biological_process|nuclear membrane
Phf11d	4931.15	136.586	9725.71	71.247	6.15476	0	0	Up	91.032	70.0867	88.8217	1.9538	1.63129	1.48574	219132	protein_coding			GO:0003674,GO:0005634,GO:0005654,GO:0008150,GO:0031965,GO:0046872	molecular_function|nucleus|nucleoplasm|biological_process|nuclear membrane|metal ion binding
Pilra	7596.03	916.706	14275.4	15.5733	3.96101	0	0	Up	120.351	122.187	137.46	12.5252	11.5064	11.2793	231805	protein_coding	mmu03266,mmu05168	Virion - Herpesvirus|Herpes simplex virus 1 infection	GO:0005515,GO:0007165,GO:0016020,GO:0042288	protein binding|signal transduction|membrane|MHC class I protein binding			R-MMU-1280218,R-MMU-168256,R-MMU-198933	Adaptive Immune System|Immune System|Immunoregulatory interactions between a Lymphoid and a non-Lymphoid cell
Pilrb1	2609.43	248.232	4970.63	20.0266	4.32385	0	0	Up	50.1201	51.6852	56.0959	4.14391	3.92445	3.34524	170741	protein_coding	mmu03266,mmu05168	Virion - Herpesvirus|Herpes simplex virus 1 infection	GO:0001773,GO:0005515,GO:0005886,GO:0016020,GO:0042288,GO:0045671	myeloid dendritic cell activation|protein binding|plasma membrane|membrane|MHC class I protein binding|negative regulation of osteoclast differentiation
Pnp	21213.9	4036.18	38391.6	9.51169	3.2497	0	0	Up	302.822	282.42	314.973	45.2902	47.1628	44.3609	18950	protein_coding	mmu00230,mmu00760	Purine metabolism|Nicotinate and nicotinamide metabolism	GO:0000255,GO:0001882,GO:0001916,GO:0002060,GO:0003824,GO:0004731,GO:0005576,GO:0005737,GO:0005829,GO:0006139,GO:0006148,GO:0006149,GO:0006154,GO:0006157,GO:0006161,GO:0006166,GO:0006183,GO:0006196,GO:0006202,GO:0006204,GO:0006281,GO:0006738,GO:0006955,GO:0008630,GO:0008637,GO:0009116,GO:0009165,GO:0009410,GO:0010332,GO:0016740,GO:0016757,GO:0016763,GO:0030183,GO:0032263,GO:0032264,GO:0032743,GO:…	allantoin metabolic process|nucleoside binding|positive regulation of T cell mediated cytotoxicity|purine nucleobase binding|catalytic activity|purine-nucleoside phosphorylase activity|extracellular region|cytoplasm|cytosol|nucleobase-containing compound metabolic process|inosine catabolic process|deoxyinosine catabolic process|adenosine catabolic process|deoxyadenosine catabolic process|deoxygua…	WP2185	Purine metabolism	R-MMU-1430728,R-MMU-15869,R-MMU-168249,R-MMU-168256,R-MMU-6798695,R-MMU-74217,R-MMU-74259,R-MMU-8956319,R-MMU-8956321,R-MMU-9748784,R-MMU-9755088	Metabolism|Metabolism of nucleotides|Innate Immune System|Immune System|Neutrophil degranulation|Purine salvage|Purine catabolism|Nucleotide catabolism|Nucleotide salvage|Drug ADME|Ribavirin ADME
Ptges	14000.8	1022.34	26979.2	26.3876	4.72179	0	0	Up	162.205	161.095	186.314	9.23801	10.6676	8.05762	64292	protein_coding	mmu00590	Arachidonic acid metabolism	GO:0001516,GO:0004364,GO:0004602,GO:0004667,GO:0005634,GO:0005641,GO:0005737,GO:0006629,GO:0006631,GO:0006633,GO:0006693,GO:0008283,GO:0008285,GO:0016020,GO:0016491,GO:0016740,GO:0016853,GO:0019233,GO:0031620,GO:0032308,GO:0043295,GO:0048471,GO:0050220,GO:0050727	prostaglandin biosynthetic process|glutathione transferase activity|glutathione peroxidase activity|prostaglandin-D synthase activity|nucleus|nuclear envelope lumen|cytoplasm|lipid metabolic process|fatty acid metabolic process|fatty acid biosynthetic process|prostaglandin metabolic process|cell population proliferation|negative regulation of cell population proliferation|membrane|oxidoreductase …	WP4335,WP4347,WP1273,WP318,WP1272	Eicosanoid lipid synthesis map|Eicosanoid metabolism via cyclooxygenases (COX)|Folic acid network|Eicosanoid synthesis|Selenium micronutrient network	R-MMU-1430728,R-MMU-2142753,R-MMU-2162123,R-MMU-556833,R-MMU-8978868	Metabolism|Arachidonic acid metabolism|Synthesis of Prostaglandins (PG) and Thromboxanes (TX)|Metabolism of lipids|Fatty acid metabolism
Rapgef2	4782.55	929.344	8635.75	9.29382	3.21627	0	0	Up	5.49475	5.23653	5.11603	0.878676	0.78643	0.797514	76089	protein_coding	mmu04010,mmu04015,mmu04530	MAPK signaling pathway|Rap1 signaling pathway|Tight junction	GO:0001568,GO:0001764,GO:0005085,GO:0005096,GO:0005737,GO:0005768,GO:0005770,GO:0005829,GO:0005886,GO:0005923,GO:0007165,GO:0007186,GO:0007218,GO:0007264,GO:0007265,GO:0007275,GO:0007399,GO:0008285,GO:0010976,GO:0016020,GO:0016324,GO:0019901,GO:0019933,GO:0021591,GO:0021884,GO:0030033,GO:0030139,GO:0030154,GO:0030165,GO:0031175,GO:0031547,GO:0031697,GO:0032092,GO:0032486,GO:0032991,GO:0038180,GO:…	blood vessel development|neuron migration|guanyl-nucleotide exchange factor activity|GTPase activator activity|cytoplasm|endosome|late endosome|cytosol|plasma membrane|bicellular tight junction|signal transduction|G protein-coupled receptor signaling pathway|neuropeptide signaling pathway|small GTPase mediated signal transduction|Ras protein signal transduction|multicellular organism development|…
Rigi	10642.9	1249.89	20036	16.0299	4.00269	0	0	Up	97.676	88.2238	92.7595	8.41836	8.67681	8.0128	230073	protein_coding	mmu04064,mmu04622,mmu04623,mmu05161,mmu05160,mmu05171,mmu05164,mmu05162,mmu05168,mmu05169	NF-kappa B signaling pathway|RIG-I-like receptor signaling pathway|Cytosolic DNA-sensing pathway|Hepatitis B|Hepatitis C|Coronavirus disease - COVID-19|Influenza A|Measles|Herpes simplex virus 1 infection|Epstein-Barr virus infection	GO:0000166,GO:0002230,GO:0002376,GO:0002735,GO:0002753,GO:0003677,GO:0003690,GO:0003723,GO:0003724,GO:0003725,GO:0003727,GO:0004386,GO:0005515,GO:0005524,GO:0005525,GO:0005737,GO:0005829,GO:0005856,GO:0005886,GO:0005923,GO:0008270,GO:0009597,GO:0009615,GO:0010467,GO:0010628,GO:0015629,GO:0016020,GO:0016787,GO:0016887,GO:0030334,GO:0031625,GO:0032587,GO:0032725,GO:0032727,GO:0032728,GO:0032755,GO:…	nucleotide binding|positive regulation of defense response to virus by host|immune system process|positive regulation of myeloid dendritic cell cytokine production|cytosolic pattern recognition receptor signaling pathway|DNA binding|double-stranded DNA binding|RNA binding|RNA helicase activity|double-stranded RNA binding|single-stranded RNA binding|helicase activity|protein binding|ATP binding|GT…			R-MMU-1169408,R-MMU-1169410,R-MMU-1280215,R-MMU-168249,R-MMU-168256,R-MMU-168928,R-MMU-392499,R-MMU-5688426,R-MMU-5689880,R-MMU-597592,R-MMU-8983711,R-MMU-913531,R-MMU-936440	ISG15 antiviral mechanism|Antiviral mechanism by IFN-stimulated genes|Cytokine Signaling in Immune system|Innate Immune System|Immune System|DDX58/IFIH1-mediated induction of interferon-alpha/beta|Metabolism of proteins|Deubiquitination|Ub-specific processing proteases|Post-translational protein modification|OAS antiviral response|Interferon Signaling|Negative regulators of DDX58/IFIH1 signaling
Rnf213	52612.5	6696.33	98528.8	14.7141	3.87913	0	0	Up	129.262	128.524	131.281	13.3283	12.0544	12.8271	672511	protein_coding			GO:0000166,GO:0001525,GO:0002040,GO:0002376,GO:0003824,GO:0004842,GO:0005524,GO:0005730,GO:0005737,GO:0005811,GO:0005829,GO:0006511,GO:0006629,GO:0008152,GO:0016567,GO:0016740,GO:0016787,GO:0016887,GO:0019216,GO:0042742,GO:0046872,GO:0051865,GO:0061630,GO:0070534,GO:0098792,GO:0120323,GO:0140042,GO:2000051	nucleotide binding|angiogenesis|sprouting angiogenesis|immune system process|catalytic activity|ubiquitin-protein transferase activity|ATP binding|nucleolus|cytoplasm|lipid droplet|cytosol|ubiquitin-dependent protein catabolic process|lipid metabolic process|metabolic process|protein ubiquitination|transferase activity|hydrolase activity|ATP hydrolysis activity|regulation of lipid metabolic proce…
Rsad2	19336.5	99.5934	38573.3	387.809	8.5992	0	0	Up	260.074	198.735	244.916	1.18734	0.788962	0.64883	58185	protein_coding	mmu05160,mmu05164	Hepatitis C|Influenza A	GO:0001503,GO:0001650,GO:0002376,GO:0003824,GO:0005515,GO:0005739,GO:0005741,GO:0005743,GO:0005783,GO:0005789,GO:0005794,GO:0005811,GO:0009615,GO:0016020,GO:0016829,GO:0030278,GO:0034157,GO:0034165,GO:0035710,GO:0043367,GO:0043621,GO:0045071,GO:0045087,GO:0046872,GO:0050709,GO:0050778,GO:0051536,GO:0051539,GO:0051607,GO:2000553	ossification|fibrillar center|immune system process|catalytic activity|protein binding|mitochondrion|mitochondrial outer membrane|mitochondrial inner membrane|endoplasmic reticulum|endoplasmic reticulum membrane|Golgi apparatus|lipid droplet|response to virus|membrane|lyase activity|regulation of ossification|positive regulation of toll-like receptor 7 signaling pathway|positive regulation of tol…
Rtp4	6209.09	612.45	11805.7	19.2806	4.26908	0	0	Up	92.433	90.0144	94.0377	7.94504	6.71892	6.07417	67775	protein_coding			GO:0001580,GO:0005515,GO:0005737,GO:0006612,GO:0016020,GO:0031849,GO:0046872,GO:0051205,GO:0051607	detection of chemical stimulus involved in sensory perception of bitter taste|protein binding|cytoplasm|protein targeting to membrane|membrane|olfactory receptor binding|metal ion binding|protein insertion into membrane|defense response to virus
Siglec1	46863.5	3281.46	90445.6	27.5637	4.7847	0	0	Up	290.98	336.105	327.354	18.1257	14.6597	17.3008	20612	protein_coding	mmu04514	Cell adhesion molecules	GO:0005515,GO:0005576,GO:0005769,GO:0005770,GO:0005886,GO:0006897,GO:0007155,GO:0016020,GO:0030246,GO:0032480,GO:0046790,GO:0070234,GO:0075512,GO:2001238	protein binding|extracellular region|early endosome|late endosome|plasma membrane|endocytosis|cell adhesion|membrane|carbohydrate binding|negative regulation of type I interferon production|virion binding|positive regulation of T cell apoptotic process|clathrin-dependent endocytosis of virus by host cell|positive regulation of extrinsic apoptotic signaling pathway			R-MMU-1280218,R-MMU-168256,R-MMU-198933	Adaptive Immune System|Immune System|Immunoregulatory interactions between a Lymphoid and a non-Lymphoid cell
Siglece	8701.39	237.271	17165.5	72.3833	6.17758	0	0	Up	172.759	187.473	213.342	4.56022	3.44116	3.48161	83382	protein_coding			GO:0005515,GO:0005886,GO:0006911,GO:0006954,GO:0007155,GO:0009897,GO:0016020,GO:0030246,GO:0033691,GO:0048029,GO:0050728,GO:0060101	protein binding|plasma membrane|phagocytosis, engulfment|inflammatory response|cell adhesion|external side of plasma membrane|membrane|carbohydrate binding|sialic acid binding|monosaccharide binding|negative regulation of inflammatory response|negative regulation of phagocytosis, engulfment	WP3626	Microglia pathogen phagocytosis pathway	R-MMU-1280218,R-MMU-168249,R-MMU-168256,R-MMU-198933,R-MMU-6798695	Adaptive Immune System|Innate Immune System|Immune System|Immunoregulatory interactions between a Lymphoid and a non-Lymphoid cell|Neutrophil degranulation
Sirpb1a	1974.19	156.447	3791.93	24.2337	4.59894	0	0	Up	71.2176	75.5912	65.6284	3.95372	4.12286	4.57567	320832	protein_coding	mmu04380	Osteoclast differentiation	GO:0003674,GO:0005886,GO:0006909,GO:0016020,GO:0035556,GO:0050766,GO:0050870,GO:0051649	molecular_function|plasma membrane|phagocytosis|membrane|intracellular signal transduction|positive regulation of phagocytosis|positive regulation of T cell activation|establishment of localization in cell
Slamf9	7424.48	561.644	14287.3	25.4396	4.66901	0	0	Up	287.457	251.977	320.556	16.5354	15.3802	16.9636	98365	protein_coding			GO:0002273,GO:0002373,GO:0002410,GO:0003674,GO:0009897,GO:0009986,GO:0016020,GO:0032604,GO:0032611,GO:0032640,GO:0035393,GO:0042110,GO:0042742	plasmacytoid dendritic cell differentiation|plasmacytoid dendritic cell cytokine production|plasmacytoid dendritic cell chemotaxis|molecular_function|external side of plasma membrane|cell surface|membrane|granulocyte macrophage colony-stimulating factor production|interleukin-1 beta production|tumor necrosis factor production|chemokine (C-X-C motif) ligand 9 production|T cell activation|defense r…
Slfn2	20864.8	4735.56	36994.1	7.81221	2.96573	0	0	Up	516.345	499.62	517.622	101.601	91.072	91.0166	20556	protein_coding			GO:0000049,GO:0002250,GO:0002309,GO:0002376,GO:0002456,GO:0003723,GO:0004540,GO:0005634,GO:0005737,GO:0005829,GO:0008285,GO:0009617,GO:0036416,GO:0042098,GO:0043022,GO:0140102	tRNA binding|adaptive immune response|T cell proliferation involved in immune response|immune system process|T cell mediated immunity|RNA binding|RNA nuclease activity|nucleus|cytoplasm|cytosol|negative regulation of cell population proliferation|response to bacterium|tRNA stabilization|T cell proliferation|ribosome binding|catalytic activity, acting on a rRNA
Socs3	15711.1	1425.59	29996.5	21.04	4.39506	0	0	Up	249.201	251.037	256.9	17.1396	20.0529	14.8626	12702	protein_coding	mmu04120,mmu04630,mmu04668,mmu04910,mmu04920,mmu04917,mmu04935,mmu04380,mmu05160,mmu05164,mmu05168,mmu04930,mmu04932,mmu04931	Ubiquitin mediated proteolysis|JAK-STAT signaling pathway|TNF signaling pathway|Insulin signaling pathway|Adipocytokine signaling pathway|Prolactin signaling pathway|Growth hormone synthesis, secretion and action|Osteoclast differentiation|Hepatitis C|Influenza A|Herpes simplex virus 1 infection|Type II diabetes mellitus|Non-alcoholic fatty liver disease|Insulin resistance	GO:0001784,GO:0001932,GO:0005515,GO:0005829,GO:0005942,GO:0007165,GO:0007259,GO:0009898,GO:0009968,GO:0030154,GO:0030292,GO:0035198,GO:0035556,GO:0042532,GO:0045597,GO:0046426,GO:0046627,GO:0046854,GO:0046935,GO:0050728,GO:0060670,GO:0060674,GO:0097398,GO:1990830	phosphotyrosine residue binding|regulation of protein phosphorylation|protein binding|cytosol|phosphatidylinositol 3-kinase complex|signal transduction|receptor signaling pathway via JAK-STAT|cytoplasmic side of plasma membrane|negative regulation of signal transduction|cell differentiation|protein tyrosine kinase inhibitor activity|miRNA binding|intracellular signal transduction|negative regulat…	WP387,WP572,WP578,WP373,WP450,WP65,WP1253,WP447	IL-6 signaling pathway|EGFR1 signaling pathway|Leptin-insulin signaling overlap|IL-3 signaling pathway|IL-2 signaling pathway|Insulin signaling|Type II interferon signaling (IFNG)|Adipogenesis genes	R-MMU-1059683,R-MMU-1280215,R-MMU-1280218,R-MMU-162582,R-MMU-168256,R-MMU-392499,R-MMU-449147,R-MMU-597592,R-MMU-6783589,R-MMU-877300,R-MMU-877312,R-MMU-8848021,R-MMU-8849474,R-MMU-8951664,R-MMU-9006927,R-MMU-909733,R-MMU-913531,R-MMU-9674555,R-MMU-9705462,R-MMU-983168,R-MMU-983169	Interleukin-6 signaling|Cytokine Signaling in Immune system|Adaptive Immune System|Signal Transduction|Immune System|Metabolism of proteins|Signaling by Interleukins|Post-translational protein modification|Interleukin-6 family signaling|Interferon gamma signaling|Regulation of IFNG signaling|Signaling by PTK6|PTK6 Activates STAT3|Neddylation|Signaling by Non-Receptor Tyrosine Kinases|Interferon a…
Sod2	34412	2658.36	66165.6	24.8898	4.63748	0	0	Up	384.101	367.65	440.294	24.0201	23.2085	22.0761	20656	protein_coding	mmu04068,mmu04146,mmu04211,mmu04213,mmu05208,mmu05016,mmu05417	FoxO signaling pathway|Peroxisome|Longevity regulating pathway|Longevity regulating pathway - multiple species|Chemical carcinogenesis - reactive oxygen species|Huntington disease|Lipid and atherosclerosis	GO:0000302,GO:0000303,GO:0001836,GO:0001889,GO:0003032,GO:0003069,GO:0003677,GO:0004784,GO:0005515,GO:0005739,GO:0005743,GO:0005759,GO:0006357,GO:0006749,GO:0006801,GO:0006979,GO:0007005,GO:0007507,GO:0007605,GO:0007626,GO:0008217,GO:0008285,GO:0008630,GO:0008631,GO:0008637,GO:0009410,GO:0009791,GO:0010332,GO:0010729,GO:0014823,GO:0016491,GO:0019430,GO:0019825,GO:0019899,GO:0022904,GO:0030097,GO:…	response to reactive oxygen species|response to superoxide|release of cytochrome c from mitochondria|liver development|detection of oxygen|acetylcholine-mediated vasodilation involved in regulation of systemic arterial blood pressure|DNA binding|superoxide dismutase activity|protein binding|mitochondrion|mitochondrial inner membrane|mitochondrial matrix|regulation of transcription by RNA polymera…	WP4466,WP1770,WP412,WP5242	Oxidative stress and redox pathway|One-carbon metabolism and related pathways|Oxidative stress response|Comprehensive IL-17A signaling	R-MMU-1592230,R-MMU-1852241,R-MMU-2151201,R-MMU-2262752,R-MMU-3299685,R-MMU-8953897,R-MMU-9711123	Mitochondrial biogenesis|Organelle biogenesis and maintenance|Transcriptional activation of mitochondrial biogenesis|Cellular responses to stress|Detoxification of Reactive Oxygen Species|Cellular responses to stimuli|Cellular response to chemical stress
Stat1	24316.7	2527.51	46106	18.2417	4.18917	0	0	Up	190.954	175.977	189.577	14.7405	14.6574	14.6761	20846	protein_coding	mmu04630,mmu04217,mmu04620,mmu04621,mmu04625,mmu04658,mmu04659,mmu04062,mmu04917,mmu04935,mmu04919,mmu04380,mmu05200,mmu05235,mmu05212,mmu05161,mmu05160,mmu05171,mmu05164,mmu05162,mmu05168,mmu05167,mmu05169,mmu05165,mmu05152,mmu05145,mmu05140,mmu05321,mmu04933	JAK-STAT signaling pathway|Necroptosis|Toll-like receptor signaling pathway|NOD-like receptor signaling pathway|C-type lectin receptor signaling pathway|Th1 and Th2 cell differentiation|Th17 cell differentiation|Chemokine signaling pathway|Prolactin signaling pathway|Growth hormone synthesis, secretion and action|Thyroid hormone signaling pathway|Osteoclast differentiation|Pathways in cancer|PD-L…	GO:0000785,GO:0000977,GO:0000978,GO:0000979,GO:0000981,GO:0001222,GO:0001223,GO:0001937,GO:0002230,GO:0003677,GO:0003690,GO:0003700,GO:0005164,GO:0005515,GO:0005634,GO:0005654,GO:0005730,GO:0005737,GO:0005829,GO:0006351,GO:0006355,GO:0006357,GO:0006919,GO:0006952,GO:0007165,GO:0007259,GO:0008283,GO:0009617,GO:0010742,GO:0016525,GO:0016922,GO:0019221,GO:0019899,GO:0030424,GO:0030425,GO:0031663,GO:…	chromatin|RNA polymerase II transcription regulatory region sequence-specific DNA binding|RNA polymerase II cis-regulatory region sequence-specific DNA binding|RNA polymerase II core promoter sequence-specific DNA binding|DNA-binding transcription factor activity, RNA polymerase II-specific|transcription corepressor binding|transcription coactivator binding|negative regulation of endothelial cell…	WP387,WP572,WP350,WP297,WP1270,WP373,WP113,WP1249,WP450,WP151,WP2292,WP407,WP1253,WP447,WP5242	IL-6 signaling pathway|EGFR1 signaling pathway|p38 Mapk signaling pathway|IL-7 signaling pathway|Endochondral ossification|IL-3 signaling pathway|TGF-beta signaling pathway|EPO receptor signaling|IL-2 signaling pathway|IL-5 signaling pathway|Chemokine signaling pathway|Kit receptor signaling pathway|Type II interferon signaling (IFNG)|Adipogenesis genes|Comprehensive IL-17A signaling			STAT
Stat2	14325.3	1578.28	27072.3	17.1541	4.10048	0	0	Up	141.378	131.818	143.988	12.314	11.3168	11.5157	20847	protein_coding	mmu04630,mmu04217,mmu04621,mmu04625,mmu04062,mmu04380,mmu05200,mmu05161,mmu05160,mmu05171,mmu05164,mmu05162,mmu05168,mmu05167,mmu05169,mmu05165	JAK-STAT signaling pathway|Necroptosis|NOD-like receptor signaling pathway|C-type lectin receptor signaling pathway|Chemokine signaling pathway|Osteoclast differentiation|Pathways in cancer|Hepatitis B|Hepatitis C|Coronavirus disease - COVID-19|Influenza A|Measles|Herpes simplex virus 1 infection|Kaposi sarcoma-associated herpesvirus infection|Epstein-Barr virus infection|Human papillomavirus inf…	GO:0000978,GO:0000981,GO:0001932,GO:0003677,GO:0003700,GO:0005515,GO:0005634,GO:0005737,GO:0005829,GO:0005886,GO:0006355,GO:0006357,GO:0006952,GO:0007165,GO:0007259,GO:0042127,GO:0042802,GO:0043434,GO:0044389,GO:0045944,GO:0051607,GO:0060337,GO:0060339,GO:0070721,GO:0090140	RNA polymerase II cis-regulatory region sequence-specific DNA binding|DNA-binding transcription factor activity, RNA polymerase II-specific|regulation of protein phosphorylation|DNA binding|DNA-binding transcription factor activity|protein binding|nucleus|cytoplasm|cytosol|plasma membrane|regulation of DNA-templated transcription|regulation of transcription by RNA polymerase II|defense response|s…	WP572,WP2292,WP1253,WP447	EGFR1 signaling pathway|Chemokine signaling pathway|Type II interferon signaling (IFNG)|Adipogenesis genes			STAT
Tap1	12102.9	1198.13	23007.7	19.2046	4.26338	0	0	Up	174.485	171.423	191.611	14.5166	12.9326	13.0359	21354	protein_coding	mmu02010,mmu04145,mmu04612,mmu05170,mmu05168,mmu05163,mmu05169,mmu05340	ABC transporters|Phagosome|Antigen processing and presentation|Human immunodeficiency virus 1 infection|Herpes simplex virus 1 infection|Human cytomegalovirus infection|Epstein-Barr virus infection|Primary immunodeficiency	GO:0000166,GO:0002250,GO:0002376,GO:0005524,GO:0005739,GO:0005783,GO:0005789,GO:0006952,GO:0015031,GO:0015433,GO:0015833,GO:0016020,GO:0016887,GO:0019885,GO:0023029,GO:0030670,GO:0034451,GO:0042270,GO:0042288,GO:0042605,GO:0042803,GO:0042824,GO:0042825,GO:0043531,GO:0044877,GO:0046872,GO:0046967,GO:0046978,GO:0046979,GO:0046980,GO:0055085,GO:0140359,GO:1904680	nucleotide binding|adaptive immune response|immune system process|ATP binding|mitochondrion|endoplasmic reticulum|endoplasmic reticulum membrane|defense response|protein transport|ABC-type peptide antigen transporter activity|peptide transport|membrane|ATP hydrolysis activity|antigen processing and presentation of endogenous peptide antigen via MHC class I|MHC class Ib protein binding|phagocytic …	WP2910,WP1253	Mecp2 and associated Rett syndrome|Type II interferon signaling (IFNG)	R-MMU-1236974,R-MMU-1236975,R-MMU-1280218,R-MMU-168256,R-MMU-983169,R-MMU-983170	ER-Phagosome pathway|Antigen processing-Cross presentation|Adaptive Immune System|Immune System|Class I MHC mediated antigen processing & presentation|Antigen Presentation: Folding, assembly and peptide loading of class I MHC
Tgtp2	3211	18.4261	6403.58	347.471	8.44075	0	0	Up	54.3015	49.2995	53.3108	0.226515	0.237858	0.188293	100039796	protein_coding			GO:0003924,GO:0005789,GO:0006952,GO:0035458,GO:0042832	GTPase activity|endoplasmic reticulum membrane|defense response|cellular response to interferon-beta|defense response to protozoan
Tor3a	11800.4	2112.16	21488.7	10.174	3.34682	0	0	Up	152.963	147.347	153.278	21.8431	20.7863	21.7842	30935	protein_coding			GO:0000166,GO:0005515,GO:0005524,GO:0005635,GO:0005737,GO:0005783,GO:0005788,GO:0016887	nucleotide binding|protein binding|ATP binding|nuclear envelope|cytoplasm|endoplasmic reticulum|endoplasmic reticulum lumen|ATP hydrolysis activity
Usp18	12156.5	76.8958	24236	315.319	8.30067	0	0	Up	315.558	285.303	342.523	1.65352	1.56011	1.1188	24110	protein_coding			GO:0004843,GO:0005515,GO:0005634,GO:0005829,GO:0006508,GO:0006511,GO:0008233,GO:0008234,GO:0009617,GO:0016579,GO:0016787,GO:0019785,GO:0035634,GO:0043231,GO:0060090	cysteine-type deubiquitinase activity|protein binding|nucleus|cytosol|proteolysis|ubiquitin-dependent protein catabolic process|peptidase activity|cysteine-type peptidase activity|response to bacterium|protein deubiquitination|hydrolase activity|ISG15-specific peptidase activity|response to stilbenoid|intracellular membrane-bounded organelle|molecular adaptor activity			R-MMU-1169408,R-MMU-1169410,R-MMU-1280215,R-MMU-166016,R-MMU-166058,R-MMU-166166,R-MMU-168138,R-MMU-168142,R-MMU-168164,R-MMU-168176,R-MMU-168179,R-MMU-168181,R-MMU-168188,R-MMU-168249,R-MMU-168256,R-MMU-168898,R-MMU-181438,R-MMU-392499,R-MMU-445989,R-MMU-446652,R-MMU-449147,R-MMU-5688426,R-MMU-5689880,R-MMU-597592,R-MMU-9020702,R-MMU-909733,R-MMU-912694,R-MMU-913531,R-MMU-937061,R-MMU-975138,R-M…	ISG15 antiviral mechanism|Antiviral mechanism by IFN-stimulated genes|Cytokine Signaling in Immune system|Toll Like Receptor 4 (TLR4) Cascade|MyD88:MAL(TIRAP) cascade initiated on plasma membrane|MyD88-independent TLR4 cascade |Toll Like Receptor 9 (TLR9) Cascade|Toll Like Receptor 10 (TLR10) Cascade|Toll Like Receptor 3 (TLR3) Cascade|Toll Like Receptor 5 (TLR5) Cascade|Toll Like Receptor TLR1:T…
Xaf1	4715.83	301.697	9129.96	30.2622	4.91945	0	0	Up	35.432	31.7664	35.8321	1.59839	1.56139	1.7576	327959	protein_coding			GO:0005634,GO:0005654,GO:0005737,GO:0005739,GO:0006915,GO:0031333,GO:0032480,GO:0035456,GO:0046872,GO:0140313	nucleus|nucleoplasm|cytoplasm|mitochondrion|apoptotic process|negative regulation of protein-containing complex assembly|negative regulation of type I interferon production|response to interferon-beta|metal ion binding|molecular sequestering activity
Zbp1	9976.71	97.3427	19856.1	203.758	7.67071	0	0	Up	206.607	211.584	215.053	1.39472	1.85885	1.23917	58203	protein_coding	mmu04217,mmu04623	Necroptosis|Cytosolic DNA-sensing pathway	GO:0002218,GO:0002376,GO:0003677,GO:0003692,GO:0003723,GO:0003725,GO:0003726,GO:0005515,GO:0005634,GO:0005737,GO:0005829,GO:0006915,GO:0012501,GO:0042802,GO:0043065,GO:0045087,GO:0050727,GO:0050729,GO:0050832,GO:0051607,GO:0060340,GO:0060545,GO:0070269,GO:0140374,GO:2000659	activation of innate immune response|immune system process|DNA binding|left-handed Z-DNA binding|RNA binding|double-stranded RNA binding|double-stranded RNA adenosine deaminase activity|protein binding|nucleus|cytoplasm|cytosol|apoptotic process|programmed cell death|identical protein binding|positive regulation of apoptotic process|innate immune response|regulation of inflammatory response|posit…	WP310	mRNA processing
Znfx1	28406	5660.26	51151.8	9.03716	3.17587	0	0	Up	141.797	143.539	149.557	24.2171	21.5897	23.7532	98999	protein_coding			GO:0002218,GO:0002376,GO:0003723,GO:0004386,GO:0005634,GO:0005737,GO:0005739,GO:0005741,GO:0008270,GO:0010494,GO:0016020,GO:0031048,GO:0031380,GO:0042742,GO:0045071,GO:0045087,GO:0046872,GO:0051607	activation of innate immune response|immune system process|RNA binding|helicase activity|nucleus|cytoplasm|mitochondrion|mitochondrial outer membrane|zinc ion binding|cytoplasmic stress granule|membrane|regulatory ncRNA-mediated heterochromatin formation|nuclear RNA-directed RNA polymerase complex|defense response to bacterium|negative regulation of viral genome replication|innate immune response…					Others
Sp100	7619.27	1319.34	13919.2	10.5517	3.3994	1.20862e-305	2.30886e-303	Up	67.3285	61.564	62.0147	9.50339	7.85034	8.76461	20684	protein_coding	mmu05203,mmu05168	Viral carcinogenesis|Herpes simplex virus 1 infection	GO:0000122,GO:0000723,GO:0000981,GO:0003677,GO:0005515,GO:0005634,GO:0005654,GO:0005730,GO:0005737,GO:0006357,GO:0006978,GO:0010596,GO:0016604,GO:0016605,GO:0019900,GO:0019904,GO:0030870,GO:0032526,GO:0032897,GO:0034097,GO:0034340,GO:0034341,GO:0034399,GO:0042802,GO:0042803,GO:0043392,GO:0043433,GO:0045185,GO:0045765,GO:0045892,GO:0045893,GO:0045944,GO:0046826,GO:0046983,GO:0051091,GO:0061629,GO:…	negative regulation of transcription by RNA polymerase II|telomere maintenance|DNA-binding transcription factor activity, RNA polymerase II-specific|DNA binding|protein binding|nucleus|nucleoplasm|nucleolus|cytoplasm|regulation of transcription by RNA polymerase II|DNA damage response, signal transduction by p53 class mediator resulting in transcription of p21 class mediator|negative regulation o…			R-MMU-2990846,R-MMU-3108214,R-MMU-3108232,R-MMU-392499,R-MMU-597592	SUMOylation|SUMOylation of DNA damage response and repair proteins|SUMO E3 ligases SUMOylate target proteins|Metabolism of proteins|Post-translational protein modification	SAND
Ccl7	9475.11	1344.86	17605.4	13.0897	3.71036	2.1178e-302	4.00173e-300	Up	550.349	492.041	476.084	53.2823	63.8658	50.3093	20306	protein_coding	mmu04060,mmu04061,mmu04657,mmu04062	Cytokine-cytokine receptor interaction|Viral protein interaction with cytokine and cytokine receptor|IL-17 signaling pathway|Chemokine signaling pathway	GO:0002548,GO:0005125,GO:0005576,GO:0005615,GO:0006935,GO:0006954,GO:0006955,GO:0007010,GO:0007186,GO:0008009,GO:0008201,GO:0008360,GO:0030335,GO:0030593,GO:0031726,GO:0031727,GO:0043547,GO:0048020,GO:0048245,GO:0048247,GO:0070098,GO:0070374,GO:0071346,GO:0071347,GO:0071356,GO:0071361,GO:2000503	monocyte chemotaxis|cytokine activity|extracellular region|extracellular space|chemotaxis|inflammatory response|immune response|cytoskeleton organization|G protein-coupled receptor signaling pathway|chemokine activity|heparin binding|regulation of cell shape|positive regulation of cell migration|neutrophil chemotaxis|CCR1 chemokine receptor binding|CCR2 chemokine receptor binding|positive regulat…	WP2292	Chemokine signaling pathway	R-MMU-162582,R-MMU-372790,R-MMU-373076,R-MMU-375276,R-MMU-380108,R-MMU-500792	Signal Transduction|Signaling by GPCR|Class A/1 (Rhodopsin-like receptors)|Peptide ligand-binding receptors|Chemokine receptors bind chemokines|GPCR ligand binding
Slc31a2	10104.5	1393.95	18815.1	13.4986	3.75474	2.54068e-299	4.74916e-297	Up	213.24	199.129	231.606	24.5599	20.9107	23.5007	20530	protein_coding			GO:0005375,GO:0005515,GO:0005764,GO:0005765,GO:0005768,GO:0005770,GO:0005886,GO:0006811,GO:0006825,GO:0006878,GO:0015677,GO:0016020,GO:0031410,GO:0031902,GO:0035434,GO:0055037,GO:1902311	copper ion transmembrane transporter activity|protein binding|lysosome|lysosomal membrane|endosome|late endosome|plasma membrane|monoatomic ion transport|copper ion transport|intracellular copper ion homeostasis|copper ion import|membrane|cytoplasmic vesicle|late endosome membrane|copper ion transmembrane transport|recycling endosome|regulation of copper ion transmembrane transport
Ly6e	57128.6	11965.2	102292	8.54903	3.09576	3.23095e-299	5.9752e-297	Up	676.742	735.737	710.268	114.824	128.521	115.753	17069	protein_coding			GO:0001701,GO:0005886,GO:0016020,GO:0030325,GO:0030550,GO:0033130,GO:0035265,GO:0042415,GO:0046597,GO:0048242,GO:0055010,GO:0095500,GO:0098552	in utero embryonic development|plasma membrane|membrane|adrenal gland development|acetylcholine receptor inhibitor activity|acetylcholine receptor binding|organ growth|norepinephrine metabolic process|negative regulation of viral entry into host cell|epinephrine secretion|ventricular cardiac muscle tissue morphogenesis|acetylcholine receptor signaling pathway|side of membrane			R-MMU-163125,R-MMU-392499,R-MMU-597592	Post-translational modification: synthesis of GPI-anchored proteins|Metabolism of proteins|Post-translational protein modification
Gm36161	1606.19	131.31	3081.06	23.4665	4.55253	3.34548e-299	6.12188e-297	Up	48.353	40.4278	47.7765	2.84912	2.74247	2.81401	102639975	non_coding
Dtx3l	5353.45	1013.77	9693.12	9.56165	3.25726	4.23667e-295	7.6719e-293	Up	45.9766	39.5562	43.6196	6.43565	6.24321	6.81921	209200	protein_coding	mmu04330	Notch signaling pathway	GO:0000077,GO:0002230,GO:0002376,GO:0004842,GO:0004857,GO:0005634,GO:0005654,GO:0005737,GO:0005764,GO:0005768,GO:0005769,GO:0005829,GO:0006281,GO:0006302,GO:0006325,GO:0006511,GO:0006974,GO:0007219,GO:0008333,GO:0015031,GO:0016020,GO:0016567,GO:0016740,GO:0019899,GO:0032092,GO:0032991,GO:0035563,GO:0042393,GO:0044389,GO:0045087,GO:0045893,GO:0046872,GO:0051444,GO:0051607,GO:0051865,GO:0070936,GO:…	DNA damage checkpoint signaling|positive regulation of defense response to virus by host|immune system process|ubiquitin-protein transferase activity|enzyme inhibitor activity|nucleus|nucleoplasm|cytoplasm|lysosome|endosome|early endosome|cytosol|DNA repair|double-strand break repair|chromatin organization|ubiquitin-dependent protein catabolic process|DNA damage response|Notch signaling pathway|e…	WP29	Notch signaling pathway	R-MMU-1280218,R-MMU-168256,R-MMU-983168,R-MMU-983169	Adaptive Immune System|Immune System|Antigen processing: Ubiquitination & Proteasome degradation|Class I MHC mediated antigen processing & presentation
Epsti1	4336.6	710.716	7962.48	11.2036	3.48589	1.95479e-292	3.50331e-290	Up	77.8879	74.9068	83.6004	10.6886	10.4687	9.36244	108670	protein_coding			GO:0003674,GO:0005575,GO:0008150	molecular_function|cellular_component|biological_process			R-MMU-162582,R-MMU-194315,R-MMU-9012999,R-MMU-9696273,R-MMU-9716542	Signal Transduction|Signaling by Rho GTPases|RHO GTPase cycle|RND1 GTPase cycle|Signaling by Rho GTPases, Miro GTPases and RHOBTB3
Ccl12	2236.91	16.8973	4456.92	262.294	8.03504	3.44456e-289	6.11024e-287	Up	196.314	210.641	167.335	0.486839	1.45791	1.1975	20293	protein_coding	mmu04668,mmu04060,mmu04061,mmu04621,mmu04657,mmu04062,mmu05171,mmu05164,mmu05168,mmu05163,mmu05135,mmu05144,mmu05142,mmu05323,mmu05417,mmu05418,mmu04933	TNF signaling pathway|Cytokine-cytokine receptor interaction|Viral protein interaction with cytokine and cytokine receptor|NOD-like receptor signaling pathway|IL-17 signaling pathway|Chemokine signaling pathway|Coronavirus disease - COVID-19|Influenza A|Herpes simplex virus 1 infection|Human cytomegalovirus infection|Yersinia infection|Malaria|Chagas disease|Rheumatoid arthritis|Lipid and atheros…	GO:0001525,GO:0002548,GO:0002687,GO:0005125,GO:0005576,GO:0005615,GO:0006935,GO:0006954,GO:0006955,GO:0007186,GO:0008009,GO:0030593,GO:0031727,GO:0043547,GO:0048020,GO:0048245,GO:0048247,GO:0070098,GO:0070374,GO:0070664,GO:0071346,GO:0071347,GO:0071356	angiogenesis|monocyte chemotaxis|positive regulation of leukocyte migration|cytokine activity|extracellular region|extracellular space|chemotaxis|inflammatory response|immune response|G protein-coupled receptor signaling pathway|chemokine activity|neutrophil chemotaxis|CCR2 chemokine receptor binding|positive regulation of GTPase activity|CCR chemokine receptor binding|eosinophil chemotaxis|lymph…	WP2292	Chemokine signaling pathway	R-MMU-162582,R-MMU-372790,R-MMU-373076,R-MMU-375276,R-MMU-380108,R-MMU-500792	Signal Transduction|Signaling by GPCR|Class A/1 (Rhodopsin-like receptors)|Peptide ligand-binding receptors|Chemokine receptors bind chemokines|GPCR ligand binding
Il2rg	9152.99	2216.43	16089.5	7.25922	2.85981	4.03181e-279	7.0797e-277	Up	214.241	225.665	227.042	44.9468	43.0628	44.8224	16186	protein_coding	mmu04630,mmu04151,mmu04060,mmu04061,mmu04144,mmu04658,mmu04659,mmu05200,mmu05166,mmu05162,mmu05321,mmu05340	JAK-STAT signaling pathway|PI3K-Akt signaling pathway|Cytokine-cytokine receptor interaction|Viral protein interaction with cytokine and cytokine receptor|Endocytosis|Th1 and Th2 cell differentiation|Th17 cell differentiation|Pathways in cancer|Human T-cell leukemia virus 1 infection|Measles|Inflammatory bowel disease|Primary immunodeficiency	GO:0002335,GO:0002361,GO:0004896,GO:0005654,GO:0005783,GO:0005886,GO:0009897,GO:0009986,GO:0010467,GO:0010468,GO:0010628,GO:0015026,GO:0016020,GO:0019221,GO:0019955,GO:0019976,GO:0030098,GO:0030183,GO:0032831,GO:0033077,GO:0033089,GO:0035723,GO:0038110,GO:0038113,GO:0042010,GO:0043235,GO:0045579,GO:0050766	mature B cell differentiation|CD4-positive, CD25-positive, alpha-beta regulatory T cell differentiation|cytokine receptor activity|nucleoplasm|endoplasmic reticulum|plasma membrane|external side of plasma membrane|cell surface|gene expression|regulation of gene expression|positive regulation of gene expression|coreceptor activity|membrane|cytokine-mediated signaling pathway|cytokine binding|inter…	WP458,WP297,WP450,WP2841	Inflammatory response pathway|IL-7 signaling pathway|IL-2 signaling pathway|Focal adhesion: PI3K-Akt-mTOR signaling pathway	R-MMU-1266695,R-MMU-1280215,R-MMU-162582,R-MMU-168256,R-MMU-449147,R-MMU-451927,R-MMU-512988,R-MMU-5673001,R-MMU-5683057,R-MMU-5684996,R-MMU-6785807,R-MMU-8983432,R-MMU-8985947,R-MMU-9020558,R-MMU-9020958,R-MMU-912526	Interleukin-7 signaling|Cytokine Signaling in Immune system|Signal Transduction|Immune System|Signaling by Interleukins|Interleukin-2 family signaling|Interleukin-3, Interleukin-5 and GM-CSF signaling|RAF/MAP kinase cascade|MAPK family signaling cascades|MAPK1/MAPK3 signaling|Interleukin-4 and Interleukin-13 signaling|Interleukin-15 signaling|Interleukin-9 signaling|Interleukin-2 signaling|Interl…
Ifi35	5047.7	831.887	9263.52	11.1357	3.47713	1.63058e-278	2.8346e-276	Up	156.229	143.529	169.777	21.0846	20.2132	19.6786	70110	protein_coding			GO:0002281,GO:0002376,GO:0005576,GO:0005615,GO:0005634,GO:0005654,GO:0005730,GO:0005737,GO:0005829,GO:0008285,GO:0016020,GO:0034145,GO:0042802,GO:0045087,GO:0045089,GO:0050729,GO:1901223,GO:1901224	macrophage activation involved in immune response|immune system process|extracellular region|extracellular space|nucleus|nucleoplasm|nucleolus|cytoplasm|cytosol|negative regulation of cell population proliferation|membrane|positive regulation of toll-like receptor 4 signaling pathway|identical protein binding|innate immune response|positive regulation of innate immune response|positive regulation…
1600014C10Rik	4856.44	873.838	8839.04	10.1145	3.33835	3.5156e-276	6.05101e-274	Up	60.2606	53.7941	62.4911	8.37996	8.85026	8.00115	72244	protein_coding			GO:0003674,GO:0005737,GO:0005739,GO:0005783,GO:0005829,GO:0006914,GO:0006915,GO:0006979,GO:0016020,GO:0031966,GO:0051560	molecular_function|cytoplasm|mitochondrion|endoplasmic reticulum|cytosol|autophagy|apoptotic process|response to oxidative stress|membrane|mitochondrial membrane|mitochondrial calcium ion homeostasis
Slc7a2	20801.4	886.154	40716.6	45.9445	5.52182	2.58105e-270	4.39893e-268	Up	105.858	76.8559	126.627	2.96431	3.47819	3.29948	11988	protein_coding			GO:0000064,GO:0002537,GO:0005886,GO:0006809,GO:0006865,GO:0015171,GO:0015179,GO:0015189,GO:0015807,GO:0016020,GO:0022857,GO:0030054,GO:0042116,GO:0043030,GO:0050727,GO:0051649,GO:0055085,GO:0061459,GO:0089718,GO:0097638,GO:1902475,GO:1903352,GO:1903826	L-ornithine transmembrane transporter activity|nitric oxide production involved in inflammatory response|plasma membrane|nitric oxide biosynthetic process|amino acid transport|amino acid transmembrane transporter activity|L-amino acid transmembrane transporter activity|L-lysine transmembrane transporter activity|L-amino acid transport|membrane|transmembrane transporter activity|cell junction|macr…
Nos2	9255.79	5.67796	18505.9	3263.36	11.6721	1.61603e-269	2.72749e-267	Up	97.7573	100.856	98.4878	0.0472435	0.0389785	0.0454724	18126	protein_coding	mmu00220,mmu00330,mmu04371,mmu04066,mmu04020,mmu04146,mmu04926,mmu05200,mmu05222,mmu05133,mmu05152,mmu05146,mmu05145,mmu05140,mmu05142,mmu05010,mmu05014,mmu05022	Arginine biosynthesis|Arginine and proline metabolism|Apelin signaling pathway|HIF-1 signaling pathway|Calcium signaling pathway|Peroxisome|Relaxin signaling pathway|Pathways in cancer|Small cell lung cancer|Pertussis|Tuberculosis|Amoebiasis|Toxoplasmosis|Leishmaniasis|Chagas disease|Alzheimer disease|Amyotrophic lateral sclerosis|Pathways of neurodegeneration - multiple diseases	GO:0001542,GO:0001666,GO:0001974,GO:0003779,GO:0004517,GO:0005515,GO:0005516,GO:0005615,GO:0005634,GO:0005737,GO:0005777,GO:0005829,GO:0005886,GO:0006527,GO:0006801,GO:0006809,GO:0006954,GO:0007199,GO:0007263,GO:0007623,GO:0008013,GO:0008217,GO:0008603,GO:0009617,GO:0009725,GO:0010181,GO:0010629,GO:0016491,GO:0018119,GO:0019901,GO:0019934,GO:0020037,GO:0030863,GO:0031284,GO:0032310,GO:0032496,GO:…	ovulation from ovarian follicle|response to hypoxia|blood vessel remodeling|actin binding|nitric-oxide synthase activity|protein binding|calmodulin binding|extracellular space|nucleus|cytoplasm|peroxisome|cytosol|plasma membrane|arginine catabolic process|superoxide metabolic process|nitric oxide biosynthetic process|inflammatory response|G protein-coupled receptor signaling pathway coupled to cG…	WP5128,WP2841,WP2432,WP1253,WP5056	Fibrin complement receptor 3 signaling pathway|Focal adhesion: PI3K-Akt-mTOR signaling pathway|Spinal cord injury|Type II interferon signaling (IFNG)|Burn wound healing	R-MMU-109582,R-MMU-1222556,R-MMU-168249,R-MMU-168256,R-MMU-392154,R-MMU-418346,R-MMU-9033241,R-MMU-9609507	Hemostasis|ROS and RNS production in phagocytes|Innate Immune System|Immune System|Nitric oxide stimulates guanylate cyclase|Platelet homeostasis|Peroxisomal protein import|Protein localization
Mefv	2414.97	263.715	4566.22	17.3052	4.11313	7.51515e-268	1.25619e-265	Up	30.6699	27.848	28.8695	2.17837	2.91698	2.19728	54483	protein_coding	mmu04621,mmu04623,mmu05135	NOD-like receptor signaling pathway|Cytosolic DNA-sensing pathway|Yersinia infection	GO:0002221,GO:0002376,GO:0003779,GO:0005634,GO:0005654,GO:0005737,GO:0005829,GO:0005856,GO:0005874,GO:0005875,GO:0006954,GO:0008270,GO:0010468,GO:0010508,GO:0016567,GO:0031410,GO:0032651,GO:0032691,GO:0032695,GO:0032731,GO:0034341,GO:0042802,GO:0042995,GO:0045087,GO:0046872,GO:0050728,GO:0050729,GO:0061630,GO:0061702,GO:0070269,GO:0071641,GO:1900016,GO:1900226,GO:1904270,GO:2001056	pattern recognition receptor signaling pathway|immune system process|actin binding|nucleus|nucleoplasm|cytoplasm|cytosol|cytoskeleton|microtubule|microtubule associated complex|inflammatory response|zinc ion binding|regulation of gene expression|positive regulation of autophagy|protein ubiquitination|cytoplasmic vesicle|regulation of interleukin-1 beta production|negative regulation of interleuki…			R-MMU-168249,R-MMU-168256,R-MMU-168643,R-MMU-622312,R-MMU-844456	Innate Immune System|Immune System|Nucleotide-binding domain, leucine rich repeat containing receptor (NLR) signaling pathways|Inflammasomes|The NLRP3 inflammasome
Ms4a4a	9123.88	1088.17	17159.6	15.7703	3.97914	1.21094e-267	2.00485e-265	Up	283.202	241.317	306.281	28.0167	24.7336	23.4388	666907	protein_coding			GO:0003674,GO:0005783,GO:0005794,GO:0005886,GO:0008150,GO:0044853	molecular_function|endoplasmic reticulum|Golgi apparatus|plasma membrane|biological_process|plasma membrane raft
Ube2l6	6951.44	949.27	12953.6	13.6474	3.77056	1.3454e-267	2.20646e-265	Up	219.439	198.495	226.204	25.7957	22.4758	19.9796	56791	protein_coding	mmu04120,mmu05012,mmu05022	Ubiquitin mediated proteolysis|Parkinson disease|Pathways of neurodegeneration - multiple diseases	GO:0000151,GO:0000166,GO:0000209,GO:0005515,GO:0005524,GO:0005634,GO:0006511,GO:0016740,GO:0019787,GO:0019941,GO:0031625,GO:0032020,GO:0042296,GO:0043130,GO:0045087,GO:0061631	ubiquitin ligase complex|nucleotide binding|protein polyubiquitination|protein binding|ATP binding|nucleus|ubiquitin-dependent protein catabolic process|transferase activity|ubiquitin-like protein transferase activity|modification-dependent protein catabolic process|ubiquitin protein ligase binding|ISG15-protein conjugation|ISG15 transferase activity|ubiquitin binding|innate immune response|ubiqu…	WP3638	Parkinson's disease	R-MMU-110313,R-MMU-1169408,R-MMU-1169410,R-MMU-1280215,R-MMU-1280218,R-MMU-168256,R-MMU-5656169,R-MMU-73893,R-MMU-73894,R-MMU-913531,R-MMU-983168,R-MMU-983169	Translesion synthesis by Y family DNA polymerases bypasses lesions on DNA template|ISG15 antiviral mechanism|Antiviral mechanism by IFN-stimulated genes|Cytokine Signaling in Immune system|Adaptive Immune System|Immune System|Termination of translesion DNA synthesis|DNA Damage Bypass|DNA Repair|Interferon Signaling|Antigen processing: Ubiquitination & Proteasome degradation|Class I MHC mediated a…
Prdx5	48107.2	6608.44	89606	13.5593	3.76122	2.65001e-264	4.3054e-262	Up	1546.7	1459.55	1848.85	175.584	167.166	175.435	54683	protein_coding	mmu04146	Peroxisome	GO:0001016,GO:0004601,GO:0005102,GO:0005515,GO:0005634,GO:0005737,GO:0005739,GO:0005777,GO:0005782,GO:0005829,GO:0006979,GO:0008379,GO:0016209,GO:0016480,GO:0016491,GO:0031410,GO:0032967,GO:0034599,GO:0034614,GO:0042744,GO:0042802,GO:0043027,GO:0043066,GO:0043231,GO:0045454,GO:0048471,GO:0051354,GO:0060785,GO:0070995,GO:0072541,GO:0140824,GO:2001057	RNA polymerase III transcription regulatory region sequence-specific DNA binding|peroxidase activity|signaling receptor binding|protein binding|nucleus|cytoplasm|mitochondrion|peroxisome|peroxisomal matrix|cytosol|response to oxidative stress|thioredoxin peroxidase activity|antioxidant activity|negative regulation of transcription by RNA polymerase III|oxidoreductase activity|cytoplasmic vesicle|…	WP4466	Oxidative stress and redox pathway	R-MMU-212436,R-MMU-2262752,R-MMU-3299685,R-MMU-3700989,R-MMU-5628897,R-MMU-73857,R-MMU-74160,R-MMU-8953897,R-MMU-9711123	Generic Transcription Pathway|Cellular responses to stress|Detoxification of Reactive Oxygen Species|Transcriptional Regulation by TP53|TP53 Regulates Metabolic Genes|RNA Polymerase II Transcription|Gene expression (Transcription)|Cellular responses to stimuli|Cellular response to chemical stress
Ccl2	19680.3	3676.33	35684.4	9.70666	3.27897	1.15921e-260	1.86589e-258	Up	1034.27	989.899	1030.1	164.899	158.484	131.537	20296	protein_coding	mmu04668,mmu04060,mmu04061,mmu04621,mmu04657,mmu04062,mmu05171,mmu05164,mmu05168,mmu05163,mmu05135,mmu05144,mmu05142,mmu05323,mmu05417,mmu05418,mmu04933	TNF signaling pathway|Cytokine-cytokine receptor interaction|Viral protein interaction with cytokine and cytokine receptor|NOD-like receptor signaling pathway|IL-17 signaling pathway|Chemokine signaling pathway|Coronavirus disease - COVID-19|Influenza A|Herpes simplex virus 1 infection|Human cytomegalovirus infection|Yersinia infection|Malaria|Chagas disease|Rheumatoid arthritis|Lipid and atheros…	GO:0001525,GO:0001664,GO:0001912,GO:0001938,GO:0002523,GO:0002548,GO:0002687,GO:0002693,GO:0005125,GO:0005515,GO:0005576,GO:0005615,GO:0006874,GO:0006935,GO:0006954,GO:0006955,GO:0007179,GO:0007186,GO:0008009,GO:0008201,GO:0008347,GO:0009611,GO:0009617,GO:0010574,GO:0010628,GO:0010759,GO:0016525,GO:0019221,GO:0019233,GO:0022409,GO:0030139,GO:0030425,GO:0030593,GO:0031727,GO:0032760,GO:0032967,GO:…	angiogenesis|G protein-coupled receptor binding|positive regulation of leukocyte mediated cytotoxicity|positive regulation of endothelial cell proliferation|leukocyte migration involved in inflammatory response|monocyte chemotaxis|positive regulation of leukocyte migration|positive regulation of cellular extravasation|cytokine activity|protein binding|extracellular region|extracellular space|intr…	WP3632,WP4474,WP5128,WP2292,WP2432,WP5056	Lung fibrosis|Circulating monocytes and cardiac macrophages in diastolic dysfunction|Fibrin complement receptor 3 signaling pathway|Chemokine signaling pathway|Spinal cord injury|Burn wound healing
H2-T23	27104.9	4512.04	49697.7	11.0147	3.46136	1.28971e-260	2.05691e-258	Up	860.478	792.933	947.485	121.48	105.574	114.383	15040	protein_coding	mmu04514,mmu04144,mmu04145,mmu04218,mmu04650,mmu04612,mmu05203,mmu05166,mmu05170,mmu05168,mmu05163,mmu05167,mmu05169,mmu05165,mmu05320,mmu05330,mmu05332,mmu05416,mmu04940	Cell adhesion molecules|Endocytosis|Phagosome|Cellular senescence|Natural killer cell mediated cytotoxicity|Antigen processing and presentation|Viral carcinogenesis|Human T-cell leukemia virus 1 infection|Human immunodeficiency virus 1 infection|Herpes simplex virus 1 infection|Human cytomegalovirus infection|Kaposi sarcoma-associated herpesvirus infection|Epstein-Barr virus infection|Human papil…	GO:0001815,GO:0001913,GO:0001916,GO:0002250,GO:0002376,GO:0002474,GO:0002476,GO:0002477,GO:0002486,GO:0002489,GO:0002519,GO:0002639,GO:0002715,GO:0002717,GO:0002729,GO:0005102,GO:0005615,GO:0005886,GO:0006955,GO:0009897,GO:0009986,GO:0016020,GO:0019731,GO:0030670,GO:0030881,GO:0032398,GO:0032736,GO:0032753,GO:0032759,GO:0032760,GO:0032819,GO:0036037,GO:0042270,GO:0042288,GO:0042605,GO:0042608,GO:…	positive regulation of antibody-dependent cellular cytotoxicity|T cell mediated cytotoxicity|positive regulation of T cell mediated cytotoxicity|adaptive immune response|immune system process|antigen processing and presentation of peptide antigen via MHC class I|antigen processing and presentation of endogenous peptide antigen via MHC class Ib|antigen processing and presentation of exogenous pept…			R-MMU-1236974,R-MMU-1236975,R-MMU-1236977,R-MMU-1280218,R-MMU-168249,R-MMU-168256,R-MMU-198933,R-MMU-2172127,R-MMU-6798695,R-MMU-983169,R-MMU-983170	ER-Phagosome pathway|Antigen processing-Cross presentation|Endosomal/Vacuolar pathway|Adaptive Immune System|Innate Immune System|Immune System|Immunoregulatory interactions between a Lymphoid and a non-Lymphoid cell|DAP12 interactions|Neutrophil degranulation|Class I MHC mediated antigen processing & presentation|Antigen Presentation: Folding, assembly and peptide loading of class I MHC
St6gal1	1735.7	3387.74	83.6673	0.02469	-5.33993	1.19e-255	1.88064e-253	Down	0.318892	0.488692	0.307229	23.8273	20.8856	20.5608	20440	protein_coding	mmu00510,mmu00514	N-Glycan biosynthesis|Other types of O-glycan biosynthesis	GO:0000138,GO:0000139,GO:0003835,GO:0005576,GO:0005794,GO:0005797,GO:0006054,GO:0006486,GO:0008373,GO:0016020,GO:0016740,GO:0016757,GO:0018279,GO:0032946,GO:0042803,GO:0050922,GO:0097503,GO:1900024,GO:1990743,GO:2000110	Golgi trans cisterna|Golgi membrane|beta-galactoside alpha-2,6-sialyltransferase activity|extracellular region|Golgi apparatus|Golgi medial cisterna|N-acetylneuraminate metabolic process|protein glycosylation|sialyltransferase activity|membrane|transferase activity|glycosyltransferase activity|protein N-linked glycosylation via asparagine|positive regulation of mononuclear cell proliferation|prot…			R-MMU-392499,R-MMU-4085001,R-MMU-446193,R-MMU-446203,R-MMU-446219,R-MMU-5173105,R-MMU-597592,R-MMU-913709,R-MMU-948021,R-MMU-975576,R-MMU-975577,R-MMU-977068	Metabolism of proteins|Sialic acid metabolism|Biosynthesis of the N-glycan precursor (dolichol lipid-linked oligosaccharide, LLO) and transfer to a nascent protein|Asparagine N-linked glycosylation|Synthesis of substrates in N-glycan biosythesis|O-linked glycosylation|Post-translational protein modification|O-linked glycosylation of mucins|Transport to the Golgi and subsequent modification|N-glyc…
Helz2	17706.3	3214.56	32198	10.0165	3.32431	3.37081e-254	5.24158e-252	Up	70.8708	67.4106	77.3122	10.8044	9.48633	10.825	229003	protein_coding			GO:0000166,GO:0003677,GO:0003723,GO:0004386,GO:0004540,GO:0005524,GO:0005634,GO:0005654,GO:0005829,GO:0016787,GO:0030374,GO:0035194,GO:0043186,GO:0045944,GO:0046872	nucleotide binding|DNA binding|RNA binding|helicase activity|RNA nuclease activity|ATP binding|nucleus|nucleoplasm|cytosol|hydrolase activity|nuclear receptor coactivator activity|regulatory ncRNA-mediated post-transcriptional gene silencing|P granule|positive regulation of transcription by RNA polymerase II|metal ion binding			R-MMU-1430728,R-MMU-2262752,R-MMU-400206,R-MMU-556833,R-MMU-8953897,R-MMU-9707564,R-MMU-9711123	Metabolism|Cellular responses to stress|Regulation of lipid metabolism by PPARalpha|Metabolism of lipids|Cellular responses to stimuli|Cytoprotection by HMOX1|Cellular response to chemical stress
Samhd1	24340.4	6830.26	41850.6	6.12732	2.61526	3.377e-254	5.24158e-252	Up	208.976	194.871	209.133	50.4594	45.9929	48.0819	56045	protein_coding	mmu03250,mmu04623,mmu05170	Viral life cycle - HIV-1|Cytosolic DNA-sensing pathway|Human immunodeficiency virus 1 infection	GO:0000166,GO:0000724,GO:0002376,GO:0003676,GO:0003697,GO:0003723,GO:0003824,GO:0005525,GO:0005634,GO:0005654,GO:0005694,GO:0005886,GO:0006203,GO:0006260,GO:0006281,GO:0006974,GO:0008152,GO:0008270,GO:0008832,GO:0009264,GO:0016446,GO:0016787,GO:0016793,GO:0032567,GO:0035861,GO:0042802,GO:0045087,GO:0045088,GO:0046061,GO:0046872,GO:0051289,GO:0051607,GO:0060339,GO:0097197,GO:0110025	nucleotide binding|double-strand break repair via homologous recombination|immune system process|nucleic acid binding|single-stranded DNA binding|RNA binding|catalytic activity|GTP binding|nucleus|nucleoplasm|chromosome|plasma membrane|dGTP catabolic process|DNA replication|DNA repair|DNA damage response|metabolic process|zinc ion binding|dGTPase activity|deoxyribonucleotide catabolic process|som…	WP5242	Comprehensive IL-17A signaling	R-MMU-1430728,R-MMU-15869,R-MMU-8956319	Metabolism|Metabolism of nucleotides|Nucleotide catabolism
Daxx	5449.85	1230.99	9668.71	7.85483	2.97358	1.24062e-253	1.90858e-251	Up	78.4395	74.6109	78.7764	14.502	13.1346	14.9963	13163	protein_coding	mmu04010,mmu04210,mmu05168,mmu05012,mmu05014,mmu05022	MAPK signaling pathway|Apoptosis|Herpes simplex virus 1 infection|Parkinson disease|Amyotrophic lateral sclerosis|Pathways of neurodegeneration - multiple diseases	GO:0000122,GO:0000281,GO:0000775,GO:0000792,GO:0001741,GO:0001934,GO:0002039,GO:0003713,GO:0003714,GO:0005515,GO:0005634,GO:0005654,GO:0005694,GO:0005737,GO:0005829,GO:0005874,GO:0005938,GO:0006325,GO:0006334,GO:0006338,GO:0006355,GO:0006469,GO:0006915,GO:0007254,GO:0008283,GO:0008432,GO:0008625,GO:0010468,GO:0010629,GO:0010832,GO:0016604,GO:0016605,GO:0019894,GO:0019899,GO:0019901,GO:0030295,GO:…	negative regulation of transcription by RNA polymerase II|mitotic cytokinesis|chromosome, centromeric region|heterochromatin|XY body|positive regulation of protein phosphorylation|p53 binding|transcription coactivator activity|transcription corepressor activity|protein binding|nucleus|nucleoplasm|chromosome|cytoplasm|cytosol|microtubule|cell cortex|chromatin organization|nucleosome assembly|chrom…	WP387,WP350,WP571,WP493	IL-6 signaling pathway|p38 Mapk signaling pathway|FAS pathway and stress induction of HSP regulation|Mapk signaling pathway	R-MMU-157579,R-MMU-1640170,R-MMU-212436,R-MMU-2990846,R-MMU-3108232,R-MMU-3700989,R-MMU-3899300,R-MMU-392499,R-MMU-5633007,R-MMU-597592,R-MMU-6804757,R-MMU-6806003,R-MMU-73857,R-MMU-73886,R-MMU-74160,R-MMU-9670095	Telomere Maintenance|Cell Cycle|Generic Transcription Pathway|SUMOylation|SUMO E3 ligases SUMOylate target proteins|Transcriptional Regulation by TP53|SUMOylation of transcription cofactors|Metabolism of proteins|Regulation of TP53 Activity|Post-translational protein modification|Regulation of TP53 Degradation|Regulation of TP53 Expression and Degradation|RNA Polymerase II Transcription|Chromosom…
Nlrc5	3507.38	762.978	6251.78	8.19377	3.03453	3.98363e-253	6.07469e-251	Up	19.0437	16.6319	18.8274	3.22359	3.23691	3.14858	434341	protein_coding			GO:0000166,GO:0000978,GO:0002376,GO:0005524,GO:0005634,GO:0005737,GO:0005813,GO:0005829,GO:0009617,GO:0032088,GO:0035556,GO:0043549,GO:0045087,GO:0045345,GO:0045944,GO:0060335,GO:0060339,GO:0060340	nucleotide binding|RNA polymerase II cis-regulatory region sequence-specific DNA binding|immune system process|ATP binding|nucleus|cytoplasm|centrosome|cytosol|response to bacterium|negative regulation of NF-kappaB transcription factor activity|intracellular signal transduction|regulation of kinase activity|innate immune response|positive regulation of MHC class I biosynthetic process|positive re…			R-MMU-1280215,R-MMU-166016,R-MMU-166058,R-MMU-166166,R-MMU-168138,R-MMU-168142,R-MMU-168164,R-MMU-168176,R-MMU-168179,R-MMU-168181,R-MMU-168188,R-MMU-168249,R-MMU-168256,R-MMU-168898,R-MMU-181438,R-MMU-445989,R-MMU-446652,R-MMU-449147,R-MMU-9020702,R-MMU-937061,R-MMU-975138,R-MMU-975155,R-MMU-9758274,R-MMU-975871	Cytokine Signaling in Immune system|Toll Like Receptor 4 (TLR4) Cascade|MyD88:MAL(TIRAP) cascade initiated on plasma membrane|MyD88-independent TLR4 cascade |Toll Like Receptor 9 (TLR9) Cascade|Toll Like Receptor 10 (TLR10) Cascade|Toll Like Receptor 3 (TLR3) Cascade|Toll Like Receptor 5 (TLR5) Cascade|Toll Like Receptor TLR1:TLR2 Cascade|Toll Like Receptor 7/8 (TLR7/8) Cascade|Toll Like Receptor…
Tma16	1136.41	140.35	2132.48	15.1936	3.92539	6.14895e-252	9.29507e-250	Up	43.6711	39.1728	42.9237	3.94021	3.91198	4.10258	66282	protein_coding			GO:0003674,GO:0005634,GO:0005654,GO:0005730,GO:0008150,GO:0042254,GO:0042273,GO:1990275	molecular_function|nucleus|nucleoplasm|nucleolus|biological_process|ribosome biogenesis|ribosomal large subunit biogenesis|preribosome binding
Mov10	4185.97	818.501	7553.44	9.22732	3.20591	9.9204e-251	1.48669e-248	Up	35.7739	37.1613	40.1765	5.70301	6.02938	5.99871	17454	protein_coding			GO:0000166,GO:0000932,GO:0003723,GO:0003724,GO:0004386,GO:0005515,GO:0005524,GO:0005634,GO:0005737,GO:0005829,GO:0010526,GO:0016787,GO:0031047,GO:0032574,GO:0035194,GO:0035195,GO:0035279,GO:0036464,GO:0043186,GO:0051607,GO:0061014,GO:0061158,GO:0141008,GO:0150011	nucleotide binding|P-body|RNA binding|RNA helicase activity|helicase activity|protein binding|ATP binding|nucleus|cytoplasm|cytosol|retrotransposon silencing|hydrolase activity|regulatory ncRNA-mediated gene silencing|5'-3' RNA helicase activity|regulatory ncRNA-mediated post-transcriptional gene silencing|miRNA-mediated post-transcriptional gene silencing|miRNA-mediated gene silencing by mRNA de…
Adar	8438.99	2651.95	14226	5.36443	2.42342	1.41787e-249	2.10669e-247	Up	51.0794	50.9947	51.4815	14.1385	13.4608	13.7657	56417	protein_coding	mmu04622,mmu04623,mmu05171,mmu05164,mmu05162	RIG-I-like receptor signaling pathway|Cytosolic DNA-sensing pathway|Coronavirus disease - COVID-19|Influenza A|Measles	GO:0001649,GO:0002244,GO:0002376,GO:0002566,GO:0003677,GO:0003692,GO:0003723,GO:0003725,GO:0003726,GO:0004000,GO:0005515,GO:0005634,GO:0005654,GO:0005730,GO:0005737,GO:0006382,GO:0006396,GO:0006397,GO:0006606,GO:0006611,GO:0006915,GO:0008251,GO:0009615,GO:0016553,GO:0016607,GO:0016787,GO:0030218,GO:0031047,GO:0031054,GO:0035196,GO:0035455,GO:0044387,GO:0044530,GO:0045070,GO:0045087,GO:0046872,GO:…	osteoblast differentiation|hematopoietic progenitor cell differentiation|immune system process|somatic diversification of immune receptors via somatic mutation|DNA binding|left-handed Z-DNA binding|RNA binding|double-stranded RNA binding|double-stranded RNA adenosine deaminase activity|adenosine deaminase activity|protein binding|nucleus|nucleoplasm|nucleolus|cytoplasm|adenosine to inosine editin…	WP310	mRNA processing	R-MMU-75064,R-MMU-75072,R-MMU-75102,R-MMU-77042,R-MMU-8953854	mRNA Editing: A to I Conversion|mRNA Editing|C6 deamination of adenosine|Formation of editosomes by ADAR proteins|Metabolism of RNA
Gm21188	1765.15	267.937	3262.37	12.1803	3.60648	1.40756e-247	2.07364e-245	Up	45.3744	38.511	41.964	5.32906	4.58387	5.00456	100861753	protein_coding
Parp10	5764.8	1098.3	10431.3	9.49785	3.2476	2.29441e-244	3.35177e-242	Up	70.6337	65.2574	75.9308	10.8631	10.1277	11.245	671535	protein_coding			GO:0003714,GO:0003950,GO:0005634,GO:0005730,GO:0005737,GO:0005794,GO:0005829,GO:0006281,GO:0006325,GO:0006974,GO:0010629,GO:0016740,GO:0016757,GO:0016779,GO:0019985,GO:0032088,GO:0048147,GO:0070212,GO:0070213,GO:0070530,GO:0140297,GO:1900045,GO:1990404	transcription corepressor activity|NAD+ ADP-ribosyltransferase activity|nucleus|nucleolus|cytoplasm|Golgi apparatus|cytosol|DNA repair|chromatin organization|DNA damage response|negative regulation of gene expression|transferase activity|glycosyltransferase activity|nucleotidyltransferase activity|translesion synthesis|negative regulation of NF-kappaB transcription factor activity|negative regula…			R-MMU-1430728,R-MMU-196807,R-MMU-196849,R-MMU-196854,R-MMU-197264	Metabolism|Nicotinate metabolism|Metabolism of water-soluble vitamins and cofactors|Metabolism of vitamins and cofactors|Nicotinamide salvaging
Slfn8	6910.07	774.173	13046	16.8537	4.075	1.0197e-242	1.4772e-240	Up	86.3583	62.0966	76.3134	7.01176	5.87953	6.34536	276950	protein_coding			GO:0000049,GO:0000166,GO:0002376,GO:0004518,GO:0004519,GO:0004521,GO:0005524,GO:0005634,GO:0005654,GO:0005737,GO:0005829,GO:0008270,GO:0016075,GO:0016078,GO:0016787,GO:0016887,GO:0046872,GO:0051607,GO:0090734	tRNA binding|nucleotide binding|immune system process|nuclease activity|endonuclease activity|RNA endonuclease activity|ATP binding|nucleus|nucleoplasm|cytoplasm|cytosol|zinc ion binding|rRNA catabolic process|tRNA catabolic process|hydrolase activity|ATP hydrolysis activity|metal ion binding|defense response to virus|site of DNA damage
Sp140	3006.35	699.88	5312.83	7.59099	2.92429	6.5923e-241	9.47113e-239	Up	35.0477	32.6527	36.1855	6.72443	6.58349	6.47235	434484	protein_coding			GO:0001650,GO:0005634,GO:0005739	fibrillar center|nucleus|mitochondrion					SAND
Psmb8	14987	2830.04	27144	9.59132	3.26173	1.04579e-240	1.49016e-238	Up	499.015	464.458	565.813	78.471	77.3591	74.8447	16913	protein_coding	mmu03050	Proteasome	GO:0000502,GO:0002376,GO:0004175,GO:0004298,GO:0005515,GO:0005634,GO:0005654,GO:0005737,GO:0005829,GO:0005839,GO:0006508,GO:0008233,GO:0010498,GO:0016787,GO:0019774,GO:0019882,GO:0030154,GO:0045444,GO:0051603,GO:0052548,GO:1990111	proteasome complex|immune system process|endopeptidase activity|threonine-type endopeptidase activity|protein binding|nucleus|nucleoplasm|cytoplasm|cytosol|proteasome core complex|proteolysis|peptidase activity|proteasomal protein catabolic process|hydrolase activity|proteasome core complex, beta-subunit complex|antigen processing and presentation|cell differentiation|fat cell differentiation|pro…			R-MMU-1168372,R-MMU-1169091,R-MMU-1234174,R-MMU-1234176,R-MMU-1236975,R-MMU-1236978,R-MMU-1257604,R-MMU-1280215,R-MMU-1280218,R-MMU-1430728,R-MMU-162582,R-MMU-1640170,R-MMU-168249,R-MMU-168256,R-MMU-174084,R-MMU-174143,R-MMU-174154,R-MMU-174178,R-MMU-174184,R-MMU-176409,R-MMU-176814,R-MMU-179419,R-MMU-187577,R-MMU-195253,R-MMU-195721,R-MMU-201681,R-MMU-202403,R-MMU-202424,R-MMU-212436,R-MMU-22627…	Downstream signaling events of B Cell Receptor (BCR)|Activation of NF-kappaB in B cells|Cellular response to hypoxia|Oxygen-dependent proline hydroxylation of Hypoxia-inducible Factor Alpha|Antigen processing-Cross presentation|Cross-presentation of soluble exogenous antigens (endosomes)|PIP3 activates AKT signaling|Cytokine Signaling in Immune system|Adaptive Immune System|Metabolism|Signal Tran…
Pml	5759.75	1741.03	9778.48	5.61652	2.48968	1.59717e-240	2.25733e-238	Up	22.4176	23.2887	22.6085	6.02083	5.84634	5.71314	18854	protein_coding	mmu04120,mmu04144,mmu05200,mmu05202,mmu05221,mmu05164,mmu05168	Ubiquitin mediated proteolysis|Endocytosis|Pathways in cancer|Transcriptional misregulation in cancer|Acute myeloid leukemia|Influenza A|Herpes simplex virus 1 infection	GO:0000781,GO:0001666,GO:0002230,GO:0002376,GO:0003677,GO:0003713,GO:0005515,GO:0005634,GO:0005654,GO:0005730,GO:0005737,GO:0005768,GO:0005783,GO:0005829,GO:0006355,GO:0006605,GO:0006606,GO:0006915,GO:0006919,GO:0006977,GO:0007179,GO:0008270,GO:0008285,GO:0008630,GO:0008631,GO:0009411,GO:0010332,GO:0010522,GO:0010761,GO:0016020,GO:0016363,GO:0016525,GO:0016605,GO:0019789,GO:0030099,GO:0030155,GO:…	chromosome, telomeric region|response to hypoxia|positive regulation of defense response to virus by host|immune system process|DNA binding|transcription coactivator activity|protein binding|nucleus|nucleoplasm|nucleolus|cytoplasm|endosome|endoplasmic reticulum|cytosol|regulation of DNA-templated transcription|protein targeting|protein import into nucleus|apoptotic process|activation of cysteine-…	WP1763	Mechanisms associated with pluripotency	R-MMU-1257604,R-MMU-162582,R-MMU-212436,R-MMU-2990846,R-MMU-3108214,R-MMU-3108232,R-MMU-3232142,R-MMU-3700989,R-MMU-392499,R-MMU-5633007,R-MMU-597592,R-MMU-6804758,R-MMU-6807070,R-MMU-73857,R-MMU-74160,R-MMU-8878171,R-MMU-8934593,R-MMU-8948747,R-MMU-9006925	PIP3 activates AKT signaling|Signal Transduction|Generic Transcription Pathway|SUMOylation|SUMOylation of DNA damage response and repair proteins|SUMO E3 ligases SUMOylate target proteins|SUMOylation of ubiquitinylation proteins|Transcriptional Regulation by TP53|Metabolism of proteins|Regulation of TP53 Activity|Post-translational protein modification|Regulation of TP53 Activity through Acetylat…
Tnf	5282.65	516.924	10048.4	19.4384	4.28084	4.25336e-237	5.96293e-235	Up	134.139	119.119	165.273	10.5417	10.451	10.1802	21926	protein_coding	mmu04010,mmu04350,mmu04064,mmu04668,mmu04071,mmu04150,mmu04060,mmu04061,mmu04210,mmu04217,mmu04640,mmu04620,mmu04621,mmu04622,mmu04625,mmu04650,mmu04612,mmu04660,mmu04657,mmu04664,mmu04920,mmu04380,mmu05205,mmu05166,mmu05170,mmu05161,mmu05160,mmu05171,mmu05164,mmu05168,mmu05163,mmu05169,mmu05165,mmu05132,mmu05135,mmu05133,mmu05134,mmu05152,mmu05146,mmu05144,mmu05145,mmu05140,mmu05142,mmu05143,mmu…	MAPK signaling pathway|TGF-beta signaling pathway|NF-kappa B signaling pathway|TNF signaling pathway|Sphingolipid signaling pathway|mTOR signaling pathway|Cytokine-cytokine receptor interaction|Viral protein interaction with cytokine and cytokine receptor|Apoptosis|Necroptosis|Hematopoietic cell lineage|Toll-like receptor signaling pathway|NOD-like receptor signaling pathway|RIG-I-like receptor s…	GO:0000122,GO:0000976,GO:0001774,GO:0001819,GO:0001891,GO:0001932,GO:0001934,GO:0001937,GO:0002020,GO:0002037,GO:0002281,GO:0002439,GO:0002637,GO:0002719,GO:0002876,GO:0002925,GO:0003085,GO:0005125,GO:0005164,GO:0005515,GO:0005576,GO:0005615,GO:0005622,GO:0005886,GO:0006006,GO:0006357,GO:0006919,GO:0006952,GO:0006954,GO:0006955,GO:0006959,GO:0007249,GO:0007254,GO:0007275,GO:0008284,GO:0008285,GO:…	negative regulation of transcription by RNA polymerase II|transcription cis-regulatory region binding|microglial cell activation|positive regulation of cytokine production|phagocytic cup|regulation of protein phosphorylation|positive regulation of protein phosphorylation|negative regulation of endothelial cell proliferation|protease binding|negative regulation of L-glutamate import across plasma …	WP5298,WP3675,WP3632,WP1266,WP113,WP5128,WP1560,WP222,WP1243,WP1596,WP1496,WP2432,WP2075,WP571,WP447,WP29,WP1254,WP5056,WP441,WP493	Dravet syndrome: Scn1a-A1783V point mutation model|Factors and pathways affecting insulin-like growth factor (IGF1)-Akt signaling|Lung fibrosis|SIDS susceptibility pathways|TGF-beta signaling pathway|Fibrin complement receptor 3 signaling pathway|MicroRNAs in cardiomyocyte hypertrophy|Cytokines and inflammatory response|EBV LMP1 signaling|Iron homeostasis|Oxidative damage response|Spinal cord inj…	R-MMU-1280215,R-MMU-162582,R-MMU-168256,R-MMU-5357786,R-MMU-5357905,R-MMU-5357956,R-MMU-5626978,R-MMU-5668541,R-MMU-73887,R-MMU-75893	Cytokine Signaling in Immune system|Signal Transduction|Immune System|TNFR1-induced proapoptotic signaling|Regulation of TNFR1 signaling|TNFR1-induced NF-kappa-B signaling pathway|TNFR1-mediated ceramide production|TNFR2 non-canonical NF-kB pathway|Death Receptor Signaling|TNF signaling
Parp9	4895.93	934.726	8857.13	9.47685	3.24441	4.50912e-236	6.27092e-234	Up	61.3015	53.6461	61.3628	9.65351	8.22121	9.00176	80285	protein_coding			GO:0000077,GO:0000122,GO:0002230,GO:0002376,GO:0003714,GO:0003950,GO:0004857,GO:0005634,GO:0005654,GO:0005737,GO:0005739,GO:0005829,GO:0006281,GO:0006302,GO:0006974,GO:0010608,GO:0010629,GO:0016740,GO:0016757,GO:0016779,GO:0019899,GO:0032991,GO:0035563,GO:0042393,GO:0042531,GO:0043086,GO:0044389,GO:0045087,GO:0045893,GO:0051607,GO:0060330,GO:0060335,GO:0070212,GO:0072570,GO:0090734,GO:0097677,GO:…	DNA damage checkpoint signaling|negative regulation of transcription by RNA polymerase II|positive regulation of defense response to virus by host|immune system process|transcription corepressor activity|NAD+ ADP-ribosyltransferase activity|enzyme inhibitor activity|nucleus|nucleoplasm|cytoplasm|mitochondrion|cytosol|DNA repair|double-strand break repair|DNA damage response|post-transcriptional r…			R-MMU-1430728,R-MMU-196807,R-MMU-196849,R-MMU-196854,R-MMU-197264	Metabolism|Nicotinate metabolism|Metabolism of water-soluble vitamins and cofactors|Metabolism of vitamins and cofactors|Nicotinamide salvaging
Klra2	1605.17	56.9965	3153.34	55.3309	5.79001	1.16386e-235	1.60576e-233	Up	34.2245	22.1206	29.0961	0.738483	0.721775	0.765476	16633	protein_coding			GO:0005886,GO:0007155,GO:0016020,GO:0030246	plasma membrane|cell adhesion|membrane|carbohydrate binding
Sirpb1b	1108.94	128.923	2088.95	16.2156	4.01931	3.83376e-235	5.24772e-233	Up	29.2702	26.631	26.896	2.66305	2.09875	2.61128	668101	protein_coding	mmu04380	Osteoclast differentiation	GO:0003674,GO:0005886,GO:0016020,GO:0050766,GO:0050870	molecular_function|plasma membrane|membrane|positive regulation of phagocytosis|positive regulation of T cell activation
Pde4b	2646.18	743.889	4548.47	6.11377	2.61206	8.87833e-235	1.20579e-232	Up	14.7926	14.4764	13.8729	3.29106	3.54371	3.3556	18578	protein_coding	mmu00230,mmu04024,mmu04928,mmu05032	Purine metabolism|cAMP signaling pathway|Parathyroid hormone synthesis, secretion and action|Morphine addiction	GO:0000930,GO:0001780,GO:0004115,GO:0005515,GO:0005634,GO:0005813,GO:0005829,GO:0005891,GO:0006939,GO:0007165,GO:0008021,GO:0014069,GO:0016020,GO:0030018,GO:0030552,GO:0030593,GO:0032729,GO:0032743,GO:0043015,GO:0043197,GO:0044325,GO:0048471,GO:0050852,GO:0050900,GO:0060076,GO:0071222,GO:0071466,GO:0071872,GO:0071944,GO:0086004,GO:0140199,GO:1901841,GO:1901898	gamma-tubulin complex|neutrophil homeostasis|3',5'-cyclic-AMP phosphodiesterase activity|protein binding|nucleus|centrosome|cytosol|voltage-gated calcium channel complex|smooth muscle contraction|signal transduction|synaptic vesicle|postsynaptic density|membrane|Z disc|cAMP binding|neutrophil chemotaxis|positive regulation of type II interferon production|positive regulation of interleukin-2 prod…	WP232,WP2185,WP385	G protein signaling pathways|Purine metabolism|Myometrial relaxation and contraction pathways	R-MMU-111885,R-MMU-162582,R-MMU-180024,R-MMU-372790,R-MMU-388396,R-MMU-418594	Opioid Signalling|Signal Transduction|DARPP-32 events|Signaling by GPCR|GPCR downstream signalling|G alpha (i) signalling events
Slco3a1	4204.01	534.173	7873.84	14.7386	3.88153	9.615e-235	1.29571e-232	Up	33.6221	29.2634	38.1902	3.24076	3.51457	3.16606	108116	protein_coding			GO:0001934,GO:0005886,GO:0006811,GO:0008514,GO:0009925,GO:0015132,GO:0015347,GO:0015732,GO:0016020,GO:0043252,GO:0051092,GO:0055085	positive regulation of protein phosphorylation|plasma membrane|monoatomic ion transport|organic anion transmembrane transporter activity|basal plasma membrane|prostaglandin transmembrane transporter activity|sodium-independent organic anion transmembrane transporter activity|prostaglandin transport|membrane|sodium-independent organic anion transport|positive regulation of NF-kappaB transcription …			R-MMU-382551,R-MMU-425397,R-MMU-425407,R-MMU-879518	Transport of small molecules|Transport of vitamins, nucleosides, and related molecules|SLC-mediated transmembrane transport|Transport of organic anions
Ifi208	3087.79	9.37629	6166.2	658.854	9.36382	1.68102e-232	2.24791e-230	Up	29.8015	20.2264	27.3289	0.0631792	0.0456106	0.0608107	100033459	protein_coding			GO:0002218,GO:0003690,GO:0005634,GO:0005654,GO:0005730,GO:0005737,GO:0005829,GO:0008134,GO:0035458,GO:0042802	activation of innate immune response|double-stranded DNA binding|nucleus|nucleoplasm|nucleolus|cytoplasm|cytosol|transcription factor binding|cellular response to interferon-beta|identical protein binding
Slamf8	2467.75	331.521	4603.98	13.8848	3.79543	5.49644e-226	7.2939e-224	Up	43.8481	41.6797	47.4286	4.142	4.43124	5.26107	74748	protein_coding			GO:0002232,GO:0002336,GO:0010760,GO:0016020,GO:0033860,GO:0038023,GO:0042742,GO:0042802,GO:0043549,GO:0045577,GO:0060266,GO:0071466,GO:0090027,GO:0090383,GO:1902623,GO:2000509	leukocyte chemotaxis involved in inflammatory response|B-1 B cell lineage commitment|negative regulation of macrophage chemotaxis|membrane|regulation of NAD(P)H oxidase activity|signaling receptor activity|defense response to bacterium|identical protein binding|regulation of kinase activity|regulation of B cell differentiation|negative regulation of respiratory burst involved in inflammatory resp…
Cst7	1173.68	21.2076	2326.16	109.449	6.77411	1.15989e-225	1.52754e-223	Up	54.2228	47.4548	60.9074	0.558708	0.820842	0.764189	13011	protein_coding			GO:0004869,GO:0005576,GO:0005615,GO:0005737,GO:0005764,GO:0005768,GO:0005770,GO:0005771,GO:0005783,GO:0005794,GO:0006955,GO:0010466,GO:0030414,GO:0031410,GO:0031643,GO:0042803,GO:0097340,GO:1903979	cysteine-type endopeptidase inhibitor activity|extracellular region|extracellular space|cytoplasm|lysosome|endosome|late endosome|multivesicular body|endoplasmic reticulum|Golgi apparatus|immune response|negative regulation of peptidase activity|peptidase inhibitor activity|cytoplasmic vesicle|positive regulation of myelination|protein homodimerization activity|inhibition of cysteine-type endopep…
Dtx2	2656.47	592.044	4720.89	7.97336	2.99519	5.4611e-223	7.13803e-221	Up	26.8413	28.5744	29.4806	5.1602	5.12726	5.11241	74198	protein_coding	mmu04330	Notch signaling pathway	GO:0005515,GO:0005634,GO:0005654,GO:0005737,GO:0007219,GO:0008270,GO:0016567,GO:0016740,GO:0031965,GO:0046872,GO:0061630	protein binding|nucleus|nucleoplasm|cytoplasm|Notch signaling pathway|zinc ion binding|protein ubiquitination|transferase activity|nuclear membrane|metal ion binding|ubiquitin protein ligase activity	WP29	Notch signaling pathway	R-MMU-157118,R-MMU-162582,R-MMU-1980143,R-MMU-2122948	Signaling by NOTCH|Signal Transduction|Signaling by NOTCH1|Activated NOTCH1 Transmits Signal to the Nucleus
Tgfbi	52632.8	15305	89960.7	5.87782	2.55528	1.37572e-222	1.78474e-220	Up	735.298	815.813	734.054	181.204	194.096	186.623	21810	protein_coding			GO:0005201,GO:0005518,GO:0005576,GO:0005604,GO:0005615,GO:0005802,GO:0007155,GO:0030198,GO:0031012,GO:0042802,GO:0050839,GO:0050840,GO:0051179,GO:0062023	extracellular matrix structural constituent|collagen binding|extracellular region|basement membrane|extracellular space|trans-Golgi network|cell adhesion|extracellular matrix organization|extracellular matrix|identical protein binding|cell adhesion molecule binding|extracellular matrix binding|localization|collagen-containing extracellular matrix
Sirpb1c	3469.02	380.886	6557.14	17.2096	4.10514	1.21653e-220	1.56653e-218	Up	83.5135	102.706	83.0738	6.44119	8.49393	7.67901	100038947	protein_coding	mmu04380	Osteoclast differentiation	GO:0003674,GO:0005886,GO:0016020,GO:0050766,GO:0050870	molecular_function|plasma membrane|membrane|positive regulation of phagocytosis|positive regulation of T cell activation
Tspo	11830	2748.43	20911.6	7.60845	2.9276	7.8135e-216	9.98749e-214	Up	573.808	508.403	602.459	109.134	111.08	99.9242	12257	protein_coding	mmu04080,mmu04979,mmu05166	Neuroactive ligand-receptor interaction|Cholesterol metabolism|Human T-cell leukemia virus 1 infection	GO:0005497,GO:0005739,GO:0005741,GO:0005783,GO:0005829,GO:0006694,GO:0006811,GO:0006821,GO:0006869,GO:0008347,GO:0008503,GO:0010823,GO:0015485,GO:0016020,GO:0031397,GO:0032720,GO:0042632,GO:0043065,GO:0043231,GO:0044325,GO:0045019,GO:0048266,GO:0050810,GO:0051901,GO:0051928,GO:0060242,GO:0060252,GO:0060253,GO:0062100,GO:0072655,GO:0072656,GO:1903147,GO:1903579,GO:1905144,GO:2000379,GO:2000853	androgen binding|mitochondrion|mitochondrial outer membrane|endoplasmic reticulum|cytosol|steroid biosynthetic process|monoatomic ion transport|chloride transport|lipid transport|glial cell migration|benzodiazepine receptor activity|negative regulation of mitochondrion organization|cholesterol binding|membrane|negative regulation of protein ubiquitination|negative regulation of tumor necrosis fac…			R-MMU-1430728,R-MMU-196071,R-MMU-196108,R-MMU-556833,R-MMU-8957322	Metabolism|Metabolism of steroid hormones|Pregnenolone biosynthesis|Metabolism of lipids|Metabolism of steroids
Parp14	18991.7	3308.9	34674.5	10.4795	3.3895	5.78126e-215	7.33587e-213	Up	107.627	81.5962	93.0118	13.7441	11.7472	13.3406	547253	protein_coding			GO:0002376,GO:0003714,GO:0003950,GO:0005515,GO:0005634,GO:0005737,GO:0005829,GO:0005886,GO:0010629,GO:0016740,GO:0016757,GO:0016779,GO:0019899,GO:0042531,GO:0042532,GO:0045087,GO:0060336,GO:0070212,GO:0070403,GO:1902216,GO:1990404	immune system process|transcription corepressor activity|NAD+ ADP-ribosyltransferase activity|protein binding|nucleus|cytoplasm|cytosol|plasma membrane|negative regulation of gene expression|transferase activity|glycosyltransferase activity|nucleotidyltransferase activity|enzyme binding|positive regulation of tyrosine phosphorylation of STAT protein|negative regulation of tyrosine phosphorylation…			R-MMU-1430728,R-MMU-196807,R-MMU-196849,R-MMU-196854,R-MMU-197264	Metabolism|Nicotinate metabolism|Metabolism of water-soluble vitamins and cofactors|Metabolism of vitamins and cofactors|Nicotinamide salvaging
N4bp1	7034.43	2281.55	11787.3	5.16652	2.36919	3.47543e-212	4.37804e-210	Up	18.0784	18.6939	17.5239	5.20335	4.84274	5.13499	80750	protein_coding			GO:0001818,GO:0002376,GO:0003723,GO:0003729,GO:0004518,GO:0004540,GO:0005515,GO:0005634,GO:0005730,GO:0005737,GO:0005829,GO:0016605,GO:0016787,GO:0031397,GO:0032435,GO:0034644,GO:0043130,GO:0045071,GO:0045087,GO:0045088	negative regulation of cytokine production|immune system process|RNA binding|mRNA binding|nuclease activity|RNA nuclease activity|protein binding|nucleus|nucleolus|cytoplasm|cytosol|PML body|hydrolase activity|negative regulation of protein ubiquitination|negative regulation of proteasomal ubiquitin-dependent protein catabolic process|cellular response to UV|ubiquitin binding|negative regulation …			R-MMU-1280215,R-MMU-166016,R-MMU-166058,R-MMU-166166,R-MMU-168138,R-MMU-168142,R-MMU-168164,R-MMU-168176,R-MMU-168179,R-MMU-168181,R-MMU-168188,R-MMU-168249,R-MMU-168256,R-MMU-168898,R-MMU-181438,R-MMU-445989,R-MMU-446652,R-MMU-449147,R-MMU-9020702,R-MMU-937061,R-MMU-975138,R-MMU-975155,R-MMU-9758274,R-MMU-975871	Cytokine Signaling in Immune system|Toll Like Receptor 4 (TLR4) Cascade|MyD88:MAL(TIRAP) cascade initiated on plasma membrane|MyD88-independent TLR4 cascade |Toll Like Receptor 9 (TLR9) Cascade|Toll Like Receptor 10 (TLR10) Cascade|Toll Like Receptor 3 (TLR3) Cascade|Toll Like Receptor 5 (TLR5) Cascade|Toll Like Receptor TLR1:TLR2 Cascade|Toll Like Receptor 7/8 (TLR7/8) Cascade|Toll Like Receptor…
Oas2	5675.88	1016	10335.8	10.1741	3.34682	1.54003e-210	1.92604e-208	Up	64.9996	50.9922	59.1187	9.11707	8.15969	7.57057	246728	protein_coding	mmu04621,mmu05160,mmu05171,mmu05164,mmu05162,mmu05168,mmu05169	NOD-like receptor signaling pathway|Hepatitis C|Coronavirus disease - COVID-19|Influenza A|Measles|Herpes simplex virus 1 infection|Epstein-Barr virus infection	GO:0000166,GO:0001730,GO:0002376,GO:0003723,GO:0003725,GO:0005524,GO:0005654,GO:0005737,GO:0005829,GO:0006401,GO:0009615,GO:0009617,GO:0016020,GO:0016740,GO:0016779,GO:0032728,GO:0032760,GO:0042742,GO:0045071,GO:0045087,GO:0046872,GO:0048471,GO:0051607,GO:0060337,GO:0060700,GO:0070106,GO:1903487	nucleotide binding|2'-5'-oligoadenylate synthetase activity|immune system process|RNA binding|double-stranded RNA binding|ATP binding|nucleoplasm|cytoplasm|cytosol|RNA catabolic process|response to virus|response to bacterium|membrane|transferase activity|nucleotidyltransferase activity|positive regulation of interferon-beta production|positive regulation of tumor necrosis factor production|defen…	WP310	mRNA processing
Ctsc	31995.7	10920.2	53071.2	4.85992	2.28093	3.73949e-210	4.64338e-208	Up	228.426	220.699	229.683	71.0952	66.7934	63.9797	13032	protein_coding	mmu04142,mmu04210	Lysosome|Apoptosis	GO:0001913,GO:0004197,GO:0004252,GO:0005615,GO:0005654,GO:0005737,GO:0005764,GO:0005813,GO:0006508,GO:0008233,GO:0008234,GO:0008239,GO:0010033,GO:0016505,GO:0016787,GO:0019902,GO:0031404,GO:0031642,GO:0042802,GO:0043231,GO:0043621,GO:0051087,GO:0051603,GO:0062023,GO:1903052,GO:1903980,GO:2001235	T cell mediated cytotoxicity|cysteine-type endopeptidase activity|serine-type endopeptidase activity|extracellular space|nucleoplasm|cytoplasm|lysosome|centrosome|proteolysis|peptidase activity|cysteine-type peptidase activity|dipeptidyl-peptidase activity|response to organic substance|peptidase activator activity involved in apoptotic process|hydrolase activity|phosphatase binding|chloride ion b…			R-MMU-1280218,R-MMU-168249,R-MMU-168256,R-MMU-199977,R-MMU-199991,R-MMU-204005,R-MMU-2132295,R-MMU-392499,R-MMU-446203,R-MMU-5653656,R-MMU-5694530,R-MMU-597592,R-MMU-6798695,R-MMU-948021	Adaptive Immune System|Innate Immune System|Immune System|ER to Golgi Anterograde Transport|Membrane Trafficking|COPII-mediated vesicle transport|MHC class II antigen presentation|Metabolism of proteins|Asparagine N-linked glycosylation|Vesicle-mediated transport|Cargo concentration in the ER|Post-translational protein modification|Neutrophil degranulation|Transport to the Golgi and subsequent mo…
Themis2	9010.66	2873.47	15147.9	5.27154	2.39822	7.74432e-210	9.54804e-208	Up	88.0189	86.8423	91.662	24.1629	23.8423	25.0658	230787	protein_coding			GO:0002376,GO:0005515,GO:0005634,GO:0005737,GO:0006954,GO:0050852,GO:0050864	immune system process|protein binding|nucleus|cytoplasm|inflammatory response|T cell receptor signaling pathway|regulation of B cell activation
Ifi213	3745.99	7.39417	7484.58	1014.91	9.98714	2.98616e-208	3.65573e-206	Up	25.6842	15.4768	20.6789	0.0311577	0.0166619	0.0399862	623121	protein_coding			GO:0002218,GO:0003690,GO:0005634,GO:0005654,GO:0005730,GO:0005737,GO:0005829,GO:0008134,GO:0035458,GO:0042802	activation of innate immune response|double-stranded DNA binding|nucleus|nucleoplasm|nucleolus|cytoplasm|cytosol|transcription factor binding|cellular response to interferon-beta|identical protein binding
C3	60915.8	11083.5	110748	9.992	3.32077	2.09032e-207	2.54112e-205	Up	453.658	508.207	503.282	65.2866	81.2822	65.6684	12266	protein_coding	mmu04080,mmu04145,mmu04610,mmu04613,mmu05203,mmu05171,mmu05168,mmu05167,mmu05133,mmu05134,mmu05150,mmu05152,mmu05140,mmu05142,mmu05322,mmu04936	Neuroactive ligand-receptor interaction|Phagosome|Complement and coagulation cascades|Neutrophil extracellular trap formation|Viral carcinogenesis|Coronavirus disease - COVID-19|Herpes simplex virus 1 infection|Kaposi sarcoma-associated herpesvirus infection|Pertussis|Legionellosis|Staphylococcus aureus infection|Tuberculosis|Leishmaniasis|Chagas disease|Systemic lupus erythematosus|Alcoholic liv…	GO:0001798,GO:0001934,GO:0001970,GO:0002376,GO:0004866,GO:0005515,GO:0005576,GO:0005615,GO:0006629,GO:0006631,GO:0006954,GO:0006956,GO:0006957,GO:0006958,GO:0008289,GO:0009617,GO:0009986,GO:0010575,GO:0010828,GO:0010866,GO:0010884,GO:0016322,GO:0031715,GO:0032991,GO:0035846,GO:0035886,GO:0045087,GO:0045745,GO:0045766,GO:0048260,GO:0048639,GO:0050766,GO:0060041,GO:0060100,GO:0070374,GO:0097242,GO:…	positive regulation of type IIa hypersensitivity|positive regulation of protein phosphorylation|positive regulation of activation of membrane attack complex|immune system process|endopeptidase inhibitor activity|protein binding|extracellular region|extracellular space|lipid metabolic process|fatty acid metabolic process|inflammatory response|complement activation|complement activation, alternativ…	WP200,WP3625,WP5242	Complement activation, classical pathway|Tyrobp causal network in microglia|Comprehensive IL-17A signaling	R-MMU-1280218,R-MMU-162582,R-MMU-166658,R-MMU-166663,R-MMU-168249,R-MMU-168256,R-MMU-173736,R-MMU-174577,R-MMU-198933,R-MMU-372790,R-MMU-373076,R-MMU-375276,R-MMU-381426,R-MMU-388396,R-MMU-392499,R-MMU-418594,R-MMU-500792,R-MMU-597592,R-MMU-6798695,R-MMU-8957275,R-MMU-977606	Adaptive Immune System|Signal Transduction|Complement cascade|Initial triggering of complement|Innate Immune System|Immune System|Alternative complement activation|Activation of C3 and C5|Immunoregulatory interactions between a Lymphoid and a non-Lymphoid cell|Signaling by GPCR|Class A/1 (Rhodopsin-like receptors)|Peptide ligand-binding receptors|Regulation of Insulin-like Growth Factor (IGF) tra…
Slc28a2	5393.19	273.155	10513.2	38.5009	5.26682	2.27037e-207	2.74084e-205	Up	61.4431	46.1463	67.0413	2.44469	1.62033	2.4875	269346	protein_coding			GO:0001895,GO:0005326,GO:0005337,GO:0005345,GO:0005415,GO:0005886,GO:0006836,GO:0012506,GO:0015211,GO:0015213,GO:0015389,GO:0015860,GO:0015862,GO:0016020,GO:0016327,GO:0030135,GO:0031526,GO:0032238,GO:0034394,GO:0035340,GO:0072531,GO:1901642,GO:1904823	retina homeostasis|neurotransmitter transmembrane transporter activity|nucleoside transmembrane transporter activity|purine nucleobase transmembrane transporter activity|nucleoside:sodium symporter activity|plasma membrane|neurotransmitter transport|vesicle membrane|purine nucleoside transmembrane transporter activity|uridine transmembrane transporter activity|pyrimidine- and adenosine-specific:s…			R-MMU-382551,R-MMU-425397,R-MMU-425407,R-MMU-83936,R-MMU-9748784,R-MMU-9748787,R-MMU-9755088	Transport of small molecules|Transport of vitamins, nucleosides, and related molecules|SLC-mediated transmembrane transport|Transport of nucleosides and free purine and pyrimidine bases across the plasma membrane|Drug ADME|Azathioprine ADME|Ribavirin ADME
Ifitm3	46643.2	10218.1	83068.3	8.12945	3.02316	1.23517e-205	1.48084e-203	Up	2889.18	2865.21	3082.83	527.887	583.411	461.5	66141	protein_coding			GO:0002376,GO:0005634,GO:0005737,GO:0005764,GO:0005765,GO:0005768,GO:0005783,GO:0005886,GO:0006898,GO:0008285,GO:0009615,GO:0009986,GO:0016020,GO:0031410,GO:0031901,GO:0032897,GO:0032991,GO:0034341,GO:0035455,GO:0035456,GO:0045071,GO:0045087,GO:0045177,GO:0046597,GO:0051607,GO:0060337	immune system process|nucleus|cytoplasm|lysosome|lysosomal membrane|endosome|endoplasmic reticulum|plasma membrane|receptor-mediated endocytosis|negative regulation of cell population proliferation|response to virus|cell surface|membrane|cytoplasmic vesicle|early endosome membrane|negative regulation of viral transcription|protein-containing complex|response to type II interferon|response to inte…			R-MMU-1280218,R-MMU-168256,R-MMU-198933	Adaptive Immune System|Immune System|Immunoregulatory interactions between a Lymphoid and a non-Lymphoid cell
Cd274	17183.5	1028.98	33337.9	32.3991	5.01788	4.16414e-204	4.95818e-202	Up	200.742	156.247	205.11	7.36186	6.84757	10.8164	60533	protein_coding	mmu04514,mmu05235	Cell adhesion molecules|PD-L1 expression and PD-1 checkpoint pathway in cancer	GO:0002250,GO:0002376,GO:0002845,GO:0003713,GO:0005515,GO:0005654,GO:0005768,GO:0005886,GO:0006955,GO:0007165,GO:0007166,GO:0009897,GO:0009986,GO:0015629,GO:0016020,GO:0030335,GO:0031295,GO:0031901,GO:0032689,GO:0032693,GO:0032733,GO:0034097,GO:0042102,GO:0042130,GO:0046007,GO:0055038,GO:0070062,GO:0071222,GO:1903556,GO:1905404,GO:2000562,GO:2001186	adaptive immune response|immune system process|positive regulation of tolerance induction to tumor cell|transcription coactivator activity|protein binding|nucleoplasm|endosome|plasma membrane|immune response|signal transduction|cell surface receptor signaling pathway|external side of plasma membrane|cell surface|actin cytoskeleton|membrane|positive regulation of cell migration|T cell costimulatio…			R-MMU-1280218,R-MMU-168256,R-MMU-388841,R-MMU-389948	Adaptive Immune System|Immune System|Costimulation by the CD28 family|PD-1 signaling
Abtb2	827.709	114.298	1541.12	13.4846	3.75324	5.7081e-204	6.75032e-202	Up	7.6952	7.92982	7.69615	0.833307	0.789867	0.875539	99382	protein_coding			GO:0046982,GO:0097237	protein heterodimerization activity|cellular response to toxic substance
Rnf114	7834.45	2471.49	13197.4	5.33976	2.41678	9.29106e-204	1.09132e-201	Up	100.3	97.2871	104.939	27.2204	26.7489	27.9163	81018	protein_coding			GO:0000209,GO:0005634,GO:0005737,GO:0005829,GO:0005886,GO:0006511,GO:0007275,GO:0007283,GO:0016740,GO:0030154,GO:0046872,GO:0061630	protein polyubiquitination|nucleus|cytoplasm|cytosol|plasma membrane|ubiquitin-dependent protein catabolic process|multicellular organism development|spermatogenesis|transferase activity|cell differentiation|metal ion binding|ubiquitin protein ligase activity			R-MMU-1280218,R-MMU-168256,R-MMU-983168,R-MMU-983169	Adaptive Immune System|Immune System|Antigen processing: Ubiquitination & Proteasome degradation|Class I MHC mediated antigen processing & presentation
A530064D06Rik	1056.76	159.573	1953.95	12.2431	3.6139	4.43364e-202	5.17278e-200	Up	23.3206	25.7192	21.9226	2.7468	2.89368	2.73195	328830	protein_coding			GO:0005515,GO:0009986,GO:0038023	protein binding|cell surface|signaling receptor activity
Tapbp	32974	8768.33	57179.7	6.52117	2.70513	1.93859e-200	2.2467e-198	Up	469.999	448.605	514.522	107.657	101.1	108.99	21356	protein_coding	mmu04612,mmu05170,mmu05168,mmu05163,mmu05169	Antigen processing and presentation|Human immunodeficiency virus 1 infection|Herpes simplex virus 1 infection|Human cytomegalovirus infection|Epstein-Barr virus infection	GO:0000139,GO:0002398,GO:0002479,GO:0002502,GO:0005515,GO:0005783,GO:0005789,GO:0005886,GO:0006952,GO:0010468,GO:0016020,GO:0019885,GO:0023024,GO:0030670,GO:0042824,GO:0046978,GO:0046979,GO:0050823,GO:0060090,GO:0061635,GO:0061779,GO:0062061,GO:0065003	Golgi membrane|MHC class Ib protein complex assembly|antigen processing and presentation of exogenous peptide antigen via MHC class I, TAP-dependent|peptide antigen assembly with MHC class I protein complex|protein binding|endoplasmic reticulum|endoplasmic reticulum membrane|plasma membrane|defense response|regulation of gene expression|membrane|antigen processing and presentation of endogenous p…			R-MMU-1236974,R-MMU-1236975,R-MMU-1280218,R-MMU-168256,R-MMU-983169,R-MMU-983170	ER-Phagosome pathway|Antigen processing-Cross presentation|Adaptive Immune System|Immune System|Class I MHC mediated antigen processing & presentation|Antigen Presentation: Folding, assembly and peptide loading of class I MHC
Smpdl3b	3074.63	333.762	5815.5	17.4235	4.12297	1.73074e-198	1.99253e-196	Up	58.7797	53.6779	74.0728	5.33673	5.29301	4.87658	100340	protein_coding			GO:0002376,GO:0004767,GO:0005515,GO:0005576,GO:0005615,GO:0005886,GO:0006629,GO:0006685,GO:0006954,GO:0008081,GO:0008152,GO:0008270,GO:0016020,GO:0016042,GO:0016787,GO:0016798,GO:0034122,GO:0045087,GO:0045824,GO:0046466,GO:0046872,GO:0050728,GO:0098552	immune system process|sphingomyelin phosphodiesterase activity|protein binding|extracellular region|extracellular space|plasma membrane|lipid metabolic process|sphingomyelin catabolic process|inflammatory response|phosphoric diester hydrolase activity|metabolic process|zinc ion binding|membrane|lipid catabolic process|hydrolase activity|hydrolase activity, acting on glycosyl bonds|negative regula…
Phf11a	1606.24	9.68596	3202.8	332.03	8.37517	5.35633e-197	6.12595e-195	Up	47.2455	41.3239	53.9022	0.280768	0.144137	0.198178	219131	protein_coding			GO:0003674,GO:0005634,GO:0005654,GO:0031965,GO:0046872,GO:0050776	molecular_function|nucleus|nucleoplasm|nuclear membrane|metal ion binding|regulation of immune response
Cadm1	3057.63	5446.18	669.079	0.12288	-3.02468	3.37192e-196	3.83121e-194	Down	0.683054	0.595591	0.598526	7.79516	6.65214	7.59247	54725	protein_coding	mmu04514	Cell adhesion molecules	GO:0001819,GO:0001889,GO:0001933,GO:0002376,GO:0005102,GO:0005515,GO:0005886,GO:0005911,GO:0006915,GO:0007155,GO:0007156,GO:0007157,GO:0007275,GO:0007283,GO:0007416,GO:0008021,GO:0008037,GO:0009826,GO:0014069,GO:0016020,GO:0016323,GO:0016338,GO:0030154,GO:0030165,GO:0030424,GO:0030425,GO:0042271,GO:0042734,GO:0042803,GO:0043005,GO:0045202,GO:0045211,GO:0045954,GO:0050839,GO:0051606,GO:0060348,GO:…	positive regulation of cytokine production|liver development|negative regulation of protein phosphorylation|immune system process|signaling receptor binding|protein binding|plasma membrane|cell-cell junction|apoptotic process|cell adhesion|homophilic cell adhesion via plasma membrane adhesion molecules|heterophilic cell-cell adhesion via plasma membrane cell adhesion molecules|multicellular organ…	WP1983	Splicing factor NOVA regulated synaptic proteins	R-MMU-1500931,R-MMU-418990,R-MMU-420597,R-MMU-421270,R-MMU-446728	Cell-Cell communication|Adherens junctions interactions|Nectin/Necl trans heterodimerization|Cell-cell junction organization|Cell junction organization
Rnf19b	10053.1	3646.08	16460.1	4.51442	2.17454	1.16785e-195	1.3183e-193	Up	136.689	138.376	141.003	45.5316	44.5433	43.1598	75234	protein_coding			GO:0000151,GO:0000209,GO:0002250,GO:0002376,GO:0004842,GO:0005737,GO:0005783,GO:0005829,GO:0006511,GO:0008270,GO:0016020,GO:0016567,GO:0016740,GO:0031624,GO:0032436,GO:0032609,GO:0042267,GO:0043130,GO:0044194,GO:0046872,GO:0051865,GO:0061630	ubiquitin ligase complex|protein polyubiquitination|adaptive immune response|immune system process|ubiquitin-protein transferase activity|cytoplasm|endoplasmic reticulum|cytosol|ubiquitin-dependent protein catabolic process|zinc ion binding|membrane|protein ubiquitination|transferase activity|ubiquitin conjugating enzyme binding|positive regulation of proteasomal ubiquitin-dependent protein catab…
Slfn5	12824.9	2263.32	23386.6	10.3334	3.36924	3.28058e-193	3.67933e-191	Up	99.2739	72.5753	82.6421	13.0231	11.3629	11.125	327978	protein_coding			GO:0000166,GO:0005524,GO:0005634,GO:0030154	nucleotide binding|ATP binding|nucleus|cell differentiation
Sp110	4653.98	979.935	8328.03	8.49978	3.08743	1.24177e-192	1.38377e-190	Up	56.1689	56.2705	56.6045	10.3672	8.2461	10.1182	109032	protein_coding			GO:0000981,GO:0002376,GO:0003677,GO:0005634,GO:0005654,GO:0006357,GO:0006915,GO:0009617,GO:0043065,GO:0045087	DNA-binding transcription factor activity, RNA polymerase II-specific|immune system process|DNA binding|nucleus|nucleoplasm|regulation of transcription by RNA polymerase II|apoptotic process|response to bacterium|positive regulation of apoptotic process|innate immune response					SAND
Cd52	13511.9	3974.03	23049.9	5.80017	2.5361	2.24794e-192	2.48906e-190	Up	1023.11	1034.15	1101.43	270.111	247.127	270.083	23833	protein_coding			GO:0005886,GO:0007204,GO:0009617,GO:0016020,GO:0097225,GO:0098552	plasma membrane|positive regulation of cytosolic calcium ion concentration|response to bacterium|membrane|sperm midpiece|side of membrane	WP2271	Macrophage markers	R-MMU-163125,R-MMU-392499,R-MMU-597592	Post-translational modification: synthesis of GPI-anchored proteins|Metabolism of proteins|Post-translational protein modification
Rac2	30712.6	8095.89	53329.3	6.58719	2.71966	3.26277e-192	3.58987e-190	Up	374.489	405.881	429.579	89.1976	85.3162	91.2311	19354	protein_coding	mmu04010,mmu04014,mmu04015,mmu04310,mmu04370,mmu04071,mmu04024,mmu04510,mmu04520,mmu04810,mmu04613,mmu04650,mmu04662,mmu04664,mmu04666,mmu04670,mmu04062,mmu04360,mmu05200,mmu05231,mmu05210,mmu05212,mmu05170,mmu05163,mmu05135,mmu05020,mmu05418,mmu05415,mmu05416	MAPK signaling pathway|Ras signaling pathway|Rap1 signaling pathway|Wnt signaling pathway|VEGF signaling pathway|Sphingolipid signaling pathway|cAMP signaling pathway|Focal adhesion|Adherens junction|Regulation of actin cytoskeleton|Neutrophil extracellular trap formation|Natural killer cell mediated cytotoxicity|B cell receptor signaling pathway|Fc epsilon RI signaling pathway|Fc gamma R-mediate…	GO:0000166,GO:0003924,GO:0005525,GO:0005635,GO:0005737,GO:0005829,GO:0005884,GO:0005886,GO:0006935,GO:0007015,GO:0007165,GO:0007186,GO:0007264,GO:0008283,GO:0010592,GO:0010810,GO:0016020,GO:0019887,GO:0030027,GO:0030031,GO:0030036,GO:0030334,GO:0042129,GO:0043304,GO:0045453,GO:0060263,GO:0060753,GO:0070662,GO:0070668,GO:0071593,GO:0090023,GO:1902622	nucleotide binding|GTPase activity|GTP binding|nuclear envelope|cytoplasm|cytosol|actin filament|plasma membrane|chemotaxis|actin filament organization|signal transduction|G protein-coupled receptor signaling pathway|small GTPase mediated signal transduction|cell population proliferation|positive regulation of lamellipodium assembly|regulation of cell-substrate adhesion|membrane|protein kinase re…	WP6,WP523,WP3626,WP373,WP85,WP2292,WP65,WP2271,WP493	Integrin-mediated cell adhesion|Regulation of actin cytoskeleton|Microglia pathogen phagocytosis pathway|IL-3 signaling pathway|Focal adhesion|Chemokine signaling pathway|Insulin signaling|Macrophage markers|Mapk signaling pathway	R-MMU-109582,R-MMU-114604,R-MMU-1222556,R-MMU-1257604,R-MMU-162582,R-MMU-168249,R-MMU-168256,R-MMU-194315,R-MMU-195258,R-MMU-195721,R-MMU-199418,R-MMU-3858494,R-MMU-4086400,R-MMU-5668599,R-MMU-6811558,R-MMU-76002,R-MMU-9006925,R-MMU-9012999,R-MMU-9013404,R-MMU-9716542	Hemostasis|GPVI-mediated activation cascade|ROS and RNS production in phagocytes|PIP3 activates AKT signaling|Signal Transduction|Innate Immune System|Immune System|Signaling by Rho GTPases|RHO GTPase Effectors|Signaling by WNT|Negative regulation of the PI3K/AKT network|Beta-catenin independent WNT signaling|PCP/CE pathway|RHO GTPases Activate NADPH Oxidases|PI5P, PP2A and IER3 Regulate PI3K/AKT…
Hck	16465.1	4236.93	28693.4	6.77225	2.75963	1.63402e-191	1.78653e-189	Up	306.624	295.597	342.923	70.6001	64.7821	66.486	15162	protein_coding	mmu04666,mmu04062,mmu05167	Fc gamma R-mediated phagocytosis|Chemokine signaling pathway|Kaposi sarcoma-associated herpesvirus infection	GO:0000166,GO:0001784,GO:0002376,GO:0004672,GO:0004713,GO:0004715,GO:0005102,GO:0005515,GO:0005524,GO:0005634,GO:0005737,GO:0005764,GO:0005794,GO:0005829,GO:0005856,GO:0005884,GO:0005886,GO:0005901,GO:0005925,GO:0006468,GO:0006887,GO:0006909,GO:0006954,GO:0007169,GO:0008284,GO:0008289,GO:0008360,GO:0009898,GO:0016020,GO:0016301,GO:0016310,GO:0016740,GO:0018108,GO:0030154,GO:0031234,GO:0031410,GO:…	nucleotide binding|phosphotyrosine residue binding|immune system process|protein kinase activity|protein tyrosine kinase activity|non-membrane spanning protein tyrosine kinase activity|signaling receptor binding|protein binding|ATP binding|nucleus|cytoplasm|lysosome|Golgi apparatus|cytosol|cytoskeleton|actin filament|plasma membrane|caveola|focal adhesion|protein phosphorylation|exocytosis|phagoc…	WP387,WP3626,WP373,WP85,WP151,WP2292,WP407,WP1763	IL-6 signaling pathway|Microglia pathogen phagocytosis pathway|IL-3 signaling pathway|Focal adhesion|IL-5 signaling pathway|Chemokine signaling pathway|Kit receptor signaling pathway|Mechanisms associated with pluripotency	R-MMU-1280215,R-MMU-168249,R-MMU-168256,R-MMU-2029480,R-MMU-2029481,R-MMU-449147,R-MMU-512988,R-MMU-912631,R-MMU-9674555,R-MMU-9705462	Cytokine Signaling in Immune system|Innate Immune System|Immune System|Fcgamma receptor (FCGR) dependent phagocytosis|FCGR activation|Signaling by Interleukins|Interleukin-3, Interleukin-5 and GM-CSF signaling|Regulation of signaling by CBL|Signaling by CSF3 (G-CSF)|Inactivation of CSF3 (G-CSF) signaling
Gch1	2756.99	473.514	5040.46	10.6454	3.41215	2.31888e-191	2.51946e-189	Up	41.2655	37.1277	46.7682	5.94507	5.45098	5.61158	14528	protein_coding	mmu00790	Folate biosynthesis	GO:0000166,GO:0003824,GO:0003924,GO:0003934,GO:0005509,GO:0005525,GO:0005634,GO:0005654,GO:0005737,GO:0005829,GO:0006729,GO:0008152,GO:0008217,GO:0008270,GO:0010460,GO:0014916,GO:0016787,GO:0030742,GO:0031369,GO:0031410,GO:0031965,GO:0032991,GO:0034341,GO:0034612,GO:0042311,GO:0042416,GO:0042559,GO:0042802,GO:0042803,GO:0044877,GO:0045776,GO:0046654,GO:0046872,GO:0048265,GO:0050884,GO:0051000,GO:…	nucleotide binding|catalytic activity|GTPase activity|GTP cyclohydrolase I activity|calcium ion binding|GTP binding|nucleus|nucleoplasm|cytoplasm|cytosol|tetrahydrobiopterin biosynthetic process|metabolic process|regulation of blood pressure|zinc ion binding|positive regulation of heart rate|regulation of lung blood pressure|hydrolase activity|GTP-dependent protein binding|translation initiation …			R-MMU-1430728,R-MMU-1474151,R-MMU-196854,R-MMU-8978934	Metabolism|Tetrahydrobiopterin (BH4) synthesis, recycling, salvage and regulation|Metabolism of vitamins and cofactors|Metabolism of cofactors
Ass1	13150.2	2259.25	24041.2	10.6417	3.41166	2.34829e-191	2.53557e-189	Up	311.073	362.731	341.81	49.2062	39.4417	49.3464	11898	protein_coding	mmu00250,mmu00220,mmu05418	Alanine, aspartate and glutamate metabolism|Arginine biosynthesis|Fluid shear stress and atherosclerosis	GO:0000050,GO:0000052,GO:0000053,GO:0000166,GO:0004055,GO:0005515,GO:0005524,GO:0005654,GO:0005737,GO:0005739,GO:0005741,GO:0005829,GO:0006526,GO:0006531,GO:0007623,GO:0008652,GO:0010043,GO:0010046,GO:0015643,GO:0016597,GO:0016874,GO:0042802,GO:0043025,GO:0043204,GO:0043209,GO:0045429,GO:0051384,GO:0070852,GO:0071499,GO:1903038	urea cycle|citrulline metabolic process|argininosuccinate metabolic process|nucleotide binding|argininosuccinate synthase activity|protein binding|ATP binding|nucleoplasm|cytoplasm|mitochondrion|mitochondrial outer membrane|cytosol|arginine biosynthetic process|aspartate metabolic process|circadian rhythm|amino acid biosynthetic process|response to zinc ion|response to mycotoxin|toxic substance b…	WP662,WP240	Amino acid metabolism|Alanine and aspartate metabolism	R-MMU-1430728,R-MMU-70635,R-MMU-71291	Metabolism|Urea cycle|Metabolism of amino acids and derivatives
Il18bp	3769.24	314.929	7223.54	22.939	4.51973	5.50922e-191	5.91187e-189	Up	35.6194	36.7446	35.7342	2.1011	1.76208	2.93663	16068	protein_coding			GO:0005576,GO:0005615,GO:0042007,GO:0042088	extracellular region|extracellular space|interleukin-18 binding|T-helper 1 type immune response
Slfn4	20954.5	5.12208	41903.9	8203.21	13.002	7.93361e-191	8.46122e-189	Up	299.401	175.37	250.784	0.050803	0.0279435	0.0488985	20558	protein_coding			GO:0003674,GO:0004540,GO:0005575,GO:0005634,GO:0005829,GO:0009617,GO:0043022,GO:0140102	molecular_function|RNA nuclease activity|cellular_component|nucleus|cytosol|response to bacterium|ribosome binding|catalytic activity, acting on a rRNA
Nfkbia	11407.8	3223.76	19591.9	6.07719	2.6034	1.29627e-189	1.37404e-187	Up	283.076	264.674	307.543	66.7468	68.2957	68.4509	18035	protein_coding	mmu04064,mmu04668,mmu04024,mmu04210,mmu04620,mmu04621,mmu04622,mmu04623,mmu04625,mmu04660,mmu04658,mmu04659,mmu04657,mmu04662,mmu04062,mmu04920,mmu04926,mmu04722,mmu04380,mmu05200,mmu05208,mmu05203,mmu05235,mmu05220,mmu05215,mmu05222,mmu05166,mmu05170,mmu05161,mmu05160,mmu05171,mmu05164,mmu05162,mmu05168,mmu05163,mmu05167,mmu05169,mmu05132,mmu05135,mmu05134,mmu05145,mmu05140,mmu05142,mmu05417,mmu…	NF-kappa B signaling pathway|TNF signaling pathway|cAMP signaling pathway|Apoptosis|Toll-like receptor signaling pathway|NOD-like receptor signaling pathway|RIG-I-like receptor signaling pathway|Cytosolic DNA-sensing pathway|C-type lectin receptor signaling pathway|T cell receptor signaling pathway|Th1 and Th2 cell differentiation|Th17 cell differentiation|IL-17 signaling pathway|B cell receptor …	GO:0005515,GO:0005634,GO:0005737,GO:0005829,GO:0005886,GO:0006606,GO:0007219,GO:0007249,GO:0007253,GO:0008139,GO:0010468,GO:0010745,GO:0010875,GO:0010888,GO:0019899,GO:0031072,GO:0031625,GO:0031663,GO:0032088,GO:0032495,GO:0032496,GO:0032991,GO:0033209,GO:0034142,GO:0035994,GO:0038061,GO:0042127,GO:0042802,GO:0042994,GO:0043330,GO:0044877,GO:0045638,GO:0045746,GO:0045893,GO:0045944,GO:0050729,GO:…	protein binding|nucleus|cytoplasm|cytosol|plasma membrane|protein import into nucleus|Notch signaling pathway|canonical NF-kappaB signal transduction|cytoplasmic sequestering of NF-kappaB|nuclear localization sequence binding|regulation of gene expression|negative regulation of macrophage derived foam cell differentiation|positive regulation of cholesterol efflux|negative regulation of lipid stor…	WP265,WP151,WP2292,WP1254,WP37	Delta-Notch signaling pathway|IL-5 signaling pathway|Chemokine signaling pathway|Apoptosis|IL-1 signaling pathway	R-MMU-1168372,R-MMU-1169091,R-MMU-1280215,R-MMU-1280218,R-MMU-1606322,R-MMU-162582,R-MMU-166016,R-MMU-166058,R-MMU-166166,R-MMU-168138,R-MMU-168142,R-MMU-168164,R-MMU-168176,R-MMU-168179,R-MMU-168181,R-MMU-168188,R-MMU-168249,R-MMU-168256,R-MMU-168898,R-MMU-168928,R-MMU-1810476,R-MMU-181438,R-MMU-1834949,R-MMU-193639,R-MMU-193704,R-MMU-202403,R-MMU-202424,R-MMU-209560,R-MMU-2454202,R-MMU-2871837,…	Downstream signaling events of B Cell Receptor (BCR)|Activation of NF-kappaB in B cells|Cytokine Signaling in Immune system|Adaptive Immune System|ZBP1(DAI) mediated induction of type I IFNs|Signal Transduction|Toll Like Receptor 4 (TLR4) Cascade|MyD88:MAL(TIRAP) cascade initiated on plasma membrane|MyD88-independent TLR4 cascade |Toll Like Receptor 9 (TLR9) Cascade|Toll Like Receptor 10 (TLR10) …
Sesn1	2049.96	3639.67	460.235	0.126489	-2.98292	2.4684e-188	2.60065e-186	Down	3.41916	3.11672	2.98553	38.5805	33.3583	36.6912	140742	protein_coding	mmu04115,mmu04211	p53 signaling pathway|Longevity regulating pathway	GO:0001650,GO:0005515,GO:0005634,GO:0005654,GO:0005737,GO:0016239,GO:0016491,GO:0016684,GO:0030308,GO:0034198,GO:0042149,GO:0051896,GO:0061700,GO:0070728,GO:0071230,GO:0071233,GO:0072593,GO:0098869,GO:1901031,GO:1904262,GO:1990253	fibrillar center|protein binding|nucleus|nucleoplasm|cytoplasm|positive regulation of macroautophagy|oxidoreductase activity|oxidoreductase activity, acting on peroxide as acceptor|negative regulation of cell growth|cellular response to amino acid starvation|cellular response to glucose starvation|regulation of phosphatidylinositol 3-kinase/protein kinase B signal transduction|GATOR2 complex|leuc…	WP2902	p53 signaling	R-MMU-212436,R-MMU-2262752,R-MMU-3700989,R-MMU-5628897,R-MMU-73857,R-MMU-74160,R-MMU-8953897,R-MMU-9639288,R-MMU-9711097,R-MMU-9711123,R-MMU-9755511	Generic Transcription Pathway|Cellular responses to stress|Transcriptional Regulation by TP53|TP53 Regulates Metabolic Genes|RNA Polymerase II Transcription|Gene expression (Transcription)|Cellular responses to stimuli|Amino acids regulate mTORC1|Cellular response to starvation|Cellular response to chemical stress|KEAP1-NFE2L2 pathway
Upp1	1316.11	36.817	2595.39	70.4455	6.13844	2.91749e-188	3.05528e-186	Up	32.1824	31.3144	39.2594	0.500184	0.545654	1.05915	22271	protein_coding	mmu00240,mmu00983	Pyrimidine metabolism|Drug metabolism - other enzymes	GO:0003824,GO:0004850,GO:0005654,GO:0005737,GO:0005829,GO:0006218,GO:0006220,GO:0006248,GO:0006249,GO:0009032,GO:0009116,GO:0009166,GO:0016740,GO:0016757,GO:0016763,GO:0042802,GO:0044206,GO:0046050,GO:0046074,GO:0046079,GO:0046108,GO:0047847	catalytic activity|uridine phosphorylase activity|nucleoplasm|cytoplasm|cytosol|uridine catabolic process|pyrimidine nucleotide metabolic process|CMP catabolic process|dCMP catabolic process|thymidine phosphorylase activity|nucleoside metabolic process|nucleotide catabolic process|transferase activity|glycosyltransferase activity|pentosyltransferase activity|identical protein binding|UMP salvage|…			R-MMU-1430728,R-MMU-15869,R-MMU-73614,R-MMU-73621,R-MMU-8956319,R-MMU-8956321	Metabolism|Metabolism of nucleotides|Pyrimidine salvage|Pyrimidine catabolism|Nucleotide catabolism|Nucleotide salvage
Gm5431	1897.51	317.993	3477.02	10.938	3.45128	7.05825e-188	7.34734e-186	Up	29.5501	23.6773	27.5863	3.97191	3.31597	3.38153	432555	protein_coding	mmu04668	TNF signaling pathway	GO:0003924,GO:0005789,GO:0006952,GO:0035458	GTPase activity|endoplasmic reticulum membrane|defense response|cellular response to interferon-beta
Pcp4l1	904.056	1767	41.1079	0.0232355	-5.42753	1.70046e-187	1.75957e-185	Down	0.49	0.777347	0.530295	41.2359	35.6876	34.9237	66425	protein_coding			GO:0003674,GO:0005575,GO:0008150	molecular_function|cellular_component|biological_process
Slc46a3	1069.48	2039.58	99.3731	0.0487542	-4.35833	2.30825e-187	2.37436e-185	Down	0.508613	0.418602	0.439832	14.015	11.8235	14.6119	71706	protein_coding			GO:0005375,GO:0005764,GO:0005765,GO:0015293,GO:0016020,GO:0022857,GO:0034486,GO:0055085,GO:1904613	copper ion transmembrane transporter activity|lysosome|lysosomal membrane|symporter activity|membrane|transmembrane transporter activity|vacuolar transmembrane transport|transmembrane transport|cellular response to 2,3,7,8-tetrachlorodibenzodioxine
Ppp1r12b	5096.76	1575.7	8617.83	5.46863	2.45118	4.2046e-187	4.29958e-185	Up	16.2927	16.6641	17.2879	4.23728	4.64514	4.40178	329251	protein_coding	mmu04510,mmu04810,mmu04921,mmu04270,mmu05205	Focal adhesion|Regulation of actin cytoskeleton|Oxytocin signaling pathway|Vascular smooth muscle contraction|Proteoglycans in cancer	GO:0004857,GO:0005737,GO:0005856,GO:0007165,GO:0019208,GO:0019901,GO:0030018,GO:0031672	enzyme inhibitor activity|cytoplasm|cytoskeleton|signal transduction|phosphatase regulator activity|protein kinase binding|Z disc|A band
Apol9a	725.379	14.7738	1435.98	97.3733	6.60545	2.72454e-186	2.76979e-184	Up	12.6942	12.288	12.0662	0.1951	0.135631	0.219083	223672	protein_coding			GO:0003674,GO:0005254,GO:0005615,GO:0008150,GO:0008289,GO:0034361,GO:0034364	molecular_function|chloride channel activity|extracellular space|biological_process|lipid binding|very-low-density lipoprotein particle|high-density lipoprotein particle			R-MMU-2168880,R-MMU-2173782,R-MMU-381426,R-MMU-392499,R-MMU-5653656,R-MMU-597592,R-MMU-8957275	Scavenging of heme from plasma|Binding and Uptake of Ligands by Scavenger Receptors|Regulation of Insulin-like Growth Factor (IGF) transport and uptake by Insulin-like Growth Factor Binding Proteins (IGFBPs)|Metabolism of proteins|Vesicle-mediated transport|Post-translational protein modification|Post-translational protein phosphorylation
Trim30c	1179.93	46.8845	2312.98	49.3879	5.62609	5.61386e-186	5.67391e-184	Up	11.7897	8.3264	11.8551	0.389064	0.307425	0.240337	434219	protein_coding			GO:0000209,GO:0000932,GO:0002218,GO:0003713,GO:0004842,GO:0005654,GO:0005737,GO:0005829,GO:0006914,GO:0010508,GO:0019901,GO:0030674,GO:0031664,GO:0032880,GO:0038187,GO:0042802,GO:0042803,GO:0043123,GO:0043410,GO:0044790,GO:0045087,GO:0046596,GO:0046597,GO:0051091,GO:0051092,GO:0061630,GO:0070534,GO:1990462	protein polyubiquitination|P-body|activation of innate immune response|transcription coactivator activity|ubiquitin-protein transferase activity|nucleoplasm|cytoplasm|cytosol|autophagy|positive regulation of autophagy|protein kinase binding|protein-macromolecule adaptor activity|regulation of lipopolysaccharide-mediated signaling pathway|regulation of protein localization|pattern recognition rece…
Pilrb2	2402.08	422.733	4381.43	10.3664	3.37385	1.15018e-185	1.15576e-183	Up	52.6377	53.378	60.2827	8.70618	7.39617	7.11899	545812	protein_coding	mmu03266,mmu05168	Virion - Herpesvirus|Herpes simplex virus 1 infection	GO:0016020,GO:0042288	membrane|MHC class I protein binding
Tnip1	10565.8	2996.57	18135.1	6.05198	2.59741	5.56096e-185	5.55585e-183	Up	123.835	128.676	135.389	31.2707	29.052	32.3504	57783	protein_coding			GO:0002755,GO:0005515,GO:0005634,GO:0005654,GO:0005737,GO:0005829,GO:0006357,GO:0006954,GO:0007159,GO:0009101,GO:0031593,GO:0042802,GO:0043124,GO:0045944,GO:0050729,GO:0051019,GO:0070373,GO:0071222,GO:1903003	MyD88-dependent toll-like receptor signaling pathway|protein binding|nucleus|nucleoplasm|cytoplasm|cytosol|regulation of transcription by RNA polymerase II|inflammatory response|leukocyte cell-cell adhesion|glycoprotein biosynthetic process|polyubiquitin modification-dependent protein binding|identical protein binding|negative regulation of canonical NF-kappaB signal transduction|positive regulat…	WP572	EGFR1 signaling pathway	R-MMU-392499,R-MMU-5688426,R-MMU-5689896,R-MMU-597592	Metabolism of proteins|Deubiquitination|Ovarian tumor domain proteases|Post-translational protein modification
Mrc1	8356.43	15938.6	774.267	0.0485973	-4.36298	1.66707e-183	1.65602e-181	Down	3.83318	3.87374	2.37608	107.324	103.369	88.2027	17533	protein_coding	mmu04145,mmu05152	Phagosome|Tuberculosis	GO:0004888,GO:0005515,GO:0005537,GO:0005768,GO:0005886,GO:0006897,GO:0006898,GO:0009986,GO:0010008,GO:0016020,GO:0030246,GO:0038023,GO:0038024,GO:0071222,GO:0071346,GO:0071353	transmembrane signaling receptor activity|protein binding|mannose binding|endosome|plasma membrane|endocytosis|receptor-mediated endocytosis|cell surface|endosome membrane|membrane|carbohydrate binding|signaling receptor activity|cargo receptor activity|cellular response to lipopolysaccharide|cellular response to type II interferon|cellular response to interleukin-4			R-MMU-1236975,R-MMU-1236978,R-MMU-1280218,R-MMU-168256,R-MMU-983169	Antigen processing-Cross presentation|Cross-presentation of soluble exogenous antigens (endosomes)|Adaptive Immune System|Immune System|Class I MHC mediated antigen processing & presentation
Cp	3795.82	437.285	7154.36	16.3613	4.03222	1.07582e-181	1.06262e-179	Up	26.3739	17.9386	24.7983	2.14109	2.1273	1.83055	12870	protein_coding	mmu00860,mmu04216	Porphyrin metabolism|Ferroptosis	GO:0004322,GO:0005507,GO:0005576,GO:0005615,GO:0005886,GO:0006811,GO:0006825,GO:0006826,GO:0009986,GO:0016491,GO:0046688,GO:0046872,GO:0051087	ferroxidase activity|copper ion binding|extracellular region|extracellular space|plasma membrane|monoatomic ion transport|copper ion transport|iron ion transport|cell surface|oxidoreductase activity|response to copper ion|metal ion binding|protein-folding chaperone binding			R-MMU-381426,R-MMU-382551,R-MMU-392499,R-MMU-425366,R-MMU-425407,R-MMU-425410,R-MMU-597592,R-MMU-8957275,R-MMU-917937	Regulation of Insulin-like Growth Factor (IGF) transport and uptake by Insulin-like Growth Factor Binding Proteins (IGFBPs)|Transport of small molecules|Metabolism of proteins|Transport of bile salts and organic acids, metal ions and amine compounds|SLC-mediated transmembrane transport|Metal ion SLC transporters|Post-translational protein modification|Post-translational protein phosphorylation|Ir…
Herc6	4367.43	411.551	8323.31	20.2253	4.33809	1.4297e-181	1.40418e-179	Up	43.3587	26.7972	38.8187	2.66378	2.53763	2.5692	67138	protein_coding			GO:0002244,GO:0002376,GO:0004842,GO:0005654,GO:0005737,GO:0005829,GO:0006511,GO:0009617,GO:0016567,GO:0016740,GO:0030332,GO:0045087,GO:0061630	hematopoietic progenitor cell differentiation|immune system process|ubiquitin-protein transferase activity|nucleoplasm|cytoplasm|cytosol|ubiquitin-dependent protein catabolic process|response to bacterium|protein ubiquitination|transferase activity|cyclin binding|innate immune response|ubiquitin protein ligase activity			R-MMU-1280218,R-MMU-168256,R-MMU-983168,R-MMU-983169	Adaptive Immune System|Immune System|Antigen processing: Ubiquitination & Proteasome degradation|Class I MHC mediated antigen processing & presentation
Ifih1	5042.06	657.527	9426.6	14.3373	3.8417	2.00505e-181	1.95819e-179	Up	45.6491	31.0414	38.9673	3.85386	3.53625	4.23434	71586	protein_coding	mmu04622,mmu05161,mmu05171,mmu05164,mmu05162,mmu05168	RIG-I-like receptor signaling pathway|Hepatitis B|Coronavirus disease - COVID-19|Influenza A|Measles|Herpes simplex virus 1 infection	GO:0000166,GO:0002376,GO:0003677,GO:0003723,GO:0003724,GO:0003725,GO:0003727,GO:0004386,GO:0005515,GO:0005524,GO:0005634,GO:0005737,GO:0005739,GO:0008270,GO:0009615,GO:0016787,GO:0016887,GO:0016925,GO:0019904,GO:0032559,GO:0032608,GO:0032727,GO:0032728,GO:0032755,GO:0032760,GO:0035639,GO:0038187,GO:0039530,GO:0042802,GO:0043021,GO:0045071,GO:0045087,GO:0046872,GO:0051259,GO:0051607,GO:0060337,GO:…	nucleotide binding|immune system process|DNA binding|RNA binding|RNA helicase activity|double-stranded RNA binding|single-stranded RNA binding|helicase activity|protein binding|ATP binding|nucleus|cytoplasm|mitochondrion|zinc ion binding|response to virus|hydrolase activity|ATP hydrolysis activity|protein sumoylation|protein domain specific binding|adenyl ribonucleotide binding|interferon-beta pr…			R-MMU-392499,R-MMU-5688426,R-MMU-5689880,R-MMU-597592	Metabolism of proteins|Deubiquitination|Ub-specific processing proteases|Post-translational protein modification
Ier3	4058.09	985.01	7131.18	7.23823	2.85564	1.46534e-178	1.4231e-176	Up	151.005	153.15	147.219	26.334	33.4903	30.2625	15937	protein_coding			GO:0001562,GO:0003085,GO:0005515,GO:0005634,GO:0005739,GO:0006096,GO:0006282,GO:0006974,GO:0007095,GO:0008630,GO:0016020,GO:0043066,GO:0045732,GO:0045820,GO:0046822,GO:0050728,GO:1901029,GO:2000377	response to protozoan|negative regulation of systemic arterial blood pressure|protein binding|nucleus|mitochondrion|glycolytic process|regulation of DNA repair|DNA damage response|mitotic G2 DNA damage checkpoint signaling|intrinsic apoptotic signaling pathway in response to DNA damage|membrane|negative regulation of apoptotic process|positive regulation of protein catabolic process|negative regu…			R-MMU-1257604,R-MMU-162582,R-MMU-199418,R-MMU-6811558,R-MMU-9006925	PIP3 activates AKT signaling|Signal Transduction|Negative regulation of the PI3K/AKT network|PI5P, PP2A and IER3 Regulate PI3K/AKT Signaling|Intracellular signaling by second messengers
Sned1	6329.88	11604	1055.71	0.0910171	-3.45772	1.39462e-176	1.3469e-174	Down	3.21486	2.67408	2.10603	44.4784	41.1322	40.8492	208777	protein_coding			GO:0003674,GO:0005112,GO:0005509,GO:0005576,GO:0007160,GO:0008150,GO:0031012	molecular_function|Notch binding|calcium ion binding|extracellular region|cell-matrix adhesion|biological_process|extracellular matrix
Usb1	3272.79	1008.05	5537.53	5.49358	2.45775	7.81272e-176	7.50367e-174	Up	51.1149	52.8379	52.8558	14.6816	13.536	13.0539	101985	protein_coding			GO:0000175,GO:0004518,GO:0005634,GO:0005654,GO:0008380,GO:0016787,GO:0016829,GO:0034472,GO:0034477,GO:0045171,GO:1990838	3'-5'-RNA exonuclease activity|nuclease activity|nucleus|nucleoplasm|RNA splicing|hydrolase activity|lyase activity|snRNA 3'-end processing|U6 snRNA 3'-end processing|intercellular bridge|poly(U)-specific exoribonuclease activity, producing 3' uridine cyclic phosphate ends
Slc31a1	7526.93	2979.31	12074.6	4.05281	2.01892	1.14076e-175	1.08961e-173	Up	74.7727	71.7061	74.8703	26.9907	26.0693	25.8602	20529	protein_coding	mmu04978,mmu01524	Mineral absorption|Platinum drug resistance	GO:0001525,GO:0005375,GO:0005507,GO:0005515,GO:0005768,GO:0005770,GO:0005886,GO:0006811,GO:0006825,GO:0006878,GO:0014704,GO:0015080,GO:0015677,GO:0015679,GO:0016020,GO:0016323,GO:0016324,GO:0031901,GO:0035434,GO:0036324,GO:0042802,GO:0042908,GO:0042910,GO:0043025,GO:0051259,GO:0051649,GO:0055037,GO:0055038,GO:0055085,GO:0072719,GO:0098705,GO:1902601	angiogenesis|copper ion transmembrane transporter activity|copper ion binding|protein binding|endosome|late endosome|plasma membrane|monoatomic ion transport|copper ion transport|intracellular copper ion homeostasis|intercalated disc|silver ion transmembrane transporter activity|copper ion import|plasma membrane copper ion transport|membrane|basolateral plasma membrane|apical plasma membrane|earl…			R-MMU-382551,R-MMU-425366,R-MMU-425407,R-MMU-425410	Transport of small molecules|Transport of bile salts and organic acids, metal ions and amine compounds|SLC-mediated transmembrane transport|Metal ion SLC transporters
Car13	2969.69	798.662	5140.72	6.43609	2.68618	5.15754e-175	4.89938e-173	Up	53.8145	46.4472	54.0138	11.2621	11.9574	11.4105	71934	protein_coding	mmu00910	Nitrogen metabolism	GO:0004089,GO:0005737,GO:0005829,GO:0006730,GO:0008270,GO:0016829,GO:0043209,GO:0043231,GO:0046872	carbonate dehydratase activity|cytoplasm|cytosol|one-carbon metabolic process|zinc ion binding|lyase activity|myelin sheath|intracellular membrane-bounded organelle|metal ion binding			R-MMU-1430728,R-MMU-1475029	Metabolism|Reversible hydration of carbon dioxide
Nr1h3	4771.33	1266.85	8275.81	6.53254	2.70764	7.21258e-174	6.81432e-172	Up	83.936	84.49	90.0563	18.7338	17.7669	20.6869	22259	protein_coding	mmu03320,mmu05160,mmu04932,mmu04931	PPAR signaling pathway|Hepatitis C|Non-alcoholic fatty liver disease|Insulin resistance	GO:0000122,GO:0000785,GO:0000976,GO:0000978,GO:0001228,GO:0003677,GO:0003700,GO:0004879,GO:0005515,GO:0005634,GO:0005654,GO:0005737,GO:0005829,GO:0006355,GO:0006629,GO:0006633,GO:0008270,GO:0009755,GO:0010867,GO:0010875,GO:0010887,GO:0030154,GO:0031490,GO:0032369,GO:0032376,GO:0032570,GO:0032810,GO:0034145,GO:0036151,GO:0042632,GO:0042789,GO:0043031,GO:0043235,GO:0043277,GO:0043565,GO:0044255,GO:…	negative regulation of transcription by RNA polymerase II|chromatin|transcription cis-regulatory region binding|RNA polymerase II cis-regulatory region sequence-specific DNA binding|DNA-binding transcription activator activity, RNA polymerase II-specific|DNA binding|DNA-binding transcription factor activity|nuclear receptor activity|protein binding|nucleus|nucleoplasm|cytoplasm|cytosol|regulation…	WP509,WP431,WP2872,WP4346,WP2084,WP447,WP2316	Nuclear Receptors|Nuclear receptors in lipid metabolism and toxicity|White fat cell differentiation|Cholesterol metabolism with Bloch and Kandutsch-Russell pathways|SREBF and miR33 in cholesterol and lipid homeostasis|Adipogenesis genes|PPAR signaling pathway	R-MMU-162582,R-MMU-174824,R-MMU-212436,R-MMU-2990846,R-MMU-3108232,R-MMU-382551,R-MMU-383280,R-MMU-392499,R-MMU-4090294,R-MMU-597592,R-MMU-73857,R-MMU-74160,R-MMU-8866427,R-MMU-8964043,R-MMU-9006931,R-MMU-9024446,R-MMU-9029569,R-MMU-9623433	Signal Transduction|Plasma lipoprotein assembly, remodeling, and clearance|Generic Transcription Pathway|SUMOylation|SUMO E3 ligases SUMOylate target proteins|Transport of small molecules|Nuclear Receptor transcription pathway|Metabolism of proteins|SUMOylation of intracellular receptors|Post-translational protein modification|RNA Polymerase II Transcription|Gene expression (Transcription)|VLDLR …	THR-like
Hp	7590.41	693.271	14487.5	20.8944	4.38505	1.29605e-170	1.21786e-168	Up	258.009	194.72	289.736	15.6072	20.8122	15.0013	15439	protein_coding			GO:0001889,GO:0002376,GO:0004252,GO:0005576,GO:0005615,GO:0006508,GO:0006953,GO:0007219,GO:0009617,GO:0016209,GO:0030492,GO:0031838,GO:0034366,GO:0042742,GO:0042802,GO:0072562	liver development|immune system process|serine-type endopeptidase activity|extracellular region|extracellular space|proteolysis|acute-phase response|Notch signaling pathway|response to bacterium|antioxidant activity|hemoglobin binding|haptoglobin-hemoglobin complex|spherical high-density lipoprotein particle|defense response to bacterium|identical protein binding|blood microparticle			R-MMU-168249,R-MMU-168256,R-MMU-2168880,R-MMU-2173782,R-MMU-5653656,R-MMU-6798695	Innate Immune System|Immune System|Scavenging of heme from plasma|Binding and Uptake of Ligands by Scavenger Receptors|Vesicle-mediated transport|Neutrophil degranulation
Aif1	5106.94	1564.13	8649.74	5.53	2.46728	1.99964e-170	1.86891e-168	Up	204.297	214.663	208.903	57.2555	57.4036	49.5277	11629	protein_coding			GO:0001726,GO:0001774,GO:0001891,GO:0001934,GO:0003779,GO:0005509,GO:0005515,GO:0005634,GO:0005737,GO:0005829,GO:0005856,GO:0005884,GO:0005886,GO:0006911,GO:0008284,GO:0010629,GO:0014739,GO:0016020,GO:0016601,GO:0030027,GO:0030041,GO:0030046,GO:0030335,GO:0032587,GO:0032722,GO:0032755,GO:0034599,GO:0042102,GO:0042995,GO:0043066,GO:0043204,GO:0045429,GO:0046872,GO:0048471,GO:0048661,GO:0048662,GO:…	ruffle|microglial cell activation|phagocytic cup|positive regulation of protein phosphorylation|actin binding|calcium ion binding|protein binding|nucleus|cytoplasm|cytosol|cytoskeleton|actin filament|plasma membrane|phagocytosis, engulfment|positive regulation of cell population proliferation|negative regulation of gene expression|positive regulation of muscle hyperplasia|membrane|Rac protein sig…
Batf2	922.565	82.8244	1762.3	21.2794	4.41139	1.08627e-169	1.00982e-167	Up	20.0986	16.7013	22.4236	1.42779	1.37434	1.22459	74481	protein_coding	mmu05235	PD-L1 expression and PD-1 checkpoint pathway in cancer	GO:0000978,GO:0000981,GO:0003677,GO:0003700,GO:0005634,GO:0006355,GO:0006357,GO:0030154,GO:0042832,GO:0043011,GO:0090575	RNA polymerase II cis-regulatory region sequence-specific DNA binding|DNA-binding transcription factor activity, RNA polymerase II-specific|DNA binding|DNA-binding transcription factor activity|nucleus|regulation of DNA-templated transcription|regulation of transcription by RNA polymerase II|cell differentiation|defense response to protozoan|myeloid dendritic cell differentiation|RNA polymerase I…					TF_bZIP
AA467197	1403.54	13.0357	2794.05	214.25	7.74315	3.50648e-169	3.24237e-167	Up	105.7	71.4049	123.725	0.679546	0.741323	0.610467	433470	protein_coding			GO:0005634,GO:0005739,GO:0005751,GO:0009617	nucleus|mitochondrion|mitochondrial respiratory chain complex IV|response to bacterium
Cd40	1818.1	138.787	3497.4	25.2054	4.65566	9.93484e-169	9.13795e-167	Up	46.9828	34.4447	54.1273	2.83743	2.49577	2.44854	21939	protein_coding	mmu04064,mmu04060,mmu04514,mmu04620,mmu04672,mmu05202,mmu05166,mmu05169,mmu05144,mmu05145,mmu05310,mmu05322,mmu05320,mmu05330,mmu05340,mmu05417,mmu05416	NF-kappa B signaling pathway|Cytokine-cytokine receptor interaction|Cell adhesion molecules|Toll-like receptor signaling pathway|Intestinal immune network for IgA production|Transcriptional misregulation in cancer|Human T-cell leukemia virus 1 infection|Epstein-Barr virus infection|Malaria|Toxoplasmosis|Asthma|Systemic lupus erythematosus|Autoimmune thyroid disease|Allograft rejection|Primary imm…	GO:0001934,GO:0002376,GO:0002377,GO:0002637,GO:0002768,GO:0003823,GO:0005515,GO:0005576,GO:0005615,GO:0005886,GO:0006874,GO:0009897,GO:0009986,GO:0016020,GO:0019724,GO:0019899,GO:0019904,GO:0023035,GO:0030890,GO:0031625,GO:0032615,GO:0032735,GO:0034341,GO:0035631,GO:0035666,GO:0038023,GO:0042100,GO:0042113,GO:0042531,GO:0042832,GO:0043025,GO:0043123,GO:0043196,GO:0043231,GO:0043406,GO:0043491,GO:…	positive regulation of protein phosphorylation|immune system process|immunoglobulin production|regulation of immunoglobulin production|immune response-regulating cell surface receptor signaling pathway|antigen binding|protein binding|extracellular region|extracellular space|plasma membrane|intracellular calcium ion homeostasis|external side of plasma membrane|cell surface|membrane|B cell mediated…	WP458,WP387,WP1256	Inflammatory response pathway|IL-6 signaling pathway|Nod-like receptor (NLR) signaling pathway	R-MMU-1280215,R-MMU-1280218,R-MMU-168256,R-MMU-198933,R-MMU-5668541,R-MMU-5676594	Cytokine Signaling in Immune system|Adaptive Immune System|Immune System|Immunoregulatory interactions between a Lymphoid and a non-Lymphoid cell|TNFR2 non-canonical NF-kB pathway|TNF receptor superfamily (TNFSF) members mediating non-canonical NF-kB pathway
Dck	4057.45	1288.87	6826.04	5.2962	2.40496	6.51275e-168	5.95882e-166	Up	55.505	47.7376	50.95	14.369	14.6618	13.0087	13178	protein_coding	mmu00230,mmu00240	Purine metabolism|Pyrimidine metabolism	GO:0000166,GO:0000287,GO:0004136,GO:0004137,GO:0004138,GO:0005524,GO:0005634,GO:0005654,GO:0005737,GO:0005739,GO:0005829,GO:0006139,GO:0006220,GO:0016301,GO:0016310,GO:0016740,GO:0019136,GO:0032546,GO:0032548,GO:0042803,GO:0043771,GO:0046092,GO:0106383,GO:0106384,GO:1901293	nucleotide binding|magnesium ion binding|deoxyadenosine kinase activity|deoxycytidine kinase activity|deoxyguanosine kinase activity|ATP binding|nucleus|nucleoplasm|cytoplasm|mitochondrion|cytosol|nucleobase-containing compound metabolic process|pyrimidine nucleotide metabolic process|kinase activity|phosphorylation|transferase activity|deoxynucleoside kinase activity|deoxyribonucleoside binding|…	WP2185	Purine metabolism	R-MMU-1430728,R-MMU-15869,R-MMU-73614,R-MMU-74217,R-MMU-8956321	Metabolism|Metabolism of nucleotides|Pyrimidine salvage|Purine salvage|Nucleotide salvage
Rcbtb2	5706.19	9985.98	1426.41	0.142856	-2.80737	1.53043e-165	1.39293e-163	Down	6.95934	6.87966	6.05552	68.8607	59.52	72.5121	105670	protein_coding			GO:0001669,GO:0003674,GO:0005737,GO:0008150,GO:0031410	acrosomal vesicle|molecular_function|cytoplasm|biological_process|cytoplasmic vesicle
Slc40a1	3149.9	5842.53	457.266	0.0782991	-3.67486	3.25621e-165	2.94822e-163	Down	3.44957	2.93101	2.68883	57.1066	46.429	63.3291	53945	protein_coding	mmu04216,mmu04978	Ferroptosis|Mineral absorption	GO:0002260,GO:0003158,GO:0005381,GO:0005515,GO:0005654,GO:0005829,GO:0005886,GO:0006366,GO:0006811,GO:0006826,GO:0006879,GO:0006915,GO:0008021,GO:0015093,GO:0016020,GO:0016323,GO:0017046,GO:0034395,GO:0034755,GO:0042802,GO:0043066,GO:0045944,GO:0046872,GO:0048536,GO:0051649,GO:0060345,GO:0060586,GO:1903988	lymphocyte homeostasis|endothelium development|iron ion transmembrane transporter activity|protein binding|nucleoplasm|cytosol|plasma membrane|transcription by RNA polymerase II|monoatomic ion transport|iron ion transport|intracellular iron ion homeostasis|apoptotic process|synaptic vesicle|ferrous iron transmembrane transporter activity|membrane|basolateral plasma membrane|peptide hormone bindin…	WP1596	Iron homeostasis	R-MMU-382551,R-MMU-425366,R-MMU-425407,R-MMU-425410,R-MMU-917937	Transport of small molecules|Transport of bile salts and organic acids, metal ions and amine compounds|SLC-mediated transmembrane transport|Metal ion SLC transporters|Iron uptake and transport
Cytip	1164.44	2250.51	78.3737	0.0348736	-4.84172	1.12971e-164	1.01755e-162	Down	0.290724	0.390578	0.202079	13.0953	10.7393	12.7272	227929	protein_coding			GO:0005654,GO:0005737,GO:0005768,GO:0005829,GO:0005938,GO:0030155	nucleoplasm|cytoplasm|endosome|cytosol|cell cortex|regulation of cell adhesion
Cebpa	4840.02	8652.1	1027.95	0.118799	-3.07341	4.984e-163	4.46607e-161	Down	8.24813	10.3595	8.27897	116.229	101.936	108.96	12606	protein_coding	mmu05200,mmu05202,mmu05221,mmu04932	Pathways in cancer|Transcriptional misregulation in cancer|Acute myeloid leukemia|Non-alcoholic fatty liver disease	GO:0000050,GO:0000122,GO:0000976,GO:0000978,GO:0000981,GO:0001163,GO:0001228,GO:0001889,GO:0001892,GO:0002070,GO:0003677,GO:0003682,GO:0003700,GO:0005515,GO:0005634,GO:0005654,GO:0005667,GO:0005730,GO:0006351,GO:0006355,GO:0006357,GO:0006360,GO:0007005,GO:0007219,GO:0007275,GO:0008134,GO:0008203,GO:0008283,GO:0008285,GO:0010628,GO:0016363,GO:0019221,GO:0019900,GO:0019904,GO:0030099,GO:0030225,GO:…	urea cycle|negative regulation of transcription by RNA polymerase II|transcription cis-regulatory region binding|RNA polymerase II cis-regulatory region sequence-specific DNA binding|DNA-binding transcription factor activity, RNA polymerase II-specific|RNA polymerase I transcription regulatory region sequence-specific DNA binding|DNA-binding transcription activator activity, RNA polymerase II-spe…	WP572,WP2872,WP447	EGFR1 signaling pathway|White fat cell differentiation|Adipogenesis genes	R-MMU-1266738,R-MMU-9616222	Developmental Biology|Transcriptional regulation of granulopoiesis	TF_bZIP
Tlr1	4016.04	1106.36	6925.72	6.26002	2.64617	1.62889e-162	1.45213e-160	Up	52.258	43.7398	51.0745	11.33	10.7942	11.7982	21897	protein_coding	mmu04620,mmu05152	Toll-like receptor signaling pathway|Tuberculosis	GO:0001774,GO:0002224,GO:0002376,GO:0004888,GO:0005794,GO:0005886,GO:0006952,GO:0006954,GO:0006955,GO:0007165,GO:0007250,GO:0016020,GO:0031410,GO:0032493,GO:0032755,GO:0032757,GO:0032760,GO:0034137,GO:0035354,GO:0035663,GO:0038023,GO:0042116,GO:0042495,GO:0042497,GO:0042802,GO:0043235,GO:0045087,GO:0045121,GO:0045335,GO:0071723,GO:0071727	microglial cell activation|toll-like receptor signaling pathway|immune system process|transmembrane signaling receptor activity|Golgi apparatus|plasma membrane|defense response|inflammatory response|immune response|signal transduction|activation of NF-kappaB-inducing kinase activity|membrane|cytoplasmic vesicle|response to bacterial lipoprotein|positive regulation of interleukin-6 production|posi…			R-MMU-1461957,R-MMU-1461973,R-MMU-168249,R-MMU-168256,R-MMU-168898,R-MMU-5686938,R-MMU-6803157	Beta defensins|Defensins|Innate Immune System|Immune System|Toll-like Receptor Cascades|Regulation of TLR by endogenous ligand|Antimicrobial peptides
Birc3	4854.06	1796.54	7911.58	4.404	2.13881	1.6654e-162	1.47711e-160	Up	41.4738	38.4845	39.8079	13.8833	13.0697	12.3344	11796	protein_coding	mmu04120,mmu04390,mmu04064,mmu04668,mmu04210,mmu04215,mmu04217,mmu04510,mmu04621,mmu05200,mmu05202,mmu05222,mmu05168,mmu05132,mmu05145,mmu01524	Ubiquitin mediated proteolysis|Hippo signaling pathway|NF-kappa B signaling pathway|TNF signaling pathway|Apoptosis|Apoptosis - multiple species|Necroptosis|Focal adhesion|NOD-like receptor signaling pathway|Pathways in cancer|Transcriptional misregulation in cancer|Small cell lung cancer|Herpes simplex virus 1 infection|Salmonella infection|Toxoplasmosis|Platinum drug resistance	GO:0004842,GO:0005515,GO:0005634,GO:0005654,GO:0005737,GO:0005829,GO:0006915,GO:0016740,GO:0031398,GO:0032991,GO:0042326,GO:0042981,GO:0043027,GO:0043066,GO:0044877,GO:0046872,GO:0051726,GO:0060544,GO:0060546,GO:0061630,GO:0070266,GO:0071356,GO:1901222,GO:1902916,GO:2000378	ubiquitin-protein transferase activity|protein binding|nucleus|nucleoplasm|cytoplasm|cytosol|apoptotic process|transferase activity|positive regulation of protein ubiquitination|protein-containing complex|negative regulation of phosphorylation|regulation of apoptotic process|cysteine-type endopeptidase inhibitor activity involved in apoptotic process|negative regulation of apoptotic process|prote…	WP85,WP1254	Focal adhesion|Apoptosis	R-MMU-1280215,R-MMU-162582,R-MMU-166016,R-MMU-166166,R-MMU-168249,R-MMU-168256,R-MMU-168638,R-MMU-168643,R-MMU-168898,R-MMU-392499,R-MMU-5213460,R-MMU-5218859,R-MMU-5357786,R-MMU-5357801,R-MMU-5357905,R-MMU-5357956,R-MMU-5668541,R-MMU-5675482,R-MMU-5676594,R-MMU-5688426,R-MMU-5689880,R-MMU-597592,R-MMU-73887,R-MMU-75893,R-MMU-937041,R-MMU-937061	Cytokine Signaling in Immune system|Signal Transduction|Toll Like Receptor 4 (TLR4) Cascade|MyD88-independent TLR4 cascade |Innate Immune System|Immune System|NOD1/2 Signaling Pathway|Nucleotide-binding domain, leucine rich repeat containing receptor (NLR) signaling pathways|Toll-like Receptor Cascades|Metabolism of proteins|RIPK1-mediated regulated necrosis|Regulated Necrosis|TNFR1-induced proap…
Slamf6	554.73	25.9884	1083.47	41.5756	5.37766	3.37481e-162	2.97806e-160	Up	7.63424	6.5808	7.40956	0.184461	0.314759	0.250179	30925	protein_coding			GO:0001779,GO:0001787,GO:0002250,GO:0002376,GO:0005886,GO:0009897,GO:0016020,GO:0032729,GO:0032740,GO:0042110,GO:0045087,GO:0045954,GO:0072540	natural killer cell differentiation|natural killer cell proliferation|adaptive immune response|immune system process|plasma membrane|external side of plasma membrane|membrane|positive regulation of type II interferon production|positive regulation of interleukin-17 production|T cell activation|innate immune response|positive regulation of natural killer cell mediated cytotoxicity|T-helper 17 cell…			R-MMU-1280218,R-MMU-168256,R-MMU-198933	Adaptive Immune System|Immune System|Immunoregulatory interactions between a Lymphoid and a non-Lymphoid cell
Ch25h	2346.08	206.621	4485.53	21.7007	4.43967	4.16033e-162	3.65269e-160	Up	74.284	60.3627	91.4583	4.5847	5.8841	4.61713	12642	protein_coding	mmu00120	Primary bile acid biosynthesis	GO:0000254,GO:0001567,GO:0004497,GO:0005506,GO:0005783,GO:0005789,GO:0006629,GO:0006694,GO:0008202,GO:0008203,GO:0008395,GO:0008610,GO:0016020,GO:0016126,GO:0016491,GO:0034340,GO:0035754,GO:0046872,GO:0090206,GO:1903914	C-4 methylsterol oxidase activity|cholesterol 25-hydroxylase activity|monooxygenase activity|iron ion binding|endoplasmic reticulum|endoplasmic reticulum membrane|lipid metabolic process|steroid biosynthetic process|steroid metabolic process|cholesterol metabolic process|steroid hydroxylase activity|lipid biosynthetic process|membrane|sterol biosynthetic process|oxidoreductase activity|response t…	WP4346	Cholesterol metabolism with Bloch and Kandutsch-Russell pathways	R-MMU-1430728,R-MMU-192105,R-MMU-194068,R-MMU-556833,R-MMU-8957322	Metabolism|Synthesis of bile acids and bile salts|Bile acid and bile salt metabolism|Metabolism of lipids|Metabolism of steroids
Pgap2	4229.71	1472.26	6987.17	4.7457	2.24662	1.78416e-161	1.55858e-159	Up	33.734	34.452	35.9349	10.586	10.3888	10.7442	233575	protein_coding			GO:0000139,GO:0005783,GO:0005789,GO:0005794,GO:0006506,GO:0016020,GO:0072659	Golgi membrane|endoplasmic reticulum|endoplasmic reticulum membrane|Golgi apparatus|GPI anchor biosynthetic process|membrane|protein localization to plasma membrane
Itga6	4046.6	7598.93	494.275	0.0650554	-3.94219	4.9618e-161	4.31279e-159	Down	1.76242	2.40003	1.47282	43.9818	39.6528	41.4481	16403	protein_coding	mmu04151,mmu04512,mmu04514,mmu04510,mmu04810,mmu04640,mmu05200,mmu05222,mmu05165,mmu05145,mmu05410,mmu05412,mmu05414	PI3K-Akt signaling pathway|ECM-receptor interaction|Cell adhesion molecules|Focal adhesion|Regulation of actin cytoskeleton|Hematopoietic cell lineage|Pathways in cancer|Small cell lung cancer|Human papillomavirus infection|Toxoplasmosis|Hypertrophic cardiomyopathy|Arrhythmogenic right ventricular cardiomyopathy|Dilated cardiomyopathy	GO:0005178,GO:0005515,GO:0005604,GO:0005886,GO:0005912,GO:0007155,GO:0007160,GO:0007229,GO:0008305,GO:0009897,GO:0009925,GO:0009986,GO:0010811,GO:0010976,GO:0016020,GO:0016323,GO:0022409,GO:0030056,GO:0030175,GO:0030335,GO:0031589,GO:0031668,GO:0031994,GO:0033627,GO:0034676,GO:0035878,GO:0038132,GO:0042327,GO:0042475,GO:0043065,GO:0043236,GO:0043547,GO:0043589,GO:0044877,GO:0045178,GO:0045944,GO:…	integrin binding|protein binding|basement membrane|plasma membrane|adherens junction|cell adhesion|cell-matrix adhesion|integrin-mediated signaling pathway|integrin complex|external side of plasma membrane|basal plasma membrane|cell surface|positive regulation of cell-substrate adhesion|positive regulation of neuron projection development|membrane|basolateral plasma membrane|positive regulation o…	WP6,WP85,WP2841,WP488	Integrin-mediated cell adhesion|Focal adhesion|Focal adhesion: PI3K-Akt-mTOR signaling pathway|Alpha 6 beta 4 integrin signaling pathway	R-MMU-1474244,R-MMU-1500931,R-MMU-3000157,R-MMU-3000170,R-MMU-3000171,R-MMU-446107,R-MMU-446728	Extracellular matrix organization|Cell-Cell communication|Laminin interactions|Syndecan interactions|Non-integrin membrane-ECM interactions|Type I hemidesmosome assembly|Cell junction organization
Mamdc2	1839.35	3585.53	93.1748	0.0259986	-5.26542	3.86872e-160	3.34596e-158	Down	0.681197	0.567741	0.582373	30.2639	26.7656	44.4481	71738	protein_coding			GO:0005539,GO:0005576,GO:0005614,GO:0005783,GO:0007399,GO:0016020,GO:0031012	glycosaminoglycan binding|extracellular region|interstitial matrix|endoplasmic reticulum|nervous system development|membrane|extracellular matrix
Aldh1b1	1468.75	354.081	2583.41	7.295	2.86691	4.61627e-160	3.97273e-158	Up	25.2364	24.4074	27.7032	5.03805	5.1283	5.16438	72535	protein_coding	mmu00010,mmu00053,mmu00620,mmu00071,mmu00561,mmu00280,mmu00310,mmu00330,mmu00340,mmu00380,mmu00410,mmu00770,mmu04936	Glycolysis / Gluconeogenesis|Ascorbate and aldarate metabolism|Pyruvate metabolism|Fatty acid degradation|Glycerolipid metabolism|Valine, leucine and isoleucine degradation|Lysine degradation|Arginine and proline metabolism|Histidine metabolism|Tryptophan metabolism|beta-Alanine metabolism|Pantothenate and CoA biosynthesis|Alcoholic liver disease	GO:0004029,GO:0005654,GO:0005739,GO:0005829,GO:0016491,GO:0016620,GO:0043878	aldehyde dehydrogenase (NAD+) activity|nucleoplasm|mitochondrion|cytosol|oxidoreductase activity|oxidoreductase activity, acting on the aldehyde or oxo group of donors, NAD or NADP as acceptor|glyceraldehyde-3-phosphate dehydrogenase (NAD+) (non-phosphorylating) activity			R-MMU-1430728,R-MMU-211859,R-MMU-211945,R-MMU-71384	Metabolism|Biological oxidations|Phase I - Functionalization of compounds|Ethanol oxidation
Il1a	9107.83	25.318	18190.3	719.232	9.49031	5.74929e-160	4.92343e-158	Up	230.652	144.526	260.116	0.514078	0.311038	0.452394	16175	protein_coding	mmu04010,mmu04060,mmu04217,mmu04218,mmu04640,mmu04380,mmu05164,mmu05162,mmu05133,mmu05152,mmu05140,mmu05323,mmu05321,mmu05332,mmu05010,mmu05020,mmu05022,mmu05418,mmu04940,mmu04932,mmu04933	MAPK signaling pathway|Cytokine-cytokine receptor interaction|Necroptosis|Cellular senescence|Hematopoietic cell lineage|Osteoclast differentiation|Influenza A|Measles|Pertussis|Tuberculosis|Leishmaniasis|Rheumatoid arthritis|Inflammatory bowel disease|Graft-versus-host disease|Alzheimer disease|Prion disease|Pathways of neurodegeneration - multiple diseases|Fluid shear stress and atherosclerosis…	GO:0001660,GO:0001819,GO:0002248,GO:0005125,GO:0005507,GO:0005576,GO:0005615,GO:0005634,GO:0005829,GO:0006883,GO:0006954,GO:0006955,GO:0008285,GO:0009986,GO:0010575,GO:0010628,GO:0010893,GO:0019221,GO:0031424,GO:0032308,GO:0032743,GO:0032755,GO:0032760,GO:0032874,GO:0032956,GO:0033092,GO:0034605,GO:0035234,GO:0043123,GO:0045766,GO:0045840,GO:0045944,GO:0046330,GO:0046688,GO:0050714,GO:0050999,GO:…	fever generation|positive regulation of cytokine production|connective tissue replacement involved in inflammatory response wound healing|cytokine activity|copper ion binding|extracellular region|extracellular space|nucleus|cytosol|intracellular sodium ion homeostasis|inflammatory response|immune response|negative regulation of cell population proliferation|cell surface|positive regulation of vas…	WP222,WP1596,WP202,WP2432,WP571,WP493,WP37	Cytokines and inflammatory response|Iron homeostasis|Hypertrophy model|Spinal cord injury|FAS pathway and stress induction of HSP regulation|Mapk signaling pathway|IL-1 signaling pathway	R-MMU-1280215,R-MMU-168256,R-MMU-446652,R-MMU-448706,R-MMU-449147,R-MMU-5218859,R-MMU-5357801,R-MMU-5620971,R-MMU-9020702	Cytokine Signaling in Immune system|Immune System|Interleukin-1 family signaling|Interleukin-1 processing|Signaling by Interleukins|Regulated Necrosis|Programmed Cell Death|Pyroptosis|Interleukin-1 signaling
Trim30d	2637.92	388.071	4887.77	12.5966	3.65496	1.57295e-159	1.3404e-157	Up	35.2118	23.3775	28.2079	3.40843	3.15906	3.35945	209387	protein_coding	mmu03250,mmu05170	Viral life cycle - HIV-1|Human immunodeficiency virus 1 infection	GO:0000209,GO:0000932,GO:0002218,GO:0003713,GO:0004842,GO:0005654,GO:0005737,GO:0005829,GO:0006914,GO:0010508,GO:0019901,GO:0030674,GO:0031664,GO:0032880,GO:0038187,GO:0042802,GO:0042803,GO:0043123,GO:0043410,GO:0044790,GO:0045087,GO:0046596,GO:0046597,GO:0051091,GO:0051092,GO:0061630,GO:0070534,GO:1990462	protein polyubiquitination|P-body|activation of innate immune response|transcription coactivator activity|ubiquitin-protein transferase activity|nucleoplasm|cytoplasm|cytosol|autophagy|positive regulation of autophagy|protein kinase binding|protein-macromolecule adaptor activity|regulation of lipopolysaccharide-mediated signaling pathway|regulation of protein localization|pattern recognition rece…
Fgr	1543.61	417.177	2670.03	6.39929	2.67791	7.62685e-159	6.46757e-157	Up	15.056	15.7845	14.8618	3.23035	3.39336	3.69093	14191	protein_coding	mmu04062	Chemokine signaling pathway	GO:0000166,GO:0001784,GO:0001819,GO:0002376,GO:0004672,GO:0004713,GO:0004715,GO:0005102,GO:0005515,GO:0005524,GO:0005737,GO:0005739,GO:0005743,GO:0005856,GO:0005886,GO:0006468,GO:0007169,GO:0007229,GO:0008360,GO:0015629,GO:0016020,GO:0016235,GO:0016301,GO:0016310,GO:0016740,GO:0018108,GO:0019901,GO:0030154,GO:0030282,GO:0030335,GO:0031234,GO:0032587,GO:0032815,GO:0032956,GO:0034987,GO:0034988,GO:…	nucleotide binding|phosphotyrosine residue binding|positive regulation of cytokine production|immune system process|protein kinase activity|protein tyrosine kinase activity|non-membrane spanning protein tyrosine kinase activity|signaling receptor binding|protein binding|ATP binding|cytoplasm|mitochondrion|mitochondrial inner membrane|cytoskeleton|plasma membrane|protein phosphorylation|transmembr…	WP387,WP85,WP2292,WP407	IL-6 signaling pathway|Focal adhesion|Chemokine signaling pathway|Kit receptor signaling pathway	R-MMU-109582,R-MMU-168249,R-MMU-168256,R-MMU-2029480,R-MMU-2029481,R-MMU-418346,R-MMU-432142,R-MMU-6798695	Hemostasis|Innate Immune System|Immune System|Fcgamma receptor (FCGR) dependent phagocytosis|FCGR activation|Platelet homeostasis|Platelet sensitization by LDL|Neutrophil degranulation
Ikbke	11559.1	3122.8	19995.5	6.40337	2.67883	1.99909e-158	1.687e-156	Up	112.883	103.095	114.549	27.2153	22.0768	25.2789	56489	protein_coding	mmu04620,mmu04621,mmu04622,mmu04623,mmu04625,mmu04657,mmu05207,mmu05161,mmu05160,mmu05171,mmu05164,mmu05162,mmu05168,mmu05167,mmu05169,mmu05165,mmu05417,mmu04936	Toll-like receptor signaling pathway|NOD-like receptor signaling pathway|RIG-I-like receptor signaling pathway|Cytosolic DNA-sensing pathway|C-type lectin receptor signaling pathway|IL-17 signaling pathway|Chemical carcinogenesis - receptor activation|Hepatitis B|Hepatitis C|Coronavirus disease - COVID-19|Influenza A|Measles|Herpes simplex virus 1 infection|Kaposi sarcoma-associated herpesvirus i…	GO:0000166,GO:0004672,GO:0004674,GO:0004704,GO:0005515,GO:0005524,GO:0005634,GO:0005737,GO:0006468,GO:0006955,GO:0006974,GO:0008384,GO:0008630,GO:0010467,GO:0010884,GO:0016301,GO:0016310,GO:0016605,GO:0016740,GO:0018105,GO:0031625,GO:0031966,GO:0032481,GO:0034340,GO:0035456,GO:0036435,GO:0042802,GO:0043254,GO:0048255,GO:0051091,GO:0060340,GO:0097400,GO:0098586	nucleotide binding|protein kinase activity|protein serine/threonine kinase activity|NF-kappaB-inducing kinase activity|protein binding|ATP binding|nucleus|cytoplasm|protein phosphorylation|immune response|DNA damage response|IkappaB kinase activity|intrinsic apoptotic signaling pathway in response to DNA damage|gene expression|positive regulation of lipid storage|kinase activity|phosphorylation|P…	WP1560,WP88	MicroRNAs in cardiomyocyte hypertrophy|Toll-like receptor signaling	R-MMU-162582,R-MMU-166016,R-MMU-166166,R-MMU-168249,R-MMU-168256,R-MMU-168898,R-MMU-168928,R-MMU-2990846,R-MMU-3108232,R-MMU-392499,R-MMU-4755510,R-MMU-5357786,R-MMU-5357905,R-MMU-597592,R-MMU-73887,R-MMU-75893,R-MMU-936440,R-MMU-936964,R-MMU-937061	Signal Transduction|Toll Like Receptor 4 (TLR4) Cascade|MyD88-independent TLR4 cascade |Innate Immune System|Immune System|Toll-like Receptor Cascades|DDX58/IFIH1-mediated induction of interferon-alpha/beta|SUMOylation|SUMO E3 ligases SUMOylate target proteins|Metabolism of proteins|SUMOylation of immune response proteins|TNFR1-induced proapoptotic signaling|Regulation of TNFR1 signaling|Post-tra…
Vasp	15149.4	5284.67	25014	4.7332	2.24281	6.60424e-158	5.54629e-156	Up	242.688	253.594	269.101	76.9268	80.2683	76.732	22323	protein_coding	mmu04015,mmu04022,mmu04510,mmu04530,mmu04611,mmu04666,mmu04670	Rap1 signaling pathway|cGMP-PKG signaling pathway|Focal adhesion|Tight junction|Platelet activation|Fc gamma R-mediated phagocytosis|Leukocyte transendothelial migration	GO:0001843,GO:0003779,GO:0005515,GO:0005522,GO:0005737,GO:0005829,GO:0005856,GO:0005886,GO:0005923,GO:0005925,GO:0007411,GO:0008154,GO:0016020,GO:0017124,GO:0030027,GO:0030036,GO:0030175,GO:0030838,GO:0042995,GO:0051289,GO:0070161	neural tube closure|actin binding|protein binding|profilin binding|cytoplasm|cytosol|cytoskeleton|plasma membrane|bicellular tight junction|focal adhesion|axon guidance|actin polymerization or depolymerization|membrane|SH3 domain binding|lamellipodium|actin cytoskeleton organization|filopodium|positive regulation of actin filament polymerization|cell projection|protein homotetramerization|anchori…	WP6,WP85	Integrin-mediated cell adhesion|Focal adhesion	R-MMU-1266738,R-MMU-1500931,R-MMU-376176,R-MMU-422475,R-MMU-446353,R-MMU-446728,R-MMU-9675108	Developmental Biology|Cell-Cell communication|Signaling by ROBO receptors|Axon guidance|Cell-extracellular matrix interactions|Cell junction organization|Nervous system development
Ccl3	5586.44	517.655	10655.2	20.5829	4.36338	1.78102e-157	1.48852e-155	Up	302.098	233.308	392.814	21.3234	21.6557	22.3256	20302	protein_coding	mmu04060,mmu04061,mmu04620,mmu04062,mmu05163,mmu05142,mmu05323,mmu05417	Cytokine-cytokine receptor interaction|Viral protein interaction with cytokine and cytokine receptor|Toll-like receptor signaling pathway|Chemokine signaling pathway|Human cytomegalovirus infection|Chagas disease|Rheumatoid arthritis|Lipid and atherosclerosis	GO:0002548,GO:0004672,GO:0005125,GO:0005515,GO:0005576,GO:0005615,GO:0005737,GO:0005829,GO:0006935,GO:0006954,GO:0006955,GO:0007186,GO:0007204,GO:0008009,GO:0008360,GO:0016004,GO:0016301,GO:0030593,GO:0030595,GO:0031726,GO:0031730,GO:0032731,GO:0032760,GO:0042056,GO:0042802,GO:0043067,GO:0043525,GO:0043547,GO:0043615,GO:0045672,GO:0045944,GO:0048020,GO:0048245,GO:0048246,GO:0048247,GO:0050729,GO:…	monocyte chemotaxis|protein kinase activity|cytokine activity|protein binding|extracellular region|extracellular space|cytoplasm|cytosol|chemotaxis|inflammatory response|immune response|G protein-coupled receptor signaling pathway|positive regulation of cytosolic calcium ion concentration|chemokine activity|regulation of cell shape|phospholipase activator activity|kinase activity|neutrophil chemo…	WP3632,WP2292,WP5242	Lung fibrosis|Chemokine signaling pathway|Comprehensive IL-17A signaling	R-MMU-162582,R-MMU-372790,R-MMU-373076,R-MMU-375276,R-MMU-380108,R-MMU-500792	Signal Transduction|Signaling by GPCR|Class A/1 (Rhodopsin-like receptors)|Peptide ligand-binding receptors|Chemokine receptors bind chemokines|GPCR ligand binding
Trim30a	7156.92	1425.06	12888.8	9.045	3.17712	2.08808e-157	1.73681e-155	Up	87.2882	61.7387	70.346	12.1855	10.7885	11.969	20128	protein_coding			GO:0000209,GO:0000932,GO:0002218,GO:0003677,GO:0003713,GO:0004842,GO:0005634,GO:0005654,GO:0005737,GO:0005829,GO:0006914,GO:0008270,GO:0009617,GO:0010508,GO:0019901,GO:0030674,GO:0031664,GO:0032715,GO:0032720,GO:0032880,GO:0034122,GO:0038187,GO:0042802,GO:0042803,GO:0043123,GO:0043410,GO:0044790,GO:0045087,GO:0045732,GO:0046596,GO:0046597,GO:0046598,GO:0046872,GO:0051091,GO:0051092,GO:0051865,GO:…	protein polyubiquitination|P-body|activation of innate immune response|DNA binding|transcription coactivator activity|ubiquitin-protein transferase activity|nucleus|nucleoplasm|cytoplasm|cytosol|autophagy|zinc ion binding|response to bacterium|positive regulation of autophagy|protein kinase binding|protein-macromolecule adaptor activity|regulation of lipopolysaccharide-mediated signaling pathway|…
Tnfrsf1b	64608.8	14741.9	114476	7.76537	2.95706	1.10433e-156	9.14175e-155	Up	524.905	520.821	556.416	102.633	84.6267	110.818	21938	protein_coding	mmu04668,mmu04060,mmu04061,mmu04920,mmu05170,mmu05014,mmu05022	TNF signaling pathway|Cytokine-cytokine receptor interaction|Viral protein interaction with cytokine and cytokine receptor|Adipocytokine signaling pathway|Human immunodeficiency virus 1 infection|Amyotrophic lateral sclerosis|Pathways of neurodegeneration - multiple diseases	GO:0002718,GO:0002724,GO:0003176,GO:0003177,GO:0003332,GO:0005031,GO:0005515,GO:0006954,GO:0006955,GO:0007166,GO:0008630,GO:0010614,GO:0016020,GO:0030424,GO:0031625,GO:0031641,GO:0031643,GO:0042129,GO:0043025,GO:0043120,GO:0043196,GO:0045121,GO:0048471,GO:0048714,GO:0050728,GO:0050779,GO:0051044,GO:0071222,GO:0097191,GO:0150077,GO:0150079,GO:0150098,GO:1902339	regulation of cytokine production involved in immune response|regulation of T cell cytokine production|aortic valve development|pulmonary valve development|negative regulation of extracellular matrix constituent secretion|tumor necrosis factor receptor activity|protein binding|inflammatory response|immune response|cell surface receptor signaling pathway|intrinsic apoptotic signaling pathway in re…	WP458,WP373,WP1496,WP3625,WP1254	Inflammatory response pathway|IL-3 signaling pathway|Oxidative damage response|Tyrobp causal network in microglia|Apoptosis	R-MMU-1280215,R-MMU-168249,R-MMU-168256,R-MMU-5668541,R-MMU-5669034,R-MMU-6798695	Cytokine Signaling in Immune system|Innate Immune System|Immune System|TNFR2 non-canonical NF-kB pathway|TNFs bind their physiological receptors|Neutrophil degranulation
Plxnc1	2641.57	4800.25	482.901	0.100625	-3.31294	4.04221e-155	3.33032e-153	Down	1.58729	1.20558	1.37166	20.8211	17.3393	21.5101	54712	protein_coding	mmu04360	Axon guidance	GO:0002116,GO:0007162,GO:0008360,GO:0016020,GO:0017154,GO:0030334,GO:0043087,GO:0050772,GO:0071526,GO:0150053,GO:1902287,GO:1905806	semaphorin receptor complex|negative regulation of cell adhesion|regulation of cell shape|membrane|semaphorin receptor activity|regulation of cell migration|regulation of GTPase activity|positive regulation of axonogenesis|semaphorin-plexin signaling pathway|cerebellar climbing fiber to Purkinje cell synapse|semaphorin-plexin signaling pathway involved in axon guidance|regulation of synapse pruni…			R-MMU-1266738,R-MMU-373755,R-MMU-416700,R-MMU-422475,R-MMU-9675108	Developmental Biology|Semaphorin interactions|Other semaphorin interactions|Axon guidance|Nervous system development
Lcp2	6955.47	2429.46	11481.5	4.72588	2.24058	1.80039e-154	1.47632e-152	Up	70.417	71.5361	76.5278	23.1424	22.3839	21.3425	16822	protein_coding	mmu04015,mmu04611,mmu04650,mmu04660,mmu04664,mmu04380,mmu05135	Rap1 signaling pathway|Platelet activation|Natural killer cell mediated cytotoxicity|T cell receptor signaling pathway|Fc epsilon RI signaling pathway|Osteoclast differentiation|Yersinia infection	GO:0001816,GO:0005515,GO:0005737,GO:0005829,GO:0005911,GO:0007169,GO:0035556,GO:0036398,GO:0044853,GO:0045576,GO:0050852	cytokine production|protein binding|cytoplasm|cytosol|cell-cell junction|transmembrane receptor protein tyrosine kinase signaling pathway|intracellular signal transduction|TCR signalosome|plasma membrane raft|mast cell activation|T cell receptor signaling pathway			R-MMU-109582,R-MMU-114604,R-MMU-1280218,R-MMU-168249,R-MMU-168256,R-MMU-202403,R-MMU-202433,R-MMU-2172127,R-MMU-2424491,R-MMU-2454202,R-MMU-2871796,R-MMU-2871809,R-MMU-76002	Hemostasis|GPVI-mediated activation cascade|Adaptive Immune System|Innate Immune System|Immune System|TCR signaling|Generation of second messenger molecules|DAP12 interactions|DAP12 signaling|Fc epsilon receptor (FCERI) signaling|FCERI mediated MAPK activation|FCERI mediated Ca+2 mobilization|Platelet activation, signaling and aggregation
Psmb10	7454.32	1926.7	12981.9	6.738	2.75232	2.25157e-154	1.83762e-152	Up	234.061	210.117	260.323	52.6914	48.1479	50.3645	19171	protein_coding	mmu03050	Proteasome	GO:0000502,GO:0000902,GO:0004175,GO:0004298,GO:0005634,GO:0005654,GO:0005737,GO:0005829,GO:0005839,GO:0006508,GO:0008233,GO:0010498,GO:0016787,GO:0019774,GO:0042098,GO:0051603,GO:1990111	proteasome complex|cell morphogenesis|endopeptidase activity|threonine-type endopeptidase activity|nucleus|nucleoplasm|cytoplasm|cytosol|proteasome core complex|proteolysis|peptidase activity|proteasomal protein catabolic process|hydrolase activity|proteasome core complex, beta-subunit complex|T cell proliferation|proteolysis involved in protein catabolic process|spermatoproteasome complex	WP519	Proteasome degradation	R-MMU-1168372,R-MMU-1169091,R-MMU-1234174,R-MMU-1234176,R-MMU-1236975,R-MMU-1236978,R-MMU-1257604,R-MMU-1280215,R-MMU-1280218,R-MMU-1430728,R-MMU-162582,R-MMU-1640170,R-MMU-168249,R-MMU-168256,R-MMU-174084,R-MMU-174143,R-MMU-174154,R-MMU-174178,R-MMU-174184,R-MMU-176409,R-MMU-176814,R-MMU-179419,R-MMU-187577,R-MMU-195253,R-MMU-195721,R-MMU-201681,R-MMU-202403,R-MMU-202424,R-MMU-212436,R-MMU-22627…	Downstream signaling events of B Cell Receptor (BCR)|Activation of NF-kappaB in B cells|Cellular response to hypoxia|Oxygen-dependent proline hydroxylation of Hypoxia-inducible Factor Alpha|Antigen processing-Cross presentation|Cross-presentation of soluble exogenous antigens (endosomes)|PIP3 activates AKT signaling|Cytokine Signaling in Immune system|Adaptive Immune System|Metabolism|Signal Tran…
Lst1	4175.99	1273.09	7078.89	5.5609	2.47532	4.31715e-154	3.50698e-152	Up	394.448	371.852	407.245	110.888	95.1308	99.0164	16988	protein_coding			GO:0000902,GO:0002376,GO:0005737,GO:0005829,GO:0005886,GO:0006955,GO:0008360,GO:0016020,GO:0016358,GO:0050672	cell morphogenesis|immune system process|cytoplasm|cytosol|plasma membrane|immune response|regulation of cell shape|membrane|dendrite development|negative regulation of lymphocyte proliferation
Adora2a	895.645	17.8067	1773.48	99.3691	6.63472	3.7665e-153	3.04543e-151	Up	12.7381	11.2792	17.3045	0.157149	0.245808	0.198526	11540	protein_coding	mmu04015,mmu04020,mmu04024,mmu04080,mmu04270,mmu05012,mmu05034	Rap1 signaling pathway|Calcium signaling pathway|cAMP signaling pathway|Neuroactive ligand-receptor interaction|Vascular smooth muscle contraction|Parkinson disease|Alcoholism	GO:0001609,GO:0001963,GO:0001973,GO:0001975,GO:0004930,GO:0005516,GO:0005882,GO:0005886,GO:0006355,GO:0006469,GO:0007165,GO:0007186,GO:0007189,GO:0007205,GO:0007271,GO:0007626,GO:0008285,GO:0008289,GO:0010035,GO:0014049,GO:0014057,GO:0014061,GO:0014074,GO:0016020,GO:0019899,GO:0030424,GO:0030425,GO:0030673,GO:0031000,GO:0031802,GO:0032230,GO:0032279,GO:0035249,GO:0035810,GO:0042311,GO:0042734,GO:…	G protein-coupled adenosine receptor activity|synaptic transmission, dopaminergic|G protein-coupled adenosine receptor signaling pathway|response to amphetamine|G protein-coupled receptor activity|calmodulin binding|intermediate filament|plasma membrane|regulation of DNA-templated transcription|negative regulation of protein kinase activity|signal transduction|G protein-coupled receptor signaling…	WP1396,WP207,WP189	GPCRs, non-odorant |Nucleotide GPCRs|GPCRs, class A rhodopsin-like	R-MMU-162582,R-MMU-372790,R-MMU-373076,R-MMU-388396,R-MMU-392499,R-MMU-417973,R-MMU-418038,R-MMU-418555,R-MMU-500792,R-MMU-5683826	Signal Transduction|Signaling by GPCR|Class A/1 (Rhodopsin-like receptors)|GPCR downstream signalling|Metabolism of proteins|Adenosine P1 receptors|Nucleotide-like (purinergic) receptors|G alpha (s) signalling events|GPCR ligand binding|Surfactant metabolism
Spic	807.568	97.7365	1517.4	15.538	3.95773	3.27573e-152	2.63636e-150	Up	27.7262	26.0481	28.879	2.79405	1.98403	2.90974	20728	protein_coding			GO:0000978,GO:0000981,GO:0001228,GO:0001824,GO:0003677,GO:0003700,GO:0005634,GO:0006355,GO:0006357,GO:0030154,GO:0043565,GO:0045944	RNA polymerase II cis-regulatory region sequence-specific DNA binding|DNA-binding transcription factor activity, RNA polymerase II-specific|DNA-binding transcription activator activity, RNA polymerase II-specific|blastocyst development|DNA binding|DNA-binding transcription factor activity|nucleus|regulation of DNA-templated transcription|regulation of transcription by RNA polymerase II|cell diffe…					ETS
Psmb9	3550.32	839.956	6260.68	7.45402	2.89802	9.87124e-152	7.90791e-150	Up	114.924	98.5258	123.523	23.245	20.7626	21.3497	16912	protein_coding	mmu03050	Proteasome	GO:0000502,GO:0002376,GO:0004175,GO:0004298,GO:0005634,GO:0005654,GO:0005737,GO:0005829,GO:0005839,GO:0006508,GO:0008233,GO:0009617,GO:0010498,GO:0016787,GO:0019774,GO:0019882,GO:0051603,GO:0070628,GO:1990111,GO:2000116	proteasome complex|immune system process|endopeptidase activity|threonine-type endopeptidase activity|nucleus|nucleoplasm|cytoplasm|cytosol|proteasome core complex|proteolysis|peptidase activity|response to bacterium|proteasomal protein catabolic process|hydrolase activity|proteasome core complex, beta-subunit complex|antigen processing and presentation|proteolysis involved in protein catabolic p…	WP519,WP1253	Proteasome degradation|Type II interferon signaling (IFNG)	R-MMU-1168372,R-MMU-1169091,R-MMU-1234174,R-MMU-1234176,R-MMU-1236975,R-MMU-1236978,R-MMU-1257604,R-MMU-1280215,R-MMU-1280218,R-MMU-1430728,R-MMU-162582,R-MMU-1640170,R-MMU-168249,R-MMU-168256,R-MMU-174084,R-MMU-174143,R-MMU-174154,R-MMU-174178,R-MMU-174184,R-MMU-176409,R-MMU-176814,R-MMU-179419,R-MMU-187577,R-MMU-195253,R-MMU-195721,R-MMU-201681,R-MMU-202403,R-MMU-202424,R-MMU-212436,R-MMU-22627…	Downstream signaling events of B Cell Receptor (BCR)|Activation of NF-kappaB in B cells|Cellular response to hypoxia|Oxygen-dependent proline hydroxylation of Hypoxia-inducible Factor Alpha|Antigen processing-Cross presentation|Cross-presentation of soluble exogenous antigens (endosomes)|PIP3 activates AKT signaling|Cytokine Signaling in Immune system|Adaptive Immune System|Metabolism|Signal Tran…
Hcls1	31178.7	10165.4	52191.9	5.13425	2.36015	2.15846e-151	1.72122e-149	Up	566.028	582.789	633.227	171.967	157.978	172.047	15163	protein_coding	mmu04530,mmu05205,mmu05100	Tight junction|Proteoglycans in cancer|Bacterial invasion of epithelial cells	GO:0000122,GO:0005515,GO:0005634,GO:0005667,GO:0005737,GO:0005739,GO:0005829,GO:0005884,GO:0005886,GO:0007015,GO:0008284,GO:0009725,GO:0017124,GO:0019901,GO:0030218,GO:0030427,GO:0030833,GO:0030854,GO:0030864,GO:0033138,GO:0042307,GO:0042531,GO:0044877,GO:0045651,GO:0045944,GO:0050731,GO:0051015,GO:0051091,GO:0051897,GO:0061629,GO:0071345,GO:2000107	negative regulation of transcription by RNA polymerase II|protein binding|nucleus|transcription regulator complex|cytoplasm|mitochondrion|cytosol|actin filament|plasma membrane|actin filament organization|positive regulation of cell population proliferation|response to hormone|SH3 domain binding|protein kinase binding|erythrocyte differentiation|site of polarized growth|regulation of actin filame…	WP151,WP3625	IL-5 signaling pathway|Tyrobp causal network in microglia
Ebi3	3693.29	927.226	6459.35	6.96642	2.80042	6.34506e-151	5.03664e-149	Up	118.402	121.987	139.498	28.1521	25.8351	24.9519	50498	protein_coding	mmu04060,mmu04659	Cytokine-cytokine receptor interaction|Th17 cell differentiation	GO:0004896,GO:0005125,GO:0005515,GO:0005576,GO:0005615,GO:0009897,GO:0016020,GO:0019221,GO:0019955,GO:0042098,GO:0043235,GO:0045523	cytokine receptor activity|cytokine activity|protein binding|extracellular region|extracellular space|external side of plasma membrane|membrane|cytokine-mediated signaling pathway|cytokine binding|T cell proliferation|receptor complex|interleukin-27 receptor binding			R-MMU-1280215,R-MMU-168256,R-MMU-447115,R-MMU-449147,R-MMU-8984722,R-MMU-9020956	Cytokine Signaling in Immune system|Immune System|Interleukin-12 family signaling|Signaling by Interleukins|Interleukin-35 Signalling|Interleukin-27 signaling
Lmo4	5651.93	1323.09	9980.77	7.54295	2.91513	1.4816e-150	1.17074e-148	Up	112.371	101.436	121.984	21.2962	24.0267	19.0814	16911	protein_coding			GO:0000122,GO:0001843,GO:0003281,GO:0003714,GO:0005515,GO:0005634,GO:0006357,GO:0008045,GO:0008134,GO:0021514,GO:0021520,GO:0021522,GO:0021527,GO:0030334,GO:0031252,GO:0031333,GO:0033674,GO:0042659,GO:0045944,GO:0046872,GO:0048538,GO:0050865,GO:0090575,GO:0140297	negative regulation of transcription by RNA polymerase II|neural tube closure|ventricular septum development|transcription corepressor activity|protein binding|nucleus|regulation of transcription by RNA polymerase II|motor neuron axon guidance|transcription factor binding|ventral spinal cord interneuron differentiation|spinal cord motor neuron cell fate specification|spinal cord motor neuron diff…
Cyfip1	25861.9	11214	40509.9	3.61243	1.85297	2.31588e-150	1.82168e-148	Up	119.332	121.121	123.085	49.1509	47.518	48.7865	20430	protein_coding	mmu04810,mmu05132	Regulation of actin cytoskeleton|Salmonella infection	GO:0000340,GO:0000902,GO:0003779,GO:0005515,GO:0005522,GO:0005737,GO:0005845,GO:0006417,GO:0007275,GO:0007399,GO:0007411,GO:0008360,GO:0010592,GO:0016601,GO:0030027,GO:0030032,GO:0030154,GO:0030833,GO:0031175,GO:0031209,GO:0031267,GO:0031641,GO:0032433,GO:0032869,GO:0042995,GO:0043005,GO:0043025,GO:0043195,GO:0043197,GO:0044294,GO:0044295,GO:0045202,GO:0045773,GO:0048471,GO:0048675,GO:0050772,GO:…	RNA 7-methylguanosine cap binding|cell morphogenesis|actin binding|protein binding|profilin binding|cytoplasm|mRNA cap binding complex|regulation of translation|multicellular organism development|nervous system development|axon guidance|regulation of cell shape|positive regulation of lamellipodium assembly|Rac protein signal transduction|lamellipodium|lamellipodium assembly|cell differentiation|r…			R-MMU-162582,R-MMU-168249,R-MMU-168256,R-MMU-194138,R-MMU-194315,R-MMU-195258,R-MMU-2029480,R-MMU-2029482,R-MMU-4420097,R-MMU-5663213,R-MMU-6798695,R-MMU-9006934,R-MMU-9012999,R-MMU-9013149,R-MMU-9013404,R-MMU-9013408,R-MMU-9013423,R-MMU-9716542	Signal Transduction|Innate Immune System|Immune System|Signaling by VEGF|Signaling by Rho GTPases|RHO GTPase Effectors|Fcgamma receptor (FCGR) dependent phagocytosis|Regulation of actin dynamics for phagocytic cup formation|VEGFA-VEGFR2 Pathway|RHO GTPases Activate WASPs and WAVEs|Neutrophil degranulation|Signaling by Receptor Tyrosine Kinases|RHO GTPase cycle|RAC1 GTPase cycle|RAC2 GTPase cycle|…
Cx3cr1	2012.68	3732.24	293.12	0.0785343	-3.67053	1.09059e-149	8.53998e-148	Down	1.60963	2.26939	1.50757	32.8722	31.7458	34.4804	13051	protein_coding	mmu04060,mmu04061,mmu04062	Cytokine-cytokine receptor interaction|Viral protein interaction with cytokine and cytokine receptor|Chemokine signaling pathway	GO:0001774,GO:0002052,GO:0002250,GO:0002376,GO:0002881,GO:0002931,GO:0004896,GO:0004930,GO:0004950,GO:0005886,GO:0006935,GO:0006954,GO:0006955,GO:0007155,GO:0007165,GO:0007186,GO:0007200,GO:0007204,GO:0007420,GO:0007613,GO:0009897,GO:0009986,GO:0016020,GO:0016493,GO:0016495,GO:0019722,GO:0019957,GO:0019960,GO:0021626,GO:0030336,GO:0030595,GO:0031737,GO:0032680,GO:0032691,GO:0032809,GO:0035176,GO:…	microglial cell activation|positive regulation of neuroblast proliferation|adaptive immune response|immune system process|negative regulation of chronic inflammatory response to non-antigenic stimulus|response to ischemia|cytokine receptor activity|G protein-coupled receptor activity|chemokine receptor activity|plasma membrane|chemotaxis|inflammatory response|immune response|cell adhesion|signal …	WP1396,WP2292,WP234,WP189	GPCRs, non-odorant |Chemokine signaling pathway|GPCRs, peptide|GPCRs, class A rhodopsin-like	R-MMU-162582,R-MMU-372790,R-MMU-373076,R-MMU-375276,R-MMU-380108,R-MMU-388396,R-MMU-418594,R-MMU-500792	Signal Transduction|Signaling by GPCR|Class A/1 (Rhodopsin-like receptors)|Peptide ligand-binding receptors|Chemokine receptors bind chemokines|GPCR downstream signalling|G alpha (i) signalling events|GPCR ligand binding
Ifitm6	679.442	88.7653	1270.12	14.3118	3.83914	1.19752e-149	9.33531e-148	Up	55.7329	59.7746	46.6637	5.46652	5.26188	5.62268	213002	protein_coding			GO:0003674,GO:0005886,GO:0034341,GO:0035455,GO:0035456,GO:0045071,GO:0046597,GO:0051607,GO:0060337	molecular_function|plasma membrane|response to type II interferon|response to interferon-alpha|response to interferon-beta|negative regulation of viral genome replication|negative regulation of viral entry into host cell|defense response to virus|type I interferon-mediated signaling pathway
Il15ra	1352.8	205.288	2500.31	12.1791	3.60634	5.92885e-149	4.60121e-147	Up	11.909	9.65399	12.5959	1.43017	1.45403	1.17201	16169	protein_coding	mmu04630,mmu04060,mmu04672,mmu05200,mmu05166	JAK-STAT signaling pathway|Cytokine-cytokine receptor interaction|Intestinal immune network for IgA production|Pathways in cancer|Human T-cell leukemia virus 1 infection	GO:0001779,GO:0005576,GO:0005634,GO:0005886,GO:0007259,GO:0009986,GO:0010977,GO:0016020,GO:0019901,GO:0031410,GO:0032825,GO:0035723,GO:0042010,GO:0050766	natural killer cell differentiation|extracellular region|nucleus|plasma membrane|receptor signaling pathway via JAK-STAT|cell surface|negative regulation of neuron projection development|membrane|protein kinase binding|cytoplasmic vesicle|positive regulation of natural killer cell differentiation|interleukin-15-mediated signaling pathway|interleukin-15 receptor activity|positive regulation of pha…			R-MMU-1280215,R-MMU-168256,R-MMU-449147,R-MMU-451927,R-MMU-8983432	Cytokine Signaling in Immune system|Immune System|Signaling by Interleukins|Interleukin-2 family signaling|Interleukin-15 signaling
Milr1	4961.26	2083.09	7839.44	3.76328	1.91199	5.66881e-148	4.37985e-146	Up	65.5707	61.6747	64.8915	24.905	25.0831	23.783	380732	protein_coding			GO:0005515,GO:0005576,GO:0005886,GO:0016020,GO:0033004,GO:0043303	protein binding|extracellular region|plasma membrane|membrane|negative regulation of mast cell activation|mast cell degranulation
Uba7	8230.88	2008.17	14453.6	7.19758	2.84751	1.58544e-147	1.21953e-145	Up	107.054	93.2054	114.902	21.7134	19.0647	22.4969	74153	protein_coding	mmu04120,mmu05012,mmu05022	Ubiquitin mediated proteolysis|Parkinson disease|Pathways of neurodegeneration - multiple diseases	GO:0004839,GO:0004842,GO:0005737,GO:0006974,GO:0019782,GO:0019941,GO:0032020,GO:0036211,GO:0045087	ubiquitin activating enzyme activity|ubiquitin-protein transferase activity|cytoplasm|DNA damage response|ISG15 activating enzyme activity|modification-dependent protein catabolic process|ISG15-protein conjugation|protein modification process|innate immune response	WP3638,WP519	Parkinson's disease|Proteasome degradation	R-MMU-110313,R-MMU-1169408,R-MMU-1169410,R-MMU-1280215,R-MMU-1280218,R-MMU-168256,R-MMU-5656169,R-MMU-73893,R-MMU-73894,R-MMU-913531,R-MMU-983168,R-MMU-983169	Translesion synthesis by Y family DNA polymerases bypasses lesions on DNA template|ISG15 antiviral mechanism|Antiviral mechanism by IFN-stimulated genes|Cytokine Signaling in Immune system|Adaptive Immune System|Immune System|Termination of translesion DNA synthesis|DNA Damage Bypass|DNA Repair|Interferon Signaling|Antigen processing: Ubiquitination & Proteasome degradation|Class I MHC mediated a…
Procr	4157.59	571.595	7743.58	13.5445	3.75963	3.8573e-147	2.95398e-145	Up	64.4339	59.702	71.8432	5.45168	7.15395	8.3014	19124	protein_coding	mmu04610	Complement and coagulation cascades	GO:0005515,GO:0005615,GO:0005813,GO:0007596,GO:0007599,GO:0016020,GO:0038023,GO:0048471,GO:0050819	protein binding|extracellular space|centrosome|blood coagulation|hemostasis|membrane|signaling receptor activity|perinuclear region of cytoplasm|negative regulation of coagulation			R-MMU-109582,R-MMU-140875,R-MMU-140877,R-MMU-202733	Hemostasis|Common Pathway of Fibrin Clot Formation|Formation of Fibrin Clot (Clotting Cascade)|Cell surface interactions at the vascular wall
Rgs2	1465.97	2555.14	376.795	0.147451	-2.7617	1.68063e-145	1.28141e-143	Down	2.9628	2.80398	2.87422	27.934	26.2669	30.4019	19735	protein_coding	mmu04022,mmu04921,mmu04740	cGMP-PKG signaling pathway|Oxytocin signaling pathway|Olfactory transduction	GO:0001965,GO:0005096,GO:0005515,GO:0005634,GO:0005737,GO:0005829,GO:0005886,GO:0006417,GO:0007049,GO:0007186,GO:0007283,GO:0008277,GO:0009898,GO:0009968,GO:0010519,GO:0010614,GO:0010855,GO:0010976,GO:0016020,GO:0017148,GO:0043407,GO:0045744,GO:0048487,GO:0050873,GO:0055119,GO:0060087,GO:0060452,GO:0061052,GO:0140194,GO:1900924	G-protein alpha-subunit binding|GTPase activator activity|protein binding|nucleus|cytoplasm|cytosol|plasma membrane|regulation of translation|cell cycle|G protein-coupled receptor signaling pathway|spermatogenesis|regulation of G protein-coupled receptor signaling pathway|cytoplasmic side of plasma membrane|negative regulation of signal transduction|negative regulation of phospholipase activity|n…	WP553,WP385	Calcium regulation in cardiac cells|Myometrial relaxation and contraction pathways	R-MMU-162582,R-MMU-372790,R-MMU-388396,R-MMU-416476	Signal Transduction|Signaling by GPCR|GPCR downstream signalling|G alpha (q) signalling events
Il6	1557.42	86.7246	3028.11	34.8786	5.12427	1.20969e-144	9.18305e-143	Up	69.2474	44.6938	69.2569	1.80418	3.08193	2.69043	16193	protein_coding	mmu04630,mmu04668,mmu04066,mmu04068,mmu04151,mmu04060,mmu04061,mmu04218,mmu04640,mmu04620,mmu04621,mmu04623,mmu04625,mmu04659,mmu04657,mmu04672,mmu05200,mmu05202,mmu05166,mmu05161,mmu05171,mmu05164,mmu05162,mmu05168,mmu05163,mmu05167,mmu05169,mmu05132,mmu05135,mmu05133,mmu05134,mmu05152,mmu05146,mmu05144,mmu05142,mmu05143,mmu05323,mmu05321,mmu05332,mmu05010,mmu05020,mmu05022,mmu05417,mmu05410,mmu…	JAK-STAT signaling pathway|TNF signaling pathway|HIF-1 signaling pathway|FoxO signaling pathway|PI3K-Akt signaling pathway|Cytokine-cytokine receptor interaction|Viral protein interaction with cytokine and cytokine receptor|Cellular senescence|Hematopoietic cell lineage|Toll-like receptor signaling pathway|NOD-like receptor signaling pathway|Cytosolic DNA-sensing pathway|C-type lectin receptor si…	GO:0001781,GO:0002262,GO:0002314,GO:0002384,GO:0002639,GO:0002675,GO:0005102,GO:0005125,GO:0005138,GO:0005515,GO:0005576,GO:0005615,GO:0005896,GO:0006469,GO:0006953,GO:0006954,GO:0006955,GO:0008083,GO:0008284,GO:0008285,GO:0008360,GO:0009611,GO:0009897,GO:0010467,GO:0010573,GO:0010574,GO:0010575,GO:0010628,GO:0010718,GO:0010976,GO:0014015,GO:0014823,GO:0019221,GO:0031018,GO:0031175,GO:0032682,GO:…	neutrophil apoptotic process|myeloid cell homeostasis|germinal center B cell differentiation|hepatic immune response|positive regulation of immunoglobulin production|positive regulation of acute inflammatory response|signaling receptor binding|cytokine activity|interleukin-6 receptor binding|protein binding|extracellular region|extracellular space|interleukin-6 receptor complex|negative regulatio…	WP387,WP3632,WP1266,WP5128,WP222,WP1596,WP2432,WP447,WP385,WP5056,WP5242	IL-6 signaling pathway|Lung fibrosis|SIDS susceptibility pathways|Fibrin complement receptor 3 signaling pathway|Cytokines and inflammatory response|Iron homeostasis|Spinal cord injury|Adipogenesis genes|Myometrial relaxation and contraction pathways|Burn wound healing|Comprehensive IL-17A signaling	R-MMU-1059683,R-MMU-110056,R-MMU-112409,R-MMU-112411,R-MMU-1280215,R-MMU-162582,R-MMU-168256,R-MMU-381426,R-MMU-392499,R-MMU-449147,R-MMU-5683057,R-MMU-5684996,R-MMU-597592,R-MMU-6783589,R-MMU-8957275	Interleukin-6 signaling|MAPK3 (ERK1) activation|RAF-independent MAPK1/3 activation|MAPK1 (ERK2) activation|Cytokine Signaling in Immune system|Signal Transduction|Immune System|Regulation of Insulin-like Growth Factor (IGF) transport and uptake by Insulin-like Growth Factor Binding Proteins (IGFBPs)|Metabolism of proteins|Signaling by Interleukins|MAPK family signaling cascades|MAPK1/MAPK3 signal…
Acp2	18688.5	6438.09	30938.9	4.80565	2.26473	1.02003e-143	7.70966e-142	Up	147.43	149.792	153.962	46.5204	41.3199	47.8339	11432	protein_coding	mmu00740,mmu04142	Riboflavin metabolism|Lysosome	GO:0001501,GO:0001784,GO:0003993,GO:0004721,GO:0005764,GO:0007040,GO:0010033,GO:0016020,GO:0016311,GO:0016787,GO:0048102	skeletal system development|phosphotyrosine residue binding|acid phosphatase activity|phosphoprotein phosphatase activity|lysosome|lysosome organization|response to organic substance|membrane|dephosphorylation|hydrolase activity|autophagic cell death
Psme1	8708.96	2764.76	14653.2	5.29997	2.40598	2.12917e-143	1.60231e-141	Up	340.564	318.162	374.988	97.6655	90.7244	93.6614	19186	protein_coding	mmu03050,mmu04612	Proteasome|Antigen processing and presentation	GO:0000502,GO:0005515,GO:0005654,GO:0005737,GO:0008537,GO:0010950,GO:0019884,GO:0061133,GO:0061136,GO:2000045	proteasome complex|protein binding|nucleoplasm|cytoplasm|proteasome activator complex|positive regulation of endopeptidase activity|antigen processing and presentation of exogenous antigen|endopeptidase activator activity|regulation of proteasomal protein catabolic process|regulation of G1/S transition of mitotic cell cycle	WP519	Proteasome degradation	R-MMU-1168372,R-MMU-1169091,R-MMU-1234174,R-MMU-1234176,R-MMU-1236975,R-MMU-1236978,R-MMU-1257604,R-MMU-1280215,R-MMU-1280218,R-MMU-1430728,R-MMU-162582,R-MMU-1640170,R-MMU-168249,R-MMU-168256,R-MMU-174084,R-MMU-174143,R-MMU-174154,R-MMU-174178,R-MMU-174184,R-MMU-176409,R-MMU-176814,R-MMU-179419,R-MMU-187577,R-MMU-195253,R-MMU-195721,R-MMU-201681,R-MMU-202403,R-MMU-202424,R-MMU-212436,R-MMU-22627…	Downstream signaling events of B Cell Receptor (BCR)|Activation of NF-kappaB in B cells|Cellular response to hypoxia|Oxygen-dependent proline hydroxylation of Hypoxia-inducible Factor Alpha|Antigen processing-Cross presentation|Cross-presentation of soluble exogenous antigens (endosomes)|PIP3 activates AKT signaling|Cytokine Signaling in Immune system|Adaptive Immune System|Metabolism|Signal Tran…
Lrrc25	12492.8	4779.48	20206.1	4.22766	2.07986	2.6114e-143	1.95675e-141	Up	319.766	337.528	343.937	116.914	110.049	115.48	211228	protein_coding			GO:0003674,GO:0005737,GO:0005783,GO:0005829,GO:0008150,GO:0015630,GO:0016020	molecular_function|cytoplasm|endoplasmic reticulum|cytosol|biological_process|microtubule cytoskeleton|membrane
Rhbdf2	6063.25	1900.21	10226.3	5.38182	2.42809	2.90689e-143	2.16882e-141	Up	58.404	61.286	63.6999	17.2017	15.04	17.0289	217344	protein_coding			GO:0004252,GO:0005515,GO:0005783,GO:0005789,GO:0005886,GO:0015031,GO:0016020,GO:0042058,GO:0050708,GO:0050709,GO:0072659,GO:1904683	serine-type endopeptidase activity|protein binding|endoplasmic reticulum|endoplasmic reticulum membrane|plasma membrane|protein transport|membrane|regulation of epidermal growth factor receptor signaling pathway|regulation of protein secretion|negative regulation of protein secretion|protein localization to plasma membrane|regulation of metalloendopeptidase activity
Sort1	2500.2	4618.81	381.591	0.0825742	-3.59817	3.79352e-142	2.81823e-140	Down	1.14221	1.17204	1.34787	22.2627	17.6023	24.2359	20661	protein_coding	mmu04142,mmu04979,mmu04722	Lysosome|Cholesterol metabolism|Neurotrophin signaling pathway	GO:0001503,GO:0005515,GO:0005634,GO:0005764,GO:0005768,GO:0005769,GO:0005783,GO:0005794,GO:0005829,GO:0005886,GO:0005905,GO:0006622,GO:0006895,GO:0006897,GO:0007186,GO:0007218,GO:0007275,GO:0008333,GO:0008625,GO:0009986,GO:0010008,GO:0010465,GO:0010468,GO:0014902,GO:0016020,GO:0016050,GO:0019899,GO:0030136,GO:0030140,GO:0030154,GO:0030379,GO:0030425,GO:0030659,GO:0031410,GO:0032509,GO:0032868,GO:…	ossification|protein binding|nucleus|lysosome|endosome|early endosome|endoplasmic reticulum|Golgi apparatus|cytosol|plasma membrane|clathrin-coated pit|protein targeting to lysosome|Golgi to endosome transport|endocytosis|G protein-coupled receptor signaling pathway|neuropeptide signaling pathway|multicellular organism development|endosome to lysosome transport|extrinsic apoptotic signaling pathw…			R-MMU-199991,R-MMU-199992,R-MMU-432722,R-MMU-5653656	Membrane Trafficking|trans-Golgi Network Vesicle Budding|Golgi Associated Vesicle Biogenesis|Vesicle-mediated transport
Sla	3259.81	842.01	5677.6	6.74301	2.75339	3.88111e-142	2.87103e-140	Up	19.7068	17.8816	21.9946	4.39744	4.03309	4.34733	20491	protein_coding			GO:0001784,GO:0005154,GO:0005515,GO:0005654,GO:0005737,GO:0005768,GO:0005886,GO:0007165,GO:0008180,GO:0043408	phosphotyrosine residue binding|epidermal growth factor receptor binding|protein binding|nucleoplasm|cytoplasm|endosome|plasma membrane|signal transduction|COP9 signalosome|regulation of MAPK cascade			R-MMU-1280215,R-MMU-168256,R-MMU-9607240,R-MMU-9706369	Cytokine Signaling in Immune system|Immune System|FLT3 Signaling|Negative regulation of FLT3
Nod1	3608.14	917.553	6298.73	6.86529	2.77932	1.54622e-141	1.13896e-139	Up	31.3728	30.2938	35.383	7.443	6.21578	6.78955	107607	protein_coding	mmu04621,mmu05132,mmu05133	NOD-like receptor signaling pathway|Salmonella infection|Pertussis	GO:0000166,GO:0001653,GO:0002221,GO:0002376,GO:0002606,GO:0005515,GO:0005524,GO:0005737,GO:0005829,GO:0005886,GO:0006915,GO:0006919,GO:0006952,GO:0007249,GO:0007254,GO:0010508,GO:0010934,GO:0016020,GO:0016045,GO:0016323,GO:0032635,GO:0032640,GO:0032731,GO:0032755,GO:0032757,GO:0032760,GO:0032874,GO:0034976,GO:0035556,GO:0038187,GO:0042742,GO:0042802,GO:0042803,GO:0042834,GO:0042981,GO:0043065,GO:…	nucleotide binding|peptide receptor activity|pattern recognition receptor signaling pathway|immune system process|positive regulation of dendritic cell antigen processing and presentation|protein binding|ATP binding|cytoplasm|cytosol|plasma membrane|apoptotic process|activation of cysteine-type endopeptidase activity involved in apoptotic process|defense response|canonical NF-kappaB signal transd…			R-MMU-1280215,R-MMU-166016,R-MMU-166058,R-MMU-166166,R-MMU-168138,R-MMU-168142,R-MMU-168164,R-MMU-168176,R-MMU-168179,R-MMU-168181,R-MMU-168188,R-MMU-168249,R-MMU-168256,R-MMU-168638,R-MMU-168643,R-MMU-168898,R-MMU-181438,R-MMU-392499,R-MMU-448424,R-MMU-449147,R-MMU-450294,R-MMU-450302,R-MMU-450321,R-MMU-5688426,R-MMU-5689896,R-MMU-597592,R-MMU-937061,R-MMU-975138,R-MMU-975155,R-MMU-975871	Cytokine Signaling in Immune system|Toll Like Receptor 4 (TLR4) Cascade|MyD88:MAL(TIRAP) cascade initiated on plasma membrane|MyD88-independent TLR4 cascade |Toll Like Receptor 9 (TLR9) Cascade|Toll Like Receptor 10 (TLR10) Cascade|Toll Like Receptor 3 (TLR3) Cascade|Toll Like Receptor 5 (TLR5) Cascade|Toll Like Receptor TLR1:TLR2 Cascade|Toll Like Receptor 7/8 (TLR7/8) Cascade|Toll Like Receptor…
Adgre1	105544	38172.2	172916	4.5299	2.17948	3.01105e-141	2.20861e-139	Up	1167.28	1216.02	1176.6	414.06	351.415	370.256	13733	protein_coding			GO:0002250,GO:0002376,GO:0004888,GO:0004930,GO:0005509,GO:0005886,GO:0007165,GO:0007166,GO:0007186,GO:0007189,GO:0009897,GO:0016020,GO:0071944	adaptive immune response|immune system process|transmembrane signaling receptor activity|G protein-coupled receptor activity|calcium ion binding|plasma membrane|signal transduction|cell surface receptor signaling pathway|G protein-coupled receptor signaling pathway|adenylate cyclase-activating G protein-coupled receptor signaling pathway|external side of plasma membrane|membrane|cell periphery	WP1396,WP456	GPCRs, non-odorant |GPCRs, class B secretin-like	R-MMU-162582,R-MMU-372790,R-MMU-373080,R-MMU-500792	Signal Transduction|Signaling by GPCR|Class B/2 (Secretin family receptors)|GPCR ligand binding
Cd300e	2061.17	194.686	3927.65	20.1825	4.33503	3.52748e-140	2.57654e-138	Up	41.6801	32.8989	48.9762	3.34953	2.3066	3.19848	217306	protein_coding			GO:0002376,GO:0003674,GO:0004888,GO:0005886,GO:0008150,GO:0016020	immune system process|molecular_function|transmembrane signaling receptor activity|plasma membrane|biological_process|membrane			R-MMU-1280218,R-MMU-168249,R-MMU-168256,R-MMU-198933,R-MMU-2172127	Adaptive Immune System|Innate Immune System|Immune System|Immunoregulatory interactions between a Lymphoid and a non-Lymphoid cell|DAP12 interactions
Ell2	6111.03	1740.05	10482	6.02387	2.59069	7.32329e-140	5.3267e-138	Up	73.1031	56.8025	68.3004	15.2512	15.8495	16.3835	192657	protein_coding	mmu03250	Viral life cycle - HIV-1	GO:0000987,GO:0005634,GO:0005654,GO:0006368,GO:0008023,GO:0032968,GO:0042795	cis-regulatory region sequence-specific DNA binding|nucleus|nucleoplasm|transcription elongation by RNA polymerase II|transcription elongation factor complex|positive regulation of transcription elongation by RNA polymerase II|snRNA transcription by RNA polymerase II			R-MMU-6807505,R-MMU-73857,R-MMU-74160	RNA polymerase II transcribes snRNA genes|RNA Polymerase II Transcription|Gene expression (Transcription)
Nfkbiz	3528.1	912.15	6144.04	6.7365	2.752	3.01796e-138	2.18601e-136	Up	37.566	32.4832	38.8353	8.41809	6.9915	7.94476	80859	protein_coding	mmu05202	Transcriptional misregulation in cancer	GO:0000978,GO:0001816,GO:0002224,GO:0002250,GO:0002285,GO:0002317,GO:0002377,GO:0002381,GO:0002456,GO:0002544,GO:0003677,GO:0003712,GO:0005515,GO:0005634,GO:0006325,GO:0006338,GO:0006366,GO:0006954,GO:0009410,GO:0010033,GO:0010467,GO:0010468,GO:0016049,GO:0016064,GO:0016607,GO:0019221,GO:0030216,GO:0030217,GO:0032496,GO:0032602,GO:0032609,GO:0032613,GO:0032980,GO:0034097,GO:0036464,GO:0042100,GO:…	RNA polymerase II cis-regulatory region sequence-specific DNA binding|cytokine production|toll-like receptor signaling pathway|adaptive immune response|lymphocyte activation involved in immune response|plasma cell differentiation|immunoglobulin production|immunoglobulin production involved in immunoglobulin-mediated immune response|T cell mediated immunity|chronic inflammatory response|DNA bindin…
Cmpk2	15113	115.13	30110.8	261.664	8.03157	6.26538e-138	4.51939e-136	Up	228.894	184.482	237.92	1.70927	0.892656	0.997618	22169	protein_coding	mmu00240	Pyrimidine metabolism	GO:0000166,GO:0004127,GO:0004550,GO:0004798,GO:0005524,GO:0005654,GO:0005737,GO:0005739,GO:0006221,GO:0006227,GO:0006233,GO:0006235,GO:0009041,GO:0016301,GO:0016310,GO:0016740,GO:0033862,GO:0050145,GO:0071222	nucleotide binding|cytidylate kinase activity|nucleoside diphosphate kinase activity|thymidylate kinase activity|ATP binding|nucleoplasm|cytoplasm|mitochondrion|pyrimidine nucleotide biosynthetic process|dUDP biosynthetic process|dTDP biosynthetic process|dTTP biosynthetic process|UMP/dUMP kinase activity|kinase activity|phosphorylation|transferase activity|UMP kinase activity|nucleoside monophos…
Icam1	10372.6	2502.67	18242.6	7.28906	2.86573	1.72161e-137	1.23671e-135	Up	158.464	142.808	186.339	31.2554	31.5583	33.9606	15894	protein_coding	mmu04064,mmu04668,mmu04514,mmu04650,mmu04670,mmu05166,mmu05164,mmu05167,mmu05169,mmu05150,mmu05144,mmu05143,mmu05323,mmu05417,mmu05418,mmu05416,mmu04933	NF-kappa B signaling pathway|TNF signaling pathway|Cell adhesion molecules|Natural killer cell mediated cytotoxicity|Leukocyte transendothelial migration|Human T-cell leukemia virus 1 infection|Influenza A|Kaposi sarcoma-associated herpesvirus infection|Epstein-Barr virus infection|Staphylococcus aureus infection|Malaria|African trypanosomiasis|Rheumatoid arthritis|Lipid and atherosclerosis|Fluid…	GO:0001772,GO:0002291,GO:0002438,GO:0002457,GO:0002693,GO:0005178,GO:0005615,GO:0007155,GO:0007159,GO:0008360,GO:0009897,GO:0009986,GO:0016020,GO:0030838,GO:0033627,GO:0043547,GO:0044406,GO:0044877,GO:0045121,GO:0045429,GO:0045907,GO:0046813,GO:0050731,GO:0051092,GO:0051926,GO:0061028,GO:0070062,GO:0070374,GO:0071333,GO:0072683,GO:0090557,GO:0097368,GO:0098609,GO:1900027,GO:1902042,GO:1904646,GO:…	immunological synapse|T cell activation via T cell receptor contact with antigen bound to MHC molecule on antigen presenting cell|acute inflammatory response to antigenic stimulus|T cell antigen processing and presentation|positive regulation of cellular extravasation|integrin binding|extracellular space|cell adhesion|leukocyte cell-cell adhesion|regulation of cell shape|external side of plasma m…	WP450,WP151,WP2432,WP1253,WP1763	IL-2 signaling pathway|IL-5 signaling pathway|Spinal cord injury|Type II interferon signaling (IFNG)|Mechanisms associated with pluripotency	R-MMU-1280218,R-MMU-1474244,R-MMU-168256,R-MMU-198933,R-MMU-216083	Adaptive Immune System|Extracellular matrix organization|Immune System|Immunoregulatory interactions between a Lymphoid and a non-Lymphoid cell|Integrin cell surface interactions
Parp11	1985.42	479.046	3491.79	7.29032	2.86598	2.5911e-137	1.85365e-135	Up	15.6495	12.1652	14.5286	2.99358	2.63649	2.75395	101187	protein_coding			GO:0003950,GO:0005634,GO:0005635,GO:0005643,GO:0005654,GO:0005829,GO:0006998,GO:0007283,GO:0015031,GO:0016604,GO:0016740,GO:0016757,GO:0016779,GO:0030154,GO:0051028,GO:0070213,GO:1990404	NAD+ ADP-ribosyltransferase activity|nucleus|nuclear envelope|nuclear pore|nucleoplasm|cytosol|nuclear envelope organization|spermatogenesis|protein transport|nuclear body|transferase activity|glycosyltransferase activity|nucleotidyltransferase activity|cell differentiation|mRNA transport|protein auto-ADP-ribosylation|NAD+-protein ADP-ribosyltransferase activity
Arap3	2014.47	3522.66	506.285	0.143678	-2.79909	3.76699e-137	2.68382e-135	Down	1.77358	1.84076	1.87182	18.0244	16.7706	20.3622	106952	protein_coding	mmu04015,mmu04024,mmu04144	Rap1 signaling pathway|cAMP signaling pathway|Endocytosis	GO:0005096,GO:0005515,GO:0005547,GO:0005737,GO:0005856,GO:0005886,GO:0007165,GO:0016020,GO:0042995,GO:0043325,GO:0043547	GTPase activator activity|protein binding|phosphatidylinositol-3,4,5-trisphosphate binding|cytoplasm|cytoskeleton|plasma membrane|signal transduction|membrane|cell projection|phosphatidylinositol-3,4-bisphosphate binding|positive regulation of GTPase activity			R-MMU-162582,R-MMU-194315,R-MMU-8980692,R-MMU-9012999,R-MMU-9013148,R-MMU-9013149,R-MMU-9013423,R-MMU-9716542	Signal Transduction|Signaling by Rho GTPases|RHOA GTPase cycle|RHO GTPase cycle|CDC42 GTPase cycle|RAC1 GTPase cycle|RAC3 GTPase cycle|Signaling by Rho GTPases, Miro GTPases and RHOBTB3
Fcer1g	37879.3	15730	60028.7	3.81621	1.93214	1.61791e-136	1.14799e-134	Up	2057.1	2070.89	2161.86	828.355	760.616	793.654	14127	protein_coding	mmu04072,mmu04071,mmu04611,mmu04625,mmu04650,mmu04664,mmu05152,mmu05310	Phospholipase D signaling pathway|Sphingolipid signaling pathway|Platelet activation|C-type lectin receptor signaling pathway|Natural killer cell mediated cytotoxicity|Fc epsilon RI signaling pathway|Tuberculosis|Asthma	GO:0001798,GO:0001805,GO:0001812,GO:0002283,GO:0002292,GO:0002376,GO:0002431,GO:0002554,GO:0004888,GO:0005515,GO:0005886,GO:0006911,GO:0007165,GO:0007166,GO:0007229,GO:0009897,GO:0009986,GO:0010543,GO:0016020,GO:0016064,GO:0019767,GO:0019863,GO:0019864,GO:0019886,GO:0030316,GO:0030593,GO:0031623,GO:0032623,GO:0032635,GO:0032640,GO:0032733,GO:0032753,GO:0032755,GO:0032760,GO:0032762,GO:0032765,GO:…	positive regulation of type IIa hypersensitivity|positive regulation of type III hypersensitivity|positive regulation of type I hypersensitivity|neutrophil activation involved in immune response|T cell differentiation involved in immune response|immune system process|Fc receptor mediated stimulatory signaling pathway|serotonin secretion by platelet|transmembrane signaling receptor activity|protei…	WP3626,WP5128	Microglia pathogen phagocytosis pathway|Fibrin complement receptor 3 signaling pathway	R-MMU-109582,R-MMU-114604,R-MMU-168249,R-MMU-168256,R-MMU-202733,R-MMU-2454202,R-MMU-2730905,R-MMU-2871796,R-MMU-2871809,R-MMU-2871837,R-MMU-5621480,R-MMU-5621481,R-MMU-6798695,R-MMU-75892,R-MMU-76002	Hemostasis|GPVI-mediated activation cascade|Innate Immune System|Immune System|Cell surface interactions at the vascular wall|Fc epsilon receptor (FCERI) signaling|Role of LAT2/NTAL/LAB on calcium mobilization|FCERI mediated MAPK activation|FCERI mediated Ca+2 mobilization|FCERI mediated NF-kB activation|Dectin-2 family|C-type lectin receptors (CLRs)|Neutrophil degranulation|Platelet Adhesion to …
Ogfr	6694.72	2462.88	10926.6	4.43653	2.14943	4.66099e-136	3.29377e-134	Up	101.325	102.667	109.17	36.1912	33.5019	32.3977	72075	protein_coding			GO:0005634,GO:0005737,GO:0016020,GO:0038023,GO:0140625	nucleus|cytoplasm|membrane|signaling receptor activity|opioid growth factor receptor activity
Cflar	9424.07	2508.84	16339.3	6.51278	2.70327	2.29427e-135	1.61472e-133	Up	46.7898	36.3442	45.1461	9.51298	8.87121	10.045	12633	protein_coding	mmu04064,mmu04668,mmu04140,mmu04210,mmu04217,mmu05160,mmu05142	NF-kappa B signaling pathway|TNF signaling pathway|Autophagy - animal|Apoptosis|Necroptosis|Hepatitis C|Chagas disease	GO:0002020,GO:0004197,GO:0005123,GO:0005515,GO:0005737,GO:0006508,GO:0006915,GO:0007519,GO:0008047,GO:0008234,GO:0009617,GO:0010667,GO:0010976,GO:0014732,GO:0014842,GO:0014866,GO:0016504,GO:0030182,GO:0030216,GO:0030218,GO:0031264,GO:0031265,GO:0033574,GO:0042060,GO:0042981,GO:0043065,GO:0043066,GO:0043154,GO:0043403,GO:0044877,GO:0051092,GO:0060544,GO:0060546,GO:0070266,GO:0070374,GO:0071732,GO:…	protease binding|cysteine-type endopeptidase activity|death receptor binding|protein binding|cytoplasm|proteolysis|apoptotic process|skeletal muscle tissue development|enzyme activator activity|cysteine-type peptidase activity|response to bacterium|negative regulation of cardiac muscle cell apoptotic process|positive regulation of neuron projection development|skeletal muscle atrophy|regulation o…	WP571,WP1254	FAS pathway and stress induction of HSP regulation|Apoptosis	R-MMU-109581,R-MMU-140534,R-MMU-162582,R-MMU-3371378,R-MMU-5213460,R-MMU-5218859,R-MMU-5218900,R-MMU-5357769,R-MMU-5357801,R-MMU-5357905,R-MMU-5675482,R-MMU-69416,R-MMU-73887,R-MMU-75158,R-MMU-75893	Apoptosis|Caspase activation via Death Receptors in the presence of ligand|Signal Transduction|Regulation by c-FLIP|RIPK1-mediated regulated necrosis|Regulated Necrosis|CASP8 activity is inhibited|Caspase activation via extrinsic apoptotic signalling pathway|Programmed Cell Death|Regulation of TNFR1 signaling|Regulation of necroptotic cell death|Dimerization of procaspase-8|Death Receptor Signali…
Clec4a1	10310.7	2385.81	18235.5	7.64377	2.93428	3.20843e-135	2.24901e-133	Up	271.894	271.863	263.821	60.3142	50.4254	42.0039	269799	protein_coding			GO:0005509,GO:0005537,GO:0009897,GO:0030246,GO:0061760	calcium ion binding|mannose binding|external side of plasma membrane|carbohydrate binding|antifungal innate immune response
Cd28	798.142	1559.54	36.7436	0.0234171	-5.41629	2.43945e-134	1.70311e-132	Down	0.134434	0.146144	0.272205	11.7874	9.67883	12.651	12487	protein_coding	mmu04514,mmu04660,mmu04672,mmu05235,mmu05162,mmu05322,mmu05323,mmu05320,mmu05330,mmu05332,mmu05416,mmu04940	Cell adhesion molecules|T cell receptor signaling pathway|Intestinal immune network for IgA production|PD-L1 expression and PD-1 checkpoint pathway in cancer|Measles|Systemic lupus erythematosus|Rheumatoid arthritis|Autoimmune thyroid disease|Allograft rejection|Graft-versus-host disease|Viral myocarditis|Type I diabetes mellitus	GO:0001772,GO:0002020,GO:0002863,GO:0005886,GO:0006366,GO:0006955,GO:0009897,GO:0009986,GO:0010628,GO:0010629,GO:0016020,GO:0019901,GO:0031295,GO:0032623,GO:0032733,GO:0032743,GO:0032753,GO:0035739,GO:0042098,GO:0042102,GO:0042110,GO:0042129,GO:0042802,GO:0043491,GO:0045060,GO:0045066,GO:0045589,GO:0045840,GO:0045944,GO:0048304,GO:0050852,GO:0051897,GO:0097190,GO:0098636,GO:2000563	immunological synapse|protease binding|positive regulation of inflammatory response to antigenic stimulus|plasma membrane|transcription by RNA polymerase II|immune response|external side of plasma membrane|cell surface|positive regulation of gene expression|negative regulation of gene expression|membrane|protein kinase binding|T cell costimulation|interleukin-2 production|positive regulation of i…	WP458	Inflammatory response pathway	R-MMU-1257604,R-MMU-1280218,R-MMU-162582,R-MMU-168256,R-MMU-199418,R-MMU-388841,R-MMU-389356,R-MMU-389357,R-MMU-389359,R-MMU-6811558,R-MMU-9006925	PIP3 activates AKT signaling|Adaptive Immune System|Signal Transduction|Immune System|Negative regulation of the PI3K/AKT network|Costimulation by the CD28 family|CD28 co-stimulation|CD28 dependent PI3K/Akt signaling|CD28 dependent Vav1 pathway|PI5P, PP2A and IER3 Regulate PI3K/AKT Signaling|Intracellular signaling by second messengers
Man2a2	3754.65	6053.84	1455.46	0.240452	-2.05618	5.87384e-134	4.08443e-132	Down	5.36042	5.22772	4.68208	30.6544	29.3246	31.663	140481	protein_coding	mmu00510,mmu00513	N-Glycan biosynthesis|Various types of N-glycan biosynthesis	GO:0000139,GO:0003824,GO:0004559,GO:0004572,GO:0005794,GO:0005975,GO:0006013,GO:0006491,GO:0006517,GO:0008152,GO:0015923,GO:0016020,GO:0016787,GO:0016798,GO:0016799,GO:0030246,GO:0046872	Golgi membrane|catalytic activity|alpha-mannosidase activity|mannosyl-oligosaccharide 1,3-1,6-alpha-mannosidase activity|Golgi apparatus|carbohydrate metabolic process|mannose metabolic process|N-glycan processing|protein deglycosylation|metabolic process|mannosidase activity|membrane|hydrolase activity|hydrolase activity, acting on glycosyl bonds|hydrolase activity, hydrolyzing N-glycosyl compou…			R-MMU-392499,R-MMU-446203,R-MMU-597592,R-MMU-948021,R-MMU-975576,R-MMU-975578	Metabolism of proteins|Asparagine N-linked glycosylation|Post-translational protein modification|Transport to the Golgi and subsequent modification|N-glycan antennae elongation in the medial/trans-Golgi|Reactions specific to the complex N-glycan synthesis pathway
Apol9b	1431.88	4.55636	2859.2	630.087	9.29941	1.65041e-133	1.14306e-131	Up	24.2002	24.2853	27.17	0.055672	0.0107176	0.10717	71898	protein_coding			GO:0003674,GO:0005254,GO:0005575,GO:0005615,GO:0008150,GO:0008289,GO:0034361,GO:0034364	molecular_function|chloride channel activity|cellular_component|extracellular space|biological_process|lipid binding|very-low-density lipoprotein particle|high-density lipoprotein particle			R-MMU-2168880,R-MMU-2173782,R-MMU-381426,R-MMU-392499,R-MMU-5653656,R-MMU-597592,R-MMU-8957275	Scavenging of heme from plasma|Binding and Uptake of Ligands by Scavenger Receptors|Regulation of Insulin-like Growth Factor (IGF) transport and uptake by Insulin-like Growth Factor Binding Proteins (IGFBPs)|Metabolism of proteins|Vesicle-mediated transport|Post-translational protein modification|Post-translational protein phosphorylation
Saa3	399407	324.051	798490	2464.38	11.267	3.38393e-133	2.33438e-131	Up	33971.1	34218.1	35493.3	33.1984	14.8741	12.8236	20210	protein_coding			GO:0005576,GO:0005615,GO:0006953,GO:0007165,GO:0007252,GO:0009617,GO:0034364,GO:0035634,GO:0035662,GO:0042056,GO:0050918,GO:0060326,GO:0071347	extracellular region|extracellular space|acute-phase response|signal transduction|I-kappaB phosphorylation|response to bacterium|high-density lipoprotein particle|response to stilbenoid|Toll-like receptor 4 binding|chemoattractant activity|positive chemotaxis|cell chemotaxis|cellular response to interleukin-1
Ddit3	1634.04	535.166	2732.92	5.10619	2.35225	4.94889e-133	3.40045e-131	Up	25.7746	22.972	25.4374	6.77515	6.99362	7.2128	13198	protein_coding	mmu04141,mmu04010,mmu04210,mmu05202,mmu05010,mmu05012,mmu05014,mmu05020,mmu05022,mmu05417,mmu04932	Protein processing in endoplasmic reticulum|MAPK signaling pathway|Apoptosis|Transcriptional misregulation in cancer|Alzheimer disease|Parkinson disease|Amyotrophic lateral sclerosis|Prion disease|Pathways of neurodegeneration - multiple diseases|Lipid and atherosclerosis|Non-alcoholic fatty liver disease	GO:0000122,GO:0000976,GO:0000978,GO:0001228,GO:0001955,GO:0003677,GO:0003700,GO:0005515,GO:0005634,GO:0005654,GO:0005737,GO:0005770,GO:0006355,GO:0006357,GO:0006915,GO:0006983,GO:0006986,GO:0007049,GO:0007605,GO:0008134,GO:0008140,GO:0009611,GO:0009948,GO:0010467,GO:0010506,GO:0016055,GO:0030968,GO:0032088,GO:0032689,GO:0032700,GO:0032713,GO:0032757,GO:0032792,GO:0032993,GO:0034263,GO:0034976,GO:…	negative regulation of transcription by RNA polymerase II|transcription cis-regulatory region binding|RNA polymerase II cis-regulatory region sequence-specific DNA binding|DNA-binding transcription activator activity, RNA polymerase II-specific|blood vessel maturation|DNA binding|DNA-binding transcription factor activity|protein binding|nucleus|nucleoplasm|cytoplasm|late endosome|regulation of DN…	WP350,WP2872,WP447,WP493	p38 Mapk signaling pathway|White fat cell differentiation|Adipogenesis genes|Mapk signaling pathway			TF_bZIP
Slc9a9	1877.27	3418.42	336.125	0.0983762	-3.34555	7.87921e-133	5.39261e-131	Down	2.27102	2.62956	1.75141	35.9187	31.1534	30.5203	331004	protein_coding			GO:0005768,GO:0005769,GO:0005886,GO:0006811,GO:0006812,GO:0006814,GO:0006885,GO:0015297,GO:0015385,GO:0015386,GO:0016020,GO:0030670,GO:0031410,GO:0032009,GO:0035725,GO:0042742,GO:0051453,GO:0055037,GO:0055038,GO:0055085,GO:0071805,GO:0090382,GO:0098719,GO:1902600	endosome|early endosome|plasma membrane|monoatomic ion transport|monoatomic cation transport|sodium ion transport|regulation of pH|antiporter activity|sodium:proton antiporter activity|potassium:proton antiporter activity|membrane|phagocytic vesicle membrane|cytoplasmic vesicle|early phagosome|sodium ion transmembrane transport|defense response to bacterium|regulation of intracellular pH|recyclin…			R-MMU-382551,R-MMU-425393,R-MMU-425407,R-MMU-425986	Transport of small molecules|Transport of inorganic cations/anions and amino acids/oligopeptides|SLC-mediated transmembrane transport|Sodium/Proton exchangers
H2-D1	165827	59748.8	271905	4.5508	2.18612	2.21379e-132	1.5092e-130	Up	3525.34	3418.87	3851.23	1186.58	1073.52	1169.77	14964	protein_coding	mmu04514,mmu04144,mmu04145,mmu04218,mmu04650,mmu04612,mmu05203,mmu05166,mmu05170,mmu05168,mmu05163,mmu05167,mmu05169,mmu05165,mmu05320,mmu05330,mmu05332,mmu05416,mmu04940	Cell adhesion molecules|Endocytosis|Phagosome|Cellular senescence|Natural killer cell mediated cytotoxicity|Antigen processing and presentation|Viral carcinogenesis|Human T-cell leukemia virus 1 infection|Human immunodeficiency virus 1 infection|Herpes simplex virus 1 infection|Human cytomegalovirus infection|Kaposi sarcoma-associated herpesvirus infection|Epstein-Barr virus infection|Human papil…	GO:0000139,GO:0001815,GO:0001913,GO:0001916,GO:0002250,GO:0002376,GO:0002474,GO:0002476,GO:0002477,GO:0002485,GO:0002486,GO:0002519,GO:0002639,GO:0002715,GO:0002717,GO:0002729,GO:0005102,GO:0005515,GO:0005615,GO:0005765,GO:0005769,GO:0005783,GO:0005794,GO:0005797,GO:0005886,GO:0006955,GO:0009897,GO:0009986,GO:0010977,GO:0016020,GO:0019731,GO:0019882,GO:0030670,GO:0030881,GO:0031901,GO:0032398,GO:…	Golgi membrane|positive regulation of antibody-dependent cellular cytotoxicity|T cell mediated cytotoxicity|positive regulation of T cell mediated cytotoxicity|adaptive immune response|immune system process|antigen processing and presentation of peptide antigen via MHC class I|antigen processing and presentation of endogenous peptide antigen via MHC class Ib|antigen processing and presentation of…
Tor1aip1	9247.01	4547.99	13946	3.06642	1.61656	2.06973e-131	1.40548e-129	Up	68.6253	67.4099	67.049	32.4086	31.4428	31.8239	208263	protein_coding			GO:0001671,GO:0005515,GO:0005521,GO:0005634,GO:0005635,GO:0008092,GO:0016020,GO:0031965,GO:0032781,GO:0051117,GO:0071763,GO:0090435	ATPase activator activity|protein binding|lamin binding|nucleus|nuclear envelope|cytoskeletal protein binding|membrane|nuclear membrane|positive regulation of ATP-dependent activity|ATPase binding|nuclear membrane organization|protein localization to nuclear envelope			R-MMU-162582,R-MMU-194315,R-MMU-9012999,R-MMU-9013405,R-MMU-9035034,R-MMU-9716542	Signal Transduction|Signaling by Rho GTPases|RHO GTPase cycle|RHOD GTPase cycle|RHOF GTPase cycle|Signaling by Rho GTPases, Miro GTPases and RHOBTB3
Gsap	4079.62	1368.08	6791.16	4.96395	2.31149	3.29548e-131	2.22913e-129	Up	16.6778	13.9389	16.562	4.60027	4.58822	4.5402	212167	protein_coding			GO:0001540,GO:0005794,GO:0005802,GO:0030162,GO:1902004	amyloid-beta binding|Golgi apparatus|trans-Golgi network|regulation of proteolysis|positive regulation of amyloid-beta formation
BC147527	856.522	5.89995	1707.14	286.858	8.16419	3.37823e-131	2.27625e-129	Up	10.9678	10.2385	11.1261	0.031844	0.107282	0.0229877	625360	protein_coding
Trafd1	11685.8	3892.45	19479.2	5.00444	2.32321	5.61935e-131	3.77169e-129	Up	122.555	116.661	131.735	37.4679	32.6654	37.0115	231712	protein_coding			GO:0005515,GO:0005739,GO:0008270,GO:0045824,GO:0046872	protein binding|mitochondrion|zinc ion binding|negative regulation of innate immune response|metal ion binding
Cdkn1a	9162.57	4044.39	14280.7	3.53088	1.82003	1.1501e-130	7.68975e-129	Up	161.463	164.531	157.91	65.208	70.1691	62.6812	12575	protein_coding	mmu04012,mmu04630,mmu04066,mmu04068,mmu04151,mmu04110,mmu04115,mmu04218,mmu04921,mmu04928,mmu05200,mmu05202,mmu05206,mmu05205,mmu05203,mmu05210,mmu05212,mmu05225,mmu05226,mmu05214,mmu05216,mmu05220,mmu05217,mmu05218,mmu05211,mmu05219,mmu05215,mmu05213,mmu05224,mmu05222,mmu05223,mmu05166,mmu05161,mmu05160,mmu05163,mmu05167,mmu05169,mmu05165,mmu04934,mmu01524,mmu01522	ErbB signaling pathway|JAK-STAT signaling pathway|HIF-1 signaling pathway|FoxO signaling pathway|PI3K-Akt signaling pathway|Cell cycle|p53 signaling pathway|Cellular senescence|Oxytocin signaling pathway|Parathyroid hormone synthesis, secretion and action|Pathways in cancer|Transcriptional misregulation in cancer|MicroRNAs in cancer|Proteoglycans in cancer|Viral carcinogenesis|Colorectal cancer|P…	GO:0000079,GO:0000307,GO:0004860,GO:0004861,GO:0005515,GO:0005634,GO:0005654,GO:0005730,GO:0005737,GO:0005829,GO:0006606,GO:0006974,GO:0006977,GO:0006978,GO:0007049,GO:0007095,GO:0007346,GO:0007507,GO:0008285,GO:0008544,GO:0009411,GO:0010389,GO:0010629,GO:0016604,GO:0019901,GO:0019912,GO:0030216,GO:0030308,GO:0030332,GO:0030890,GO:0031625,GO:0031668,GO:0032091,GO:0032991,GO:0034198,GO:0042060,GO:…	regulation of cyclin-dependent protein serine/threonine kinase activity|cyclin-dependent protein kinase holoenzyme complex|protein kinase inhibitor activity|cyclin-dependent protein serine/threonine kinase inhibitor activity|protein binding|nucleus|nucleoplasm|nucleolus|cytoplasm|cytosol|protein import into nucleus|DNA damage response|DNA damage response, signal transduction by p53 class mediator…	WP5023,WP2902,WP5025,WP2573,WP413,WP2841,WP488,WP1496,WP1261,WP1763	Hypoxia-dependent self-renewal of myoblasts|p53 signaling|Hypoxia-dependent differentiation of myoblasts|Primary focal segmental glomerulosclerosis (FSGS)|G1 to S cell cycle control|Focal adhesion: PI3K-Akt-mTOR signaling pathway|Alpha 6 beta 4 integrin signaling pathway|Oxidative damage response|ErbB signaling pathway|Mechanisms associated with pluripotency	R-MMU-1257604,R-MMU-1266738,R-MMU-162582,R-MMU-1640170,R-MMU-187577,R-MMU-198323,R-MMU-212436,R-MMU-2262752,R-MMU-2559582,R-MMU-2559583,R-MMU-2559586,R-MMU-3700989,R-MMU-453274,R-MMU-453279,R-MMU-6791312,R-MMU-6804116,R-MMU-69202,R-MMU-69206,R-MMU-69231,R-MMU-69236,R-MMU-69242,R-MMU-69275,R-MMU-69278,R-MMU-69563,R-MMU-69580,R-MMU-69615,R-MMU-69620,R-MMU-69656,R-MMU-73857,R-MMU-74160,R-MMU-8852276…	PIP3 activates AKT signaling|Developmental Biology|Signal Transduction|Cell Cycle|SCF(Skp2)-mediated degradation of p27/p21|AKT phosphorylates targets in the cytosol|Generic Transcription Pathway|Cellular responses to stress|Senescence-Associated Secretory Phenotype (SASP)|Cellular Senescence|DNA Damage/Telomere Stress Induced Senescence|Transcriptional Regulation by TP53|Mitotic G2-G2/M phases|M…
Slc9a7	992.3	1802.47	182.128	0.101092	-3.30627	7.43191e-130	4.95005e-128	Down	0.485662	0.397414	0.421848	6.51793	5.4405	6.66135	236727	protein_coding	mmu04260	Cardiac muscle contraction	GO:0005768,GO:0005794,GO:0005802,GO:0005886,GO:0006811,GO:0006812,GO:0006813,GO:0006814,GO:0006885,GO:0015297,GO:0015385,GO:0015386,GO:0016020,GO:0043231,GO:0051453,GO:0055037,GO:0055038,GO:0055085,GO:0071805,GO:0098719,GO:1902600,GO:1905526	endosome|Golgi apparatus|trans-Golgi network|plasma membrane|monoatomic ion transport|monoatomic cation transport|potassium ion transport|sodium ion transport|regulation of pH|antiporter activity|sodium:proton antiporter activity|potassium:proton antiporter activity|membrane|intracellular membrane-bounded organelle|regulation of intracellular pH|recycling endosome|recycling endosome membrane|tran…			R-MMU-382551,R-MMU-425393,R-MMU-425407,R-MMU-425986	Transport of small molecules|Transport of inorganic cations/anions and amino acids/oligopeptides|SLC-mediated transmembrane transport|Sodium/Proton exchangers
Limd2	8728.2	3915.78	13540.6	3.45793	1.78991	1.07773e-129	7.15086e-128	Up	87.8636	90.3293	90.8016	38.5501	37.2839	36.6225	67803	protein_coding			GO:0003674,GO:0005634,GO:0005654,GO:0005737,GO:0005829,GO:0005886,GO:0008150,GO:0015629,GO:0046872,GO:0051015,GO:0051017	molecular_function|nucleus|nucleoplasm|cytoplasm|cytosol|plasma membrane|biological_process|actin cytoskeleton|metal ion binding|actin filament binding|actin filament bundle assembly
Gm35522	521.301	73.3817	969.221	13.2007	3.72254	1.61755e-127	1.06918e-125	Up	3.17284	3.53036	3.47922	0.335957	0.365931	0.412713	102639139	non_coding
Amz1	863.027	1659.89	66.1601	0.0399834	-4.64446	2.32085e-127	1.52825e-125	Down	0.733443	0.574939	0.401377	18.2495	18.8032	24.5083	231842	protein_coding			GO:0005575,GO:0006508,GO:0008233,GO:0008237,GO:0016787,GO:0046872	cellular_component|proteolysis|peptidase activity|metallopeptidase activity|hydrolase activity|metal ion binding
Iigp1c	704.475	14.1864	1394.76	98.379	6.62028	2.37369e-127	1.55714e-125	Up	11.6607	6.50182	8.45151	0.135747	0.122979	0.130658	240327	protein_coding			GO:0003924,GO:0005789,GO:0006952,GO:0035458	GTPase activity|endoplasmic reticulum membrane|defense response|cellular response to interferon-beta
Trim34a	1491.97	377.434	2606.51	6.90813	2.7883	2.56097e-127	1.67368e-125	Up	23.0949	21.2054	22.6593	5.10579	3.97952	4.91438	94094	protein_coding			GO:0000209,GO:0005654,GO:0005737,GO:0005739,GO:0005829,GO:0008270,GO:0010508,GO:0016740,GO:0019901,GO:0032880,GO:0042802,GO:0042803,GO:0043123,GO:0045087,GO:0046596,GO:0046872,GO:0051092,GO:0051607,GO:0061630	protein polyubiquitination|nucleoplasm|cytoplasm|mitochondrion|cytosol|zinc ion binding|positive regulation of autophagy|transferase activity|protein kinase binding|regulation of protein localization|identical protein binding|protein homodimerization activity|positive regulation of canonical NF-kappaB signal transduction|innate immune response|regulation of viral entry into host cell|metal ion bi…
Pim1	4884.15	1410.69	8357.6	5.92442	2.56667	1.26715e-126	8.25024e-125	Up	66.986	67.8774	77.1853	17.311	15.8714	18.5841	18712	protein_coding	mmu04630,mmu05200,mmu05206,mmu05221,mmu04933	JAK-STAT signaling pathway|Pathways in cancer|MicroRNAs in cancer|Acute myeloid leukemia|AGE-RAGE signaling pathway in diabetic complications	GO:0000166,GO:0004672,GO:0004674,GO:0005515,GO:0005524,GO:0005634,GO:0005654,GO:0005730,GO:0005737,GO:0005829,GO:0005886,GO:0006468,GO:0006915,GO:0007049,GO:0008134,GO:0016020,GO:0016301,GO:0016310,GO:0016740,GO:0022898,GO:0030145,GO:0043024,GO:0043066,GO:0043433,GO:0043539,GO:0045737,GO:0045893,GO:0046777,GO:0046872,GO:0050821,GO:0060045,GO:0070561,GO:0071902,GO:0090336,GO:1902033,GO:1904263,GO:…	nucleotide binding|protein kinase activity|protein serine/threonine kinase activity|protein binding|ATP binding|nucleus|nucleoplasm|nucleolus|cytoplasm|cytosol|plasma membrane|protein phosphorylation|apoptotic process|cell cycle|transcription factor binding|membrane|kinase activity|phosphorylation|transferase activity|regulation of transmembrane transporter activity|manganese ion binding|ribosoma…	WP151,WP1763	IL-5 signaling pathway|Mechanisms associated with pluripotency
Cd72	24199.6	11125.9	37273.3	3.35016	1.74423	1.48846e-126	9.655e-125	Up	505.107	489.148	490.673	224.921	202.402	212.912	12517	protein_coding	mmu04662	B cell receptor signaling pathway	GO:0004888,GO:0005886,GO:0016020,GO:0030246	transmembrane signaling receptor activity|plasma membrane|membrane|carbohydrate binding			R-MMU-1266738,R-MMU-373755,R-MMU-416700,R-MMU-422475,R-MMU-9675108	Developmental Biology|Semaphorin interactions|Other semaphorin interactions|Axon guidance|Nervous system development
Orai2	6107.48	2378.02	9836.93	4.13662	2.04845	1.85108e-126	1.19625e-124	Up	34.3955	35.6555	36.9135	12.9442	11.8388	12.6042	269717	protein_coding	mmu04020	Calcium signaling pathway	GO:0002115,GO:0015279,GO:0016020,GO:0030426	store-operated calcium entry|store-operated calcium channel activity|membrane|growth cone
Trim14	3652.5	1365.75	5939.25	4.34875	2.1206	3.84271e-126	2.47413e-124	Up	37.8647	37.2529	40.604	13.4562	12.4003	12.6205	74735	protein_coding			GO:0002376,GO:0003713,GO:0005737,GO:0005739,GO:0005741,GO:0008270,GO:0016020,GO:0016567,GO:0031410,GO:0032897,GO:0045087,GO:0046872,GO:0051091,GO:0051092,GO:0061630	immune system process|transcription coactivator activity|cytoplasm|mitochondrion|mitochondrial outer membrane|zinc ion binding|membrane|protein ubiquitination|cytoplasmic vesicle|negative regulation of viral transcription|innate immune response|metal ion binding|positive regulation of DNA-binding transcription factor activity|positive regulation of NF-kappaB transcription factor activity|ubiquiti…
Rgl1	4517.33	1519.59	7515.06	4.94517	2.30602	1.02178e-125	6.55447e-124	Up	22.2234	24.4352	22.3772	6.78213	7.34613	6.05948	19731	protein_coding	mmu04014	Ras signaling pathway	GO:0005085,GO:0005886,GO:0007165,GO:0007264,GO:0007265,GO:0043547	guanyl-nucleotide exchange factor activity|plasma membrane|signal transduction|small GTPase mediated signal transduction|Ras protein signal transduction|positive regulation of GTPase activity			R-MMU-162582,R-MMU-5673001,R-MMU-5683057,R-MMU-5684996	Signal Transduction|RAF/MAP kinase cascade|MAPK family signaling cascades|MAPK1/MAPK3 signaling
Batf	954.782	155.406	1754.16	11.2867	3.49655	3.1207e-125	1.99449e-123	Up	43.9217	38.1865	51.5602	5.74106	5.55703	5.83455	53314	protein_coding	mmu05235	PD-L1 expression and PD-1 checkpoint pathway in cancer	GO:0000978,GO:0000981,GO:0001228,GO:0001819,GO:0002320,GO:0003677,GO:0003700,GO:0005515,GO:0005634,GO:0005654,GO:0005737,GO:0006355,GO:0006357,GO:0006974,GO:0030154,GO:0030330,GO:0042832,GO:0043011,GO:0043565,GO:0045064,GO:0045190,GO:0045944,GO:0060218,GO:0072539,GO:0072540,GO:0090575,GO:1990837	RNA polymerase II cis-regulatory region sequence-specific DNA binding|DNA-binding transcription factor activity, RNA polymerase II-specific|DNA-binding transcription activator activity, RNA polymerase II-specific|positive regulation of cytokine production|lymphoid progenitor cell differentiation|DNA binding|DNA-binding transcription factor activity|protein binding|nucleus|nucleoplasm|cytoplasm|re…					TF_bZIP
Ifi204	10871.4	2040.38	19702.5	9.65665	3.27152	2.89376e-124	1.84268e-122	Up	233.596	147.306	183.258	29.5338	25.9688	28.6229	15951	protein_coding	mmu04621	NOD-like receptor signaling pathway	GO:0002218,GO:0002376,GO:0003677,GO:0003690,GO:0003712,GO:0005515,GO:0005634,GO:0005654,GO:0005730,GO:0005737,GO:0005829,GO:0006355,GO:0006357,GO:0007275,GO:0008134,GO:0009617,GO:0016607,GO:0031625,GO:0032991,GO:0035457,GO:0035458,GO:0042405,GO:0042771,GO:0042802,GO:0043231,GO:0045087,GO:0045669,GO:0048839	activation of innate immune response|immune system process|DNA binding|double-stranded DNA binding|transcription coregulator activity|protein binding|nucleus|nucleoplasm|nucleolus|cytoplasm|cytosol|regulation of DNA-templated transcription|regulation of transcription by RNA polymerase II|multicellular organism development|transcription factor binding|response to bacterium|nuclear speck|ubiquitin …			R-MMU-168249,R-MMU-168256,R-MMU-6798695	Innate Immune System|Immune System|Neutrophil degranulation
Ifit2	14296.3	244.162	28348.4	116.121	6.85949	9.25918e-124	5.87451e-122	Up	186.681	105.962	157.015	2.35356	1.77909	1.45263	15958	protein_coding			GO:0002376,GO:0003723,GO:0005737,GO:0005783,GO:0005829,GO:0006915,GO:0009615,GO:0032091,GO:0035457,GO:0043065,GO:0045087,GO:0051607,GO:0140374	immune system process|RNA binding|cytoplasm|endoplasmic reticulum|cytosol|apoptotic process|response to virus|negative regulation of protein binding|cellular response to interferon-alpha|positive regulation of apoptotic process|innate immune response|defense response to virus|antiviral innate immune response	WP1253	Type II interferon signaling (IFNG)
Pstpip1	7410.16	3384.95	11435.4	3.37825	1.75628	1.24916e-123	7.89652e-122	Up	85.6713	84.0509	83.5691	36.9987	37.6565	33.6945	19200	protein_coding	mmu04621	NOD-like receptor signaling pathway	GO:0000910,GO:0001725,GO:0002376,GO:0003779,GO:0005515,GO:0005737,GO:0005826,GO:0005829,GO:0005856,GO:0005884,GO:0005886,GO:0006897,GO:0006954,GO:0007155,GO:0016020,GO:0019903,GO:0030041,GO:0032154,GO:0042802,GO:0042995,GO:0045087,GO:0051015	cytokinesis|stress fiber|immune system process|actin binding|protein binding|cytoplasm|actomyosin contractile ring|cytosol|cytoskeleton|actin filament|plasma membrane|endocytosis|inflammatory response|cell adhesion|membrane|protein phosphatase binding|actin filament polymerization|cleavage furrow|identical protein binding|cell projection|innate immune response|actin filament binding			R-MMU-168249,R-MMU-168256,R-MMU-168643,R-MMU-622312,R-MMU-844456	Innate Immune System|Immune System|Nucleotide-binding domain, leucine rich repeat containing receptor (NLR) signaling pathways|Inflammasomes|The NLRP3 inflammasome
Nmi	1286.32	265.954	2306.69	8.67239	3.11643	1.48224e-123	9.33595e-122	Up	31.7768	28.241	36.0807	5.15371	5.06202	5.80413	64685	protein_coding			GO:0002281,GO:0002376,GO:0005515,GO:0005576,GO:0005615,GO:0005634,GO:0005654,GO:0005737,GO:0005829,GO:0008285,GO:0009615,GO:0016020,GO:0032480,GO:0032687,GO:0032688,GO:0034142,GO:0042802,GO:0045087,GO:0045089,GO:0045824,GO:0050729,GO:0070936,GO:1901223,GO:1901224,GO:1902524	macrophage activation involved in immune response|immune system process|protein binding|extracellular region|extracellular space|nucleus|nucleoplasm|cytoplasm|cytosol|negative regulation of cell population proliferation|response to virus|membrane|negative regulation of type I interferon production|negative regulation of interferon-alpha production|negative regulation of interferon-beta production…	WP450	IL-2 signaling pathway
Slc25a37	4636.06	1477.59	7794.53	5.27509	2.3992	3.04783e-123	1.91276e-121	Up	40.6409	33.2753	41.0935	10.51	10.3792	10.6054	67712	protein_coding			GO:0005381,GO:0005515,GO:0005739,GO:0005743,GO:0015093,GO:0031966,GO:0046985,GO:0048250	iron ion transmembrane transporter activity|protein binding|mitochondrion|mitochondrial inner membrane|ferrous iron transmembrane transporter activity|mitochondrial membrane|positive regulation of hemoglobin biosynthetic process|iron import into the mitochondrion
Arg1	3436.88	8.8448	6864.91	778.969	9.60542	5.61976e-123	3.51417e-121	Up	107.98	132.898	80.353	0.274824	0.0944774	0.226733	11846	protein_coding	mmu00220,mmu00330,mmu05146	Arginine biosynthesis|Arginine and proline metabolism|Amoebiasis	GO:0000050,GO:0001938,GO:0002250,GO:0002376,GO:0004053,GO:0005615,GO:0005737,GO:0005741,GO:0005829,GO:0006525,GO:0016787,GO:0016813,GO:0019547,GO:0030145,GO:0032964,GO:0042130,GO:0042802,GO:0042832,GO:0043025,GO:0045087,GO:0046007,GO:0046872,GO:0060336,GO:0070965,GO:1905541,GO:2000552	urea cycle|positive regulation of endothelial cell proliferation|adaptive immune response|immune system process|arginase activity|extracellular space|cytoplasm|mitochondrial outer membrane|cytosol|arginine metabolic process|hydrolase activity|hydrolase activity, acting on carbon-nitrogen (but not peptide) bonds, in linear amidines|arginine catabolic process to ornithine|manganese ion binding|coll…	WP662,WP2432	Amino acid metabolism|Spinal cord injury	R-MMU-1430728,R-MMU-168249,R-MMU-168256,R-MMU-6798695,R-MMU-70635,R-MMU-71291	Metabolism|Innate Immune System|Immune System|Neutrophil degranulation|Urea cycle|Metabolism of amino acids and derivatives
Enpp4	1080.11	115.578	2044.65	17.6854	4.14449	8.14396e-123	5.07436e-121	Up	10.8665	7.48089	11.6138	0.739171	0.830084	0.877468	224794	protein_coding	mmu00230	Purine metabolism	GO:0005886,GO:0007596,GO:0007599,GO:0016020,GO:0016787,GO:0030194,GO:0046130,GO:0046872,GO:0047710	plasma membrane|blood coagulation|hemostasis|membrane|hydrolase activity|positive regulation of blood coagulation|purine ribonucleoside catabolic process|metal ion binding|bis(5'-adenosyl)-triphosphatase activity			R-MMU-168249,R-MMU-168256,R-MMU-6798695	Innate Immune System|Immune System|Neutrophil degranulation
Treml2	448.557	51.3941	845.72	16.4713	4.04189	1.90671e-122	1.18379e-120	Up	4.26469	4.45095	3.63409	0.386178	0.306818	0.389401	328833	protein_coding			GO:0005886,GO:0009986,GO:0016020,GO:0038023,GO:0042110	plasma membrane|cell surface|membrane|signaling receptor activity|T cell activation			R-MMU-1280218,R-MMU-168256,R-MMU-198933	Adaptive Immune System|Immune System|Immunoregulatory interactions between a Lymphoid and a non-Lymphoid cell
Zc3hav1	6787.85	3117.58	10458.1	3.35462	1.74615	3.18309e-122	1.96921e-120	Up	31.5987	29.3495	30.1313	13.1927	12.5228	13.4869	78781	protein_coding			GO:0002376,GO:0003723,GO:0003950,GO:0005634,GO:0005737,GO:0005829,GO:0009615,GO:0017151,GO:0032481,GO:0032727,GO:0032728,GO:0032781,GO:0042802,GO:0043123,GO:0045071,GO:0045087,GO:0046872,GO:0050691,GO:0051607,GO:0061014,GO:0071360,GO:0098586,GO:1900246,GO:1990404	immune system process|RNA binding|NAD+ ADP-ribosyltransferase activity|nucleus|cytoplasm|cytosol|response to virus|DEAD/H-box RNA helicase binding|positive regulation of type I interferon production|positive regulation of interferon-alpha production|positive regulation of interferon-beta production|positive regulation of ATP-dependent activity|identical protein binding|positive regulation of cano…
Stmn1	1182.96	2106.19	259.734	0.123378	-3.01884	5.12552e-122	3.15965e-120	Down	5.97517	6.07641	4.88014	64.7441	74.3001	59.1314	16765	protein_coding	mmu04010,mmu05206	MAPK signaling pathway|MicroRNAs in cancer	GO:0000281,GO:0005515,GO:0005737,GO:0005829,GO:0005856,GO:0005874,GO:0007019,GO:0007052,GO:0007275,GO:0007399,GO:0007409,GO:0015631,GO:0016020,GO:0030154,GO:0030334,GO:0031110,GO:0031115,GO:0031175,GO:0035024,GO:0043005,GO:0048012,GO:0051497,GO:0061436,GO:0070495,GO:1905098	mitotic cytokinesis|protein binding|cytoplasm|cytosol|cytoskeleton|microtubule|microtubule depolymerization|mitotic spindle organization|multicellular organism development|nervous system development|axonogenesis|tubulin binding|membrane|cell differentiation|regulation of cell migration|regulation of microtubule polymerization or depolymerization|negative regulation of microtubule polymerization|n…	WP4398,WP493	PDGFR-alpha and STMN1 cooperate to exacerbate cytotoxic effects of vinblastine|Mapk signaling pathway
H2-Q9	846.38	6.25587	1686.5	270.271	8.07826	7.4452e-122	4.57341e-120	Up	26.4546	20.6661	29.316	0.190624	0.146791	0.0733913	110558	protein_coding	mmu04514,mmu04144,mmu04145,mmu04218,mmu04650,mmu04612,mmu05203,mmu05166,mmu05170,mmu05168,mmu05163,mmu05167,mmu05169,mmu05165,mmu05320,mmu05330,mmu05332,mmu05416,mmu04940	Cell adhesion molecules|Endocytosis|Phagosome|Cellular senescence|Natural killer cell mediated cytotoxicity|Antigen processing and presentation|Viral carcinogenesis|Human T-cell leukemia virus 1 infection|Human immunodeficiency virus 1 infection|Herpes simplex virus 1 infection|Human cytomegalovirus infection|Kaposi sarcoma-associated herpesvirus infection|Epstein-Barr virus infection|Human papil…	GO:0001916,GO:0002476,GO:0002486,GO:0005102,GO:0005615,GO:0006955,GO:0009897,GO:0009986,GO:0030670,GO:0032398,GO:0032729,GO:0042605,GO:0051607,GO:0071346,GO:0098553	positive regulation of T cell mediated cytotoxicity|antigen processing and presentation of endogenous peptide antigen via MHC class Ib|antigen processing and presentation of endogenous peptide antigen via MHC class I via ER pathway, TAP-independent|signaling receptor binding|extracellular space|immune response|external side of plasma membrane|cell surface|phagocytic vesicle membrane|MHC class Ib …
Hmox1	59355.2	20424.4	98285.9	4.81216	2.26669	2.8917e-121	1.77004e-119	Up	1290.04	1526.4	1478.79	448.468	433.079	410.46	15368	protein_coding	mmu00860,mmu04066,mmu04216,mmu04978,mmu05200,mmu05206,mmu05208,mmu05225,mmu05418	Porphyrin metabolism|HIF-1 signaling pathway|Ferroptosis|Mineral absorption|Pathways in cancer|MicroRNAs in cancer|Chemical carcinogenesis - reactive oxygen species|Hepatocellular carcinoma|Fluid shear stress and atherosclerosis	GO:0001525,GO:0001666,GO:0002246,GO:0004392,GO:0004630,GO:0005198,GO:0005515,GO:0005634,GO:0005783,GO:0005789,GO:0005901,GO:0006788,GO:0006879,GO:0006915,GO:0006979,GO:0007264,GO:0008217,GO:0008285,GO:0008630,GO:0010656,GO:0016020,GO:0016236,GO:0016239,GO:0016242,GO:0016491,GO:0019899,GO:0020037,GO:0032764,GO:0034101,GO:0034395,GO:0034605,GO:0035094,GO:0035556,GO:0042167,GO:0042168,GO:0042542,GO:…	angiogenesis|response to hypoxia|wound healing involved in inflammatory response|heme oxygenase (decyclizing) activity|phospholipase D activity|structural molecule activity|protein binding|nucleus|endoplasmic reticulum|endoplasmic reticulum membrane|caveola|heme oxidation|intracellular iron ion homeostasis|apoptotic process|response to oxidative stress|small GTPase mediated signal transduction|re…	WP3632,WP1245,WP412	Lung fibrosis|Transcriptional activation by Nfe2l2 in response to phytochemicals|Oxidative stress response	R-MMU-1430728,R-MMU-189445,R-MMU-189483,R-MMU-2262752,R-MMU-382551,R-MMU-8953897,R-MMU-917937,R-MMU-9609507,R-MMU-9609523,R-MMU-9707564,R-MMU-9707587,R-MMU-9711123	Metabolism|Metabolism of porphyrins|Heme degradation|Cellular responses to stress|Transport of small molecules|Cellular responses to stimuli|Iron uptake and transport|Protein localization|Insertion of tail-anchored proteins into the endoplasmic reticulum membrane|Cytoprotection by HMOX1|Regulation of HMOX1 expression and activity|Cellular response to chemical stress
Traf1	3812.57	497.172	7127.97	14.3329	3.84126	5.60432e-121	3.41844e-119	Up	39.2216	33.6993	47.1624	3.15615	4.94272	4.02768	22029	protein_coding	mmu04064,mmu04668,mmu04210,mmu05200,mmu05202,mmu05203,mmu05222	NF-kappa B signaling pathway|TNF signaling pathway|Apoptosis|Pathways in cancer|Transcriptional misregulation in cancer|Viral carcinogenesis|Small cell lung cancer	GO:0005164,GO:0005515,GO:0005737,GO:0006915,GO:0007165,GO:0008270,GO:0009898,GO:0031625,GO:0031996,GO:0033209,GO:0042802,GO:0042981,GO:0043122,GO:0051092,GO:0070534,GO:0098802,GO:2001236	tumor necrosis factor receptor binding|protein binding|cytoplasm|apoptotic process|signal transduction|zinc ion binding|cytoplasmic side of plasma membrane|ubiquitin protein ligase binding|thioesterase binding|tumor necrosis factor-mediated signaling pathway|identical protein binding|regulation of apoptotic process|regulation of canonical NF-kappaB signal transduction|positive regulation of NF-ka…	WP1243,WP1496,WP1254	EBV LMP1 signaling|Oxidative damage response|Apoptosis	R-MMU-162582,R-MMU-5357905,R-MMU-5357956,R-MMU-73887,R-MMU-75893	Signal Transduction|Regulation of TNFR1 signaling|TNFR1-induced NF-kappa-B signaling pathway|Death Receptor Signaling|TNF signaling
Grina	21755.1	7287.45	36222.7	4.97056	2.31341	7.87907e-121	4.78915e-119	Up	383.088	382.433	417.684	115.083	104.082	124.907	66168	protein_coding			GO:0005783,GO:0005794,GO:0016020,GO:0032469,GO:0044325,GO:1902236,GO:2001234	endoplasmic reticulum|Golgi apparatus|membrane|endoplasmic reticulum calcium ion homeostasis|transmembrane transporter binding|negative regulation of endoplasmic reticulum stress-induced intrinsic apoptotic signaling pathway|negative regulation of apoptotic signaling pathway
Spata13	2562.83	702.685	4422.97	6.29369	2.65391	9.99775e-121	6.05578e-119	Up	6.87474	6.87947	7.98679	1.5725	1.60724	1.81626	219140	protein_coding	mmu04810	Regulation of actin cytoskeleton	GO:0005085,GO:0005654,GO:0005737,GO:0005829,GO:0005886,GO:0016020,GO:0016477,GO:0030027,GO:0030032,GO:0030175,GO:0030334,GO:0032587,GO:0035556,GO:0042802,GO:0042995,GO:0046847	guanyl-nucleotide exchange factor activity|nucleoplasm|cytoplasm|cytosol|plasma membrane|membrane|cell migration|lamellipodium|lamellipodium assembly|filopodium|regulation of cell migration|ruffle membrane|intracellular signal transduction|identical protein binding|cell projection|filopodium assembly			R-MMU-162582,R-MMU-194315,R-MMU-9012999,R-MMU-9013148,R-MMU-9013149,R-MMU-9716542	Signal Transduction|Signaling by Rho GTPases|RHO GTPase cycle|CDC42 GTPase cycle|RAC1 GTPase cycle|Signaling by Rho GTPases, Miro GTPases and RHOBTB3
Ccdc86	2569.19	1051.92	4086.46	3.88449	1.95772	1.4146e-120	8.53868e-119	Up	30.4759	31.3397	32.0025	11.7308	11.7471	11.4398	108673	protein_coding			GO:0005634,GO:0005654,GO:0005694,GO:0005730	nucleus|nucleoplasm|chromosome|nucleolus
Ehd1	19481.1	6507.25	32455	4.98737	2.31828	3.95088e-120	2.37654e-118	Up	223.125	230.8	248.866	66.1431	75.7006	62.1024	13660	protein_coding	mmu04144	Endocytosis	GO:0000166,GO:0005509,GO:0005515,GO:0005524,GO:0005525,GO:0005737,GO:0005768,GO:0005769,GO:0005811,GO:0005886,GO:0005929,GO:0006886,GO:0006897,GO:0010008,GO:0010886,GO:0010976,GO:0015031,GO:0016020,GO:0016197,GO:0020018,GO:0030030,GO:0030139,GO:0031095,GO:0031175,GO:0031267,GO:0031410,GO:0031901,GO:0032456,GO:0034383,GO:0042632,GO:0042802,GO:0042995,GO:0043209,GO:0046872,GO:0048471,GO:0051260,GO:…	nucleotide binding|calcium ion binding|protein binding|ATP binding|GTP binding|cytoplasm|endosome|early endosome|lipid droplet|plasma membrane|cilium|intracellular protein transport|endocytosis|endosome membrane|positive regulation of cholesterol storage|positive regulation of neuron projection development|protein transport|membrane|endosomal transport|ciliary pocket membrane|cell projection orga…	WP65	Insulin signaling	R-MMU-109582,R-MMU-983231	Hemostasis|Factors involved in megakaryocyte development and platelet production
Gbp4	1337.75	5.08551	2670.42	523.48	9.03199	4.79012e-120	2.87143e-118	Up	13.2959	8.08231	13.816	0.0221497	0.037311	0.0373089	17472	protein_coding			GO:0000122,GO:0000166,GO:0001933,GO:0002376,GO:0003924,GO:0005515,GO:0005525,GO:0005634,GO:0005737,GO:0005794,GO:0016020,GO:0016787,GO:0031397,GO:0031410,GO:0032687,GO:0042308,GO:0042832,GO:0045087,GO:0050688,GO:0050830,GO:0055105,GO:0071346	negative regulation of transcription by RNA polymerase II|nucleotide binding|negative regulation of protein phosphorylation|immune system process|GTPase activity|protein binding|GTP binding|nucleus|cytoplasm|Golgi apparatus|membrane|hydrolase activity|negative regulation of protein ubiquitination|cytoplasmic vesicle|negative regulation of interferon-alpha production|negative regulation of protein…
Igsf6	9787.3	2832.45	16742.2	5.91098	2.5634	2.17695e-119	1.30049e-117	Up	196.989	153.967	190.871	45.6863	40.3779	46.2501	80719	protein_coding			GO:0003674,GO:0005575,GO:0008150,GO:0016020	molecular_function|cellular_component|biological_process|membrane	WP3625	Tyrobp causal network in microglia
Pik3ap1	40413	17084.1	63741.9	3.73109	1.8996	5.47472e-119	3.25934e-117	Up	316.557	331.757	315.425	131.058	115.293	126.842	83490	protein_coding	mmu04151,mmu04662	PI3K-Akt signaling pathway|B cell receptor signaling pathway	GO:0005102,GO:0005515,GO:0005634,GO:0005737,GO:0005829,GO:0005886,GO:0007165,GO:0016020,GO:0034122,GO:0034123,GO:0034134,GO:0034142,GO:0034154,GO:0034162,GO:0036312,GO:0042802,GO:0043122,GO:0043408,GO:0050727,GO:0051897	signaling receptor binding|protein binding|nucleus|cytoplasm|cytosol|plasma membrane|signal transduction|membrane|negative regulation of toll-like receptor signaling pathway|positive regulation of toll-like receptor signaling pathway|toll-like receptor 2 signaling pathway|toll-like receptor 4 signaling pathway|toll-like receptor 7 signaling pathway|toll-like receptor 9 signaling pathway|phosphati…			R-MMU-1257604,R-MMU-1280218,R-MMU-162582,R-MMU-168256,R-MMU-199418,R-MMU-6811558,R-MMU-9006925,R-MMU-983695,R-MMU-983705	PIP3 activates AKT signaling|Adaptive Immune System|Signal Transduction|Immune System|Negative regulation of the PI3K/AKT network|PI5P, PP2A and IER3 Regulate PI3K/AKT Signaling|Intracellular signaling by second messengers|Antigen activates B Cell Receptor (BCR) leading to generation of second messengers|Signaling by the B Cell Receptor (BCR)
Sdc3	50759.7	20467	81052.5	3.96016	1.98556	2.55351e-118	1.51503e-116	Up	308.53	352.627	313.996	123.939	117.02	115.042	20970	protein_coding	mmu04514	Cell adhesion molecules	GO:0005515,GO:0005796,GO:0005886,GO:0007155,GO:0009986,GO:0016020,GO:0016477,GO:0030334,GO:0030424,GO:0032991,GO:0042802,GO:0044393	protein binding|Golgi lumen|plasma membrane|cell adhesion|cell surface|membrane|cell migration|regulation of cell migration|axon|protein-containing complex|identical protein binding|microspike			R-MMU-109582,R-MMU-1430728,R-MMU-1474244,R-MMU-1630316,R-MMU-1638091,R-MMU-1793185,R-MMU-196854,R-MMU-1971475,R-MMU-2022928,R-MMU-2024096,R-MMU-202733,R-MMU-2187338,R-MMU-3000170,R-MMU-3000171,R-MMU-6806667,R-MMU-71387,R-MMU-9709957,R-MMU-975634	Hemostasis|Metabolism|Extracellular matrix organization|Glycosaminoglycan metabolism|Heparan sulfate/heparin (HS-GAG) metabolism|Chondroitin sulfate/dermatan sulfate metabolism|Metabolism of vitamins and cofactors|A tetrasaccharide linker sequence is required for GAG synthesis|HS-GAG biosynthesis|HS-GAG degradation|Cell surface interactions at the vascular wall|Visual phototransduction|Syndecan i…
Crip1	1370.14	2332.74	407.54	0.174814	-2.51611	3.52868e-118	2.08648e-116	Down	22.8019	22.4477	17.7808	172.342	170.199	177.556	12925	protein_coding			GO:0005737,GO:0008270,GO:0008630,GO:0010043,GO:0010468,GO:0042277,GO:0046872,GO:0071236,GO:0071493	cytoplasm|zinc ion binding|intrinsic apoptotic signaling pathway in response to DNA damage|response to zinc ion|regulation of gene expression|peptide binding|metal ion binding|cellular response to antibiotic|cellular response to UV-B
Smagp	597.614	1093.42	101.813	0.093121	-3.42475	4.01236e-118	2.36444e-116	Down	1.5451	1.81801	1.43546	26.8353	23.9625	23.6562	207818	protein_coding			GO:0005654,GO:0005886,GO:0016020,GO:0030054,GO:0031410	nucleoplasm|plasma membrane|membrane|cell junction|cytoplasmic vesicle
Mxd1	1361.21	405.772	2316.64	5.71028	2.51356	7.08011e-118	4.15813e-116	Up	12.3268	10.7154	11.5759	2.99353	2.62776	3.12897	17119	protein_coding			GO:0000122,GO:0000785,GO:0000978,GO:0000981,GO:0001227,GO:0003677,GO:0005515,GO:0005634,GO:0005654,GO:0005739,GO:0005829,GO:0006357,GO:0046983,GO:0070443	negative regulation of transcription by RNA polymerase II|chromatin|RNA polymerase II cis-regulatory region sequence-specific DNA binding|DNA-binding transcription factor activity, RNA polymerase II-specific|DNA-binding transcription repressor activity, RNA polymerase II-specific|DNA binding|protein binding|nucleus|nucleoplasm|mitochondrion|cytosol|regulation of transcription by RNA polymerase II…					bHLH
Rnf150	2039.55	3481.47	597.619	0.171666	-2.54232	1.48742e-117	8.70616e-116	Down	1.31444	1.5565	1.203	12.0123	11.3228	10.95	330812	protein_coding			GO:0005737,GO:0006511,GO:0016020,GO:0046872,GO:0061630	cytoplasm|ubiquitin-dependent protein catabolic process|membrane|metal ion binding|ubiquitin protein ligase activity
Racgap1	972.63	1688.1	257.164	0.152394	-2.71412	2.12288e-117	1.23839e-115	Down	2.09772	1.94877	1.81275	18.4655	20.1583	16.8989	26934	protein_coding			GO:0000281,GO:0000915,GO:0005096,GO:0005547,GO:0005634,GO:0005654,GO:0005737,GO:0005819,GO:0005856,GO:0005886,GO:0006811,GO:0007049,GO:0007165,GO:0007266,GO:0007275,GO:0007283,GO:0007405,GO:0008017,GO:0008272,GO:0008289,GO:0009898,GO:0016020,GO:0019901,GO:0030154,GO:0030218,GO:0030496,GO:0031410,GO:0032154,GO:0032467,GO:0043014,GO:0043015,GO:0045995,GO:0046872,GO:0048487,GO:0051233,GO:0051256,GO:…	mitotic cytokinesis|actomyosin contractile ring assembly|GTPase activator activity|phosphatidylinositol-3,4,5-trisphosphate binding|nucleus|nucleoplasm|cytoplasm|spindle|cytoskeleton|plasma membrane|monoatomic ion transport|cell cycle|signal transduction|Rho protein signal transduction|multicellular organism development|spermatogenesis|neuroblast proliferation|microtubule binding|sulfate transpor…	WP723,WP57	Wnt signaling pathway and pluripotency|Signal transduction of S1P receptor	R-MMU-109582,R-MMU-1280218,R-MMU-162582,R-MMU-168256,R-MMU-194315,R-MMU-199991,R-MMU-2132295,R-MMU-5653656,R-MMU-6811434,R-MMU-6811442,R-MMU-8856688,R-MMU-8980692,R-MMU-9012999,R-MMU-9013026,R-MMU-9013106,R-MMU-9013148,R-MMU-9013149,R-MMU-9013404,R-MMU-9013405,R-MMU-9013423,R-MMU-9716542,R-MMU-983189,R-MMU-983231	Hemostasis|Adaptive Immune System|Signal Transduction|Immune System|Signaling by Rho GTPases|Membrane Trafficking|MHC class II antigen presentation|Vesicle-mediated transport|COPI-dependent Golgi-to-ER retrograde traffic|Intra-Golgi and retrograde Golgi-to-ER traffic|Golgi-to-ER retrograde transport|RHOA GTPase cycle|RHO GTPase cycle|RHOB GTPase cycle|RHOC GTPase cycle|CDC42 GTPase cycle|RAC1 GTP…
Clec2d	2087.28	871.665	3302.9	3.78933	1.92194	2.56254e-117	1.48987e-115	Up	53.506	47.7356	49.6768	19.5532	19.3938	18.5616	93694	protein_coding			GO:0004888,GO:0005515,GO:0005783,GO:0005886,GO:0006968,GO:0009897,GO:0009986,GO:0016020,GO:0030246,GO:0042270,GO:0045671,GO:0046703	transmembrane signaling receptor activity|protein binding|endoplasmic reticulum|plasma membrane|cellular defense response|external side of plasma membrane|cell surface|membrane|carbohydrate binding|protection from natural killer cell mediated cytotoxicity|negative regulation of osteoclast differentiation|natural killer cell lectin-like receptor binding
Plekhn1	1517.86	535.345	2500.37	4.66952	2.22327	3.63354e-117	2.10552e-115	Up	27.2864	24.7008	26.1012	7.49121	8.61252	8.0438	231002	protein_coding			GO:0001666,GO:0001786,GO:0005515,GO:0005739,GO:0005856,GO:0005886,GO:0016020,GO:0031966,GO:0043065,GO:0061158,GO:0070300,GO:1901612,GO:1901981	response to hypoxia|phosphatidylserine binding|protein binding|mitochondrion|cytoskeleton|plasma membrane|membrane|mitochondrial membrane|positive regulation of apoptotic process|3'-UTR-mediated mRNA destabilization|phosphatidic acid binding|cardiolipin binding|phosphatidylinositol phosphate binding
Pnp2	558.352	29.8942	1086.81	36.4352	5.18726	5.18565e-117	2.99493e-115	Up	15.5778	13.2566	19.1952	0.856048	0.501567	0.555275	667034	protein_coding	mmu00230,mmu00760	Purine metabolism|Nicotinate and nicotinamide metabolism	GO:0001882,GO:0002060,GO:0004731,GO:0005576,GO:0005737,GO:0005829,GO:0006139,GO:0006738,GO:0006955,GO:0009165,GO:0009410,GO:0032743,GO:0042301,GO:0042802,GO:0043101	nucleoside binding|purine nucleobase binding|purine-nucleoside phosphorylase activity|extracellular region|cytoplasm|cytosol|nucleobase-containing compound metabolic process|nicotinamide riboside catabolic process|immune response|nucleotide biosynthetic process|response to xenobiotic stimulus|positive regulation of interleukin-2 production|phosphate ion binding|identical protein binding|purine-co…	WP2185	Purine metabolism	R-MMU-1430728,R-MMU-15869,R-MMU-168249,R-MMU-168256,R-MMU-6798695,R-MMU-74217,R-MMU-74259,R-MMU-8956319,R-MMU-8956321,R-MMU-9748784,R-MMU-9755088	Metabolism|Metabolism of nucleotides|Innate Immune System|Immune System|Neutrophil degranulation|Purine salvage|Purine catabolism|Nucleotide catabolism|Nucleotide salvage|Drug ADME|Ribavirin ADME
Abca9	776.441	1392.08	160.807	0.115475	-3.11434	9.55798e-117	5.50185e-115	Down	0.474766	0.543177	0.48066	6.90072	6.14827	5.7104	217262	protein_coding	mmu02010	ABC transporters	GO:0000166,GO:0005319,GO:0005524,GO:0005739,GO:0006869,GO:0016020,GO:0016887,GO:0042626,GO:0043231,GO:0055085,GO:0140359	nucleotide binding|lipid transporter activity|ATP binding|mitochondrion|lipid transport|membrane|ATP hydrolysis activity|ATPase-coupled transmembrane transporter activity|intracellular membrane-bounded organelle|transmembrane transport|ABC-type transporter activity			R-MMU-1369062,R-MMU-382551,R-MMU-382556	ABC transporters in lipid homeostasis|Transport of small molecules|ABC-family proteins mediated transport
Sema4a	3466.5	1161.59	5771.41	4.96829	2.31275	2.18944e-116	1.25615e-114	Up	29.1606	26.7919	31.8292	8.32329	8.28884	8.92878	20351	protein_coding	mmu04360	Axon guidance	GO:0001525,GO:0001755,GO:0002250,GO:0002292,GO:0002376,GO:0005886,GO:0007275,GO:0007399,GO:0007409,GO:0007411,GO:0008360,GO:0010594,GO:0016020,GO:0016525,GO:0030154,GO:0030215,GO:0030335,GO:0045063,GO:0045499,GO:0048843,GO:0050919,GO:0071526,GO:1904891,GO:1905704	angiogenesis|neural crest cell migration|adaptive immune response|T cell differentiation involved in immune response|immune system process|plasma membrane|multicellular organism development|nervous system development|axonogenesis|axon guidance|regulation of cell shape|regulation of endothelial cell migration|membrane|negative regulation of angiogenesis|cell differentiation|semaphorin receptor bin…			R-MMU-1266738,R-MMU-373755,R-MMU-416700,R-MMU-422475,R-MMU-9675108	Developmental Biology|Semaphorin interactions|Other semaphorin interactions|Axon guidance|Nervous system development
Slc25a22	3216.15	997.148	5435.15	5.45039	2.44636	1.12406e-115	6.42784e-114	Up	36.45	32.3035	40.4608	9.72101	9.80463	9.45423	68267	protein_coding			GO:0005280,GO:0005313,GO:0005739,GO:0005743,GO:0015183,GO:0015293,GO:0015810,GO:0015813,GO:0016020,GO:0043490,GO:0050796,GO:0055085	amino acid:proton symporter activity|L-glutamate transmembrane transporter activity|mitochondrion|mitochondrial inner membrane|L-aspartate transmembrane transporter activity|symporter activity|aspartate transmembrane transport|L-glutamate transmembrane transport|membrane|malate-aspartate shuttle|regulation of insulin secretion|transmembrane transport			R-MMU-382551,R-MMU-425393,R-MMU-425407,R-MMU-428643	Transport of small molecules|Transport of inorganic cations/anions and amino acids/oligopeptides|SLC-mediated transmembrane transport|Organic anion transporters
Rasa4	10898.1	5084.81	16711.4	3.28656	1.71658	1.20936e-115	6.89298e-114	Up	123.343	120.854	122.483	54.6127	50.9616	55.5922	54153	protein_coding	mmu04014	Ras signaling pathway	GO:0005096,GO:0005543,GO:0005737,GO:0005829,GO:0005886,GO:0016020,GO:0035556,GO:0043087,GO:0046580,GO:0046872,GO:0071277	GTPase activator activity|phospholipid binding|cytoplasm|cytosol|plasma membrane|membrane|intracellular signal transduction|regulation of GTPase activity|negative regulation of Ras protein signal transduction|metal ion binding|cellular response to calcium ion			R-MMU-162582,R-MMU-5658442,R-MMU-5673001,R-MMU-5683057,R-MMU-5684996	Signal Transduction|Regulation of RAS by GAPs|RAF/MAP kinase cascade|MAPK family signaling cascades|MAPK1/MAPK3 signaling
Lacc1	6693.91	1550.73	11837.1	7.63347	2.93234	2.45714e-115	1.39591e-113	Up	115.961	94.9146	126.351	21.9372	18.648	23.2482	210808	protein_coding	mmu00230,mmu00270	Purine metabolism|Cysteine and methionine metabolism	GO:0002221,GO:0002376,GO:0002720,GO:0004000,GO:0004731,GO:0005507,GO:0005634,GO:0005737,GO:0005777,GO:0005783,GO:0006954,GO:0016740,GO:0016787,GO:0017061,GO:0030641,GO:0045087,GO:0046872,GO:0046936,GO:0047975,GO:0050727,GO:0070431,GO:1900542	pattern recognition receptor signaling pathway|immune system process|positive regulation of cytokine production involved in immune response|adenosine deaminase activity|purine-nucleoside phosphorylase activity|copper ion binding|nucleus|cytoplasm|peroxisome|endoplasmic reticulum|inflammatory response|transferase activity|hydrolase activity|S-methyl-5-thioadenosine phosphorylase activity|regulatio…
Lipa	28106.2	46451.1	9761.35	0.210142	-2.25056	5.56763e-115	3.15269e-113	Down	76.2444	78.127	72.3573	538.755	454.607	564.153	16889	protein_coding	mmu00100,mmu04142,mmu04979	Steroid biosynthesis|Lysosome|Cholesterol metabolism	GO:0000278,GO:0000902,GO:0001523,GO:0001650,GO:0001816,GO:0001889,GO:0001935,GO:0002021,GO:0002244,GO:0002526,GO:0002536,GO:0004771,GO:0005654,GO:0005764,GO:0005829,GO:0006006,GO:0006096,GO:0006629,GO:0006631,GO:0006638,GO:0006641,GO:0006695,GO:0006754,GO:0006776,GO:0006897,GO:0006954,GO:0007005,GO:0007040,GO:0007264,GO:0008203,GO:0008283,GO:0008333,GO:0008340,GO:0009409,GO:0009410,GO:0010467,GO:…	mitotic cell cycle|cell morphogenesis|retinoid metabolic process|fibrillar center|cytokine production|liver development|endothelial cell proliferation|response to dietary excess|hematopoietic progenitor cell differentiation|acute inflammatory response|respiratory burst involved in inflammatory response|sterol esterase activity|nucleoplasm|lysosome|cytosol|glucose metabolic process|glycolytic proc…			R-MMU-174824,R-MMU-382551,R-MMU-8964038,R-MMU-8964043	Plasma lipoprotein assembly, remodeling, and clearance|Transport of small molecules|LDL clearance|Plasma lipoprotein clearance
Samsn1	1248.9	213.972	2283.82	10.6725	3.41582	7.62325e-115	4.30268e-113	Up	32.2518	22.9371	30.3011	3.52014	3.66064	4.37135	67742	protein_coding			GO:0001784,GO:0002820,GO:0005634,GO:0005737,GO:0005829,GO:0042995,GO:0050732,GO:0050869	phosphotyrosine residue binding|negative regulation of adaptive immune response|nucleus|cytoplasm|cytosol|cell projection|negative regulation of peptidyl-tyrosine phosphorylation|negative regulation of B cell activation	WP3625	Tyrobp causal network in microglia
Rgs10	1894.21	3068.58	719.852	0.23458	-2.09185	7.71353e-115	4.33955e-113	Down	11.9677	12.7647	11.4682	78.064	73.0262	71.8627	67865	protein_coding			GO:0001965,GO:0005096,GO:0005515,GO:0005634,GO:0005654,GO:0005737,GO:0005829,GO:0007213,GO:0008277,GO:0009968,GO:0016604,GO:0043025,GO:0043197,GO:0043547,GO:0043679	G-protein alpha-subunit binding|GTPase activator activity|protein binding|nucleus|nucleoplasm|cytoplasm|cytosol|G protein-coupled acetylcholine receptor signaling pathway|regulation of G protein-coupled receptor signaling pathway|negative regulation of signal transduction|nuclear body|neuronal cell body|dendritic spine|positive regulation of GTPase activity|axon terminus	WP553,WP385	Calcium regulation in cardiac cells|Myometrial relaxation and contraction pathways
Fcgr2b	14600.9	3679.33	25522.5	6.93675	2.79426	1.4216e-114	7.97194e-113	Up	158.795	135.648	169.771	31.1584	28.6006	36.9027	14130	protein_coding	mmu04145,mmu04662,mmu04666,mmu04380,mmu05162,mmu05150,mmu05152	Phagosome|B cell receptor signaling pathway|Fc gamma R-mediated phagocytosis|Osteoclast differentiation|Measles|Staphylococcus aureus infection|Tuberculosis	GO:0001540,GO:0001811,GO:0002377,GO:0002434,GO:0002638,GO:0002862,GO:0002865,GO:0002924,GO:0004888,GO:0005515,GO:0005576,GO:0005737,GO:0005856,GO:0005886,GO:0006898,GO:0006909,GO:0006911,GO:0006952,GO:0007166,GO:0009617,GO:0009897,GO:0009986,GO:0016020,GO:0016064,GO:0016358,GO:0019772,GO:0019864,GO:0019865,GO:0019886,GO:0021549,GO:0030889,GO:0032456,GO:0032613,GO:0032693,GO:0033030,GO:0042100,GO:…	amyloid-beta binding|negative regulation of type I hypersensitivity|immunoglobulin production|immune complex clearance|negative regulation of immunoglobulin production|negative regulation of inflammatory response to antigenic stimulus|negative regulation of acute inflammatory response to antigenic stimulus|negative regulation of humoral immune response mediated by circulating immunoglobulin|trans…	WP2432	Spinal cord injury	R-MMU-1280218,R-MMU-168249,R-MMU-168256,R-MMU-198933,R-MMU-2029480,R-MMU-2029481,R-MMU-2029482,R-MMU-2029485,R-MMU-6798695	Adaptive Immune System|Innate Immune System|Immune System|Immunoregulatory interactions between a Lymphoid and a non-Lymphoid cell|Fcgamma receptor (FCGR) dependent phagocytosis|FCGR activation|Regulation of actin dynamics for phagocytic cup formation|Role of phospholipids in phagocytosis|Neutrophil degranulation
Rab20	2505.92	960.795	4051.05	4.21635	2.07599	1.43672e-114	8.03083e-113	Up	55.3836	52.7073	58.5628	19.8079	18.5336	18.799	19332	protein_coding			GO:0000166,GO:0003924,GO:0005525,GO:0005794,GO:0006886,GO:0012505,GO:0015031,GO:0016020,GO:0031410,GO:0043231,GO:0045335,GO:0071346,GO:0090383,GO:0090385	nucleotide binding|GTPase activity|GTP binding|Golgi apparatus|intracellular protein transport|endomembrane system|protein transport|membrane|cytoplasmic vesicle|intracellular membrane-bounded organelle|phagocytic vesicle|cellular response to type II interferon|phagosome acidification|phagosome-lysosome fusion			R-MMU-392499,R-MMU-597592,R-MMU-8873719	Metabolism of proteins|Post-translational protein modification|RAB geranylgeranylation
Pla2g7	22241.4	7686.51	36796.2	4.78707	2.25914	1.77536e-114	9.89195e-113	Up	273.614	257.621	239.858	68.9927	76.5031	86.8285	27226	protein_coding	mmu00565	Ether lipid metabolism	GO:0003847,GO:0005543,GO:0005576,GO:0005615,GO:0006629,GO:0006954,GO:0009395,GO:0016042,GO:0016787,GO:0034362,GO:0034364,GO:0034374,GO:0034440,GO:0034441,GO:0034638,GO:0046469,GO:0047499,GO:0062234,GO:0090026	1-alkyl-2-acetylglycerophosphocholine esterase activity|phospholipid binding|extracellular region|extracellular space|lipid metabolic process|inflammatory response|phospholipid catabolic process|lipid catabolic process|hydrolase activity|low-density lipoprotein particle|high-density lipoprotein particle|low-density lipoprotein particle remodeling|lipid oxidation|plasma lipoprotein particle oxidat…			R-MMU-2980736,R-MMU-392499,R-MMU-422085	Peptide hormone metabolism|Metabolism of proteins|Synthesis, secretion, and deacylation of Ghrelin
Snx20	3656.18	1494.34	5818.02	3.89331	1.961	1.9916e-114	1.10613e-112	Up	79.0444	73.1699	81.8804	29.9582	29.0321	27.9233	71607	protein_coding			GO:0005546,GO:0005634,GO:0005654,GO:0005737,GO:0005768,GO:0005886,GO:0008289,GO:0015031,GO:0016020,GO:0031901,GO:0032266,GO:0035091,GO:1901981	phosphatidylinositol-4,5-bisphosphate binding|nucleus|nucleoplasm|cytoplasm|endosome|plasma membrane|lipid binding|protein transport|membrane|early endosome membrane|phosphatidylinositol-3-phosphate binding|phosphatidylinositol binding|phosphatidylinositol phosphate binding
Ncapd2	1590.08	2750.69	429.467	0.156182	-2.6787	2.49872e-114	1.38337e-112	Down	1.77927	1.79762	1.47134	15.6463	17.2067	13.8206	68298	protein_coding			GO:0000228,GO:0000278,GO:0000779,GO:0000793,GO:0000794,GO:0000796,GO:0005634,GO:0005654,GO:0005694,GO:0005737,GO:0005829,GO:0007049,GO:0007076,GO:0010032,GO:0030261,GO:0042393,GO:0045120,GO:0051301,GO:0051984,GO:1905820,GO:1905821	nuclear chromosome|mitotic cell cycle|condensed chromosome, centromeric region|condensed chromosome|condensed nuclear chromosome|condensin complex|nucleus|nucleoplasm|chromosome|cytoplasm|cytosol|cell cycle|mitotic chromosome condensation|meiotic chromosome condensation|chromosome condensation|histone binding|pronucleus|cell division|positive regulation of chromosome segregation|positive regulati…			R-MMU-1640170,R-MMU-2514853,R-MMU-68877,R-MMU-68886,R-MMU-69278	Cell Cycle|Condensation of Prometaphase Chromosomes|Mitotic Prometaphase|M Phase|Cell Cycle, Mitotic
Ccl4	2790.03	380.78	5199.28	13.6571	3.77158	1.04515e-113	5.76789e-112	Up	183.341	147.757	211.702	21.1744	14.7155	21.5645	20303	protein_coding	mmu04064,mmu04060,mmu04061,mmu04620,mmu04623,mmu04062,mmu05163	NF-kappa B signaling pathway|Cytokine-cytokine receptor interaction|Viral protein interaction with cytokine and cytokine receptor|Toll-like receptor signaling pathway|Cytosolic DNA-sensing pathway|Chemokine signaling pathway|Human cytomegalovirus infection	GO:0002548,GO:0005125,GO:0005515,GO:0005576,GO:0005615,GO:0006935,GO:0006954,GO:0006955,GO:0007186,GO:0008009,GO:0030593,GO:0030595,GO:0031726,GO:0031730,GO:0032760,GO:0042802,GO:0043117,GO:0043547,GO:0048020,GO:0048245,GO:0048247,GO:0070098,GO:0070374,GO:0071346,GO:0071347,GO:0071356,GO:0071466	monocyte chemotaxis|cytokine activity|protein binding|extracellular region|extracellular space|chemotaxis|inflammatory response|immune response|G protein-coupled receptor signaling pathway|chemokine activity|neutrophil chemotaxis|leukocyte chemotaxis|CCR1 chemokine receptor binding|CCR5 chemokine receptor binding|positive regulation of tumor necrosis factor production|identical protein binding|po…	WP3632,WP2292,WP5242	Lung fibrosis|Chemokine signaling pathway|Comprehensive IL-17A signaling	R-MMU-162582,R-MMU-372790,R-MMU-373076,R-MMU-375276,R-MMU-380108,R-MMU-388396,R-MMU-418594,R-MMU-500792	Signal Transduction|Signaling by GPCR|Class A/1 (Rhodopsin-like receptors)|Peptide ligand-binding receptors|Chemokine receptors bind chemokines|GPCR downstream signalling|G alpha (i) signalling events|GPCR ligand binding
Cenpa	789.868	1479.71	100.031	0.0677843	-3.8829	4.78904e-113	2.63458e-111	Down	1.70789	1.39756	0.943142	31.2946	29.7974	25.0089	12615	protein_coding			GO:0000132,GO:0000281,GO:0000775,GO:0000779,GO:0000786,GO:0003677,GO:0005634,GO:0005654,GO:0005694,GO:0005721,GO:0030527,GO:0034080,GO:0043505,GO:0046982,GO:0051382,GO:0061638,GO:0061644,GO:0071459	establishment of mitotic spindle orientation|mitotic cytokinesis|chromosome, centromeric region|condensed chromosome, centromeric region|nucleosome|DNA binding|nucleus|nucleoplasm|chromosome|pericentric heterochromatin|structural constituent of chromatin|CENP-A containing chromatin assembly|CENP-A containing nucleosome|protein heterodimerization activity|kinetochore assembly|CENP-A containing chr…			R-MMU-141424,R-MMU-141444,R-MMU-162582,R-MMU-1640170,R-MMU-194315,R-MMU-195258,R-MMU-2467813,R-MMU-2500257,R-MMU-2555396,R-MMU-5663220,R-MMU-606279,R-MMU-68877,R-MMU-68882,R-MMU-68886,R-MMU-69278,R-MMU-69618,R-MMU-69620,R-MMU-73886,R-MMU-774815,R-MMU-9648025,R-MMU-9716542	Amplification of signal from the kinetochores|Amplification of signal from unattached kinetochores via a MAD2 inhibitory signal|Signal Transduction|Cell Cycle|Signaling by Rho GTPases|RHO GTPase Effectors|Separation of Sister Chromatids|Resolution of Sister Chromatid Cohesion|Mitotic Metaphase and Anaphase|RHO GTPases Activate Formins|Deposition of new CENPA-containing nucleosomes at the centrome…
Bcl2a1a	744.157	43.8681	1444.45	32.8989	5.03997	1.73538e-112	9.51665e-111	Up	43.9634	29.4578	51.6171	1.52983	1.96342	1.99837	12044	protein_coding	mmu04064,mmu04210,mmu05202,mmu05221	NF-kappa B signaling pathway|Apoptosis|Transcriptional misregulation in cancer|Acute myeloid leukemia	GO:0001782,GO:0001783,GO:0001836,GO:0002903,GO:0005515,GO:0005737,GO:0005741,GO:0006915,GO:0008053,GO:0008630,GO:0015267,GO:0042803,GO:0042981,GO:0043065,GO:0043066,GO:0044877,GO:0046982,GO:0051400,GO:0097192	B cell homeostasis|B cell apoptotic process|release of cytochrome c from mitochondria|negative regulation of B cell apoptotic process|protein binding|cytoplasm|mitochondrial outer membrane|apoptotic process|mitochondrial fusion|intrinsic apoptotic signaling pathway in response to DNA damage|channel activity|protein homodimerization activity|regulation of apoptotic process|positive regulation of a…
Arhgdib	26780.7	11067.5	42493.8	3.83949	1.94091	3.64516e-112	1.99269e-110	Up	517.389	563.353	579.866	213.96	203.94	207.807	11857	protein_coding	mmu04962,mmu04722	Vasopressin-regulated water reabsorption|Neurotrophin signaling pathway	GO:0003924,GO:0005094,GO:0005096,GO:0005737,GO:0005829,GO:0007266,GO:0016020,GO:0031267,GO:0035023,GO:1901164	GTPase activity|Rho GDP-dissociation inhibitor activity|GTPase activator activity|cytoplasm|cytosol|Rho protein signal transduction|membrane|small GTPase binding|regulation of Rho protein signal transduction|negative regulation of trophoblast cell migration	WP298,WP571	G13 signaling pathway|FAS pathway and stress induction of HSP regulation	R-MMU-162582,R-MMU-194315,R-MMU-8980692,R-MMU-9012999,R-MMU-9013148,R-MMU-9013149,R-MMU-9013407,R-MMU-9013408,R-MMU-9013423,R-MMU-9716542	Signal Transduction|Signaling by Rho GTPases|RHOA GTPase cycle|RHO GTPase cycle|CDC42 GTPase cycle|RAC1 GTPase cycle|RHOH GTPase cycle|RHOG GTPase cycle|RAC3 GTPase cycle|Signaling by Rho GTPases, Miro GTPases and RHOBTB3
Cxcl9	2342.03	2.81343	4681.25	1651.73	10.6898	5.57359e-112	3.03735e-110	Up	45.4284	35.0081	31.1716	0.0199614	0.0576426	0.0192131	17329	protein_coding	mmu04060,mmu04061,mmu04620,mmu04062	Cytokine-cytokine receptor interaction|Viral protein interaction with cytokine and cytokine receptor|Toll-like receptor signaling pathway|Chemokine signaling pathway	GO:0005125,GO:0005576,GO:0005615,GO:0006935,GO:0006952,GO:0006954,GO:0006955,GO:0007189,GO:0008009,GO:0009617,GO:0009897,GO:0030593,GO:0031640,GO:0042127,GO:0045236,GO:0045663,GO:0048248,GO:0051281,GO:0051607,GO:0061844,GO:0070098,GO:0071222,GO:1901741	cytokine activity|extracellular region|extracellular space|chemotaxis|defense response|inflammatory response|immune response|adenylate cyclase-activating G protein-coupled receptor signaling pathway|chemokine activity|response to bacterium|external side of plasma membrane|neutrophil chemotaxis|killing of cells of another organism|regulation of cell population proliferation|CXCR chemokine receptor…	WP2292,WP1253	Chemokine signaling pathway|Type II interferon signaling (IFNG)	R-MMU-162582,R-MMU-372790,R-MMU-373076,R-MMU-375276,R-MMU-380108,R-MMU-388396,R-MMU-418594,R-MMU-500792	Signal Transduction|Signaling by GPCR|Class A/1 (Rhodopsin-like receptors)|Peptide ligand-binding receptors|Chemokine receptors bind chemokines|GPCR downstream signalling|G alpha (i) signalling events|GPCR ligand binding
Agrn	2697.2	1033.22	4361.18	4.22024	2.07732	6.45374e-112	3.50599e-110	Up	7.69121	7.83322	8.24033	2.59456	2.9122	2.63628	11603	protein_coding	mmu04512	ECM-receptor interaction	GO:0001932,GO:0001934,GO:0002162,GO:0005201,GO:0005509,GO:0005515,GO:0005576,GO:0005604,GO:0005615,GO:0005796,GO:0005886,GO:0007009,GO:0007268,GO:0007275,GO:0007416,GO:0007528,GO:0009986,GO:0015031,GO:0016020,GO:0030154,GO:0030548,GO:0032092,GO:0035374,GO:0036122,GO:0042030,GO:0042383,GO:0043083,GO:0043087,GO:0043113,GO:0043395,GO:0043547,GO:0044295,GO:0044325,GO:0045202,GO:0045213,GO:0045887,GO:…	regulation of protein phosphorylation|positive regulation of protein phosphorylation|dystroglycan binding|extracellular matrix structural constituent|calcium ion binding|protein binding|extracellular region|basement membrane|extracellular space|Golgi lumen|plasma membrane|plasma membrane organization|chemical synaptic transmission|multicellular organism development|synapse assembly|neuromuscular …	WP1983,WP2573	Splicing factor NOVA regulated synaptic proteins|Primary focal segmental glomerulosclerosis (FSGS)
Tbc1d13	10178.1	4551.36	15804.9	3.47259	1.79601	1.29101e-111	6.99156e-110	Up	75.6196	75.5059	79.4023	33.582	30.7308	31.6559	70296	protein_coding			GO:0005096,GO:0005515,GO:0005737,GO:0005829,GO:0006886,GO:0016020,GO:0031267,GO:0090630	GTPase activator activity|protein binding|cytoplasm|cytosol|intracellular protein transport|membrane|small GTPase binding|activation of GTPase activity			R-MMU-199991,R-MMU-5653656,R-MMU-8854214,R-MMU-9007101	Membrane Trafficking|Vesicle-mediated transport|TBC/RABGAPs|Rab regulation of trafficking
P2ry14	711.318	169.14	1253.5	7.40879	2.88924	1.91713e-111	1.03501e-109	Up	11.9035	10.1659	11.5797	2.14269	2.40985	2.00809	140795	protein_coding	mmu04080	Neuroactive ligand-receptor interaction	GO:0004930,GO:0005886,GO:0006955,GO:0007165,GO:0007186,GO:0016020,GO:0045028,GO:0061484	G protein-coupled receptor activity|plasma membrane|immune response|signal transduction|G protein-coupled receptor signaling pathway|membrane|G protein-coupled purinergic nucleotide receptor activity|hematopoietic stem cell homeostasis	WP1396,WP189	GPCRs, non-odorant |GPCRs, class A rhodopsin-like	R-MMU-162582,R-MMU-372790,R-MMU-373076,R-MMU-388396,R-MMU-417957,R-MMU-418038,R-MMU-418594,R-MMU-500792	Signal Transduction|Signaling by GPCR|Class A/1 (Rhodopsin-like receptors)|GPCR downstream signalling|P2Y receptors|Nucleotide-like (purinergic) receptors|G alpha (i) signalling events|GPCR ligand binding
Adora2b	1252.4	250.834	2253.96	8.98464	3.16746	2.24595e-111	1.20878e-109	Up	28.7191	24.595	30.9604	4.73275	5.11557	3.72296	11541	protein_coding	mmu04015,mmu04020,mmu04080,mmu04270,mmu05034	Rap1 signaling pathway|Calcium signaling pathway|Neuroactive ligand-receptor interaction|Vascular smooth muscle contraction|Alcoholism	GO:0001609,GO:0001938,GO:0001973,GO:0002882,GO:0004930,GO:0005886,GO:0007165,GO:0007186,GO:0007189,GO:0008284,GO:0008285,GO:0009986,GO:0010575,GO:0010595,GO:0010701,GO:0010753,GO:0010893,GO:0010906,GO:0016020,GO:0019934,GO:0031284,GO:0031668,GO:0032722,GO:0032755,GO:0032966,GO:0033605,GO:0042311,GO:0043303,GO:0043306,GO:0043950,GO:0045202,GO:0060087,GO:0098685,GO:0098978,GO:0099171,GO:1990776	G protein-coupled adenosine receptor activity|positive regulation of endothelial cell proliferation|G protein-coupled adenosine receptor signaling pathway|positive regulation of chronic inflammatory response to non-antigenic stimulus|G protein-coupled receptor activity|plasma membrane|signal transduction|G protein-coupled receptor signaling pathway|adenylate cyclase-activating G protein-coupled r…	WP1396,WP207,WP189	GPCRs, non-odorant |Nucleotide GPCRs|GPCRs, class A rhodopsin-like	R-MMU-162582,R-MMU-372790,R-MMU-373076,R-MMU-388396,R-MMU-392499,R-MMU-417973,R-MMU-418038,R-MMU-418555,R-MMU-500792,R-MMU-5683826	Signal Transduction|Signaling by GPCR|Class A/1 (Rhodopsin-like receptors)|GPCR downstream signalling|Metabolism of proteins|Adenosine P1 receptors|Nucleotide-like (purinergic) receptors|G alpha (s) signalling events|GPCR ligand binding|Surfactant metabolism
Gpr183	477.49	915.694	39.2865	0.0427661	-4.54739	6.32165e-111	3.39184e-109	Down	0.191017	0.408136	0.281291	9.73403	10.3895	9.66048	321019	protein_coding			GO:0002250,GO:0002312,GO:0002313,GO:0002376,GO:0002407,GO:0004930,GO:0005886,GO:0006959,GO:0007165,GO:0007186,GO:0008142,GO:0010818,GO:0016020,GO:0030316,GO:0030595,GO:0030890,GO:0036145,GO:0060326,GO:0061470,GO:0070374,GO:2000458	adaptive immune response|B cell activation involved in immune response|mature B cell differentiation involved in immune response|immune system process|dendritic cell chemotaxis|G protein-coupled receptor activity|plasma membrane|humoral immune response|signal transduction|G protein-coupled receptor signaling pathway|oxysterol binding|T cell chemotaxis|membrane|osteoclast differentiation|leukocyte…	WP1397	GPCRs, odorant	R-MMU-162582,R-MMU-372790,R-MMU-373076,R-MMU-388396,R-MMU-418594,R-MMU-500792	Signal Transduction|Signaling by GPCR|Class A/1 (Rhodopsin-like receptors)|GPCR downstream signalling|G alpha (i) signalling events|GPCR ligand binding
Rnf149	17415	8364.46	26465.6	3.16405	1.66177	2.99233e-110	1.60058e-108	Up	88.0511	85.8643	85.7308	38.9912	37.8292	41.688	67702	protein_coding			GO:0005515,GO:0005737,GO:0005770,GO:0005783,GO:0005794,GO:0006511,GO:0016020,GO:0016740,GO:0031647,GO:0043409,GO:0046872,GO:0061630,GO:0071466	protein binding|cytoplasm|late endosome|endoplasmic reticulum|Golgi apparatus|ubiquitin-dependent protein catabolic process|membrane|transferase activity|regulation of protein stability|negative regulation of MAPK cascade|metal ion binding|ubiquitin protein ligase activity|cellular response to xenobiotic stimulus
H2-M3	2844.62	927.789	4761.44	5.13198	2.35952	9.20957e-110	4.91102e-108	Up	45.8221	40.4083	49.6361	13.3689	12.7992	12.1169	14991	protein_coding	mmu04514,mmu04144,mmu04145,mmu04218,mmu04650,mmu04612,mmu05203,mmu05166,mmu05170,mmu05168,mmu05163,mmu05167,mmu05169,mmu05165,mmu05320,mmu05330,mmu05332,mmu05416,mmu04940	Cell adhesion molecules|Endocytosis|Phagosome|Cellular senescence|Natural killer cell mediated cytotoxicity|Antigen processing and presentation|Viral carcinogenesis|Human T-cell leukemia virus 1 infection|Human immunodeficiency virus 1 infection|Herpes simplex virus 1 infection|Human cytomegalovirus infection|Kaposi sarcoma-associated herpesvirus infection|Epstein-Barr virus infection|Human papil…	GO:0001916,GO:0002237,GO:0002287,GO:0002476,GO:0002477,GO:0002481,GO:0002486,GO:0005102,GO:0005615,GO:0005769,GO:0005886,GO:0006809,GO:0006955,GO:0009897,GO:0032398,GO:0032729,GO:0033106,GO:0042605,GO:0042610,GO:0042742,GO:0042802,GO:0042803,GO:0045429,GO:0045954	positive regulation of T cell mediated cytotoxicity|response to molecule of bacterial origin|alpha-beta T cell activation involved in immune response|antigen processing and presentation of endogenous peptide antigen via MHC class Ib|antigen processing and presentation of exogenous peptide antigen via MHC class Ib|antigen processing and presentation of exogenous protein antigen via MHC class Ib, T…			R-MMU-1236974,R-MMU-1236975,R-MMU-1236977,R-MMU-1280218,R-MMU-168249,R-MMU-168256,R-MMU-198933,R-MMU-2172127,R-MMU-6798695,R-MMU-983169,R-MMU-983170	ER-Phagosome pathway|Antigen processing-Cross presentation|Endosomal/Vacuolar pathway|Adaptive Immune System|Innate Immune System|Immune System|Immunoregulatory interactions between a Lymphoid and a non-Lymphoid cell|DAP12 interactions|Neutrophil degranulation|Class I MHC mediated antigen processing & presentation|Antigen Presentation: Folding, assembly and peptide loading of class I MHC
Nfkbie	2779.78	1069.54	4490.03	4.19803	2.06971	9.56029e-110	5.08245e-108	Up	41.8502	41.1026	44.0273	15.4127	14.996	13.3354	18037	protein_coding	mmu04660,mmu04658,mmu04659,mmu04662,mmu04920,mmu04722,mmu05235,mmu05169	T cell receptor signaling pathway|Th1 and Th2 cell differentiation|Th17 cell differentiation|B cell receptor signaling pathway|Adipocytokine signaling pathway|Neurotrophin signaling pathway|PD-L1 expression and PD-1 checkpoint pathway in cancer|Epstein-Barr virus infection	GO:0001650,GO:0005515,GO:0005654,GO:0005737,GO:0005829,GO:0042942,GO:0045892,GO:0048471	fibrillar center|protein binding|nucleoplasm|cytoplasm|cytosol|D-serine transport|negative regulation of DNA-templated transcription|perinuclear region of cytoplasm	WP1496,WP1254	Oxidative damage response|Apoptosis	R-MMU-1168372,R-MMU-1169091,R-MMU-1280218,R-MMU-168256,R-MMU-983705	Downstream signaling events of B Cell Receptor (BCR)|Activation of NF-kappaB in B cells|Adaptive Immune System|Immune System|Signaling by the B Cell Receptor (BCR)
Serpinb9	1393.25	389.129	2397.38	6.16123	2.62322	5.37697e-109	2.84979e-107	Up	11.2674	8.95519	10.8508	2.42796	2.29515	2.55701	20723	protein_coding	mmu05146	Amoebiasis	GO:0001913,GO:0002020,GO:0002438,GO:0004867,GO:0005515,GO:0005615,GO:0005634,GO:0005654,GO:0005737,GO:0005794,GO:0005829,GO:0006955,GO:0010951,GO:0042270,GO:0042742,GO:0043027,GO:0043066,GO:0062023,GO:0070233	T cell mediated cytotoxicity|protease binding|acute inflammatory response to antigenic stimulus|serine-type endopeptidase inhibitor activity|protein binding|extracellular space|nucleus|nucleoplasm|cytoplasm|Golgi apparatus|cytosol|immune response|negative regulation of endopeptidase activity|protection from natural killer cell mediated cytotoxicity|defense response to bacterium|cysteine-type endo…
Tent4a	2417.79	972.087	3863.5	3.97368	1.99048	8.7763e-109	4.6373e-107	Up	18.8777	18.4301	19.0209	6.33075	7.30898	6.84257	210106	protein_coding	mmu03018	RNA degradation	GO:0000166,GO:0005524,GO:0005634,GO:0005654,GO:0005730,GO:0005737,GO:0005794,GO:0006397,GO:0009410,GO:0016740,GO:0016779,GO:0031123,GO:0031499,GO:0031965,GO:0046872,GO:0060212,GO:0070568,GO:0071076,GO:1905870,GO:1990817	nucleotide binding|ATP binding|nucleus|nucleoplasm|nucleolus|cytoplasm|Golgi apparatus|mRNA processing|response to xenobiotic stimulus|transferase activity|nucleotidyltransferase activity|RNA 3'-end processing|TRAMP complex|nuclear membrane|metal ion binding|negative regulation of nuclear-transcribed mRNA poly(A) tail shortening|guanylyltransferase activity|RNA 3' uridylation|positive regulation …
Trem2	15031.1	23880	6182.2	0.258886	-1.94961	1.44847e-108	7.63037e-107	Down	123.377	130.988	117.855	724.951	634.3	717.133	83433	protein_coding	mmu04380	Osteoclast differentiation	GO:0001530,GO:0001540,GO:0001774,GO:0001786,GO:0001934,GO:0002282,GO:0002588,GO:0002862,GO:0002931,GO:0004888,GO:0005515,GO:0005543,GO:0005576,GO:0005886,GO:0006910,GO:0006911,GO:0007613,GO:0008035,GO:0008289,GO:0008429,GO:0009986,GO:0010468,GO:0010507,GO:0010628,GO:0010822,GO:0010875,GO:0010887,GO:0010891,GO:0010983,GO:0016020,GO:0019209,GO:0019216,GO:0030169,GO:0030316,GO:0031663,GO:0032006,GO:…	lipopolysaccharide binding|amyloid-beta binding|microglial cell activation|phosphatidylserine binding|positive regulation of protein phosphorylation|microglial cell activation involved in immune response|positive regulation of antigen processing and presentation of peptide antigen via MHC class II|negative regulation of inflammatory response to antigenic stimulus|response to ischemia|transmembran…	WP3626	Microglia pathogen phagocytosis pathway	R-MMU-1266738,R-MMU-1280218,R-MMU-168249,R-MMU-168256,R-MMU-198933,R-MMU-2172127,R-MMU-2424491,R-MMU-373755,R-MMU-416700,R-MMU-422475,R-MMU-9675108	Developmental Biology|Adaptive Immune System|Innate Immune System|Immune System|Immunoregulatory interactions between a Lymphoid and a non-Lymphoid cell|DAP12 interactions|DAP12 signaling|Semaphorin interactions|Other semaphorin interactions|Axon guidance|Nervous system development
Nod2	928.874	170.04	1687.71	9.92763	3.31145	1.94823e-108	1.0232e-106	Up	7.95415	8.00625	8.81627	1.21066	0.963186	1.43281	257632	protein_coding	mmu04668,mmu04621,mmu05152,mmu05321	TNF signaling pathway|NOD-like receptor signaling pathway|Tuberculosis|Inflammatory bowel disease	GO:0000165,GO:0000166,GO:0001659,GO:0002221,GO:0002227,GO:0002250,GO:0002253,GO:0002376,GO:0002381,GO:0002606,GO:0002710,GO:0002720,GO:0002732,GO:0002815,GO:0002830,GO:0002862,GO:0002925,GO:0003779,GO:0005515,GO:0005524,GO:0005737,GO:0005739,GO:0005794,GO:0005829,GO:0005856,GO:0005886,GO:0006909,GO:0006914,GO:0006952,GO:0006954,GO:0006963,GO:0006965,GO:0007165,GO:0007249,GO:0007254,GO:0008284,GO:…	MAPK cascade|nucleotide binding|temperature homeostasis|pattern recognition receptor signaling pathway|innate immune response in mucosa|adaptive immune response|activation of immune response|immune system process|immunoglobulin production involved in immunoglobulin-mediated immune response|positive regulation of dendritic cell antigen processing and presentation|negative regulation of T cell medi…
Tnfaip3	5083.57	1276.68	8890.45	6.96352	2.79982	2.78028e-108	1.45579e-106	Up	43.4438	36.5924	48.2178	8.39842	8.24759	9.97014	21929	protein_coding	mmu04064,mmu04668,mmu04217,mmu04621,mmu04657,mmu05162,mmu05169	NF-kappa B signaling pathway|TNF signaling pathway|Necroptosis|NOD-like receptor signaling pathway|IL-17 signaling pathway|Measles|Epstein-Barr virus infection	GO:0001922,GO:0002020,GO:0002237,GO:0002315,GO:0002632,GO:0002634,GO:0002637,GO:0002677,GO:0003677,GO:0003824,GO:0004842,GO:0004843,GO:0005515,GO:0005634,GO:0005737,GO:0005764,GO:0006508,GO:0006915,GO:0006954,GO:0007010,GO:0008152,GO:0008233,GO:0008234,GO:0008270,GO:0009611,GO:0010507,GO:0016477,GO:0016579,GO:0016740,GO:0016787,GO:0019900,GO:0030177,GO:0031397,GO:0032088,GO:0032495,GO:0032691,GO:…	B-1 B cell homeostasis|protease binding|response to molecule of bacterial origin|marginal zone B cell differentiation|negative regulation of granuloma formation|regulation of germinal center formation|regulation of immunoglobulin production|negative regulation of chronic inflammatory response|DNA binding|catalytic activity|ubiquitin-protein transferase activity|cysteine-type deubiquitinase activi…			R-MMU-162582,R-MMU-168249,R-MMU-168256,R-MMU-168638,R-MMU-168643,R-MMU-168928,R-MMU-392499,R-MMU-5357786,R-MMU-5357905,R-MMU-5357956,R-MMU-5688426,R-MMU-5689896,R-MMU-597592,R-MMU-73887,R-MMU-75893,R-MMU-936440	Signal Transduction|Innate Immune System|Immune System|NOD1/2 Signaling Pathway|Nucleotide-binding domain, leucine rich repeat containing receptor (NLR) signaling pathways|DDX58/IFIH1-mediated induction of interferon-alpha/beta|Metabolism of proteins|TNFR1-induced proapoptotic signaling|Regulation of TNFR1 signaling|TNFR1-induced NF-kappa-B signaling pathway|Deubiquitination|Ovarian tumor domain …
Deptor	459.55	863.454	55.6458	0.0645217	-3.95407	5.047e-108	2.63475e-106	Down	0.174878	0.122738	0.145987	3.5365	3.01158	3.37175	97998	protein_coding	mmu04150,mmu04140	mTOR signaling pathway|Autophagy - animal	GO:0004860,GO:0005765,GO:0006469,GO:0010508,GO:0030291,GO:0032007,GO:0035556,GO:0045792,GO:0070300,GO:1903940,GO:1904262,GO:2001236	protein kinase inhibitor activity|lysosomal membrane|negative regulation of protein kinase activity|positive regulation of autophagy|protein serine/threonine kinase inhibitor activity|negative regulation of TOR signaling|intracellular signal transduction|negative regulation of cell size|phosphatidic acid binding|negative regulation of TORC2 signaling|negative regulation of TORC1 signaling|regulat…
Nupr1	1794.72	542.889	3046.56	5.60995	2.48799	5.12115e-108	2.66545e-106	Up	111.125	109.694	114.785	26.1687	33.4368	26.8817	56312	protein_coding	mmu05202	Transcriptional misregulation in cancer	GO:0002526,GO:0003677,GO:0003682,GO:0003713,GO:0005515,GO:0005634,GO:0005654,GO:0005737,GO:0006473,GO:0008285,GO:0008584,GO:0009636,GO:0010506,GO:0010507,GO:0010667,GO:0010698,GO:0031401,GO:0032993,GO:0035914,GO:0042771,GO:0043066,GO:0043433,GO:0043525,GO:0044346,GO:0045171,GO:0045786,GO:0045787,GO:0045820,GO:0048144,GO:0048147,GO:0048471,GO:0050680,GO:0062099,GO:0065003,GO:0150078,GO:1901800,GO:…	acute inflammatory response|DNA binding|chromatin binding|transcription coactivator activity|protein binding|nucleus|nucleoplasm|cytoplasm|protein acetylation|negative regulation of cell population proliferation|male gonad development|response to toxic substance|regulation of autophagy|negative regulation of autophagy|negative regulation of cardiac muscle cell apoptotic process|acetyltransferase …
Pid1	16396.5	6999.56	25793.4	3.68509	1.8817	9.46139e-108	4.90976e-106	Up	188.601	198.103	180.627	80.9835	70.5945	70.8485	98496	protein_coding			GO:0001933,GO:0005515,GO:0005737,GO:0010628,GO:0042127,GO:0044320,GO:0045944,GO:0046325,GO:0046627,GO:0051881,GO:0070346,GO:0070584,GO:0071345,GO:0071354,GO:0071356,GO:0071398,GO:1903077,GO:2000377,GO:2000379,GO:2001170,GO:2001171	negative regulation of protein phosphorylation|protein binding|cytoplasm|positive regulation of gene expression|regulation of cell population proliferation|cellular response to leptin stimulus|positive regulation of transcription by RNA polymerase II|negative regulation of glucose import|negative regulation of insulin receptor signaling pathway|regulation of mitochondrial membrane potential|posit…
Phyh	2063.62	852.375	3274.87	3.84166	1.94173	3.11078e-107	1.60946e-105	Up	49.4147	53.3397	50.4485	18.8638	19.502	19.2737	16922	protein_coding	mmu04146	Peroxisome	GO:0001561,GO:0003824,GO:0005515,GO:0005739,GO:0005777,GO:0005782,GO:0006103,GO:0006720,GO:0008198,GO:0016491,GO:0019606,GO:0031406,GO:0031418,GO:0046872,GO:0048244,GO:0051213,GO:0097089,GO:0097731	fatty acid alpha-oxidation|catalytic activity|protein binding|mitochondrion|peroxisome|peroxisomal matrix|2-oxoglutarate metabolic process|isoprenoid metabolic process|ferrous iron binding|oxidoreductase activity|2-oxobutyrate catabolic process|carboxylic acid binding|L-ascorbic acid binding|metal ion binding|phytanoyl-CoA dioxygenase activity|dioxygenase activity|methyl-branched fatty acid metab…			R-MMU-1430728,R-MMU-389599,R-MMU-390918,R-MMU-556833,R-MMU-8978868,R-MMU-9033241,R-MMU-9609507	Metabolism|Alpha-oxidation of phytanate|Peroxisomal lipid metabolism|Metabolism of lipids|Fatty acid metabolism|Peroxisomal protein import|Protein localization
Psme2	7963.7	2037.96	13889.4	6.81525	2.76877	5.59812e-107	2.88777e-105	Up	335.824	266.729	377.304	70.8379	71.9283	65.2117	19188	protein_coding	mmu03050,mmu04612	Proteasome|Antigen processing and presentation	GO:0005515,GO:0005654,GO:0005737,GO:0010950,GO:0019884,GO:0042802,GO:0061133,GO:0061136,GO:2000045	protein binding|nucleoplasm|cytoplasm|positive regulation of endopeptidase activity|antigen processing and presentation of exogenous antigen|identical protein binding|endopeptidase activator activity|regulation of proteasomal protein catabolic process|regulation of G1/S transition of mitotic cell cycle	WP519	Proteasome degradation	R-MMU-1168372,R-MMU-1169091,R-MMU-1234174,R-MMU-1234176,R-MMU-1236975,R-MMU-1236978,R-MMU-1257604,R-MMU-1280215,R-MMU-1280218,R-MMU-1430728,R-MMU-162582,R-MMU-1640170,R-MMU-168249,R-MMU-168256,R-MMU-174084,R-MMU-174143,R-MMU-174154,R-MMU-174178,R-MMU-174184,R-MMU-176409,R-MMU-176814,R-MMU-179419,R-MMU-187577,R-MMU-195253,R-MMU-195721,R-MMU-201681,R-MMU-202403,R-MMU-202424,R-MMU-212436,R-MMU-22627…	Downstream signaling events of B Cell Receptor (BCR)|Activation of NF-kappaB in B cells|Cellular response to hypoxia|Oxygen-dependent proline hydroxylation of Hypoxia-inducible Factor Alpha|Antigen processing-Cross presentation|Cross-presentation of soluble exogenous antigens (endosomes)|PIP3 activates AKT signaling|Cytokine Signaling in Immune system|Adaptive Immune System|Metabolism|Signal Tran…
Gpr18	575.817	30.6857	1120.95	36.5646	5.19238	8.72571e-107	4.4878e-105	Up	16.4644	17.3824	20.3393	0.671911	0.391975	1.07787	110168	protein_coding			GO:0002300,GO:0002305,GO:0002689,GO:0004930,GO:0005886,GO:0007165,GO:0007186,GO:0007200,GO:0016020,GO:0031410,GO:0032720,GO:0035025	CD8-positive, alpha-beta intraepithelial T cell differentiation|CD8-positive, gamma-delta intraepithelial T cell differentiation|negative regulation of leukocyte chemotaxis|G protein-coupled receptor activity|plasma membrane|signal transduction|G protein-coupled receptor signaling pathway|phospholipase C-activating G protein-coupled receptor signaling pathway|membrane|cytoplasmic vesicle|negative…	WP1396	GPCRs, non-odorant	R-MMU-162582,R-MMU-372790,R-MMU-373076,R-MMU-388396,R-MMU-418594,R-MMU-500792	Signal Transduction|Signaling by GPCR|Class A/1 (Rhodopsin-like receptors)|GPCR downstream signalling|G alpha (i) signalling events|GPCR ligand binding
Zc3h12a	4474.85	1506.17	7443.54	4.94245	2.30523	9.43808e-107	4.83987e-105	Up	59.0399	62.3974	61.5209	20.4353	16.8845	16.2169	230738	protein_coding			GO:0000184,GO:0000932,GO:0001525,GO:0001933,GO:0002230,GO:0002376,GO:0002757,GO:0003677,GO:0003682,GO:0003723,GO:0003729,GO:0003730,GO:0004518,GO:0004519,GO:0004521,GO:0004532,GO:0004540,GO:0004843,GO:0005515,GO:0005634,GO:0005654,GO:0005737,GO:0005783,GO:0005791,GO:0005856,GO:0006402,GO:0006915,GO:0006954,GO:0006974,GO:0007275,GO:0007399,GO:0010468,GO:0010508,GO:0010587,GO:0010595,GO:0010628,GO:…	nuclear-transcribed mRNA catabolic process, nonsense-mediated decay|P-body|angiogenesis|negative regulation of protein phosphorylation|positive regulation of defense response to virus by host|immune system process|immune response-activating signaling pathway|DNA binding|chromatin binding|RNA binding|mRNA binding|mRNA 3'-UTR binding|nuclease activity|endonuclease activity|RNA endonuclease activity…
Bub1b	761.136	1351.52	170.75	0.126439	-2.98348	1.78956e-106	9.14992e-105	Down	1.23659	0.976391	0.995698	11.8261	13.5372	11.2614	12236	protein_coding	mmu04110,mmu05166	Cell cycle|Human T-cell leukemia virus 1 infection	GO:0000166,GO:0000775,GO:0000776,GO:0000940,GO:0004672,GO:0004674,GO:0005515,GO:0005524,GO:0005634,GO:0005694,GO:0005737,GO:0005819,GO:0005829,GO:0006468,GO:0006915,GO:0007049,GO:0007091,GO:0007094,GO:0016301,GO:0016310,GO:0016740,GO:0033597,GO:0048471,GO:0051301,GO:0051754,GO:0071459	nucleotide binding|chromosome, centromeric region|kinetochore|outer kinetochore|protein kinase activity|protein serine/threonine kinase activity|protein binding|ATP binding|nucleus|chromosome|cytoplasm|spindle|cytosol|protein phosphorylation|apoptotic process|cell cycle|metaphase/anaphase transition of mitotic cell cycle|mitotic spindle assembly checkpoint signaling|kinase activity|phosphorylatio…			R-MMU-141405,R-MMU-141424,R-MMU-141430,R-MMU-141444,R-MMU-162582,R-MMU-1640170,R-MMU-174143,R-MMU-174184,R-MMU-176408,R-MMU-176409,R-MMU-176814,R-MMU-179409,R-MMU-179419,R-MMU-194315,R-MMU-195258,R-MMU-2467813,R-MMU-2500257,R-MMU-2555396,R-MMU-453276,R-MMU-5663220,R-MMU-68877,R-MMU-68882,R-MMU-68886,R-MMU-69278,R-MMU-69618,R-MMU-69620,R-MMU-9648025,R-MMU-9716542	Inhibition of the proteolytic activity of APC/C required for the onset of anaphase by mitotic spindle checkpoint components|Amplification of signal from the kinetochores|Inactivation of APC/C via direct inhibition of the APC/C complex|Amplification of signal from unattached kinetochores via a MAD2 inhibitory signal|Signal Transduction|Cell Cycle|APC/C-mediated degradation of cell cycle proteins|C…
Jag1	1717.13	482.719	2951.55	6.11284	2.61184	2.05314e-106	1.04668e-104	Up	5.70308	6.06275	5.61061	1.15808	1.40532	1.541	16449	protein_coding	mmu04330,mmu04371,mmu04668,mmu04658,mmu05200,mmu05207,mmu05224,mmu05165,mmu01522	Notch signaling pathway|Apelin signaling pathway|TNF signaling pathway|Th1 and Th2 cell differentiation|Pathways in cancer|Chemical carcinogenesis - receptor activation|Breast cancer|Human papillomavirus infection|Endocrine resistance	GO:0001953,GO:0001974,GO:0002011,GO:0002085,GO:0002456,GO:0003184,GO:0003215,GO:0005112,GO:0005509,GO:0005515,GO:0005543,GO:0005886,GO:0005912,GO:0007154,GO:0007219,GO:0007275,GO:0009887,GO:0010628,GO:0016020,GO:0016324,GO:0022408,GO:0030182,GO:0030336,GO:0032495,GO:0035909,GO:0042127,GO:0042491,GO:0043010,GO:0045177,GO:0045596,GO:0045599,GO:0045602,GO:0045639,GO:0045665,GO:0045669,GO:0045747,GO:…	negative regulation of cell-matrix adhesion|blood vessel remodeling|morphogenesis of an epithelial sheet|inhibition of neuroepithelial cell differentiation|T cell mediated immunity|pulmonary valve morphogenesis|cardiac right ventricle morphogenesis|Notch binding|calcium ion binding|protein binding|phospholipid binding|plasma membrane|adherens junction|cell communication|Notch signaling pathway|mu…	WP2573,WP265,WP29	Primary focal segmental glomerulosclerosis (FSGS)|Delta-Notch signaling pathway|Notch signaling pathway	R-MMU-157118,R-MMU-162582,R-MMU-194315,R-MMU-9012852,R-MMU-9012999,R-MMU-9013149,R-MMU-9013423,R-MMU-9013507,R-MMU-9716542	Signaling by NOTCH|Signal Transduction|Signaling by Rho GTPases|Signaling by NOTCH3|RHO GTPase cycle|RAC1 GTPase cycle|RAC3 GTPase cycle|NOTCH3 Activation and Transmission of Signal to the Nucleus|Signaling by Rho GTPases, Miro GTPases and RHOBTB3
Tdrd7	4279.65	1672.19	6887.12	4.11887	2.04225	2.06206e-105	1.04815e-103	Up	17.4198	16.6031	17.9931	6.55389	5.57194	6.12482	100121	protein_coding			GO:0002089,GO:0003723,GO:0003729,GO:0005515,GO:0005737,GO:0007275,GO:0007281,GO:0007283,GO:0010608,GO:0030154,GO:0030719,GO:0033391,GO:0034587,GO:0035770,GO:0043186,GO:0070306,GO:1990904	lens morphogenesis in camera-type eye|RNA binding|mRNA binding|protein binding|cytoplasm|multicellular organism development|germ cell development|spermatogenesis|post-transcriptional regulation of gene expression|cell differentiation|P granule organization|chromatoid body|piRNA processing|ribonucleoprotein granule|P granule|lens fiber cell differentiation|ribonucleoprotein complex	WP310	mRNA processing
Socs1	1147.37	139.562	2155.19	15.4433	3.94891	3.46058e-105	1.7539e-103	Up	36.7604	31.4224	42.6253	4.0029	3.97802	2.41583	12703	protein_coding	mmu04120,mmu04630,mmu04910,mmu04917,mmu04935,mmu04380,mmu05206,mmu05145,mmu04930	Ubiquitin mediated proteolysis|JAK-STAT signaling pathway|Insulin signaling pathway|Prolactin signaling pathway|Growth hormone synthesis, secretion and action|Osteoclast differentiation|MicroRNAs in cancer|Toxoplasmosis|Type II diabetes mellitus	GO:0001817,GO:0001932,GO:0005159,GO:0005515,GO:0005634,GO:0005654,GO:0005829,GO:0005942,GO:0007259,GO:0009968,GO:0010533,GO:0019210,GO:0019221,GO:0019901,GO:0030225,GO:0031410,GO:0035556,GO:0036464,GO:0042509,GO:0042532,GO:0043372,GO:0043377,GO:0045444,GO:0045591,GO:0046425,GO:0046426,GO:0046627,GO:0046854,GO:0046935,GO:0071230,GO:0071345,GO:0071407,GO:1904898,GO:2000271	regulation of cytokine production|regulation of protein phosphorylation|insulin-like growth factor receptor binding|protein binding|nucleus|nucleoplasm|cytosol|phosphatidylinositol 3-kinase complex|receptor signaling pathway via JAK-STAT|negative regulation of signal transduction|regulation of activation of Janus kinase activity|kinase inhibitor activity|cytokine-mediated signaling pathway|protei…	WP572,WP578,WP1249,WP450,WP151,WP407,WP65,WP3855,WP1253,WP447	EGFR1 signaling pathway|Leptin-insulin signaling overlap|EPO receptor signaling|IL-2 signaling pathway|IL-5 signaling pathway|Kit receptor signaling pathway|Insulin signaling|Dysregulated miRNA targeting in insulin/PI3K-AKT signaling|Type II interferon signaling (IFNG)|Adipogenesis genes	R-MMU-1280215,R-MMU-1280218,R-MMU-168256,R-MMU-449147,R-MMU-6785807,R-MMU-877300,R-MMU-877312,R-MMU-909733,R-MMU-913531,R-MMU-9674555,R-MMU-9705462,R-MMU-983168,R-MMU-983169	Cytokine Signaling in Immune system|Adaptive Immune System|Immune System|Signaling by Interleukins|Interleukin-4 and Interleukin-13 signaling|Interferon gamma signaling|Regulation of IFNG signaling|Interferon alpha/beta signaling|Interferon Signaling|Signaling by CSF3 (G-CSF)|Inactivation of CSF3 (G-CSF) signaling|Antigen processing: Ubiquitination & Proteasome degradation|Class I MHC mediated an…
Lcn2	47809.4	124.502	95494.3	766.772	9.58265	4.55067e-104	2.29967e-102	Up	2426.51	2293.75	2987.13	2.00545	6.21646	6.31426	16819	protein_coding	mmu04657	IL-17 signaling pathway	GO:0002020,GO:0002376,GO:0005506,GO:0005515,GO:0005576,GO:0005615,GO:0005829,GO:0006811,GO:0006915,GO:0007614,GO:0007616,GO:0009410,GO:0009615,GO:0009617,GO:0009635,GO:0010595,GO:0010628,GO:0015891,GO:0031346,GO:0031410,GO:0034755,GO:0036094,GO:0042742,GO:0042802,GO:0043065,GO:0043525,GO:0045087,GO:0070301,GO:0097192,GO:0110090,GO:0110091,GO:0120162,GO:0140315,GO:1903428,GO:1903981,GO:1904440,GO:…	protease binding|immune system process|iron ion binding|protein binding|extracellular region|extracellular space|cytosol|monoatomic ion transport|apoptotic process|short-term memory|long-term memory|response to xenobiotic stimulus|response to virus|response to bacterium|response to herbicide|positive regulation of endothelial cell migration|positive regulation of gene expression|siderophore trans…			R-MMU-168249,R-MMU-168256,R-MMU-382551,R-MMU-6798695,R-MMU-6799990,R-MMU-6803157,R-MMU-917937	Innate Immune System|Immune System|Transport of small molecules|Neutrophil degranulation|Metal sequestration by antimicrobial proteins|Antimicrobial peptides|Iron uptake and transport
Mmp14	32473.6	9472.69	55474.4	5.85614	2.54995	9.63446e-104	4.85465e-102	Up	316.328	336.971	352.307	78.5149	98.1244	71.9739	17387	protein_coding	mmu04668,mmu04912,mmu04928	TNF signaling pathway|GnRH signaling pathway|Parathyroid hormone synthesis, secretion and action	GO:0001501,GO:0001503,GO:0001958,GO:0004175,GO:0004222,GO:0005178,GO:0005615,GO:0005634,GO:0005737,GO:0005829,GO:0005886,GO:0006508,GO:0008233,GO:0008237,GO:0008270,GO:0009725,GO:0010831,GO:0010954,GO:0016020,GO:0016477,GO:0016787,GO:0030198,GO:0030307,GO:0030324,GO:0030335,GO:0030574,GO:0031012,GO:0031410,GO:0031638,GO:0035988,GO:0044354,GO:0045111,GO:0045579,GO:0045746,GO:0046872,GO:0048701,GO:…	skeletal system development|ossification|endochondral ossification|endopeptidase activity|metalloendopeptidase activity|integrin binding|extracellular space|nucleus|cytoplasm|cytosol|plasma membrane|proteolysis|peptidase activity|metallopeptidase activity|zinc ion binding|response to hormone|positive regulation of myotube differentiation|positive regulation of protein processing|membrane|cell mig…	WP441,WP5242	Matrix metalloproteinases|Comprehensive IL-17A signaling	R-MMU-1442490,R-MMU-1474228,R-MMU-1474244,R-MMU-1592389	Collagen degradation|Degradation of the extracellular matrix|Extracellular matrix organization|Activation of Matrix Metalloproteinases
Nt5c3	1799.21	408.936	3189.48	7.79907	2.9633	1.74944e-103	8.78969e-102	Up	41.6123	28.5317	37.7748	6.55985	7.07966	6.3276	107569	protein_coding	mmu00240	Pyrimidine metabolism	GO:0000166,GO:0000287,GO:0005654,GO:0005737,GO:0005739,GO:0005783,GO:0005829,GO:0006248,GO:0006249,GO:0008253,GO:0009117,GO:0016604,GO:0016740,GO:0016787,GO:0046050,GO:0046074,GO:0046079,GO:0046085,GO:0046872,GO:0051607,GO:0106411	nucleotide binding|magnesium ion binding|nucleoplasm|cytoplasm|mitochondrion|endoplasmic reticulum|cytosol|CMP catabolic process|dCMP catabolic process|5'-nucleotidase activity|nucleotide metabolic process|nuclear body|transferase activity|hydrolase activity|UMP catabolic process|dTMP catabolic process|dUMP catabolic process|adenosine metabolic process|metal ion binding|defense response to virus|…	WP2185	Purine metabolism	R-MMU-1430728,R-MMU-15869,R-MMU-73621,R-MMU-8956319	Metabolism|Metabolism of nucleotides|Pyrimidine catabolism|Nucleotide catabolism
Gm30474	538.233	10.1466	1066.32	104.626	6.7091	1.9557e-103	9.79766e-102	Up	8.12544	4.76883	7.14948	0.0472985	0.121408	0.106226	102632387	non_coding
Fth1	949802	376475	1.52313e+06	4.04576	2.01641	3.97223e-103	1.98429e-101	Up	35628.8	38571	37270.1	12887.8	12365.4	14561.5	14319	protein_coding	mmu04216,mmu04217,mmu04978	Ferroptosis|Necroptosis|Mineral absorption	GO:0004322,GO:0005506,GO:0005576,GO:0005737,GO:0005739,GO:0006826,GO:0006879,GO:0006880,GO:0008198,GO:0008199,GO:0016491,GO:0042802,GO:0044754,GO:0046872,GO:0048147,GO:0071682,GO:0140315	ferroxidase activity|iron ion binding|extracellular region|cytoplasm|mitochondrion|iron ion transport|intracellular iron ion homeostasis|intracellular sequestering of iron ion|ferrous iron binding|ferric iron binding|oxidoreductase activity|identical protein binding|autolysosome|metal ion binding|negative regulation of fibroblast proliferation|endocytic vesicle lumen|iron ion sequestering activity	WP1596	Iron homeostasis	R-MMU-168249,R-MMU-168256,R-MMU-199991,R-MMU-199992,R-MMU-382551,R-MMU-432722,R-MMU-5653656,R-MMU-6798695,R-MMU-917937	Innate Immune System|Immune System|Membrane Trafficking|trans-Golgi Network Vesicle Budding|Transport of small molecules|Golgi Associated Vesicle Biogenesis|Vesicle-mediated transport|Neutrophil degranulation|Iron uptake and transport
Mcoln2	1829.92	772.46	2887.38	3.73783	1.9022	2.31194e-102	1.1516e-100	Up	15.0642	14.2151	14.958	5.66616	5.49743	5.93095	68279	protein_coding	mmu04020	Calcium signaling pathway	GO:0002250,GO:0002376,GO:0005261,GO:0005262,GO:0005764,GO:0005765,GO:0005768,GO:0005886,GO:0006811,GO:0006816,GO:0015031,GO:0016020,GO:0032722,GO:0042802,GO:0045087,GO:0055037,GO:0070588,GO:0071639,GO:0071642,GO:0071651,GO:0072345,GO:1905517,GO:1990266,GO:2000341,GO:2000343	adaptive immune response|immune system process|monoatomic cation channel activity|calcium channel activity|lysosome|lysosomal membrane|endosome|plasma membrane|monoatomic ion transport|calcium ion transport|protein transport|membrane|positive regulation of chemokine production|identical protein binding|innate immune response|recycling endosome|calcium ion transmembrane transport|positive regulati…			R-MMU-2672351,R-MMU-3295583,R-MMU-382551,R-MMU-983712	Stimuli-sensing channels|TRP channels|Transport of small molecules|Ion channel transport
Nrp1	5772.91	8968.76	2577.06	0.287357	-1.79908	4.21448e-102	2.09327e-100	Down	6.33114	6.37574	5.57391	30.6201	29.2302	31.9548	18186	protein_coding	mmu04360,mmu05166,mmu05171	Axon guidance|Human T-cell leukemia virus 1 infection|Coronavirus disease - COVID-19	GO:0001525,GO:0001569,GO:0001570,GO:0001755,GO:0001764,GO:0002040,GO:0002042,GO:0003148,GO:0003253,GO:0005021,GO:0005096,GO:0005515,GO:0005737,GO:0005739,GO:0005769,GO:0005829,GO:0005883,GO:0005886,GO:0005925,GO:0006930,GO:0007229,GO:0007275,GO:0007399,GO:0007411,GO:0007413,GO:0007507,GO:0008045,GO:0008201,GO:0009611,GO:0009986,GO:0010595,GO:0016020,GO:0016358,GO:0017154,GO:0019838,GO:0019901,GO:…	angiogenesis|branching involved in blood vessel morphogenesis|vasculogenesis|neural crest cell migration|neuron migration|sprouting angiogenesis|cell migration involved in sprouting angiogenesis|outflow tract septum morphogenesis|cardiac neural crest cell migration involved in outflow tract morphogenesis|vascular endothelial growth factor receptor activity|GTPase activator activity|protein bindin…			R-MMU-1266738,R-MMU-162582,R-MMU-194138,R-MMU-194306,R-MMU-373755,R-MMU-373760,R-MMU-399954,R-MMU-399955,R-MMU-399956,R-MMU-422475,R-MMU-445144,R-MMU-9006934,R-MMU-9675108	Developmental Biology|Signal Transduction|Signaling by VEGF|Neurophilin interactions with VEGF and VEGFR|Semaphorin interactions|L1CAM interactions|Sema3A PAK dependent Axon repulsion|SEMA3A-Plexin repulsion signaling by inhibiting Integrin adhesion|CRMPs in Sema3A signaling|Axon guidance|Signal transduction by L1|Signaling by Receptor Tyrosine Kinases|Nervous system development
Cxcl16	14638	7120.78	22155.3	3.11136	1.63754	5.40616e-102	2.67751e-100	Up	338.061	338.267	347.021	162.603	150.778	161.928	66102	protein_coding	mmu04060,mmu04062	Cytokine-cytokine receptor interaction|Chemokine signaling pathway	GO:0005041,GO:0005044,GO:0005125,GO:0005615,GO:0006898,GO:0006935,GO:0007165,GO:0008009,GO:0010818,GO:0016020,GO:0030307,GO:0030335,GO:0034097,GO:0034341,GO:0034612,GO:0042379,GO:0048247,GO:0060326,GO:0071222	low-density lipoprotein particle receptor activity|scavenger receptor activity|cytokine activity|extracellular space|receptor-mediated endocytosis|chemotaxis|signal transduction|chemokine activity|T cell chemotaxis|membrane|positive regulation of cell growth|positive regulation of cell migration|response to cytokine|response to type II interferon|response to tumor necrosis factor|chemokine recept…	WP2292,WP3625	Chemokine signaling pathway|Tyrobp causal network in microglia	R-MMU-162582,R-MMU-372790,R-MMU-373076,R-MMU-375276,R-MMU-380108,R-MMU-388396,R-MMU-418594,R-MMU-500792	Signal Transduction|Signaling by GPCR|Class A/1 (Rhodopsin-like receptors)|Peptide ligand-binding receptors|Chemokine receptors bind chemokines|GPCR downstream signalling|G alpha (i) signalling events|GPCR ligand binding
Ifi205	5707.43	11.6439	11403.2	979.971	9.9366	1.29555e-101	6.39825e-100	Up	169.59	93.4178	146.867	0.271253	0.246594	0.0870282	226695	protein_coding			GO:0002218,GO:0003690,GO:0005634,GO:0005654,GO:0005730,GO:0005737,GO:0005829,GO:0008134,GO:0009617,GO:0031625,GO:0032991,GO:0035458,GO:0042802,GO:0043231	activation of innate immune response|double-stranded DNA binding|nucleus|nucleoplasm|nucleolus|cytoplasm|cytosol|transcription factor binding|response to bacterium|ubiquitin protein ligase binding|protein-containing complex|cellular response to interferon-beta|identical protein binding|intracellular membrane-bounded organelle			R-MMU-168249,R-MMU-168256,R-MMU-6798695	Innate Immune System|Immune System|Neutrophil degranulation
Pirb	22918.2	9283.1	36553.3	3.93761	1.97732	3.40985e-101	1.67923e-99	Up	301.571	311.346	308.071	109.334	104.221	124.322	18733	protein_coding	mmu04662,mmu04380	B cell receptor signaling pathway|Osteoclast differentiation	GO:0001540,GO:0001782,GO:0002250,GO:0002376,GO:0005515,GO:0005615,GO:0005737,GO:0005886,GO:0007611,GO:0008157,GO:0009897,GO:0009986,GO:0016020,GO:0019221,GO:0019724,GO:0023025,GO:0023029,GO:0030107,GO:0030109,GO:0032393,GO:0032394,GO:0032396,GO:0035307,GO:0042169,GO:0042288,GO:0042803,GO:0043011,GO:0044877,GO:0045671,GO:0050839,GO:0051248,GO:1900271,GO:1900454	amyloid-beta binding|B cell homeostasis|adaptive immune response|immune system process|protein binding|extracellular space|cytoplasm|plasma membrane|learning or memory|protein phosphatase 1 binding|external side of plasma membrane|cell surface|membrane|cytokine-mediated signaling pathway|B cell mediated immunity|MHC class Ib protein complex binding|MHC class Ib protein binding|HLA-A specific inhi…	WP2432	Spinal cord injury	R-MMU-168249,R-MMU-168256,R-MMU-6798695	Innate Immune System|Immune System|Neutrophil degranulation
Lif	1395.08	340.33	2449.82	7.1952	2.84703	1.34691e-100	6.6143e-99	Up	10.1841	9.67019	10.4312	1.61107	2.20107	2.26598	16878	protein_coding	mmu04630,mmu04668,mmu04060,mmu04550	JAK-STAT signaling pathway|TNF signaling pathway|Cytokine-cytokine receptor interaction|Signaling pathways regulating pluripotency of stem cells	GO:0000902,GO:0001666,GO:0001974,GO:0005102,GO:0005125,GO:0005146,GO:0005576,GO:0005615,GO:0005829,GO:0006955,GO:0007260,GO:0007566,GO:0008083,GO:0008283,GO:0008284,GO:0008285,GO:0010467,GO:0010628,GO:0010976,GO:0016525,GO:0030324,GO:0031100,GO:0033138,GO:0033141,GO:0033630,GO:0035019,GO:0042531,GO:0043410,GO:0045595,GO:0045651,GO:0045835,GO:0045944,GO:0046697,GO:0046888,GO:0048144,GO:0048146,GO:…	cell morphogenesis|response to hypoxia|blood vessel remodeling|signaling receptor binding|cytokine activity|leukemia inhibitory factor receptor binding|extracellular region|extracellular space|cytosol|immune response|tyrosine phosphorylation of STAT protein|embryo implantation|growth factor activity|cell population proliferation|positive regulation of cell population proliferation|negative regula…	WP339,WP113,WP1560,WP447,WP1763	ESC pluripotency pathways|TGF-beta signaling pathway|MicroRNAs in cardiomyocyte hypertrophy|Adipogenesis genes|Mechanisms associated with pluripotency	R-MMU-1280215,R-MMU-168256,R-MMU-449147,R-MMU-6783589,R-MMU-6788467	Cytokine Signaling in Immune system|Immune System|Signaling by Interleukins|Interleukin-6 family signaling|IL-6-type cytokine receptor ligand interactions
Cd69	557.029	7.59178	1106.47	144.764	7.17755	2.74248e-100	1.34297e-98	Up	12.1304	7.68141	11.7359	0.0478844	0.172844	0.0921785	12515	protein_coding			GO:0005509,GO:0009897,GO:0009986,GO:0016020,GO:0030246,GO:0032991,GO:0042802,GO:0071466	calcium ion binding|external side of plasma membrane|cell surface|membrane|carbohydrate binding|protein-containing complex|identical protein binding|cellular response to xenobiotic stimulus
Cpd	14900.4	6184.57	23616.3	3.8186	1.93304	5.27041e-100	2.57362e-98	Up	63.8376	53.0627	61.2269	22.5375	21.395	23.4063	12874	protein_coding			GO:0004180,GO:0004181,GO:0005615,GO:0005634,GO:0005802,GO:0005886,GO:0006508,GO:0006518,GO:0008233,GO:0008237,GO:0008270,GO:0016020,GO:0016485,GO:0016787,GO:0044877,GO:0046872,GO:0048471,GO:0051721	carboxypeptidase activity|metallocarboxypeptidase activity|extracellular space|nucleus|trans-Golgi network|plasma membrane|proteolysis|peptide metabolic process|peptidase activity|metallopeptidase activity|zinc ion binding|membrane|protein processing|hydrolase activity|protein-containing complex binding|metal ion binding|perinuclear region of cytoplasm|protein phosphatase 2A binding			R-MMU-162582,R-MMU-194315,R-MMU-199991,R-MMU-199992,R-MMU-432722,R-MMU-5653656,R-MMU-9012999,R-MMU-9696264,R-MMU-9696273,R-MMU-9716542	Signal Transduction|Signaling by Rho GTPases|Membrane Trafficking|trans-Golgi Network Vesicle Budding|Golgi Associated Vesicle Biogenesis|Vesicle-mediated transport|RHO GTPase cycle|RND3 GTPase cycle|RND1 GTPase cycle|Signaling by Rho GTPases, Miro GTPases and RHOBTB3
Tmem37	1030.36	1813.63	247.095	0.136293	-2.87521	9.28044e-100	4.51908e-98	Down	5.74758	6.22083	4.86239	59.0173	53.0924	66.0522	170706	protein_coding			GO:0005244,GO:0005262,GO:0006811,GO:0006816,GO:0016020,GO:0034765,GO:0070588	voltage-gated monoatomic ion channel activity|calcium channel activity|monoatomic ion transport|calcium ion transport|membrane|regulation of monoatomic ion transmembrane transport|calcium ion transmembrane transport	WP493	Mapk signaling pathway
Tmc3	501.897	26.8152	976.98	36.551	5.19184	1.57525e-98	7.6492e-97	Up	3.08608	2.41088	3.49874	0.18206	0.0857579	0.0894815	233424	protein_coding			GO:0005575,GO:0005886,GO:0006811,GO:0008381,GO:0016020	cellular_component|plasma membrane|monoatomic ion transport|mechanosensitive monoatomic ion channel activity|membrane
Rnaset2a	3599.14	1049.72	6148.57	5.85714	2.5502	4.03927e-98	1.95595e-96	Up	116.111	108.354	142.37	30.9788	29.4806	30.2044	100037283	protein_coding			GO:0004521,GO:0004540,GO:0005576,GO:0005615,GO:0005764,GO:0005788,GO:0006401	RNA endonuclease activity|RNA nuclease activity|extracellular region|extracellular space|lysosome|endoplasmic reticulum lumen|RNA catabolic process			R-MMU-168249,R-MMU-168256,R-MMU-6798695	Innate Immune System|Immune System|Neutrophil degranulation
Cd300a	3933.2	6637.76	1228.65	0.185076	-2.43381	5.56649e-98	2.688e-96	Down	11.7552	11.4645	12.5496	97.5853	79.6833	101.953	217303	protein_coding			GO:0001786,GO:0001820,GO:0002376,GO:0002552,GO:0004888,GO:0005515,GO:0005886,GO:0006898,GO:0008429,GO:0014063,GO:0016020,GO:0019902,GO:0030889,GO:0032516,GO:0033007,GO:0034125,GO:0038023,GO:0043303,GO:0043305,GO:0043407,GO:0048147,GO:0050856,GO:0050859,GO:0051134,GO:0051649,GO:0060101,GO:1902564,GO:1902567,GO:1902569,GO:2000417	phosphatidylserine binding|serotonin secretion|immune system process|serotonin secretion by mast cell|transmembrane signaling receptor activity|protein binding|plasma membrane|receptor-mediated endocytosis|phosphatidylethanolamine binding|negative regulation of serotonin secretion|membrane|phosphatase binding|negative regulation of B cell proliferation|positive regulation of phosphoprotein phosph…			R-MMU-1280218,R-MMU-168249,R-MMU-168256,R-MMU-198933,R-MMU-6798695	Adaptive Immune System|Innate Immune System|Immune System|Immunoregulatory interactions between a Lymphoid and a non-Lymphoid cell|Neutrophil degranulation
Top2a	2352.37	4149.37	555.375	0.133926	-2.90049	7.60346e-98	3.66146e-96	Down	3.0884	2.18453	2.07249	24.8765	29.6293	24.4766	21973	protein_coding	mmu01524	Platinum drug resistance	GO:0000166,GO:0000228,GO:0000287,GO:0000712,GO:0000775,GO:0000793,GO:0000819,GO:0001673,GO:0002244,GO:0003677,GO:0003682,GO:0003916,GO:0003918,GO:0005080,GO:0005515,GO:0005524,GO:0005634,GO:0005654,GO:0005730,GO:0005737,GO:0005814,GO:0006259,GO:0006265,GO:0006266,GO:0006974,GO:0007059,GO:0007143,GO:0008094,GO:0008301,GO:0009330,GO:0016853,GO:0030261,GO:0030263,GO:0032991,GO:0040016,GO:0042752,GO:…	nucleotide binding|nuclear chromosome|magnesium ion binding|resolution of meiotic recombination intermediates|chromosome, centromeric region|condensed chromosome|sister chromatid segregation|male germ cell nucleus|hematopoietic progenitor cell differentiation|DNA binding|chromatin binding|DNA topoisomerase activity|DNA topoisomerase type II (double strand cut, ATP-hydrolyzing) activity|protein ki…			R-MMU-2990846,R-MMU-3108232,R-MMU-392499,R-MMU-4615885,R-MMU-597592	SUMOylation|SUMO E3 ligases SUMOylate target proteins|Metabolism of proteins|SUMOylation of DNA replication proteins|Post-translational protein modification
Ank	2443.68	4128.66	758.708	0.18381	-2.44371	1.12786e-97	5.4162e-96	Down	5.09723	5.79032	4.09759	39.1145	39.7486	38.789	11732	protein_coding			GO:0005315,GO:0005347,GO:0005576,GO:0005886,GO:0006817,GO:0010467,GO:0015114,GO:0016020,GO:0030282,GO:0030500,GO:0030504,GO:0030505,GO:0035435,GO:0046716,GO:0055062,GO:0055074,GO:0071344,GO:0071529,GO:0140928,GO:1904383,GO:1904669	inorganic phosphate transmembrane transporter activity|ATP transmembrane transporter activity|extracellular region|plasma membrane|phosphate ion transport|gene expression|phosphate ion transmembrane transporter activity|membrane|bone mineralization|regulation of bone mineralization|inorganic diphosphate transmembrane transporter activity|inorganic diphosphate transport|phosphate ion transmembrane…			R-MMU-382551,R-MMU-5223345	Transport of small molecules|Miscellaneous transport and binding events
Fcrl2	9863.46	17587	2139.9	0.121677	-3.03887	1.50622e-97	7.21327e-96	Down	22.5199	28.9195	19.9723	308.643	307.683	232.095	80891	protein_coding			GO:0004888,GO:0007166,GO:0009986,GO:0019903,GO:0035591	transmembrane signaling receptor activity|cell surface receptor signaling pathway|cell surface|protein phosphatase binding|signaling adaptor activity
Psme2b	3347.65	844.552	5850.74	6.92758	2.79235	1.66269e-97	7.94074e-96	Up	123.249	105.264	149.447	27.5796	25.5785	25.8127	621823	protein_coding	mmu03050,mmu04612	Proteasome|Antigen processing and presentation	GO:0003674,GO:0005575,GO:0008150,GO:0042802	molecular_function|cellular_component|biological_process|identical protein binding			R-MMU-1168372,R-MMU-1169091,R-MMU-1234174,R-MMU-1234176,R-MMU-1236975,R-MMU-1236978,R-MMU-1257604,R-MMU-1280215,R-MMU-1280218,R-MMU-1430728,R-MMU-162582,R-MMU-1640170,R-MMU-168249,R-MMU-168256,R-MMU-174084,R-MMU-174143,R-MMU-174154,R-MMU-174178,R-MMU-174184,R-MMU-176409,R-MMU-176814,R-MMU-179419,R-MMU-187577,R-MMU-195253,R-MMU-195721,R-MMU-201681,R-MMU-202403,R-MMU-202424,R-MMU-212436,R-MMU-22627…	Downstream signaling events of B Cell Receptor (BCR)|Activation of NF-kappaB in B cells|Cellular response to hypoxia|Oxygen-dependent proline hydroxylation of Hypoxia-inducible Factor Alpha|Antigen processing-Cross presentation|Cross-presentation of soluble exogenous antigens (endosomes)|PIP3 activates AKT signaling|Cytokine Signaling in Immune system|Adaptive Immune System|Metabolism|Signal Tran…
Mef2c	838.193	1425.57	250.819	0.176055	-2.50591	5.43421e-97	2.58818e-95	Down	0.11381	0.100128	0.0937078	0.828355	0.796851	0.895355	17260	protein_coding	mmu04010,mmu04371,mmu04022,mmu04921,mmu04928,mmu05202,mmu05418	MAPK signaling pathway|Apelin signaling pathway|cGMP-PKG signaling pathway|Oxytocin signaling pathway|Parathyroid hormone synthesis, secretion and action|Transcriptional misregulation in cancer|Fluid shear stress and atherosclerosis	GO:0000122,GO:0000165,GO:0000976,GO:0000977,GO:0000978,GO:0000981,GO:0000987,GO:0001228,GO:0001568,GO:0001649,GO:0001764,GO:0001782,GO:0001947,GO:0001958,GO:0001974,GO:0002062,GO:0002467,GO:0002634,GO:0002931,GO:0003138,GO:0003139,GO:0003151,GO:0003185,GO:0003211,GO:0003677,GO:0003680,GO:0003682,GO:0003700,GO:0005515,GO:0005634,GO:0005654,GO:0005737,GO:0005829,GO:0006355,GO:0006915,GO:0006959,GO:…	negative regulation of transcription by RNA polymerase II|MAPK cascade|transcription cis-regulatory region binding|RNA polymerase II transcription regulatory region sequence-specific DNA binding|RNA polymerase II cis-regulatory region sequence-specific DNA binding|DNA-binding transcription factor activity, RNA polymerase II-specific|cis-regulatory region sequence-specific DNA binding|DNA-binding …	WP1270,WP2067,WP265,WP2910,WP447,WP1763,WP493	Endochondral ossification|Heart development|Delta-Notch signaling pathway|Mecp2 and associated Rett syndrome|Adipogenesis genes|Mechanisms associated with pluripotency|Mapk signaling pathway	R-MMU-1266738,R-MMU-525793	Developmental Biology|Myogenesis	SRF
Igf1	7552.6	12228.7	2876.53	0.235235	-2.08782	8.40949e-97	3.99428e-95	Down	7.83929	8.12534	7.14639	49.7541	41.8207	50.2242	16000	protein_coding	mmu04010,mmu04014,mmu04015,mmu04066,mmu04068,mmu04151,mmu04152,mmu04150,mmu04114,mmu04115,mmu04510,mmu04550,mmu04913,mmu04914,mmu04935,mmu04960,mmu04730,mmu04750,mmu04211,mmu04213,mmu05200,mmu05202,mmu05205,mmu05214,mmu05218,mmu05215,mmu05224,mmu05410,mmu05414,mmu01521,mmu01522	MAPK signaling pathway|Ras signaling pathway|Rap1 signaling pathway|HIF-1 signaling pathway|FoxO signaling pathway|PI3K-Akt signaling pathway|AMPK signaling pathway|mTOR signaling pathway|Oocyte meiosis|p53 signaling pathway|Focal adhesion|Signaling pathways regulating pluripotency of stem cells|Ovarian steroidogenesis|Progesterone-mediated oocyte maturation|Growth hormone synthesis, secretion an…	GO:0001649,GO:0001775,GO:0001932,GO:0001974,GO:0002683,GO:0005158,GO:0005159,GO:0005178,GO:0005179,GO:0005496,GO:0005515,GO:0005576,GO:0005614,GO:0005615,GO:0006417,GO:0007399,GO:0007608,GO:0007613,GO:0007623,GO:0008083,GO:0008283,GO:0008284,GO:0008285,GO:0009408,GO:0010001,GO:0010468,GO:0010560,GO:0010613,GO:0010628,GO:0010629,GO:0010656,GO:0014834,GO:0014896,GO:0014902,GO:0014904,GO:0014911,GO:…	osteoblast differentiation|cell activation|regulation of protein phosphorylation|blood vessel remodeling|negative regulation of immune system process|insulin receptor binding|insulin-like growth factor receptor binding|integrin binding|hormone activity|steroid binding|protein binding|extracellular region|interstitial matrix|extracellular space|regulation of translation|nervous system development|…	WP5024,WP512,WP3675,WP3632,WP2902,WP1270,WP1560,WP85,WP2841,WP447,WP1254,WP5242	Hypoxia-dependent proliferation of myoblasts|ID signaling pathway|Factors and pathways affecting insulin-like growth factor (IGF1)-Akt signaling|Lung fibrosis|p53 signaling|Endochondral ossification|MicroRNAs in cardiomyocyte hypertrophy|Focal adhesion|Focal adhesion: PI3K-Akt-mTOR signaling pathway|Adipogenesis genes|Apoptosis|Comprehensive IL-17A signaling	R-MMU-109582,R-MMU-114608,R-MMU-162582,R-MMU-2404192,R-MMU-2428924,R-MMU-2428928,R-MMU-2428933,R-MMU-2980736,R-MMU-381426,R-MMU-392499,R-MMU-422085,R-MMU-76002,R-MMU-76005,R-MMU-9006934	Hemostasis|Platelet degranulation |Signal Transduction|Signaling by Type 1 Insulin-like Growth Factor 1 Receptor (IGF1R)|IGF1R signaling cascade|IRS-related events triggered by IGF1R|SHC-related events triggered by IGF1R|Peptide hormone metabolism|Regulation of Insulin-like Growth Factor (IGF) transport and uptake by Insulin-like Growth Factor Binding Proteins (IGFBPs)|Metabolism of proteins|Synt…
Plekhg1	724.146	170.659	1277.63	7.48589	2.90417	1.26519e-96	5.99292e-95	Up	1.7241	1.34322	1.69746	0.30863	0.318189	0.292536	213783	protein_coding			GO:0005085,GO:0005654,GO:0031267	guanyl-nucleotide exchange factor activity|nucleoplasm|small GTPase binding
Npc2	66062	32393.6	99730.4	3.07871	1.62233	3.38022e-96	1.59678e-94	Up	688.096	715.866	704.335	342.995	310.888	335.774	67963	protein_coding	mmu04142,mmu04979	Lysosome|Cholesterol metabolism	GO:0005576,GO:0005615,GO:0005764,GO:0005783,GO:0006629,GO:0006869,GO:0008202,GO:0008203,GO:0010467,GO:0010878,GO:0015485,GO:0015918,GO:0016125,GO:0019899,GO:0030301,GO:0032366,GO:0032367,GO:0032934,GO:0033344,GO:0042632,GO:0120020	extracellular region|extracellular space|lysosome|endoplasmic reticulum|lipid metabolic process|lipid transport|steroid metabolic process|cholesterol metabolic process|gene expression|cholesterol storage|cholesterol binding|sterol transport|sterol metabolic process|enzyme binding|cholesterol transport|intracellular sterol transport|intracellular cholesterol transport|sterol binding|cholesterol ef…	WP3625	Tyrobp causal network in microglia	R-MMU-168249,R-MMU-168256,R-MMU-174824,R-MMU-382551,R-MMU-6798695,R-MMU-8964038,R-MMU-8964043	Innate Immune System|Immune System|Plasma lipoprotein assembly, remodeling, and clearance|Transport of small molecules|Neutrophil degranulation|LDL clearance|Plasma lipoprotein clearance
Nadk	15740.6	7898.15	23583.1	2.98589	1.57816	4.33111e-96	2.04043e-94	Up	157.629	161.112	165.175	80.5101	75.644	78.1314	192185	protein_coding	mmu00760	Nicotinate and nicotinamide metabolism	GO:0000166,GO:0003951,GO:0005524,GO:0005829,GO:0006741,GO:0016301,GO:0016310,GO:0016740,GO:0019674,GO:0035774,GO:0046872	nucleotide binding|NAD+ kinase activity|ATP binding|cytosol|NADP biosynthetic process|kinase activity|phosphorylation|transferase activity|NAD metabolic process|positive regulation of insulin secretion involved in cellular response to glucose stimulus|metal ion binding			R-MMU-1430728,R-MMU-196807,R-MMU-196849,R-MMU-196854	Metabolism|Nicotinate metabolism|Metabolism of water-soluble vitamins and cofactors|Metabolism of vitamins and cofactors
Apobec3	2702.05	1173.64	4230.46	3.60433	1.84973	7.55208e-96	3.54825e-94	Up	12.5777	13.0865	13.4568	5.185	5.08451	5.42117	80287	protein_coding	mmu03250,mmu05170	Viral life cycle - HIV-1|Human immunodeficiency virus 1 infection	GO:0000932,GO:0002244,GO:0002376,GO:0003723,GO:0003824,GO:0004126,GO:0005515,GO:0005634,GO:0005654,GO:0005737,GO:0008270,GO:0010526,GO:0016554,GO:0016787,GO:0042802,GO:0045071,GO:0045087,GO:0045869,GO:0046872,GO:0047844,GO:0050688,GO:0051607,GO:0070383,GO:0080111,GO:1903900,GO:1990904	P-body|hematopoietic progenitor cell differentiation|immune system process|RNA binding|catalytic activity|cytidine deaminase activity|protein binding|nucleus|nucleoplasm|cytoplasm|zinc ion binding|retrotransposon silencing|cytidine to uridine editing|hydrolase activity|identical protein binding|negative regulation of viral genome replication|innate immune response|negative regulation of single st…			R-MMU-72200,R-MMU-75072,R-MMU-75094,R-MMU-8953854	mRNA Editing: C to U Conversion|mRNA Editing|Formation of the Editosome|Metabolism of RNA
Ctsz	72746.4	29819.6	115673	3.8791	1.95572	7.69084e-96	3.60371e-94	Up	1769.08	1758.17	2007.15	695.03	651.957	716.533	64138	protein_coding	mmu04142,mmu04210	Lysosome|Apoptosis	GO:0004180,GO:0004197,GO:0005615,GO:0005764,GO:0005783,GO:0005938,GO:0006508,GO:0008233,GO:0008234,GO:0009986,GO:0010757,GO:0016787,GO:0030426,GO:0031410,GO:0043231,GO:0051603,GO:0060441,GO:0062023	carboxypeptidase activity|cysteine-type endopeptidase activity|extracellular space|lysosome|endoplasmic reticulum|cell cortex|proteolysis|peptidase activity|cysteine-type peptidase activity|cell surface|negative regulation of plasminogen activation|hydrolase activity|growth cone|cytoplasmic vesicle|intracellular membrane-bounded organelle|proteolysis involved in protein catabolic process|epitheli…			R-MMU-168249,R-MMU-168256,R-MMU-199977,R-MMU-199991,R-MMU-199992,R-MMU-2022377,R-MMU-204005,R-MMU-2980736,R-MMU-392499,R-MMU-432720,R-MMU-446203,R-MMU-5653656,R-MMU-5694530,R-MMU-597592,R-MMU-6798695,R-MMU-948021	Innate Immune System|Immune System|ER to Golgi Anterograde Transport|Membrane Trafficking|trans-Golgi Network Vesicle Budding|Metabolism of Angiotensinogen to Angiotensins|COPII-mediated vesicle transport|Peptide hormone metabolism|Metabolism of proteins|Lysosome Vesicle Biogenesis|Asparagine N-linked glycosylation|Vesicle-mediated transport|Cargo concentration in the ER|Post-translational protei…
Csf3r	7717.14	2469.83	12964.4	5.24935	2.39214	1.00122e-95	4.67882e-94	Up	62.7765	64.2384	65.9109	19.0498	14.7525	19.2994	12986	protein_coding	mmu04630,mmu04151,mmu04060,mmu04640,mmu05200	JAK-STAT signaling pathway|PI3K-Akt signaling pathway|Cytokine-cytokine receptor interaction|Hematopoietic cell lineage|Pathways in cancer	GO:0004896,GO:0005515,GO:0005886,GO:0007155,GO:0009897,GO:0016020,GO:0016064,GO:0019221,GO:0030593,GO:0030666,GO:0045637,GO:0051916	cytokine receptor activity|protein binding|plasma membrane|cell adhesion|external side of plasma membrane|membrane|immunoglobulin mediated immune response|cytokine-mediated signaling pathway|neutrophil chemotaxis|endocytic vesicle membrane|regulation of myeloid cell differentiation|granulocyte colony-stimulating factor binding	WP2841	Focal adhesion: PI3K-Akt-mTOR signaling pathway
Mtss1	1895.31	3112.08	678.533	0.218045	-2.1973	2.66543e-95	1.24225e-93	Down	1.76781	1.9948	1.62846	12.4207	11.1332	12.1511	211401	protein_coding			GO:0001701,GO:0003779,GO:0003785,GO:0005102,GO:0005515,GO:0005543,GO:0005737,GO:0005856,GO:0005912,GO:0007009,GO:0007015,GO:0007399,GO:0007517,GO:0010960,GO:0015629,GO:0030041,GO:0030282,GO:0032233,GO:0034334,GO:0042802,GO:0050680,GO:0051015,GO:0061333,GO:0071498,GO:0072102,GO:0072160,GO:0072170,GO:2001013	in utero embryonic development|actin binding|actin monomer binding|signaling receptor binding|protein binding|phospholipid binding|cytoplasm|cytoskeleton|adherens junction|plasma membrane organization|actin filament organization|nervous system development|muscle organ development|magnesium ion homeostasis|actin cytoskeleton|actin filament polymerization|bone mineralization|positive regulation of …
Slc2a6	3775.17	695.419	6854.93	9.85821	3.30133	3.41866e-95	1.58904e-93	Up	73.8741	58.323	88.6403	12.0288	9.00699	11.3691	227659	protein_coding			GO:0005764,GO:0005765,GO:0006110,GO:0008643,GO:0016020,GO:0022857,GO:0055085	lysosome|lysosomal membrane|regulation of glycolytic process|carbohydrate transport|membrane|transmembrane transporter activity|transmembrane transport			R-MMU-189200,R-MMU-382551,R-MMU-425407	Cellular hexose transport|Transport of small molecules|SLC-mediated transmembrane transport
Stard3	4315.65	1929.93	6701.38	3.47221	1.79585	4.5175e-95	2.09419e-93	Up	65.4749	67.4414	71.7072	28.8141	27.7355	28.6737	59045	protein_coding	mmu04979	Cholesterol metabolism	GO:0005654,GO:0005737,GO:0005739,GO:0005768,GO:0005770,GO:0005789,GO:0006701,GO:0006869,GO:0008289,GO:0015485,GO:0016020,GO:0030301,GO:0031902,GO:0042803,GO:0043231,GO:0044232,GO:0099044,GO:0120020,GO:0140284	nucleoplasm|cytoplasm|mitochondrion|endosome|late endosome|endoplasmic reticulum membrane|progesterone biosynthetic process|lipid transport|lipid binding|cholesterol binding|membrane|cholesterol transport|late endosome membrane|protein homodimerization activity|intracellular membrane-bounded organelle|organelle membrane contact site|vesicle tethering to endoplasmic reticulum|cholesterol transfer …			R-MMU-1430728,R-MMU-196071,R-MMU-196108,R-MMU-556833,R-MMU-8957322	Metabolism|Metabolism of steroid hormones|Pregnenolone biosynthesis|Metabolism of lipids|Metabolism of steroids
Arhgap19	3285.32	5734.4	836.241	0.145879	-2.77716	4.53542e-95	2.09691e-93	Down	4.04622	4.22561	2.83441	39.514	33.7004	36.5004	71085	protein_coding			GO:0005096,GO:0005737,GO:0005886,GO:0007165,GO:0043231,GO:0051056	GTPase activator activity|cytoplasm|plasma membrane|signal transduction|intracellular membrane-bounded organelle|regulation of small GTPase mediated signal transduction			R-MMU-162582,R-MMU-194315,R-MMU-8980692,R-MMU-9012999,R-MMU-9716542	Signal Transduction|Signaling by Rho GTPases|RHOA GTPase cycle|RHO GTPase cycle|Signaling by Rho GTPases, Miro GTPases and RHOBTB3
Slc11a1	27897.5	10820.2	44974.8	4.15654	2.05538	5.1012e-95	2.35223e-93	Up	228.368	238.137	253.861	84.7511	75.675	90.1498	18173	protein_coding	mmu04142	Lysosome	GO:0001818,GO:0001819,GO:0002309,GO:0002369,GO:0002606,GO:0002827,GO:0005381,GO:0005384,GO:0005764,GO:0005765,GO:0005770,GO:0005886,GO:0006811,GO:0006826,GO:0006828,GO:0006879,GO:0006909,GO:0006954,GO:0007035,GO:0009617,GO:0010008,GO:0010628,GO:0015086,GO:0015707,GO:0016020,GO:0030001,GO:0030670,GO:0031902,GO:0032147,GO:0032496,GO:0032609,GO:0032623,GO:0032632,GO:0032729,GO:0034341,GO:0034755,GO:…	negative regulation of cytokine production|positive regulation of cytokine production|T cell proliferation involved in immune response|T cell cytokine production|positive regulation of dendritic cell antigen processing and presentation|positive regulation of T-helper 1 type immune response|iron ion transmembrane transporter activity|manganese ion transmembrane transporter activity|lysosome|lysoso…			R-MMU-1222556,R-MMU-168249,R-MMU-168256,R-MMU-382551,R-MMU-425366,R-MMU-425407,R-MMU-425410,R-MMU-6798695,R-MMU-6803157,R-MMU-6803544	ROS and RNS production in phagocytes|Innate Immune System|Immune System|Transport of small molecules|Transport of bile salts and organic acids, metal ions and amine compounds|SLC-mediated transmembrane transport|Metal ion SLC transporters|Neutrophil degranulation|Antimicrobial peptides|Ion influx/efflux at host-pathogen interface
Pdgfb	1527.28	2477.25	577.321	0.232963	-2.10183	5.11569e-95	2.35268e-93	Down	3.69612	4.11348	3.94901	24.076	23.4304	25.4413	18591	protein_coding	mmu04010,mmu04014,mmu04015,mmu04630,mmu04020,mmu04072,mmu04151,mmu04510,mmu04540,mmu04810,mmu05200,mmu05206,mmu05231,mmu05214,mmu05218,mmu05211,mmu05215,mmu05167,mmu05418,mmu01521	MAPK signaling pathway|Ras signaling pathway|Rap1 signaling pathway|JAK-STAT signaling pathway|Calcium signaling pathway|Phospholipase D signaling pathway|PI3K-Akt signaling pathway|Focal adhesion|Gap junction|Regulation of actin cytoskeleton|Pathways in cancer|MicroRNAs in cancer|Choline metabolism in cancer|Glioma|Melanoma|Renal cell carcinoma|Prostate cancer|Kaposi sarcoma-associated herpesvir…	GO:0001568,GO:0001892,GO:0001935,GO:0001938,GO:0002548,GO:0003104,GO:0005102,GO:0005161,GO:0005518,GO:0005576,GO:0005615,GO:0005737,GO:0006468,GO:0006929,GO:0007275,GO:0007416,GO:0007507,GO:0008083,GO:0008284,GO:0008543,GO:0009611,GO:0009986,GO:0010467,GO:0010512,GO:0010544,GO:0010628,GO:0010629,GO:0010761,GO:0010763,GO:0010811,GO:0014911,GO:0016020,GO:0016176,GO:0016322,GO:0016323,GO:0016477,GO:…	blood vessel development|embryonic placenta development|endothelial cell proliferation|positive regulation of endothelial cell proliferation|monocyte chemotaxis|positive regulation of glomerular filtration|signaling receptor binding|platelet-derived growth factor receptor binding|collagen binding|extracellular region|extracellular space|cytoplasm|protein phosphorylation|substrate-dependent cell m…	WP3632,WP523,WP339,WP85,WP2841,WP454,WP493,WP5242	Lung fibrosis|Regulation of actin cytoskeleton|ESC pluripotency pathways|Focal adhesion|Focal adhesion: PI3K-Akt-mTOR signaling pathway|Osteoclast signaling|Mapk signaling pathway|Comprehensive IL-17A signaling	R-MMU-109582,R-MMU-114608,R-MMU-1257604,R-MMU-162582,R-MMU-186763,R-MMU-186797,R-MMU-199418,R-MMU-5673001,R-MMU-5683057,R-MMU-5684996,R-MMU-6811558,R-MMU-76002,R-MMU-76005,R-MMU-9006925,R-MMU-9006934	Hemostasis|Platelet degranulation |PIP3 activates AKT signaling|Signal Transduction|Downstream signal transduction|Signaling by PDGF|Negative regulation of the PI3K/AKT network|RAF/MAP kinase cascade|MAPK family signaling cascades|MAPK1/MAPK3 signaling|PI5P, PP2A and IER3 Regulate PI3K/AKT Signaling|Platelet activation, signaling and aggregation|Response to elevated platelet cytosolic Ca2+|Intrac…
Selenop	23482.1	38319.3	8644.94	0.225605	-2.14813	1.01408e-94	4.65138e-93	Down	92.3744	93.0829	83.6333	628.809	493.736	598.781	20363	protein_coding			GO:0001887,GO:0005515,GO:0005576,GO:0005615,GO:0007420,GO:0007626,GO:0008430,GO:0009791,GO:0019953,GO:0040008	selenium compound metabolic process|protein binding|extracellular region|extracellular space|brain development|locomotory behavior|selenium binding|post-embryonic development|sexual reproduction|regulation of growth	WP6,WP339,WP108,WP85,WP1272	Integrin-mediated cell adhesion|ESC pluripotency pathways|Selenium metabolism / selenoproteins|Focal adhesion|Selenium micronutrient network	R-MMU-109582,R-MMU-114608,R-MMU-76002,R-MMU-76005	Hemostasis|Platelet degranulation |Platelet activation, signaling and aggregation|Response to elevated platelet cytosolic Ca2+
Ets2	5907.18	2551.42	9262.94	3.63032	1.8601	1.08655e-94	4.97066e-93	Up	56.0381	63.0813	60.4007	23.9306	25.0126	22.594	23872	protein_coding	mmu04014,mmu05166	Ras signaling pathway|Human T-cell leukemia virus 1 infection	GO:0000122,GO:0000977,GO:0000978,GO:0000981,GO:0001227,GO:0001712,GO:0003677,GO:0003700,GO:0005634,GO:0005654,GO:0005829,GO:0005886,GO:0006355,GO:0006357,GO:0007498,GO:0019904,GO:0030154,GO:0035259,GO:0043565,GO:0045944,GO:0061629,GO:0090009,GO:1990837	negative regulation of transcription by RNA polymerase II|RNA polymerase II transcription regulatory region sequence-specific DNA binding|RNA polymerase II cis-regulatory region sequence-specific DNA binding|DNA-binding transcription factor activity, RNA polymerase II-specific|DNA-binding transcription repressor activity, RNA polymerase II-specific|ectodermal cell fate commitment|DNA binding|DNA-…	WP450,WP385,WP3654	IL-2 signaling pathway|Myometrial relaxation and contraction pathways|Novel Jun-Dmp1 pathway	R-MMU-2262752,R-MMU-2559583,R-MMU-2559585,R-MMU-8953897	Cellular responses to stress|Cellular Senescence|Oncogene Induced Senescence|Cellular responses to stimuli	ETS
Cln5	4509.56	1839.82	7179.31	3.90193	1.96419	1.38831e-94	6.33448e-93	Up	66.123	65.3064	73.1836	24.4015	24.6999	26.7183	211286	protein_coding	mmu04142	Lysosome	GO:0005515,GO:0005537,GO:0005764,GO:0005765,GO:0005775,GO:0005783,GO:0005794,GO:0006465,GO:0007040,GO:0007042,GO:0007601,GO:0016020,GO:0016798,GO:0042147,GO:0048471,GO:0070085,GO:1904426	protein binding|mannose binding|lysosome|lysosomal membrane|vacuolar lumen|endoplasmic reticulum|Golgi apparatus|signal peptide processing|lysosome organization|lysosomal lumen acidification|visual perception|membrane|hydrolase activity, acting on glycosyl bonds|retrograde transport, endosome to Golgi|perinuclear region of cytoplasm|glycosylation|positive regulation of GTP binding
Gm53175	989.309	3.11324	1975.5	633.379	9.30693	2.24632e-94	1.02225e-92	Up	12.8875	12.7629	14.7344	0.0258107	0.033126	0.0331241	68395	protein_coding
Mmp8	1154.9	451.051	1858.75	4.11982	2.04258	3.26871e-94	1.48364e-92	Up	17.5317	16.883	17.8481	5.80352	6.43958	6.08654	17394	protein_coding			GO:0004175,GO:0004222,GO:0004252,GO:0005509,GO:0005576,GO:0005615,GO:0006508,GO:0008233,GO:0008237,GO:0008270,GO:0016787,GO:0030163,GO:0030198,GO:0030574,GO:0031012,GO:0032760,GO:0043120,GO:0045429,GO:0046872,GO:0071222,GO:0150078,GO:1903265,GO:1903980	endopeptidase activity|metalloendopeptidase activity|serine-type endopeptidase activity|calcium ion binding|extracellular region|extracellular space|proteolysis|peptidase activity|metallopeptidase activity|zinc ion binding|hydrolase activity|protein catabolic process|extracellular matrix organization|collagen catabolic process|extracellular matrix|positive regulation of tumor necrosis factor prod…	WP441	Matrix metalloproteinases	R-MMU-1442490,R-MMU-1474228,R-MMU-1474244,R-MMU-1592389,R-MMU-168249,R-MMU-168256,R-MMU-6798695	Collagen degradation|Degradation of the extracellular matrix|Extracellular matrix organization|Activation of Matrix Metalloproteinases|Innate Immune System|Immune System|Neutrophil degranulation
Nlrp3	6053.41	2093.01	10013.8	4.78457	2.25839	3.68705e-94	1.66916e-92	Up	53.1067	54.9749	61.1493	18.893	15.3648	16.9181	216799	protein_coding	mmu04217,mmu04621,mmu04623,mmu04625,mmu05171,mmu05164,mmu05132,mmu05135,mmu05133,mmu05417	Necroptosis|NOD-like receptor signaling pathway|Cytosolic DNA-sensing pathway|C-type lectin receptor signaling pathway|Coronavirus disease - COVID-19|Influenza A|Salmonella infection|Yersinia infection|Pertussis|Lipid and atherosclerosis	GO:0000139,GO:0000166,GO:0002221,GO:0002376,GO:0002526,GO:0002674,GO:0002720,GO:0002830,GO:0005515,GO:0005524,GO:0005576,GO:0005634,GO:0005737,GO:0005739,GO:0005783,GO:0005794,GO:0005815,GO:0005829,GO:0005856,GO:0006919,GO:0006954,GO:0007231,GO:0009595,GO:0010934,GO:0016020,GO:0016787,GO:0016887,GO:0031021,GO:0032088,GO:0032611,GO:0032612,GO:0032621,GO:0032691,GO:0032731,GO:0032736,GO:0032753,GO:…	Golgi membrane|nucleotide binding|pattern recognition receptor signaling pathway|immune system process|acute inflammatory response|negative regulation of acute inflammatory response|positive regulation of cytokine production involved in immune response|positive regulation of type 2 immune response|protein binding|ATP binding|extracellular region|nucleus|cytoplasm|mitochondrion|endoplasmic reticul…	WP3857,WP5056	Wnt signaling in kidney disease|Burn wound healing	R-MMU-168249,R-MMU-168256,R-MMU-168643,R-MMU-392499,R-MMU-5688426,R-MMU-5689901,R-MMU-597592,R-MMU-622312,R-MMU-844456	Innate Immune System|Immune System|Nucleotide-binding domain, leucine rich repeat containing receptor (NLR) signaling pathways|Metabolism of proteins|Deubiquitination|Metalloprotease DUBs|Post-translational protein modification|Inflammasomes|The NLRP3 inflammasome
Cd47	6247.79	2848.61	9646.97	3.3866	1.75984	1.00539e-93	4.53965e-92	Up	32.0313	29.2225	32.5238	13.7656	12.6132	13.6271	16423	protein_coding	mmu04512	ECM-receptor interaction	GO:0001525,GO:0005515,GO:0005886,GO:0006915,GO:0006954,GO:0007155,GO:0008228,GO:0008284,GO:0009617,GO:0009986,GO:0016020,GO:0016477,GO:0022409,GO:0032649,GO:0032653,GO:0032655,GO:0032675,GO:0032680,GO:0045428,GO:0050729,GO:0050766,GO:0050870,GO:0051496,GO:0070053,GO:0070062,GO:0070487,GO:0071346,GO:0071347,GO:0071349,GO:0086080,GO:0098632,GO:1904669,GO:1905450,GO:2000439	angiogenesis|protein binding|plasma membrane|apoptotic process|inflammatory response|cell adhesion|opsonization|positive regulation of cell population proliferation|response to bacterium|cell surface|membrane|cell migration|positive regulation of cell-cell adhesion|regulation of type II interferon production|regulation of interleukin-10 production|regulation of interleukin-12 production|regulatio…	WP2432	Spinal cord injury	R-MMU-109582,R-MMU-1474244,R-MMU-1500931,R-MMU-168249,R-MMU-168256,R-MMU-202733,R-MMU-216083,R-MMU-391160,R-MMU-6798695	Hemostasis|Extracellular matrix organization|Cell-Cell communication|Innate Immune System|Immune System|Cell surface interactions at the vascular wall|Integrin cell surface interactions|Signal regulatory protein family interactions|Neutrophil degranulation
Gbp9	2840.25	561.837	5118.66	9.11134	3.18766	1.40882e-93	6.34482e-92	Up	25.2692	15.3934	22.2127	3.46197	3.07451	3.41152	236573	protein_coding			GO:0003924,GO:0005525,GO:0020005,GO:0031410,GO:0042832,GO:0044406,GO:0050830,GO:0071346	GTPase activity|GTP binding|symbiont-containing vacuole membrane|cytoplasmic vesicle|defense response to protozoan|adhesion of symbiont to host|defense response to Gram-positive bacterium|cellular response to type II interferon
Ddx24	6231.78	3237.91	9225.64	2.84926	1.51059	2.0769e-93	9.3294e-92	Up	67.7646	66.552	68.5284	35.547	33.558	33.7785	27225	protein_coding			GO:0000166,GO:0003676,GO:0003723,GO:0003724,GO:0004386,GO:0005524,GO:0005730,GO:0016787	nucleotide binding|nucleic acid binding|RNA binding|RNA helicase activity|helicase activity|ATP binding|nucleolus|hydrolase activity	WP310	mRNA processing
Mcemp1	323.778	12.2604	635.296	52.0327	5.70135	2.5553e-93	1.14488e-91	Up	12.4159	11.2845	14.3256	0.478615	0.193978	0.387935	69189	protein_coding			GO:0003674,GO:0005575,GO:0008150,GO:0016020,GO:0042802	molecular_function|cellular_component|biological_process|membrane|identical protein binding			R-MMU-168249,R-MMU-168256,R-MMU-6798695	Innate Immune System|Immune System|Neutrophil degranulation
Mki67	2813.83	5064.58	563.073	0.111233	-3.16835	2.66547e-93	1.19117e-91	Down	1.67866	0.965296	1.16102	16.0616	17.7323	15.4404	17345	protein_coding			GO:0000166,GO:0000775,GO:0000793,GO:0003677,GO:0005524,GO:0005634,GO:0005654,GO:0005694,GO:0005730,GO:0005737,GO:0007049,GO:0007088,GO:0008283,GO:0016604,GO:0050673,GO:0051321,GO:0051983,GO:0072089,GO:0072574,GO:1902275,GO:1990705	nucleotide binding|chromosome, centromeric region|condensed chromosome|DNA binding|ATP binding|nucleus|nucleoplasm|chromosome|nucleolus|cytoplasm|cell cycle|regulation of mitotic nuclear division|cell population proliferation|nuclear body|epithelial cell proliferation|meiotic cell cycle|regulation of chromosome segregation|stem cell proliferation|hepatocyte proliferation|regulation of chromatin o…	WP2573,WP5242	Primary focal segmental glomerulosclerosis (FSGS)|Comprehensive IL-17A signaling
Dbnl	7921.52	3905.14	11937.9	3.05693	1.61208	4.95954e-93	2.21068e-91	Up	96.0267	94.7912	101.661	47.5608	45.8003	44.9746	13169	protein_coding			GO:0001726,GO:0002102,GO:0002250,GO:0002376,GO:0003779,GO:0005515,GO:0005737,GO:0005768,GO:0005794,GO:0005856,GO:0005884,GO:0005886,GO:0005938,GO:0006897,GO:0007416,GO:0014069,GO:0016020,GO:0016601,GO:0019904,GO:0030027,GO:0030425,GO:0030427,GO:0030833,GO:0030864,GO:0031410,GO:0042995,GO:0043231,GO:0045202,GO:0045211,GO:0045773,GO:0048812,GO:0051014,GO:0051015,GO:0051016,GO:0051017,GO:0061003,GO:…	ruffle|podosome|adaptive immune response|immune system process|actin binding|protein binding|cytoplasm|endosome|Golgi apparatus|cytoskeleton|actin filament|plasma membrane|cell cortex|endocytosis|synapse assembly|postsynaptic density|membrane|Rac protein signal transduction|protein domain specific binding|lamellipodium|dendrite|site of polarized growth|regulation of actin filament polymerization|…
Scarf1	2863.94	988.488	4739.39	4.79443	2.26136	4.97922e-93	2.21378e-91	Up	36.9192	34.1833	42.1232	11.5111	10.8093	11.8344	380713	protein_coding			GO:0005044,GO:0005515,GO:0005886,GO:0007155,GO:0007157,GO:0010976,GO:0016020,GO:0016322,GO:0016358,GO:0030169,GO:0048680	scavenger receptor activity|protein binding|plasma membrane|cell adhesion|heterophilic cell-cell adhesion via plasma membrane cell adhesion molecules|positive regulation of neuron projection development|membrane|neuron remodeling|dendrite development|low-density lipoprotein particle binding|positive regulation of axon regeneration
Lsp1	1949.24	3138.6	759.871	0.242061	-2.04656	5.04194e-93	2.23594e-91	Down	5.4012	6.365	5.46825	34.0202	34.0687	34.8104	16985	protein_coding	mmu04625,mmu05152	C-type lectin receptor signaling pathway|Tuberculosis	GO:0003779,GO:0005886,GO:0006915,GO:0006935,GO:0006952,GO:0007010,GO:0007165,GO:0016020,GO:0098761	actin binding|plasma membrane|apoptotic process|chemotaxis|defense response|cytoskeleton organization|signal transduction|membrane|cellular response to interleukin-7
Tap2	6869.45	2219.91	11519	5.18876	2.37539	6.25018e-93	2.76471e-91	Up	105.198	91.3485	122.161	28.994	29.6795	30.1822	21355	protein_coding	mmu02010,mmu04145,mmu04612,mmu05170,mmu05168,mmu05163,mmu05169,mmu05340	ABC transporters|Phagosome|Antigen processing and presentation|Human immunodeficiency virus 1 infection|Herpes simplex virus 1 infection|Human cytomegalovirus infection|Epstein-Barr virus infection|Primary immunodeficiency	GO:0000166,GO:0001913,GO:0001916,GO:0002237,GO:0002250,GO:0002376,GO:0002481,GO:0002485,GO:0002489,GO:0002591,GO:0005515,GO:0005524,GO:0005783,GO:0005789,GO:0015031,GO:0015433,GO:0015440,GO:0015833,GO:0016020,GO:0016607,GO:0016887,GO:0019885,GO:0023029,GO:0042270,GO:0042287,GO:0042288,GO:0042605,GO:0042802,GO:0042803,GO:0042824,GO:0042825,GO:0043531,GO:0044877,GO:0046872,GO:0046967,GO:0046968,GO:…	nucleotide binding|T cell mediated cytotoxicity|positive regulation of T cell mediated cytotoxicity|response to molecule of bacterial origin|adaptive immune response|immune system process|antigen processing and presentation of exogenous protein antigen via MHC class Ib, TAP-dependent|antigen processing and presentation of endogenous peptide antigen via MHC class I via ER pathway, TAP-dependent|an…			R-MMU-1236974,R-MMU-1236975,R-MMU-1280218,R-MMU-168256,R-MMU-983169,R-MMU-983170	ER-Phagosome pathway|Antigen processing-Cross presentation|Adaptive Immune System|Immune System|Class I MHC mediated antigen processing & presentation|Antigen Presentation: Folding, assembly and peptide loading of class I MHC
Naip2	4291.57	1799.89	6783.25	3.76878	1.9141	9.81305e-93	4.32969e-91	Up	33.4941	31.1513	31.8279	12.1042	11.2946	13.5481	17948	protein_coding	mmu04621,mmu05132,mmu05134	NOD-like receptor signaling pathway|Salmonella infection|Legionellosis	GO:0000166,GO:0002376,GO:0005515,GO:0005524,GO:0006915,GO:0006954,GO:0010804,GO:0016045,GO:0042742,GO:0042981,GO:0043025,GO:0043027,GO:0043066,GO:0043154,GO:0043204,GO:0045087,GO:0046330,GO:0046872,GO:0070269,GO:0071391,GO:0072557,GO:0120283	nucleotide binding|immune system process|protein binding|ATP binding|apoptotic process|inflammatory response|negative regulation of tumor necrosis factor-mediated signaling pathway|detection of bacterium|defense response to bacterium|regulation of apoptotic process|neuronal cell body|cysteine-type endopeptidase inhibitor activity involved in apoptotic process|negative regulation of apoptotic proc…
Coa5	7437.09	3612.4	11261.8	3.11743	1.64036	1.18413e-92	5.21137e-91	Up	68.1496	62.6868	70.2791	30.7808	31.6013	30.8553	76178	protein_coding	mmu04714	Thermogenesis	GO:0003674,GO:0005739,GO:0033617	molecular_function|mitochondrion|mitochondrial cytochrome c oxidase assembly
[truncated: 8,805 more rows]

## Sheet: Lac_gly-vs-Lac
gene_id	BaseMean_DESeq2	BaseMean_control_Lac	BaseMean_case_Lac_gly	FoldChange	log2FoldChange	p-value	q-value	Regulation	FPKM_Lac_gly1	FPKM_Lac_gly2	FPKM_Lac_gly3	FPKM_Lac1	FPKM_Lac2	FPKM_Lac3	gene_Dbxref	coding_type	pathway	pathway_description	GO_ID	GO_term	wiki_ID	wiki_term	Reactome_ID	Reactome_term	TF_family
[truncated: 14 more rows]

## Sheet: Lac_pho-vs-Lac
gene_id	BaseMean_DESeq2	BaseMean_control_Lac	BaseMean_case_Lac_pho	FoldChange	log2FoldChange	p-value	q-value	Regulation	FPKM_Lac_pho1	FPKM_Lac_pho2	FPKM_Lac_pho3	FPKM_Lac1	FPKM_Lac2	FPKM_Lac3	gene_Dbxref	coding_type	pathway	pathway_description	GO_ID	GO_term	wiki_ID	wiki_term	Reactome_ID	Reactome_term	TF_family
[truncated: 120 more rows]

## Sheet: Lac_tau-vs-Lac
gene_id	BaseMean_DESeq2	BaseMean_control_Lac	BaseMean_case_Lac_tau	FoldChange	log2FoldChange	p-value	q-value	Regulation	FPKM_Lac_tau1	FPKM_Lac_tau2	FPKM_Lac_tau3	FPKM_Lac1	FPKM_Lac2	FPKM_Lac3	gene_Dbxref	coding_type	pathway	pathway_description	GO_ID	GO_term	wiki_ID	wiki_term	Reactome_ID	Reactome_term	TF_family
[truncated: 1,717 more rows]
