# Supplementary material for: Single‐Cell Simultaneous Metabolome and Transcriptome Profiling Revealing Metabolite‐Gene Correlation Network
Source: Adv Sci (Weinh). 2024 Dec 4;12(4):2411276. doi: 10.1002/advs.202411276 (PMC11775534; doi:10.1002/advs.202411276)
Supplement: Supplementary file 3 — Supporting Information [file ADVS-12-2411276-s003.zip › Data S1.xlsx]

## Sheet: scMeT-seqvsSmart2-seq
	p_val	avg_log2FC	pct.1	pct.2	p_val_adj
Spag16	0.0319112	-0.0249225	0	1	1
Zfp385b	0.0319112	-0.0249225	0	1	1
2900026A02Rik	0.0319112	-0.0249225	0	1	1
Lrrtm4	0.0319112	-0.0249225	0	1	1
Gm41335	0.0319112	-0.0249225	0	1	1
Pdzrn4	0.0319112	-0.0249225	0	1	1
Gm49857	0.0319112	-0.0249225	0	1	1
Lama1	0.0319112	-0.0344489	0	1	1
Bmpr1b	0.0319112	-0.0397171	0	1	1
Gm32857	0.0319112	-0.0397171	0	1	1
Kdm5d	0.0319112	-0.0399939	0	1	1
Osbpl6	0.0319112	-0.0439129	0	1	1
Csmd2	0.0319112	-0.0439129	0	1	1
Ppif	0.0319112	-0.0494217	0	1	1
D2hgdh	0.0319112	-0.062991	0	1	1
Sp2	0.0319112	-0.0704857	0	1	1
D330023K18Rik	0.0319112	-0.0806831	0	1	1
2810013P06Rik	0.0319112	-0.0998154	0	1	1
Nt5dc3	0.0319112	-0.117481	0	1	1
Nt5c3b	0.0319112	-0.138357	0	1	1
B3gntl1	0.0319112	-0.154189	0	1	1
Cnr2	0.0319112	-0.155259	0	1	1
Myo1d	0.0319112	-0.165637	0	1	1
Etfbkmt	0.0319112	-0.167975	0	1	1
Rnf146	0.0319112	-0.168413	0	1	1
2010016I18Rik	0.0319112	-0.179201	0	1	1
Anxa9	0.0319112	-0.18581	0	1	1
Lancl1	0.0319112	-0.20585	0	1	1
Pcx	0.0319112	-0.267889	0	1	1
Abhd11	0.0319112	-0.26952	0	1	1
Noc2l	0.0319112	-0.269531	0	1	1
Nthl1	0.0319112	-0.300731	0	1	1
Cox18	0.0319112	-0.300815	0	1	1
Patz1	0.0319112	-0.309659	0	1	1
Xxylt1	0.0319112	-0.333069	0	1	1
Bcl2l11	0.0319112	-0.335581	0	1	1
Limk2	0.0319112	-0.336821	0	1	1
Zfp809	0.0319112	-0.342961	0	1	1
Dmap1	0.0319112	-0.350294	0	1	1
Ecd	0.0319112	-0.35387	0	1	1
Nr3c2	0.0319112	-0.36993	0	1	1
Tmem214	0.0319112	-0.375932	0	1	1
Snx33	0.0319112	-0.396443	0	1	1
Chd1l	0.0319112	-0.40119	0	1	1
Xrcc5	0.0319112	-0.479378	0	1	1
Klf2	0.0319112	-0.518631	0	1	1
Ppp2r1b	0.0319112	-0.539538	0	1	1
Scarf2	0.0319112	-0.540339	0	1	1
Pim3	0.0319112	-0.578449	0	1	1
Ccdc22	0.0319112	-0.785548	0	1	1
Wipf2	0.0435966	0.252367	1	0	1
Rbl1	0.0435966	0.234449	1	0	1
Padi3	0.0435966	0.166569	1	0	1
5730522E02Rik	0.0435966	-0.0192742	0.25	1	1
Tenm2	0.0435966	-0.0361683	0.25	1	1
Rnf24	0.0435966	-0.043468	0.25	1	1
Cdk5rap2	0.0435966	-0.0690692	0.25	1	1
Hist1h2be	0.0435966	-0.0752674	0.25	1	1
Wdr76	0.0435966	-0.0781007	0.25	1	1
Ptpn4	0.0435966	-0.10382	0.25	1	1
Shfl	0.0435966	-0.129641	0.25	1	1
Bicral	0.0435966	-0.1299	0.25	1	1
Arl5b	0.0435966	-0.160793	0.25	1	1
Per1	0.0435966	-0.174005	0.25	1	1
Ift172	0.0435966	-0.204854	0.25	1	1
Msantd3	0.0435966	-0.221876	0.25	1	1
Napepld	0.0435966	-0.238509	0.25	1	1
Guf1	0.0435966	-0.242629	0.25	1	1
Mettl23	0.0435966	-0.259102	0.25	1	1
Sco1	0.0435966	-0.288849	0.25	1	1
Psd4	0.0435966	-0.29179	0.25	1	1
Mrpl9	0.0435966	-0.313155	0.25	1	1
Tmem18	0.0435966	-0.331665	0.25	1	1
Suds3	0.0435966	-0.335604	0.25	1	1
Casp2	0.0435966	-0.370516	0.25	1	1
Ppp4r2	0.0435966	-0.372691	0.25	1	1
Prpsap2	0.0435966	-0.374143	0.25	1	1
Dusp28	0.0435966	-0.37891	0.25	1	1
Ptcd3	0.0435966	-0.382265	0.25	1	1
Dmac2	0.0435966	-0.409858	0.25	1	1
Ruvbl2	0.0435966	-0.419846	0.25	1	1
Nop9	0.0435966	-0.42017	0.25	1	1
Abhd17c	0.0435966	-0.420866	0.25	1	1
Cyp4f16	0.0435966	-0.460102	0.25	1	1
Plpbp	0.0435966	-0.557639	0.25	1	1
Cry1	0.0435966	-0.565064	0.25	1	1
Pskh1	0.0435966	-0.587337	0.25	1	1
Ccdc125	0.0435966	-0.608131	0.25	1	1
Thoc5	0.0435966	-0.612051	0.25	1	1
Dtx2	0.0435966	-0.642224	0.25	1	1
Tmem199	0.0435966	-0.673968	0.25	1	1
Thoc1	0.0435966	-0.701514	0.25	1	1
Slc28a2	0.0435966	-0.715207	0.25	1	1
F3	0.0435966	-0.769318	0.25	1	1
Il21r	0.049746	0.826309	1	0.333	1
Zfp592	0.049746	0.774758	1	0.333	1
Usf1	0.049746	0.628394	1	0.333	1
Pmm2	0.049746	0.556686	1	0.333	1
Ttc9c	0.049746	0.52096	1	0.333	1
Ppp1r12c	0.049746	0.515152	1	0.333	1
Vezf1	0.049746	0.395971	1	0.333	1
B3galt4	0.049746	0.382749	1	0.333	1
Smim13	0.049746	0.356157	1	0.333	1
Tbp	0.049746	0.345596	1	0.333	1
Mamld1	0.049746	0.335157	1	0.333	1
Srgap3	0.049746	0.27961	1	0.333	1
Cited2	0.049746	0.263657	1	0.333	1
Gm14296	0.049746	0.0867209	1	0.333	1
Gm49164	0.049746	-0.0344844	0.5	1	1
2610002M06Rik	0.049746	-0.0470961	0.5	1	1
Ptprd	0.049746	-0.056113	0.5	1	1
BC029722	0.049746	-0.126506	0.5	1	1
Dph6	0.049746	-0.157544	0.5	1	1
Clec2d	0.049746	-0.208771	0.5	1	1
Hace1	0.049746	-0.245822	0.5	1	1
Arf6	0.049746	-0.247704	0.5	1	1
Il15ra	0.049746	-0.25728	0.5	1	1
Gm14325	0.049746	-0.258865	0.5	1	1
Galnt6	0.049746	-0.261707	0.5	1	1
Zbtb42	0.049746	-0.262209	0.5	1	1
Zfyve26	0.049746	-0.268014	0.5	1	1
Srek1ip1	0.049746	-0.277544	0.5	1	1
Bri3	0.049746	-0.282449	0.5	1	1
Ccdc90b	0.049746	-0.2838	0.5	1	1
Ptov1	0.049746	-0.300288	0.5	1	1
Ogfod2	0.049746	-0.30285	0.5	1	1
Sde2	0.049746	-0.303461	0.5	1	1
Zc3h12a	0.049746	-0.306374	0.5	1	1
Ppid	0.049746	-0.318762	0.5	1	1
Vkorc1	0.049746	-0.322768	0.5	1	1
Srp54c	0.049746	-0.324271	0.5	1	1
Slc35a3	0.049746	-0.327924	0.5	1	1
Mrto4	0.049746	-0.329044	0.5	1	1
Zfp646	0.049746	-0.33701	0.5	1	1
Nelfcd	0.049746	-0.340237	0.5	1	1
Zfand2b	0.049746	-0.347357	0.5	1	1
Psmg4	0.049746	-0.367608	0.5	1	1
F630028O10Rik	0.049746	-0.370148	0.5	1	1
Ap3s2	0.049746	-0.371476	0.5	1	1
Tgds	0.049746	-0.396292	0.5	1	1
Pkn2	0.049746	-0.404579	0.5	1	1
Zc3h15	0.049746	-0.411427	0.5	1	1
Mrpl49	0.049746	-0.426104	0.5	1	1
Fam45a	0.049746	-0.438736	0.5	1	1
Bcl2l13	0.049746	-0.444209	0.5	1	1
Ust	0.049746	-0.47426	0.5	1	1
Dnajc2	0.049746	-0.495539	0.5	1	1
Cetn2	0.049746	-0.512376	0.5	1	1
Vps50	0.049746	-0.519255	0.5	1	1
Dr1	0.049746	-0.538058	0.5	1	1
Rgs18	0.049746	-0.543552	0.5	1	1
St3gal4	0.049746	-0.547989	0.5	1	1
Dnm1l	0.049746	-0.552119	0.5	1	1
Cd80	0.049746	-0.561506	0.5	1	1
Trmt1l	0.049746	-0.641918	0.5	1	1
Vps52	0.049746	-0.696912	0.5	1	1
Pls3	0.049746	-0.728901	0.5	1	1
Ap4b1	0.049746	-0.81201	0.5	1	1
Acox1	0.049746	-0.83181	0.5	1	1
Ypel3	0.049746	-0.869808	0.5	1	1
Stt3b	0.049746	-0.879722	0.5	1	1
Ecm1	0.0518299	1.21952	1	1	1
Hipk2	0.0518299	1.06596	1	1	1
Plpp1	0.0518299	0.934491	1	0.667	1
Tmem43	0.0518299	0.926922	1	1	1
Mif4gd	0.0518299	0.897009	1	0.667	1
Sdc1	0.0518299	0.894407	1	1	1
Arhgap45	0.0518299	0.85583	1	1	1
Esyt1	0.0518299	0.840636	1	1	1
Sema4d	0.0518299	0.829625	1	1	1
Cs	0.0518299	0.820001	1	1	1
Lrp10	0.0518299	0.808647	1	1	1
Gphn	0.0518299	0.805182	1	1	1
Fads1	0.0518299	0.802397	1	0.667	1
Glmp	0.0518299	0.800947	1	1	1
Tbcd	0.0518299	0.795674	1	1	1
Lrp1	0.0518299	0.778734	1	1	1
Card19	0.0518299	0.768758	1	1	1
Pcyt2	0.0518299	0.75769	1	0.667	1
Laptm5	0.0518299	0.733506	1	1	1
Tom1	0.0518299	0.730448	1	1	1
Ensa	0.0518299	0.724894	1	1	1
Xrcc1	0.0518299	0.720727	1	0.667	1
Srprb	0.0518299	0.702345	1	1	1
Akt1	0.0518299	0.69987	1	1	1
Srsf11	0.0518299	0.682339	1	1	1
Rmc1	0.0518299	0.674973	1	0.667	1
Dennd4b	0.0518299	0.66742	1	1	1
S1pr1	0.0518299	0.666787	1	1	1
Trem2	0.0518299	0.655902	1	1	1
Arhgap17	0.0518299	0.65363	1	1	1
Itga5	0.0518299	0.649385	1	1	1
Slc29a1	0.0518299	0.644641	1	0.667	1
Pdlim7	0.0518299	0.642847	1	1	1
Rnasek	0.0518299	0.638052	1	1	1
Epas1	0.0518299	0.625717	1	1	1
Csf2rb2	0.0518299	0.618077	1	1	1
Lars2	0.0518299	0.617404	1	1	1
Ccdc86	0.0518299	0.606471	1	0.667	1
Ap3d1	0.0518299	0.595577	1	1	1
Rassf4	0.0518299	0.595397	1	1	1
Ilrun	0.0518299	0.593917	1	1	1
Smox	0.0518299	0.591762	1	1	1
Fam32a	0.0518299	0.583581	1	1	1
Il2rg	0.0518299	0.583172	1	1	1
Dync1h1	0.0518299	0.570061	1	1	1
Cog7	0.0518299	0.568402	1	0.667	1
Stoml2	0.0518299	0.56781	1	1	1
Nucb2	0.0518299	0.562773	1	0.667	1
Bysl	0.0518299	0.561975	1	0.667	1
Pirb	0.0518299	0.554314	1	1	1
Camk1	0.0518299	0.552558	1	1	1
Gnptg	0.0518299	0.550932	1	0.667	1
Ufd1	0.0518299	0.543468	1	1	1
Ctsz	0.0518299	0.541335	1	1	1
Bcl6	0.0518299	0.538253	1	1	1
Zyx	0.0518299	0.536797	1	0.667	1
Vps39	0.0518299	0.534667	1	1	1
Anks3	0.0518299	0.531362	1	0.667	1
Slc44a2	0.0518299	0.529247	1	0.667	1
Ddhd1	0.0518299	0.524161	1	0.667	1
Mapkapk3	0.0518299	0.520639	1	1	1
Grk2	0.0518299	0.519807	1	0.667	1
Slc15a3	0.0518299	0.518664	1	1	1
Sec24c	0.0518299	0.517792	1	1	1
Sort1	0.0518299	0.511476	1	1	1
Vars	0.0518299	0.511466	1	1	1
Msi2	0.0518299	0.508131	1	1	1
Fgd3	0.0518299	0.507618	1	0.667	1
Oaz1	0.0518299	0.50509	1	1	1
AI597479	0.0518299	0.504136	1	0.667	1
Sike1	0.0518299	0.503711	1	1	1
Arrdc1	0.0518299	0.500053	1	1	1
Wdr45b	0.0518299	0.494381	1	1	1
Pdcd6	0.0518299	0.493407	1	1	1
Rrbp1	0.0518299	0.492709	1	1	1
Psap	0.0518299	0.491987	1	1	1
Atn1	0.0518299	0.48703	1	0.667	1
Emc7	0.0518299	0.478647	1	1	1
Opa1	0.0518299	0.478381	1	0.667	1
Ntng2	0.0518299	0.476118	1	1	1
Me1	0.0518299	0.475955	1	0.667	1
Dpp3	0.0518299	0.474981	1	1	1
Lgals9	0.0518299	0.473102	1	1	1
Ubr2	0.0518299	0.471185	1	1	1
Fkbp2	0.0518299	0.463834	1	1	1
Sympk	0.0518299	0.454991	1	1	1
Cdip1	0.0518299	0.449735	1	1	1
Mecp2	0.0518299	0.449573	1	0.667	1
Cmtm7	0.0518299	0.444544	1	1	1
Slc39a1	0.0518299	0.442905	1	1	1
Tob2	0.0518299	0.442573	1	0.667	1
Hfe	0.0518299	0.436186	1	1	1
Orc5	0.0518299	0.428598	1	0.667	1
Thrap3	0.0518299	0.428353	1	1	1
Atp5j	0.0518299	0.427603	1	1	1
Mapk14	0.0518299	0.418201	1	1	1
Hcst	0.0518299	0.412506	1	1	1
Cpsf4	0.0518299	0.411835	1	0.667	1
Ndst2	0.0518299	0.406797	1	0.667	1
Ubl4a	0.0518299	0.397727	1	1	1
Psmd4	0.0518299	0.395536	1	1	1
2310033P09Rik	0.0518299	0.395132	1	1	1
Rnf166	0.0518299	0.390885	1	0.667	1
Ttc17	0.0518299	0.386121	1	0.667	1
Zbtb1	0.0518299	0.381742	1	1	1
Tlr8	0.0518299	0.377674	1	1	1
Rpl10a	0.0518299	0.374962	1	1	1
Ndufb6	0.0518299	0.369288	1	1	1
Cpt2	0.0518299	0.366941	1	0.667	1
Virma	0.0518299	0.366273	1	0.667	1
Mfsd14a	0.0518299	0.357221	1	1	1
Pcnx4	0.0518299	0.35513	1	0.667	1
Sppl2b	0.0518299	0.355042	1	0.667	1
Gsn	0.0518299	0.354216	1	1	1
Trim25	0.0518299	0.350459	1	1	1
Eef2kmt	0.0518299	0.34587	1	0.667	1
Pira2	0.0518299	0.342475	1	1	1
Letm1	0.0518299	0.335832	1	1	1
Pbx3	0.0518299	0.335327	1	1	1
Uprt	0.0518299	0.32912	1	0.667	1
Rab3d	0.0518299	0.324289	1	1	1
Nenf	0.0518299	0.31448	1	1	1
Tm6sf1	0.0518299	0.312058	1	1	1
Mknk2	0.0518299	0.30505	1	1	1
Pold2	0.0518299	0.295728	1	0.667	1
Ccpg1	0.0518299	0.294559	1	1	1
Ilf2	0.0518299	0.290313	1	0.667	1
Ykt6	0.0518299	0.288418	1	1	1
Msra	0.0518299	0.279546	1	1	1
Exosc9	0.0518299	0.279482	1	0.667	1
Ep300	0.0518299	0.277618	1	1	1
Lats1	0.0518299	0.266206	1	0.667	1
Mrpl57	0.0518299	0.263457	1	1	1
Npc2	0.0518299	0.255703	1	1	1
Mrpl27	0.0518299	0.235292	1	1	1
Creb3l2	0.0518299	0.234784	1	0.667	1
Mrpl21	0.0518299	0.206664	1	1	1
Rasa2	0.0518299	0.198607	1	0.667	1
Lsm7	0.0518299	0.195597	1	0.667	1
Rp9	0.0518299	0.194255	1	1	1
Rad23b	0.0518299	0.180844	1	1	1
Sirt6	0.0518299	0.175994	1	0.667	1
Mcu	0.0518299	0.172349	1	1	1
Gm38825	0.0518299	0.0795244	1	1	1
9030624G23Rik	0.0518299	0.076688	1	1	1
Pdrg1	0.0518299	0.0678852	1	1	1
Olfr1033	0.0518299	0.0651868	1	1	1
Gm14164	0.0518299	0.0400567	1	1	1
Kalrn	0.0518299	-0.0600377	0.75	1	1
Hdhd2	0.0518299	-0.116216	1	1	1
Snrpc	0.0518299	-0.155572	1	1	1
Rbm22	0.0518299	-0.170931	0.75	1	1
Wdr41	0.0518299	-0.17421	0.75	1	1
Ptbp1	0.0518299	-0.177088	0.75	1	1
mt-Nd6	0.0518299	-0.201707	0.75	1	1
Tmem33	0.0518299	-0.203678	1	1	1
Yipf5	0.0518299	-0.225228	0.75	1	1
Pdap1	0.0518299	-0.246139	0.75	1	1
Etv1	0.0518299	-0.252621	1	1	1
Nras	0.0518299	-0.258527	1	1	1
U2af1l4	0.0518299	-0.261947	0.75	1	1
Elp5	0.0518299	-0.262903	1	1	1
Faim	0.0518299	-0.266257	1	1	1
Commd2	0.0518299	-0.26754	0.75	1	1
Prrc2b	0.0518299	-0.271256	1	1	1
Pgam5	0.0518299	-0.28016	0.75	1	1
Ube2v2	0.0518299	-0.281299	0.75	1	1
Rab18	0.0518299	-0.287241	1	1	1
Zfp839	0.0518299	-0.288563	1	1	1
Dis3l2	0.0518299	-0.299155	1	1	1
Purb	0.0518299	-0.300746	0.75	1	1
Acat1	0.0518299	-0.305131	0.75	1	1
H3f3b	0.0518299	-0.314551	1	1	1
Ccdc25	0.0518299	-0.317419	1	1	1
Tnpo1	0.0518299	-0.318243	1	1	1
Asb3	0.0518299	-0.321535	0.75	1	1
Fmr1	0.0518299	-0.322796	0.75	1	1
Tmem167b	0.0518299	-0.33632	1	1	1
Hnrnpf	0.0518299	-0.336909	1	1	1
Snrpe	0.0518299	-0.349112	0.75	1	1
Grpel1	0.0518299	-0.349868	1	1	1
Gpi1	0.0518299	-0.352987	1	1	1
Cdv3	0.0518299	-0.355497	1	1	1
Asxl2	0.0518299	-0.356862	1	1	1
Cetn3	0.0518299	-0.357147	1	1	1
Ssu72	0.0518299	-0.358006	1	1	1
Tvp23b	0.0518299	-0.360237	0.75	1	1
Pias4	0.0518299	-0.367188	0.75	1	1
Mapre3	0.0518299	-0.367343	0.75	1	1
Lrrk1	0.0518299	-0.373654	0.75	1	1
Ppt1	0.0518299	-0.381538	1	1	1
Fgfr1	0.0518299	-0.382621	1	1	1
Pdcl	0.0518299	-0.386057	1	1	1
Cpne3	0.0518299	-0.389677	1	1	1
Caml	0.0518299	-0.392934	0.75	1	1
Alg11	0.0518299	-0.393594	0.75	1	1
Rps10	0.0518299	-0.397955	1	1	1
Hnrnpl	0.0518299	-0.400882	1	1	1
Ginm1	0.0518299	-0.405789	1	1	1
Psmd12	0.0518299	-0.406431	1	1	1
Nasp	0.0518299	-0.408907	0.75	1	1
Uba2	0.0518299	-0.410918	1	1	1
Abracl	0.0518299	-0.412537	1	1	1
Pex19	0.0518299	-0.417123	1	1	1
Ino80c	0.0518299	-0.419681	0.75	1	1
Phf23	0.0518299	-0.420629	0.75	1	1
Prkar1a	0.0518299	-0.42345	1	1	1
Cct5	0.0518299	-0.425857	1	1	1
Oip5os1	0.0518299	-0.42594	1	1	1
Serbp1	0.0518299	-0.426061	1	1	1
Tent2	0.0518299	-0.429766	0.75	1	1
Ramac	0.0518299	-0.433026	1	1	1
Katnbl1	0.0518299	-0.435574	0.75	1	1
A530064D06Rik	0.0518299	-0.441003	0.75	1	1
Eif4h	0.0518299	-0.444708	1	1	1
Parp2	0.0518299	-0.447698	0.75	1	1
Itm2b	0.0518299	-0.4559	1	1	1
Npm1	0.0518299	-0.455902	1	1	1
C1d	0.0518299	-0.456583	0.75	1	1
Cep192	0.0518299	-0.463901	0.75	1	1
Eif4a1	0.0518299	-0.467474	1	1	1
Lipa	0.0518299	-0.472776	1	1	1
Gyg	0.0518299	-0.475721	1	1	1
Cul2	0.0518299	-0.481661	1	1	1
Bcl10	0.0518299	-0.490354	1	1	1
St13	0.0518299	-0.490632	1	1	1
Ift20	0.0518299	-0.490862	0.75	1	1
Tfb2m	0.0518299	-0.496918	0.75	1	1
Pgm1	0.0518299	-0.498184	0.75	1	1
Cacul1	0.0518299	-0.505979	0.75	1	1
Srsf5	0.0518299	-0.512867	1	1	1
Yipf6	0.0518299	-0.517564	0.75	1	1
Hmgb1	0.0518299	-0.52151	1	1	1
Stag2	0.0518299	-0.521963	0.75	1	1
Copb2	0.0518299	-0.524308	1	1	1
Eif1a	0.0518299	-0.525058	1	1	1
Sdccag8	0.0518299	-0.528304	0.75	1	1
Rasa4	0.0518299	-0.535645	0.75	1	1
Snx6	0.0518299	-0.538698	1	1	1
Cab39l	0.0518299	-0.542067	0.75	1	1
Msmo1	0.0518299	-0.546949	1	1	1
Nudt5	0.0518299	-0.548439	0.75	1	1
Yipf4	0.0518299	-0.549483	1	1	1
Minpp1	0.0518299	-0.554423	0.75	1	1
Hnrnpa2b1	0.0518299	-0.554539	1	1	1
Dync1li2	0.0518299	-0.558466	0.75	1	1
Idh1	0.0518299	-0.559827	1	1	1
Arpc2	0.0518299	-0.56274	1	1	1
Aldh2	0.0518299	-0.574835	1	1	1
Spg21	0.0518299	-0.575933	1	1	1
Nudcd2	0.0518299	-0.577747	1	1	1
Pnpt1	0.0518299	-0.578947	1	1	1
Rps7	0.0518299	-0.581606	1	1	1
Cdadc1	0.0518299	-0.584292	0.75	1	1
Gsdme	0.0518299	-0.594806	0.75	1	1
Smarcb1	0.0518299	-0.595968	0.75	1	1
Acadl	0.0518299	-0.60581	1	1	1
Rraga	0.0518299	-0.606154	0.75	1	1
Hspa8	0.0518299	-0.611202	1	1	1
Setdb1	0.0518299	-0.612131	0.75	1	1
Dld	0.0518299	-0.612368	1	1	1
Flii	0.0518299	-0.621193	1	1	1
Mtrex	0.0518299	-0.621263	0.75	1	1
Crlf3	0.0518299	-0.626736	1	1	1
Shtn1	0.0518299	-0.62696	0.75	1	1
Pcnx	0.0518299	-0.627049	0.75	1	1
Rab5c	0.0518299	-0.628119	1	1	1
Ms4a6d	0.0518299	-0.628329	1	1	1
Csde1	0.0518299	-0.630746	1	1	1
M6pr	0.0518299	-0.638249	1	1	1
Tmed9	0.0518299	-0.639352	1	1	1
Mzt1	0.0518299	-0.644095	0.75	1	1
Arl6ip6	0.0518299	-0.647208	0.75	1	1
Hnrnpk	0.0518299	-0.657312	1	1	1
Gm2a	0.0518299	-0.660205	1	1	1
Itgb1	0.0518299	-0.664036	1	1	1
Vdac3	0.0518299	-0.665184	1	1	1
Bag1	0.0518299	-0.673429	0.75	1	1
Mlxip	0.0518299	-0.673975	0.75	1	1
Commd3	0.0518299	-0.682041	1	1	1
Gng12	0.0518299	-0.686743	1	1	1
Idi1	0.0518299	-0.690867	1	1	1
Plekhb2	0.0518299	-0.694266	1	1	1
Ube2i	0.0518299	-0.703443	1	1	1
Ugp2	0.0518299	-0.703824	1	1	1
Slc31a2	0.0518299	-0.708034	1	1	1
Jpt1	0.0518299	-0.708808	1	1	1
Snx7	0.0518299	-0.711163	1	1	1
Atg3	0.0518299	-0.712233	1	1	1
Ctnna1	0.0518299	-0.715327	1	1	1
Stxbp3	0.0518299	-0.719988	1	1	1
Fkbp4	0.0518299	-0.731521	0.75	1	1
Celf2	0.0518299	-0.734727	1	1	1
Ccng1	0.0518299	-0.739078	1	1	1
Rab11fip1	0.0518299	-0.741288	0.75	1	1
1700030N03Rik	0.0518299	-0.749823	1	1	1
Cct6a	0.0518299	-0.79306	1	1	1
Stx7	0.0518299	-0.796729	1	1	1
Eif2s1	0.0518299	-0.807647	1	1	1
Pbdc1	0.0518299	-0.808577	1	1	1
Zbtb38	0.0518299	-0.81804	1	1	1
BC005537	0.0518299	-0.821911	0.75	1	1
Ralb	0.0518299	-0.829348	1	1	1
Cdc42	0.0518299	-0.832922	1	1	1
Pgam1	0.0518299	-0.836442	1	1	1
Procr	0.0518299	-0.842871	1	1	1
Aldoc	0.0518299	-0.843077	0.75	1	1
Prcp	0.0518299	-0.854042	0.75	1	1
Pak2	0.0518299	-0.875147	1	1	1
Ero1l	0.0518299	-0.889525	1	1	1
Golph3	0.0518299	-0.909789	1	1	1
Acly	0.0518299	-0.918944	1	1	1
Tmem123	0.0518299	-0.935647	1	1	1
H3f3a	0.0518299	-0.962547	1	1	1
Dnaja2	0.0518299	-0.965891	1	1	1
Mia2	0.0518299	-0.974678	0.75	1	1
Tlr2	0.0518299	-1.00419	1	1	1
Vwa5a	0.0518299	-1.01495	0.75	1	1
Mapk1	0.0518299	-1.04895	1	1	1
Ybx1	0.0518299	-1.09228	1	1	1
Safb	0.0518299	-1.10417	0.75	1	1
Slc7a2	0.0518299	-1.16879	1	1	1
Hsd17b4	0.0518299	-1.21877	1	1	1
Tenm4	0.0987286	-0.0256933	0.25	1	1
Tmem117	0.0987286	-0.0287194	0.25	1	1
Arhgef28	0.0987286	-0.0351693	0.25	1	1
Taf1d	0.0987286	-0.0440449	0.25	1	1
Wdr60	0.0987286	-0.0465891	0.25	1	1
Csprs	0.0987286	-0.0466698	0.25	1	1
Cep164	0.0987286	-0.0551704	0.25	1	1
Castor1	0.0987286	-0.109725	0.25	1	1
Usp28	0.0987286	-0.117514	0.25	1	1
Cks2	0.0987286	-0.117714	0.25	1	1
Abhd10	0.0987286	-0.124644	0.25	1	1
Gm46620	0.0987286	-0.131302	0.25	1	1
Mtrf1l	0.0987286	-0.139863	0.25	1	1
Hectd2	0.0987286	-0.145121	0.25	1	1
N4bp2l1	0.0987286	-0.156089	0.25	1	1
Fntb	0.0987286	-0.160028	0.25	1	1
Nsun4	0.0987286	-0.179747	0.25	1	1
Nr2c1	0.0987286	-0.181419	0.25	1	1
Mrps35	0.0987286	-0.18752	0.25	1	1
Cul4b	0.0987286	-0.189486	0.25	1	1
Dimt1	0.0987286	-0.197608	0.25	1	1
Wdr82	0.0987286	-0.200446	0.25	1	1
Nr2c2	0.0987286	-0.238288	0.25	1	1
Npepl1	0.0987286	-0.249576	0.25	1	1
Upf3b	0.0987286	-0.255143	0.25	1	1
Aimp1	0.0987286	-0.264597	0.25	1	1
Ctif	0.0987286	-0.277643	0.25	1	1
Abl1	0.0987286	-0.278417	0.25	1	1
Tbc1d32	0.0987286	-0.283305	0.25	1	1
Edrf1	0.0987286	-0.289751	0.25	1	1
Gfod1	0.0987286	-0.310677	0.25	1	1
Zfyve19	0.0987286	-0.31514	0.25	1	1
Glis3	0.0987286	-0.318406	0.25	1	1
Rarg	0.0987286	-0.324087	0.25	1	1
Psmg3	0.0987286	-0.326044	0.25	1	1
Fastkd2	0.0987286	-0.340753	0.25	1	1
Rnaseh2a	0.0987286	-0.351179	0.25	1	1
Ttc37	0.0987286	-0.359191	0.25	1	1
Atg16l2	0.0987286	-0.384765	0.25	1	1
Caap1	0.0987286	-0.398495	0.25	1	1
Kctd9	0.0987286	-0.409061	0.25	1	1
Nim1k	0.0987286	-0.411425	0.25	1	1
Ipo9	0.0987286	-0.417933	0.25	1	1
Tef	0.0987286	-0.423941	0.25	1	1
Rabggtb	0.0987286	-0.427317	0.25	1	1
Sephs1	0.0987286	-0.460053	0.25	1	1
Rfc2	0.0987286	-0.47338	0.25	1	1
Gne	0.0987286	-0.555495	0.25	1	1
Fam219b	0.0987286	-0.56107	0.25	1	1
Txndc16	0.0987286	-0.884857	0.25	1	1
Tnfsf9	0.108408	0.47265	1	0.333	1
Rnf34	0.108408	0.433286	1	0.333	1
Madd	0.108408	0.427593	1	0.333	1
Abhd8	0.108408	0.420298	1	0.333	1
Pithd1	0.108408	0.414429	1	0.333	1
Nufip1	0.108408	0.384526	1	0.333	1
Ints1	0.108408	0.380264	1	0.333	1
Fam222b	0.108408	0.360088	1	0.333	1
Ankrd66	0.108408	0.358391	1	0.333	1
Sos2	0.108408	0.336341	1	0.333	1
Gpn1	0.108408	0.311412	1	0.333	1
Nupl2	0.108408	0.290769	1	0.333	1
Lins1	0.108408	0.274162	1	0.333	1
Ttc14	0.108408	0.259329	1	0.333	1
Atxn1l	0.108408	0.252021	1	0.333	1
Ro60	0.108408	0.241655	1	0.333	1
Lonrf3	0.108408	0.239889	1	0.333	1
Ubqln4	0.108408	0.22999	1	0.333	1
Ccdc71l	0.108408	0.229301	1	0.333	1
Znhit3	0.108408	0.22824	1	0.333	1
Zfp691	0.108408	0.22491	1	0.333	1
Cdc14a	0.108408	0.211895	1	0.333	1
Dvl3	0.108408	0.188752	1	0.333	1
Hexdc	0.108408	0.186498	1	0.333	1
Pfdn4	0.108408	0.113011	1	0.333	1
BC028528	0.108408	0.0602484	1	0.333	1
Unc13c	0.108408	-0.02076	0.5	1	1
Ints6	0.108408	-0.100222	0.5	1	1
Elp6	0.108408	-0.103111	0.5	1	1
Cenpc1	0.108408	-0.141562	0.5	1	1
Keap1	0.108408	-0.146779	0.5	1	1
Cldn12	0.108408	-0.157543	0.5	1	1
5530601H04Rik	0.108408	-0.171254	0.5	1	1
Kmt5b	0.108408	-0.188564	0.5	1	1
Casz1	0.108408	-0.197358	0.5	1	1
Ints7	0.108408	-0.223868	0.5	1	1
Ift22	0.108408	-0.224793	0.5	1	1
Arfgap3	0.108408	-0.239419	0.5	1	1
Acads	0.108408	-0.241586	0.5	1	1
Fiz1	0.108408	-0.253261	0.5	1	1
Palm	0.108408	-0.255723	0.5	1	1
Stard4	0.108408	-0.266243	0.5	1	1
Otulin	0.108408	-0.273719	0.5	1	1
Zfp281	0.108408	-0.274421	0.5	1	1
Pdzd8	0.108408	-0.282888	0.5	1	1
Rrp8	0.108408	-0.291414	0.5	1	1
Atg4d	0.108408	-0.304369	0.5	1	1
Zbtb44	0.108408	-0.311669	0.5	1	1
Usp47	0.108408	-0.329772	0.5	1	1
Ak1	0.108408	-0.34501	0.5	1	1
Aldh16a1	0.108408	-0.348339	0.5	1	1
Snrk	0.108408	-0.349538	0.5	1	1
Tecpr1	0.108408	-0.365743	0.5	1	1
Ncoa6	0.108408	-0.367929	0.5	1	1
Prkdc	0.108408	-0.370819	0.5	1	1
Stk16	0.108408	-0.382043	0.5	1	1
Slc25a17	0.108408	-0.393191	0.5	1	1
Tmem221	0.108408	-0.394198	0.5	1	1
Ppm1d	0.108408	-0.396021	0.5	1	1
Fbrs	0.108408	-0.399423	0.5	1	1
Hars	0.108408	-0.401311	0.5	1	1
Pex7	0.108408	-0.403258	0.5	1	1
Zfp24	0.108408	-0.420182	0.5	1	1
Cluh	0.108408	-0.421456	0.5	1	1
Ciz1	0.108408	-0.442605	0.5	1	1
Eif2ak3	0.108408	-0.458204	0.5	1	1
Eftud2	0.108408	-0.461522	0.5	1	1
Gga2	0.108408	-0.483047	0.5	1	1
Trim30a	0.108408	-0.506247	0.5	1	1
Ddx49	0.108408	-0.511243	0.5	1	1
Ppfibp1	0.108408	-0.532858	0.5	1	1
Ocrl	0.108408	-0.533732	0.5	1	1
Polr2a	0.108408	-0.540914	0.5	1	1
Aldh3a2	0.108408	-0.573418	0.5	1	1
Zfyve1	0.108408	-0.575546	0.5	1	1
Utp3	0.108408	-0.646022	0.5	1	1
Crnkl1	0.108408	-0.661546	0.5	1	1
Mfsd13a	0.108408	-0.664069	0.5	1	1
Mrps10	0.108408	-0.693534	0.5	1	1
Suco	0.108408	-0.721886	0.5	1	1
Pnrc2	0.108408	-0.847863	0.5	1	1
Nono	0.108408	-0.884621	0.5	1	1
H2-M2	0.111612	1.68157	1	1	1
Dusp1	0.111612	1.14279	1	0.667	1
Brd2	0.111612	0.936546	1	1	1
Zfp654	0.111612	0.899942	1	0.667	1
Pip5k1c	0.111612	0.857104	1	1	1
Tlr13	0.111612	0.819982	1	1	1
Prkcb	0.111612	0.798873	1	1	1
Cdk16	0.111612	0.785981	1	0.667	1
Susd6	0.111612	0.745611	1	1	1
Pld3	0.111612	0.743128	1	1	1
Peak1	0.111612	0.733152	1	1	1
Dhrs1	0.111612	0.727847	1	1	1
Arhgap9	0.111612	0.718206	1	1	1
Tor1a	0.111612	0.716367	1	0.667	1
Adam9	0.111612	0.700481	1	1	1
Emp3	0.111612	0.695811	1	1	1
Chd4	0.111612	0.693451	1	1	1
Tmem160	0.111612	0.682678	1	1	1
S1pr2	0.111612	0.674563	1	0.667	1
Zfp710	0.111612	0.657035	1	1	1
Flnb	0.111612	0.654014	1	1	1
Cdk14	0.111612	0.651693	1	1	1
Psmb6	0.111612	0.644531	1	1	1
Pomk	0.111612	0.616367	1	1	1
Puf60	0.111612	0.6153	1	1	1
Specc1l	0.111612	0.614461	1	1	1
Layn	0.111612	0.613781	1	0.667	1
Crat	0.111612	0.605499	1	1	1
mt-Cytb	0.111612	0.602543	1	1	1
Atp1a3	0.111612	0.600899	1	1	1
Ezh1	0.111612	0.582123	1	1	1
Flna	0.111612	0.578376	1	1	1
Aph1a	0.111612	0.567842	1	1	1
Csf3r	0.111612	0.565667	1	1	1
Pum2	0.111612	0.548557	1	0.667	1
Plec	0.111612	0.543768	1	1	1
Ubqln1	0.111612	0.523507	1	1	1
Psmb3	0.111612	0.518897	1	1	1
Ddx56	0.111612	0.51835	1	1	1
Slc39a4	0.111612	0.510432	1	1	1
Mdp1	0.111612	0.505216	1	1	1
Trappc9	0.111612	0.500511	1	1	1
Dnlz	0.111612	0.494619	1	0.667	1
Dda1	0.111612	0.488764	1	1	1
Tbc1d10b	0.111612	0.482743	1	0.667	1
Tbl1xr1	0.111612	0.481455	1	1	1
Pigk	0.111612	0.478154	1	1	1
Rps17	0.111612	0.470615	1	1	1
Men1	0.111612	0.469991	1	0.667	1
Chpf2	0.111612	0.467923	1	0.667	1
Sf1	0.111612	0.46662	1	1	1
Brwd1	0.111612	0.454847	1	1	1
Tor1aip2	0.111612	0.453662	1	1	1
Dus3l	0.111612	0.44828	1	0.667	1
Dubr	0.111612	0.447955	1	1	1
Bst2	0.111612	0.434905	1	1	1
Tbcc	0.111612	0.432036	1	1	1
Agl	0.111612	0.430593	1	1	1
Crlf2	0.111612	0.429406	1	1	1
Cltb	0.111612	0.415661	1	0.667	1
Khk	0.111612	0.409848	1	0.667	1
Sipa1	0.111612	0.407795	1	1	1
Slc25a19	0.111612	0.406019	1	0.667	1
Ascc2	0.111612	0.396719	1	0.667	1
Wipf1	0.111612	0.392006	1	0.667	1
Kidins220	0.111612	0.375398	1	1	1
Dhrs4	0.111612	0.374904	1	0.667	1
Bmp2k	0.111612	0.37285	1	0.667	1
Dok2	0.111612	0.368016	1	1	1
Poglut1	0.111612	0.365803	1	1	1
Psme2	0.111612	0.354418	1	1	1
Dtx4	0.111612	0.348035	1	1	1
Mtg2	0.111612	0.338578	1	0.667	1
Ccdc82	0.111612	0.336373	1	0.667	1
Ptk2b	0.111612	0.335753	1	1	1
Man1c1	0.111612	0.334087	1	1	1
Erlin2	0.111612	0.30627	1	1	1
Abhd16a	0.111612	0.294584	1	0.667	1
Mrps24	0.111612	0.283082	1	1	1
Hlx	0.111612	0.280672	1	0.667	1
Ppm1f	0.111612	0.27075	1	0.667	1
4931406P16Rik	0.111612	0.262598	1	1	1
Selenot	0.111612	0.258714	1	1	1
Fam168a	0.111612	0.257729	1	1	1
Tmem60	0.111612	0.254483	1	0.667	1
Zmiz2	0.111612	0.25202	1	0.667	1
Cers5	0.111612	0.25086	1	1	1
Thyn1	0.111612	0.243103	1	0.667	1
Ipo8	0.111612	0.236737	1	1	1
Gbgt1	0.111612	0.235124	1	1	1
Irak1	0.111612	0.23088	1	1	1
Pnisr	0.111612	0.226542	1	1	1
Prpf4b	0.111612	0.214326	1	0.667	1
Cfap53	0.111612	0.20836	1	1	1
Uxs1	0.111612	0.197096	1	0.667	1
Brip1	0.111612	0.188322	1	0.667	1
Pabpn1	0.111612	0.177664	1	0.667	1
Isy1	0.111612	0.165845	1	1	1
Smarca5	0.111612	0.14823	1	1	1
Ptpn18	0.111612	0.146358	1	1	1
Ndufa4	0.111612	0.146261	1	1	1
Ndufaf2	0.111612	0.10437	1	1	1
Prrc1	0.111612	0.098524	1	0.667	1
Fhit	0.111612	-0.024975	0.75	1	1
Adarb2	0.111612	-0.0402936	0.75	1	1
Gm5148	0.111612	-0.0748743	0.75	1	1
Mfap1a	0.111612	-0.0799089	0.75	1	1
Ctdnep1	0.111612	-0.0897492	0.75	1	1
Pura	0.111612	-0.156367	1	1	1
Tfrc	0.111612	-0.158564	1	1	1
Zfp992	0.111612	-0.159825	1	1	1
Wdpcp	0.111612	-0.184373	1	1	1
Arl8a	0.111612	-0.193728	1	1	1
Bloc1s2	0.111612	-0.196351	0.75	1	1
Decr2	0.111612	-0.217237	1	1	1
Itga9	0.111612	-0.231259	0.75	1	1
Ywhaq	0.111612	-0.232276	1	1	1
Uqcrb	0.111612	-0.235756	1	1	1
Slc2a9	0.111612	-0.238341	0.75	1	1
Mir142hg	0.111612	-0.238656	0.75	1	1
Tbl2	0.111612	-0.241001	0.75	1	1
Bnip3	0.111612	-0.241526	1	1	1
Eef1b2	0.111612	-0.242693	1	1	1
Ddhd2	0.111612	-0.243354	1	1	1
Rbmxl1	0.111612	-0.247054	0.75	1	1
Tbc1d20	0.111612	-0.248383	1	1	1
Gm32089	0.111612	-0.251886	0.75	1	1
Uap1	0.111612	-0.257423	0.75	1	1
Tspan31	0.111612	-0.264683	1	1	1
Trmt6	0.111612	-0.267468	0.75	1	1
Pafah1b3	0.111612	-0.280748	0.75	1	1
Agfg1	0.111612	-0.281837	1	1	1
Camta1	0.111612	-0.286387	0.75	1	1
Creb1	0.111612	-0.287407	0.75	1	1
Pkib	0.111612	-0.289927	0.75	1	1
Sh3bp1	0.111612	-0.295121	0.75	1	1
Ranbp2	0.111612	-0.296178	0.75	1	1
Zadh2	0.111612	-0.302297	1	1	1
Sart3	0.111612	-0.308531	1	1	1
Pkm	0.111612	-0.313263	1	1	1
Drap1	0.111612	-0.313641	0.75	1	1
Fam210b	0.111612	-0.31388	0.75	1	1
Idnk	0.111612	-0.321622	0.75	1	1
Mrpl16	0.111612	-0.322526	0.75	1	1
Nol12	0.111612	-0.322675	1	1	1
Tufm	0.111612	-0.323758	1	1	1
Sdc3	0.111612	-0.325838	0.75	1	1
Kpna6	0.111612	-0.327646	1	1	1
Rhoa	0.111612	-0.330642	1	1	1
Uchl5	0.111612	-0.33083	0.75	1	1
Plekhm1	0.111612	-0.331089	1	1	1
Zfp207	0.111612	-0.331547	1	1	1
Slc30a5	0.111612	-0.338398	1	1	1
Mapk1ip1l	0.111612	-0.345184	0.75	1	1
Anapc16	0.111612	-0.347419	0.75	1	1
Cabin1	0.111612	-0.349825	1	1	1
Hist1h2bc	0.111612	-0.350813	1	1	1
Sh3bp5	0.111612	-0.350868	0.75	1	1
Rps20	0.111612	-0.360303	1	1	1
Xrcc4	0.111612	-0.371496	0.75	1	1
Cd151	0.111612	-0.374613	0.75	1	1
Fbxl20	0.111612	-0.376599	0.75	1	1
Fgr	0.111612	-0.379815	1	1	1
Vps37a	0.111612	-0.380125	1	1	1
Ube3b	0.111612	-0.384861	1	1	1
Bnip3l	0.111612	-0.386827	1	1	1
Zfp330	0.111612	-0.387878	0.75	1	1
Smcr8	0.111612	-0.393033	0.75	1	1
Hpse	0.111612	-0.393039	0.75	1	1
Srp72	0.111612	-0.400496	1	1	1
E2f4	0.111612	-0.401377	0.75	1	1
Ubald1	0.111612	-0.403632	0.75	1	1
Ip6k1	0.111612	-0.404068	0.75	1	1
Fas	0.111612	-0.404164	0.75	1	1
Vapa	0.111612	-0.404787	1	1	1
Mrpl18	0.111612	-0.406183	1	1	1
Uqcrc2	0.111612	-0.407429	1	1	1
Ciao2a	0.111612	-0.409697	1	1	1
Csnk1d	0.111612	-0.411172	1	1	1
Slc25a51	0.111612	-0.414635	1	1	1
Gtf3c2	0.111612	-0.417772	0.75	1	1
Nom1	0.111612	-0.420388	0.75	1	1
Hat1	0.111612	-0.424623	0.75	1	1
Anapc4	0.111612	-0.427544	1	1	1
Exoc4	0.111612	-0.427598	1	1	1
2024-09-11	0.111612	-0.429252	1	1	1
Pcbd2	0.111612	-0.433704	0.75	1	1
H2-T22	0.111612	-0.436909	1	1	1
Gtf2a2	0.111612	-0.442839	1	1	1
Abcc1	0.111612	-0.442912	1	1	1
Zfp106	0.111612	-0.445402	1	1	1
Cfap20	0.111612	-0.447294	1	1	1
Ccdc91	0.111612	-0.449902	0.75	1	1
Ssh2	0.111612	-0.450235	1	1	1
Nsd3	0.111612	-0.460941	1	1	1
Blnk	0.111612	-0.462932	0.75	1	1
Tmed2	0.111612	-0.464485	1	1	1
Itprid2	0.111612	-0.469368	1	1	1
Polr2m	0.111612	-0.472167	0.75	1	1
Tmf1	0.111612	-0.474369	1	1	1
Hmgcr	0.111612	-0.481805	0.75	1	1
Dlat	0.111612	-0.487778	1	1	1
Eif3h	0.111612	-0.492224	1	1	1
Sfxn1	0.111612	-0.500067	1	1	1
Snx9	0.111612	-0.502567	0.75	1	1
Nifk	0.111612	-0.503765	1	1	1
Prpf38b	0.111612	-0.504867	0.75	1	1
Sirpb1b	0.111612	-0.506828	0.75	1	1
Tcf12	0.111612	-0.509758	1	1	1
Rnf167	0.111612	-0.512707	0.75	1	1
Mtmr6	0.111612	-0.513234	1	1	1
Azi2	0.111612	-0.517193	0.75	1	1
Smim14	0.111612	-0.520083	1	1	1
Slc6a6	0.111612	-0.535995	1	1	1
Man2c1	0.111612	-0.54847	0.75	1	1
Tpt1	0.111612	-0.549638	1	1	1
Gdi2	0.111612	-0.562575	1	1	1
Zdhhc3	0.111612	-0.566981	1	1	1
Eif1ax	0.111612	-0.569355	0.75	1	1
Kpna2	0.111612	-0.572062	1	1	1
Fyttd1	0.111612	-0.575798	0.75	1	1
Tpp2	0.111612	-0.57919	1	1	1
Tbk1	0.111612	-0.584379	1	1	1
Arpc5	0.111612	-0.590371	1	1	1
Ywhae	0.111612	-0.590917	1	1	1
Kdm3a	0.111612	-0.591449	1	1	1
Cmpk1	0.111612	-0.613086	1	1	1
Vcp	0.111612	-0.618211	1	1	1
Rasa3	0.111612	-0.635829	1	1	1
Sgk3	0.111612	-0.635881	1	1	1
P4ha1	0.111612	-0.651878	1	1	1
Cse1l	0.111612	-0.654224	0.75	1	1
Clec4a1	0.111612	-0.663258	1	1	1
Psen1	0.111612	-0.663277	1	1	1
Thbs1	0.111612	-0.668854	1	1	1
Yme1l1	0.111612	-0.672998	1	1	1
Tank	0.111612	-0.68772	1	1	1
Rinl	0.111612	-0.695345	0.75	1	1
Prep	0.111612	-0.69917	0.75	1	1
Pias1	0.111612	-0.702751	0.75	1	1
Adss	0.111612	-0.748921	1	1	1
Tmem170b	0.111612	-0.749103	1	1	1
Prpf40a	0.111612	-0.788702	1	1	1
Dnajc10	0.111612	-0.793867	1	1	1
Osbpl9	0.111612	-0.797643	1	1	1
Arpc1a	0.111612	-0.811571	0.75	1	1
Bhlhe40	0.111612	-0.826497	1	1	1
Dpysl2	0.111612	-0.858268	1	1	1
Hmox1	0.111612	-0.88573	1	1	1
Insr	0.111612	-0.939173	0.75	1	1
Ier3	0.111612	-0.973753	1	1	1
Cyp51	0.111612	-1.00433	0.75	1	1
Hist1h1c	0.111612	-1.0544	1	1	1
Cdh6	0.11867	0.693038	0.75	0	1
Osm	0.11867	0.636776	0.75	0	1
Lilra5	0.11867	0.512702	0.75	0	1
Zswim7	0.11867	0.382457	0.75	0	1
Larp7	0.11867	0.312775	0.75	0	1
Mill2	0.11867	0.292221	0.75	0	1
Parp16	0.11867	0.281562	0.75	0	1
Mrps27	0.11867	0.279749	0.75	0	1
Slc46a1	0.11867	0.278333	0.75	0	1
Slc10a7	0.11867	0.276658	0.75	0	1
Zdhhc24	0.11867	0.267508	0.75	0	1
Zfp131	0.11867	0.266443	0.75	0	1
Pdgfb	0.11867	0.263564	0.75	0	1
Ddah2	0.11867	0.261719	0.75	0	1
I830077J02Rik	0.11867	0.237955	0.75	0	1
Slc25a26	0.11867	0.231274	0.75	0	1
BC024978	0.11867	0.226504	0.75	0	1
Amer1	0.11867	0.225513	0.75	0	1
Iqce	0.11867	0.182923	0.75	0	1
Gm26532	0.11867	0.158623	0.75	0	1
Cdk10	0.11867	0.156425	0.75	0	1
Mier3	0.11867	0.153736	0.75	0	1
Zgrf1	0.11867	0.130031	0.75	0	1
Ppp1r3e	0.11867	0.129885	0.75	0	1
Cep295	0.11867	0.12788	0.75	0	1
Xpnpep3	0.11867	0.109338	0.75	0	1
Unc13a	0.11867	0.104687	0.75	0	1
Abca17	0.11867	0.104064	0.75	0	1
C330018D20Rik	0.11867	0.0935123	0.75	0	1
Khnyn	0.11867	0.0727905	0.75	0	1
Spsb1	0.11867	0.0641676	0.75	0	1
Arap3	0.11867	0.0586541	0.75	0	1
Gm16124	0.11867	0.0567977	0.75	0	1
B020010K11Rik	0.11867	0.0561764	0.75	0	1
L3mbtl2	0.11867	0.0559512	0.75	0	1
Gm40271	0.11867	0.0500941	0.75	0	1
Ccdc173	0.11867	0.0437093	0.75	0	1
Gm14820	0.11867	0.0418128	0.75	0	1
Tmem243	0.11867	0.0389707	0.75	0	1
Bloc1s1	0.11867	0.0369604	0.75	0	1
Eya2	0.11867	0.0178041	0.75	0	1
Klhl29	0.11867	0.0178041	0.75	0	1
Gm7102	0.11867	0.0178041	0.75	0	1
Mei4	0.11867	0.0168415	0.75	0	1
Mal	0.122745	-0.0153327	0	0.667	1
Mkks	0.122745	-0.0153327	0	0.667	1
Acss1	0.122745	-0.0153327	0	0.667	1
Arfip1	0.122745	-0.0153327	0	0.667	1
Gm42567	0.122745	-0.0153327	0	0.667	1
4930513D17Rik	0.122745	-0.0153327	0	0.667	1
Ppargc1a	0.122745	-0.0153327	0	0.667	1
Oca2	0.122745	-0.0153327	0	0.667	1
Arnt2	0.122745	-0.0153327	0	0.667	1
Dgat2	0.122745	-0.0153327	0	0.667	1
Csgalnact1	0.122745	-0.0153327	0	0.667	1
Spink8	0.122745	-0.0153327	0	0.667	1
4930430F08Rik	0.122745	-0.0153327	0	0.667	1
Gm2990	0.122745	-0.0153327	0	0.667	1
Slc35f4	0.122745	-0.0153327	0	0.667	1
Gm49497	0.122745	-0.0153327	0	0.667	1
C230037L18Rik	0.122745	-0.0153327	0	0.667	1
Gm49448	0.122745	-0.0153327	0	0.667	1
Atp13a5	0.122745	-0.0153327	0	0.667	1
4930506C21Rik	0.122745	-0.0153327	0	0.667	1
Rab44	0.122745	-0.0153327	0	0.667	1
Esp15	0.122745	-0.0153327	0	0.667	1
Gna14	0.122745	-0.0153327	0	0.667	1
Aff3	0.122745	-0.0171867	0	0.667	1
Dnah7c	0.122745	-0.0171867	0	0.667	1
Unc80	0.122745	-0.0171867	0	0.667	1
Kcnt2	0.122745	-0.0171867	0	0.667	1
Esrrg	0.122745	-0.0171867	0	0.667	1
Pla2g4e	0.122745	-0.0171867	0	0.667	1
A330069K06Rik	0.122745	-0.0171867	0	0.667	1
Col11a1	0.122745	-0.0171867	0	0.667	1
Synpo2	0.122745	-0.0171867	0	0.667	1
Gm12962	0.122745	-0.0171867	0	0.667	1
Zfp981	0.122745	-0.0171867	0	0.667	1
Fbxl13	0.122745	-0.0171867	0	0.667	1
4930584F24Rik	0.122745	-0.0171867	0	0.667	1
Svop	0.122745	-0.0171867	0	0.667	1
Stk31	0.122745	-0.0171867	0	0.667	1
Kbtbd12	0.122745	-0.0171867	0	0.667	1
Luzp2	0.122745	-0.0171867	0	0.667	1
D7Ertd443e	0.122745	-0.0171867	0	0.667	1
Zfp827	0.122745	-0.0171867	0	0.667	1
Zfp423	0.122745	-0.0171867	0	0.667	1
Tmem45b	0.122745	-0.0171867	0	0.667	1
Robo3	0.122745	-0.0171867	0	0.667	1
Paqr5	0.122745	-0.0171867	0	0.667	1
Coro2b	0.122745	-0.0171867	0	0.667	1
Nhsl1	0.122745	-0.0171867	0	0.667	1
Gm12023	0.122745	-0.0171867	0	0.667	1
Efemp1	0.122745	-0.0171867	0	0.667	1
Ranbp17	0.122745	-0.0171867	0	0.667	1
Esrrb	0.122745	-0.0171867	0	0.667	1
Gli3	0.122745	-0.0171867	0	0.667	1
Csmd3	0.122745	-0.0171867	0	0.667	1
Tafa5	0.122745	-0.0171867	0	0.667	1
Fbxo40	0.122745	-0.0171867	0	0.667	1
Epha3	0.122745	-0.0171867	0	0.667	1
1700041M19Rik	0.122745	-0.0171867	0	0.667	1
Pcp4	0.122745	-0.0171867	0	0.667	1
H2-Q1	0.122745	-0.0171867	0	0.667	1
Tmem232	0.122745	-0.0171867	0	0.667	1
Galnt14	0.122745	-0.0171867	0	0.667	1
Arhgap26	0.122745	-0.0171867	0	0.667	1
Ptpn14	0.122745	-0.0174679	0	0.667	1
Kcnh1	0.122745	-0.0174679	0	0.667	1
Ccdc73	0.122745	-0.0174679	0	0.667	1
Sema6d	0.122745	-0.0174679	0	0.667	1
Syndig1	0.122745	-0.0174679	0	0.667	1
Bpifb4	0.122745	-0.0174679	0	0.667	1
Gm20752	0.122745	-0.0174679	0	0.667	1
Musk	0.122745	-0.0174679	0	0.667	1
Shroom3	0.122745	-0.0174679	0	0.667	1
Caln1	0.122745	-0.0174679	0	0.667	1
Asz1	0.122745	-0.0174679	0	0.667	1
Aoc1	0.122745	-0.0174679	0	0.667	1
Hoxa9	0.122745	-0.0174679	0	0.667	1
Gm20457	0.122745	-0.0174679	0	0.667	1
1810026B05Rik	0.122745	-0.0174679	0	0.667	1
Slc28a1	0.122745	-0.0174679	0	0.667	1
Platr28	0.122745	-0.0174679	0	0.667	1
Adgrg1	0.122745	-0.0174679	0	0.667	1
Oprm1	0.122745	-0.0174679	0	0.667	1
Amd2	0.122745	-0.0174679	0	0.667	1
Ak9	0.122745	-0.0174679	0	0.667	1
Onecut3	0.122745	-0.0174679	0	0.667	1
Ano4	0.122745	-0.0174679	0	0.667	1
Ccdc85a	0.122745	-0.0174679	0	0.667	1
Myh4	0.122745	-0.0174679	0	0.667	1
Pipox	0.122745	-0.0174679	0	0.667	1
Akr1c14	0.122745	-0.0174679	0	0.667	1
Gm47782	0.122745	-0.0174679	0	0.667	1
Spef2	0.122745	-0.0174679	0	0.667	1
Sema5a	0.122745	-0.0174679	0	0.667	1
Gabbr1	0.122745	-0.0174679	0	0.667	1
Kif6	0.122745	-0.0174679	0	0.667	1
Morn4	0.122745	-0.0174679	0	0.667	1
Pyroxd2	0.122745	-0.0174679	0	0.667	1
Smim9	0.122745	-0.0174679	0	0.667	1
Gm15155	0.122745	-0.0174679	0	0.667	1
Gm20754	0.122745	-0.0227983	0	0.667	1
Gm12940	0.122745	-0.0227983	0	0.667	1
Pianp	0.122745	-0.0227983	0	0.667	1
Gm14410	0.122745	-0.0230783	0	0.667	1
Cbx7	0.122745	-0.0230783	0	0.667	1
Rnf152	0.122745	-0.0246428	0	0.667	1
Lpar3	0.122745	-0.0246428	0	0.667	1
Atp2b2	0.122745	-0.0246428	0	0.667	1
Dzip1l	0.122745	-0.0246428	0	0.667	1
Loxhd1	0.122745	-0.0246428	0	0.667	1
Unc5d	0.122745	-0.0252021	0	0.667	1
Arhgap42	0.122745	-0.0252021	0	0.667	1
Rgs9	0.122745	-0.0252021	0	0.667	1
Gm16867	0.122745	-0.0252021	0	0.667	1
Esp38	0.122745	-0.0252021	0	0.667	1
Sh3bp4	0.122745	-0.0267642	0	0.667	1
Fras1	0.122745	-0.0267642	0	0.667	1
Ntn1	0.122745	-0.0267642	0	0.667	1
Fgf1	0.122745	-0.0267642	0	0.667	1
Ablim1	0.122745	-0.0267642	0	0.667	1
Fhad1	0.122745	-0.0270435	0	0.667	1
Grik1	0.122745	-0.0302255	0	0.667	1
Prex2	0.122745	-0.0305041	0	0.667	1
Wnt2	0.122745	-0.0307827	0	0.667	1
Ppat	0.122745	-0.0328951	0	0.667	1
Dlgap2	0.122745	-0.0328951	0	0.667	1
L3mbtl3	0.122745	-0.0328951	0	0.667	1
Snn	0.122745	-0.0347268	0	0.667	1
Cacna1e	0.122745	-0.0362786	0	0.667	1
Zbtb33	0.122745	-0.0365561	0	0.667	1
Cenpw	0.122745	-0.0376146	0	0.667	1
Asap2	0.122745	-0.0376146	0	0.667	1
Cyren	0.122745	-0.0378918	0	0.667	1
Ccdc137	0.122745	-0.0378918	0	0.667	1
B230303O12Rik	0.122745	-0.0384461	0	0.667	1
Abhd13	0.122745	-0.0384461	0	0.667	1
Kank2	0.122745	-0.0394402	0	0.667	1
Bcar3	0.122745	-0.0405473	0	0.667	1
Alms1	0.122745	-0.0405473	0	0.667	1
Cdkl3	0.122745	-0.0405473	0	0.667	1
Ntm	0.122745	-0.0436369	0	0.667	1
Mapk8ip1	0.122745	-0.0449661	0	0.667	1
Mcat	0.122745	-0.0449661	0	0.667	1
Setd4	0.122745	-0.0455176	0	0.667	1
H2-Aa	0.122745	-0.0455176	0	0.667	1
Sox5	0.122745	-0.0457306	0	0.667	1
Zfp768	0.122745	-0.0457933	0	0.667	1
Thap1	0.122745	-0.0457933	0	0.667	1
Exosc2	0.122745	-0.0460063	0	0.667	1
Sbk2	0.122745	-0.046069	0	0.667	1
Wdr59	0.122745	-0.0481592	0	0.667	1
Dnajc27	0.122745	-0.0481592	0	0.667	1
Actr6	0.122745	-0.0533776	0	0.667	1
Mdga1	0.122745	-0.0533776	0	0.667	1
Npy	0.122745	-0.0536518	0	0.667	1
Thg1l	0.122745	-0.0536518	0	0.667	1
Drc3	0.122745	-0.0536518	0	0.667	1
Gm50410	0.122745	-0.0540875	0	0.667	1
2810002D19Rik	0.122745	-0.0557311	0	0.667	1
Pkd1l2	0.122745	-0.0557311	0	0.667	1
Rmdn2	0.122745	-0.0557311	0	0.667	1
2010320M18Rik	0.122745	-0.0603765	0	0.667	1
Erc2	0.122745	-0.0603765	0	0.667	1
Fah	0.122745	-0.0609222	0	0.667	1
1810024B03Rik	0.122745	-0.061195	0	0.667	1
Ankrd42	0.122745	-0.061195	0	0.667	1
Dus2	0.122745	-0.061195	0	0.667	1
Mindy4	0.122745	-0.0613557	0	0.667	1
Zfp28	0.122745	-0.0613557	0	0.667	1
Gm16973	0.122745	-0.0629291	0	0.667	1
Garnl3	0.122745	-0.0632634	0	0.667	1
Polm	0.122745	-0.0650569	0	0.667	1
Slc26a11	0.122745	-0.0650569	0	0.667	1
Rbm48	0.122745	-0.0670701	0	0.667	1
Col23a1	0.122745	-0.0673417	0	0.667	1
Zfp846	0.122745	-0.0678847	0	0.667	1
Npl	0.122745	-0.0684276	0	0.667	1
Hist1h1d	0.122745	-0.0684276	0	0.667	1
4930534D22Rik	0.122745	-0.0739911	0	0.667	1
Gm41804	0.122745	-0.0739911	0	0.667	1
Tnks1bp1	0.122745	-0.0742733	0	0.667	1
Rad51c	0.122745	-0.0750839	0	0.667	1
Maco1	0.122745	-0.0757832	0	0.667	1
Tgfbr3	0.122745	-0.0761641	0	0.667	1
Mtus2	0.122745	-0.0761641	0	0.667	1
Rpgr	0.122745	-0.0761641	0	0.667	1
St8sia6	0.122745	-0.0778803	0	0.667	1
Rnf180	0.122745	-0.0782112	0	0.667	1
Synpo	0.122745	-0.0782112	0	0.667	1
Brwd3	0.122745	-0.0782112	0	0.667	1
Neil1	0.122745	-0.080891	0	0.667	1
Paip2b	0.122745	-0.0817097	0	0.667	1
Cdk2	0.122745	-0.0830536	0	0.667	1
Surf2	0.122745	-0.0833222	0	0.667	1
Nfkbil1	0.122745	-0.0885729	0	0.667	1
A530013C23Rik	0.122745	-0.0888287	0	0.667	1
Il7	0.122745	-0.0893755	0	0.667	1
Zfp759	0.122745	-0.0899103	0	0.667	1
Isg20	0.122745	-0.0901777	0	0.667	1
Bvht	0.122745	-0.090445	0	0.667	1
Usp53	0.122745	-0.0909794	0	0.667	1
Raver2	0.122745	-0.0909794	0	0.667	1
2900089D17Rik	0.122745	-0.0920836	0	0.667	1
Meis1	0.122745	-0.0923505	0	0.667	1
Dynll2	0.122745	-0.0967347	0	0.667	1
Gm17655	0.122745	-0.101443	0	0.667	1
Chaf1b	0.122745	-0.102467	0	0.667	1
Gtf2h3	0.122745	-0.102732	0	0.667	1
Serpini1	0.122745	-0.103262	0	0.667	1
Zfp692	0.122745	-0.103262	0	0.667	1
Pde8b	0.122745	-0.103262	0	0.667	1
Srbd1	0.122745	-0.10384	0	0.667	1
Amz1	0.122745	-0.104057	0	0.667	1
Zfp111	0.122745	-0.104057	0	0.667	1
Tspan18	0.122745	-0.104213	0	0.667	1
Cavin3	0.122745	-0.104321	0	0.667	1
Smyd4	0.122745	-0.104321	0	0.667	1
Tmem69	0.122745	-0.104586	0	0.667	1
Lekr1	0.122745	-0.106209	0	0.667	1
Wdr54	0.122745	-0.107001	0	0.667	1
Ebag9	0.122745	-0.110287	0	0.667	1
Nmral1	0.122745	-0.110551	0	0.667	1
Slc16a5	0.122745	-0.111233	0	0.667	1
Timeless	0.122745	-0.112131	0	0.667	1
Tab1	0.122745	-0.112395	0	0.667	1
Map4k2	0.122745	-0.115215	0	0.667	1
Snhg1	0.122745	-0.116754	0	0.667	1
Rsph9	0.122745	-0.117278	0	0.667	1
Cbx5	0.122745	-0.117541	0	0.667	1
Ddx3y	0.122745	-0.117541	0	0.667	1
Polr2h	0.122745	-0.118327	0	0.667	1
Ccdc17	0.122745	-0.11859	0	0.667	1
Myh10	0.122745	-0.119197	0	0.667	1
Susd1	0.122745	-0.119459	0	0.667	1
Aldh4a1	0.122745	-0.123453	0	0.667	1
Zfp300	0.122745	-0.123548	0	0.667	1
Dph2	0.122745	-0.124758	0	0.667	1
Paxx	0.122745	-0.125019	0	0.667	1
Phldb1	0.122745	-0.125173	0	0.667	1
Supv3l1	0.122745	-0.125173	0	0.667	1
Slc19a2	0.122745	-0.12528	0	0.667	1
Klf16	0.122745	-0.126062	0	0.667	1
Rec114	0.122745	-0.126667	0	0.667	1
Zcwpw2	0.122745	-0.128123	0	0.667	1
Pex26	0.122745	-0.13038	0	0.667	1
Frg2f1	0.122745	-0.13064	0	0.667	1
Pop1	0.122745	-0.13064	0	0.667	1
Zfp729b	0.122745	-0.1309	0	0.667	1
Rsad1	0.122745	-0.132092	0	0.667	1
Aplp1	0.122745	-0.13831	0	0.667	1
Pir	0.122745	-0.13986	0	0.667	1
Prickle3	0.122745	-0.141667	0	0.667	1
Nckap5l	0.122745	-0.141901	0	0.667	1
Mllt3	0.122745	-0.142674	0	0.667	1
Gm36371	0.122745	-0.143857	0	0.667	1
Zfp58	0.122745	-0.144909	0	0.667	1
Ctu1	0.122745	-0.145424	0	0.667	1
Ch25h	0.122745	-0.145424	0	0.667	1
Mcph1	0.122745	-0.150711	0	0.667	1
Tapt1	0.122745	-0.151223	0	0.667	1
Sorl1	0.122745	-0.151456	0	0.667	1
Cyb561d1	0.122745	-0.152759	0	0.667	1
Cbfa2t3	0.122745	-0.153144	0	0.667	1
Nlrp1b	0.122745	-0.153144	0	0.667	1
Whamm	0.122745	-0.154294	0	0.667	1
Zfp532	0.122745	-0.154573	0	0.667	1
Net1	0.122745	-0.155828	0	0.667	1
Ttl	0.122745	-0.160567	0	0.667	1
Fam92a	0.122745	-0.164783	0	0.667	1
Thnsl1	0.122745	-0.166305	0	0.667	1
Ppox	0.122745	-0.168333	0	0.667	1
Pom121	0.122745	-0.168586	0	0.667	1
Spata5l1	0.122745	-0.172194	0	0.667	1
Snapc4	0.122745	-0.172504	0	0.667	1
Sh3yl1	0.122745	-0.173283	0	0.667	1
Taf9b	0.122745	-0.173536	0	0.667	1
Rtn4rl2	0.122745	-0.179474	0	0.667	1
Disc1	0.122745	-0.185638	0	0.667	1
Csf3	0.122745	-0.185889	0	0.667	1
Rtel1	0.122745	-0.186139	0	0.667	1
Usp1	0.122745	-0.187707	0	0.667	1
Nmi	0.122745	-0.189886	0	0.667	1
Ccdc9	0.122745	-0.194582	0	0.667	1
Clba1	0.122745	-0.194763	0	0.667	1
E130311K13Rik	0.122745	-0.204189	0	0.667	1
Cables2	0.122745	-0.206062	0	0.667	1
Zfp949	0.122745	-0.206084	0	0.667	1
Lcmt2	0.122745	-0.209153	0	0.667	1
Plcd3	0.122745	-0.211019	0	0.667	1
Hus1	0.122745	-0.214457	0	0.667	1
Zfp955b	0.122745	-0.214468	0	0.667	1
Lig3	0.122745	-0.219142	0	0.667	1
Slc1a2	0.122745	-0.221694	0	0.667	1
Hells	0.122745	-0.222061	0	0.667	1
Zpbp	0.122745	-0.226577	0	0.667	1
Faap24	0.122745	-0.23023	0	0.667	1
Dbp	0.122745	-0.231464	0	0.667	1
Tmem156	0.122745	-0.233159	0	0.667	1
Tsen15	0.122745	-0.233401	0	0.667	1
Zfp35	0.122745	-0.236062	0	0.667	1
Zfp623	0.122745	-0.237642	0	0.667	1
Fitm2	0.122745	-0.238617	0	0.667	1
Ofcc1	0.122745	-0.244884	0	0.667	1
Bms1	0.122745	-0.249613	0	0.667	1
Taco1	0.122745	-0.249721	0	0.667	1
Abtb1	0.122745	-0.251383	0	0.667	1
Eef2k	0.122745	-0.261053	0	0.667	1
Tmem218	0.122745	-0.262175	0	0.667	1
Hacl1	0.122745	-0.264427	0	0.667	1
Galnt9	0.122745	-0.277522	0	0.667	1
Zfp119b	0.122745	-0.278696	0	0.667	1
Carmil1	0.122745	-0.282253	0	0.667	1
Ercc6l2	0.122745	-0.296831	0	0.667	1
Gm49980	0.122745	-0.29946	0	0.667	1
Nol8	0.122745	-0.304349	0	0.667	1
Magee1	0.122745	-0.310462	0	0.667	1
Alkbh4	0.122745	-0.317795	0	0.667	1
Gja1	0.122745	-0.318376	0	0.667	1
Rragd	0.122745	-0.319194	0	0.667	1
Gm16201	0.122745	-0.326432	0	0.667	1
Zfp677	0.122745	-0.328153	0	0.667	1
Zfp422	0.122745	-0.333756	0	0.667	1
Fbxo45	0.122745	-0.334023	0	0.667	1
Pafah2	0.122745	-0.334075	0	0.667	1
Wdr36	0.122745	-0.337496	0	0.667	1
Prr3	0.122745	-0.341003	0	0.667	1
Ctc1	0.122745	-0.345254	0	0.667	1
Lonrf1	0.122745	-0.352311	0	0.667	1
Bloc1s5	0.122745	-0.352321	0	0.667	1
Il18bp	0.122745	-0.359122	0	0.667	1
Ddx27	0.122745	-0.364566	0	0.667	1
Vcan	0.122745	-0.43665	0	0.667	1
Per2	0.122745	-0.611673	0	0.667	1
Ak8	0.122745	-0.761081	0	0.667	1
Trim47	0.19909	0.701603	0.75	0.333	1
Kif13a	0.19909	0.598511	0.75	0.333	1
Plekhm2	0.19909	0.584448	0.75	0.333	1
Poc5	0.19909	0.542448	0.75	0.333	1
Slx4	0.19909	0.508456	0.75	0.333	1
Ascc1	0.19909	0.491664	0.75	0.333	1
Zfp68	0.19909	0.479024	0.75	0.333	1
Mecr	0.19909	0.437998	0.75	0.333	1
Atm	0.19909	0.422662	0.75	0.333	1
Dync2h1	0.19909	0.373645	0.75	0.333	1
Prps2	0.19909	0.371276	0.75	0.333	1
Fkrp	0.19909	0.360983	0.75	0.333	1
Aldh7a1	0.19909	0.355063	0.75	0.333	1
Klhl20	0.19909	0.354524	0.75	0.333	1
Tmem173	0.19909	0.338452	0.75	0.333	1
Kif21b	0.19909	0.335177	0.75	0.333	1
Slc36a2	0.19909	0.325633	0.75	0.333	1
Ttf1	0.19909	0.316564	0.75	0.333	1
Rnf126	0.19909	0.31567	0.75	0.333	1
Leo1	0.19909	0.313379	0.75	0.333	1
Dcaf5	0.19909	0.300661	0.75	0.333	1
Gpr176	0.19909	0.299698	0.75	0.333	1
Ttc27	0.19909	0.290683	0.75	0.333	1
Phtf1	0.19909	0.289918	0.75	0.333	1
Pdp2	0.19909	0.289724	0.75	0.333	1
Ubac1	0.19909	0.285469	0.75	0.333	1
Tmem209	0.19909	0.282244	0.75	0.333	1
Ppp6r2	0.19909	0.274159	0.75	0.333	1
Gorab	0.19909	0.267896	0.75	0.333	1
Zfp746	0.19909	0.262573	0.75	0.333	1
Fbxo32	0.19909	0.261498	0.75	0.333	1
Siah2	0.19909	0.259074	0.75	0.333	1
Alg6	0.19909	0.252736	0.75	0.333	1
Herc3	0.19909	0.242829	0.75	0.333	1
Zfp180	0.19909	0.241386	0.75	0.333	1
Mettl7a1	0.19909	0.234475	0.75	0.333	1
Lyzl4	0.19909	0.229165	0.75	0.333	1
Entpd6	0.19909	0.218016	0.75	0.333	1
Kdm4b	0.19909	0.204284	0.75	0.333	1
Qpctl	0.19909	0.189698	0.75	0.333	1
Agap3	0.19909	0.189003	0.75	0.333	1
Tipin	0.19909	0.186991	0.75	0.333	1
Arhgap29	0.19909	0.179836	0.75	0.333	1
Gm14399	0.19909	0.168145	0.75	0.333	1
1600002K03Rik	0.19909	0.166556	0.75	0.333	1
Tsga10	0.19909	0.145779	0.75	0.333	1
Ttc19	0.19909	0.132509	0.75	0.333	1
Mkrn2	0.19909	0.125727	0.75	0.333	1
Kif1bp	0.19909	0.124228	0.75	0.333	1
Asb7	0.19909	0.114511	0.75	0.333	1
Smyd2	0.19909	0.112013	0.75	0.333	1
Ksr1	0.19909	0.109204	0.75	0.333	1
Mtcl1	0.19909	0.0473987	0.75	0.333	1
2310058D17Rik	0.19909	0.0387751	0.75	0.333	1
St8sia3os	0.19909	0.0349209	0.75	0.333	1
Gm9774	0.19909	0.0348135	0.75	0.333	1
Zbtb16	0.19909	-0.0179988	0.25	1	1
Ryr3	0.19909	-0.0189687	0.25	1	1
Sema3d	0.19909	-0.0189687	0.25	1	1
Slit3	0.19909	-0.0189687	0.25	1	1
Rgs6	0.19909	-0.0189687	0.25	1	1
Vmn1r236	0.19909	-0.0217481	0.25	1	1
Olfr56	0.19909	-0.0244136	0.25	1	1
Sdr39u1	0.19909	-0.0485168	0.25	1	1
3110056K07Rik	0.19909	-0.059427	0.25	1	1
Fbxw8	0.19909	-0.0598868	0.25	1	1
Gm20186	0.19909	-0.0633702	0.25	1	1
Prr12	0.19909	-0.0711008	0.25	1	1
Dcun1d2	0.19909	-0.0811985	0.25	1	1
Rad51b	0.19909	-0.0902359	0.25	1	1
Oxsm	0.19909	-0.0940996	0.25	1	1
Psph	0.19909	-0.0978772	0.25	1	1
Polk	0.19909	-0.115023	0.25	1	1
Fam129a	0.19909	-0.116389	0.25	1	1
Gm7072	0.19909	-0.132897	0.25	1	1
Nup35	0.19909	-0.137226	0.25	1	1
Trim41	0.19909	-0.147047	0.25	1	1
2410002F23Rik	0.19909	-0.147781	0.25	1	1
Cops7b	0.19909	-0.149896	0.25	1	1
Nbeal2	0.19909	-0.151409	0.25	1	1
Senp1	0.19909	-0.170215	0.25	1	1
Cntrob	0.19909	-0.178115	0.25	1	1
Nars2	0.19909	-0.1827	0.25	1	1
Wfdc21	0.19909	-0.183661	0.25	1	1
Zfp874b	0.19909	-0.186253	0.25	1	1
Zfp810	0.19909	-0.186693	0.25	1	1
Dkc1	0.19909	-0.190376	0.25	1	1
Tmem246	0.19909	-0.196276	0.25	1	1
Gm43672	0.19909	-0.224464	0.25	1	1
Tiam2	0.19909	-0.224731	0.25	1	1
Uck1	0.19909	-0.2299	0.25	1	1
Tceanc2	0.19909	-0.235481	0.25	1	1
Rprd1a	0.19909	-0.241899	0.25	1	1
Rad18	0.19909	-0.243398	0.25	1	1
Mgat4b	0.19909	-0.263975	0.25	1	1
Usp54	0.19909	-0.265575	0.25	1	1
Trp53inp1	0.19909	-0.268403	0.25	1	1
St7	0.19909	-0.270793	0.25	1	1
Mafk	0.19909	-0.292728	0.25	1	1
Fam49a	0.19909	-0.300553	0.25	1	1
Wdr92	0.19909	-0.318679	0.25	1	1
Qsox2	0.19909	-0.319368	0.25	1	1
Dusp22	0.19909	-0.343213	0.25	1	1
Zfp266	0.19909	-0.349663	0.25	1	1
Phlda3	0.19909	-0.424072	0.25	1	1
Ocel1	0.19909	-0.457588	0.25	1	1
Ctdsp2	0.19909	-0.46819	0.25	1	1
Spg7	0.19909	-0.536706	0.25	1	1
Mmp2	0.211798	0.745759	1	0.333	1
Meis3	0.211798	0.542834	1	0.333	1
Znrf3	0.211798	0.527098	1	0.333	1
Dcbld2	0.211798	0.491675	1	0.333	1
Fmnl2	0.211798	0.462777	1	0.333	1
Prickle2	0.211798	0.449869	1	0.333	1
Mef2c	0.211798	0.439723	1	0.333	1
Pole3	0.211798	0.40395	1	0.333	1
Ptar1	0.211798	0.374202	1	0.333	1
Selenoi	0.211798	0.356495	1	0.333	1
Rcor1	0.211798	0.27093	1	0.333	1
Pdlim1	0.211798	0.24316	1	0.333	1
Pip4k2b	0.211798	0.234843	1	0.333	1
Rybp	0.211798	0.229113	1	0.333	1
Cpeb3	0.211798	0.203399	1	0.333	1
Mark4	0.211798	0.197098	1	0.333	1
Adck5	0.211798	0.161543	1	0.333	1
Pgrmc2	0.211798	0.104578	1	0.333	1
Lrrcc1	0.211798	0.0934721	1	0.333	1
Naa60	0.211798	0.0849012	1	0.333	1
Hs6st3	0.211798	0.0229509	1	0.333	1
Zc3h12b	0.211798	-0.0123776	0.5	1	1
Dab1	0.211798	-0.0133437	0.5	1	1
Fgf12	0.211798	-0.0133437	0.5	1	1
Ptprg	0.211798	-0.0228702	0.5	1	1
Csmd1	0.211798	-0.0246346	0.5	1	1
Ksr2	0.211798	-0.0809109	0.5	1	1
Gm21887	0.211798	-0.0855345	0.5	1	1
Cadps2	0.211798	-0.0962957	0.5	1	1
Ccdc171	0.211798	-0.0979248	0.5	1	1
Ppil3	0.211798	-0.101291	0.5	1	1
Ttc33	0.211798	-0.103309	0.5	1	1
Kras	0.211798	-0.106754	0.5	1	1
Rnf170	0.211798	-0.111637	0.5	1	1
Rb1	0.211798	-0.126173	0.5	1	1
Phkg2	0.211798	-0.126247	0.5	1	1
Micall1	0.211798	-0.127821	0.5	1	1
Dnajc24	0.211798	-0.128603	0.5	1	1
Taf15	0.211798	-0.131043	0.5	1	1
Pcgf1	0.211798	-0.138516	0.5	1	1
Hsf2	0.211798	-0.144629	0.5	1	1
Rprd1b	0.211798	-0.154996	0.5	1	1
Thap7	0.211798	-0.159203	0.5	1	1
Parp3	0.211798	-0.163131	0.5	1	1
Phf6	0.211798	-0.169879	0.5	1	1
Top3a	0.211798	-0.176307	0.5	1	1
Trappc2	0.211798	-0.187108	0.5	1	1
Pwp2	0.211798	-0.188924	0.5	1	1
Hnrnpd	0.211798	-0.193967	0.5	1	1
Aifm1	0.211798	-0.201506	0.5	1	1
Alkbh6	0.211798	-0.201889	0.5	1	1
Nrbf2	0.211798	-0.208305	0.5	1	1
Pola2	0.211798	-0.208856	0.5	1	1
Mtg1	0.211798	-0.216858	0.5	1	1
Casp7	0.211798	-0.221599	0.5	1	1
Slc9a3r1	0.211798	-0.230584	0.5	1	1
Taf8	0.211798	-0.232383	0.5	1	1
Thoc6	0.211798	-0.2363	0.5	1	1
Fus	0.211798	-0.236402	0.5	1	1
Zfp984	0.211798	-0.237235	0.5	1	1
Prr5l	0.211798	-0.238011	0.5	1	1
Ddx24	0.211798	-0.246777	0.5	1	1
Rad54l2	0.211798	-0.25506	0.5	1	1
Txnrd2	0.211798	-0.255153	0.5	1	1
Snrpa	0.211798	-0.264416	0.5	1	1
Mtx1	0.211798	-0.264516	0.5	1	1
Zbtb43	0.211798	-0.271878	0.5	1	1
Ythdc1	0.211798	-0.276742	0.5	1	1
Nop58	0.211798	-0.277178	0.5	1	1
Mis12	0.211798	-0.28238	0.5	1	1
Rnaseh2b	0.211798	-0.287345	0.5	1	1
Ppp1r15a	0.211798	-0.288405	0.5	1	1
Ccnt1	0.211798	-0.290861	0.5	1	1
Pxmp4	0.211798	-0.292136	0.5	1	1
Akr1b8	0.211798	-0.295666	0.5	1	1
Cdk5rap3	0.211798	-0.298559	0.5	1	1
Hes6	0.211798	-0.307103	0.5	1	1
Tcf3	0.211798	-0.315869	0.5	1	1
Coq3	0.211798	-0.316261	0.5	1	1
Nprl2	0.211798	-0.321189	0.5	1	1
Cdc27	0.211798	-0.321788	0.5	1	1
Tgfb2	0.211798	-0.324005	0.5	1	1
Phf12	0.211798	-0.327853	0.5	1	1
Gnl1	0.211798	-0.329791	0.5	1	1
Ptpn12	0.211798	-0.331356	0.5	1	1
Rhbdf2	0.211798	-0.339815	0.5	1	1
Thap11	0.211798	-0.341635	0.5	1	1
Orc3	0.211798	-0.344637	0.5	1	1
Zfp277	0.211798	-0.34484	0.5	1	1
Lap3	0.211798	-0.346121	0.5	1	1
Rnf2	0.211798	-0.351599	0.5	1	1
Fbxo42	0.211798	-0.353196	0.5	1	1
Ppcdc	0.211798	-0.354744	0.5	1	1
Slc25a45	0.211798	-0.356309	0.5	1	1
Cbr1	0.211798	-0.356594	0.5	1	1
Cyld	0.211798	-0.362287	0.5	1	1
Mrpl51	0.211798	-0.383465	0.5	1	1
Tmem161a	0.211798	-0.393011	0.5	1	1
Cxcl3	0.211798	-0.39331	0.5	1	1
Tars2	0.211798	-0.393781	0.5	1	1
Rnf141	0.211798	-0.412225	0.5	1	1
Fkbp9	0.211798	-0.418872	0.5	1	1
Ivd	0.211798	-0.420758	0.5	1	1
Ddx42	0.211798	-0.422327	0.5	1	1
Tbpl1	0.211798	-0.426923	0.5	1	1
Strada	0.211798	-0.427261	0.5	1	1
Gpd1l	0.211798	-0.427839	0.5	1	1
Cyth3	0.211798	-0.434683	0.5	1	1
Hspa14	0.211798	-0.434872	0.5	1	1
Spsb4	0.211798	-0.451616	0.5	1	1
Piezo1	0.211798	-0.45303	0.5	1	1
Isca2	0.211798	-0.454432	0.5	1	1
Tfpi	0.211798	-0.46491	0.5	1	1
Il13ra1	0.211798	-0.466001	0.5	1	1
Icmt	0.211798	-0.493426	0.5	1	1
Nod1	0.211798	-0.51329	0.5	1	1
Noc4l	0.211798	-0.523962	0.5	1	1
Mospd1	0.211798	-0.543471	0.5	1	1
Maml3	0.211798	-0.558293	0.5	1	1
Aldh1l1	0.211798	-0.574301	0.5	1	1
Trp53	0.211798	-0.639019	0.5	1	1
Agpat2	0.211798	-0.72207	0.5	1	1
Hnrnpll	0.211798	-0.760464	0.5	1	1
Cxcl13	0.211798	-1.26393	0.5	1	1
Marco	0.215925	1.4429	1	1	1
Gpnmb	0.215925	1.4123	1	1	1
Pkp4	0.215925	1.03103	1	0.667	1
C1qa	0.215925	1.01825	1	1	1
C5ar1	0.215925	0.920873	1	1	1
Igf1	0.215925	0.904143	1	1	1
Ubr4	0.215925	0.858397	1	1	1
Creg2	0.215925	0.854254	1	0.667	1
Irf5	0.215925	0.838784	1	1	1
Bcl2l1	0.215925	0.834814	1	1	1
Slc6a12	0.215925	0.820701	1	1	1
Etv6	0.215925	0.800557	1	1	1
Cadm1	0.215925	0.734023	1	0.667	1
Ldhb	0.215925	0.720707	1	1	1
Ehd4	0.215925	0.703275	1	0.667	1
Naga	0.215925	0.696912	1	1	1
Junb	0.215925	0.683159	1	1	1
Smarcc2	0.215925	0.636973	1	1	1
Vwa8	0.215925	0.635566	1	0.667	1
Mafg	0.215925	0.635039	1	1	1
Tmem250-ps	0.215925	0.627899	1	1	1
Huwe1	0.215925	0.625183	1	1	1
Mcm3ap	0.215925	0.606244	1	1	1
Gorasp2	0.215925	0.598138	1	1	1
Cox8a	0.215925	0.593954	1	1	1
Nfkb1	0.215925	0.587485	1	0.667	1
Il31ra	0.215925	0.58665	1	1	1
Clic1	0.215925	0.583902	1	1	1
Rreb1	0.215925	0.582934	1	1	1
Ccdc124	0.215925	0.577578	1	0.667	1
Selplg	0.215925	0.577393	1	1	1
Tango2	0.215925	0.568331	1	1	1
Ptgfrn	0.215925	0.567327	1	0.667	1
Picalm	0.215925	0.559676	1	1	1
Lman1	0.215925	0.551829	1	1	1
Plin2	0.215925	0.544673	1	1	1
Psen2	0.215925	0.537113	1	1	1
Tusc3	0.215925	0.535608	1	1	1
Babam2	0.215925	0.529594	1	1	1
Antxr2	0.215925	0.529453	1	0.667	1
Ndst1	0.215925	0.528627	1	1	1
R3hdm1	0.215925	0.51331	1	1	1
Tpd52l2	0.215925	0.51289	1	1	1
Srcap	0.215925	0.508322	1	0.667	1
Panx1	0.215925	0.50659	1	1	1
0610012G03Rik	0.215925	0.506529	1	1	1
Mob1a	0.215925	0.502037	1	1	1
Acp2	0.215925	0.498737	1	1	1
Stard9	0.215925	0.496334	1	1	1
Grb2	0.215925	0.493034	1	1	1
Nnmt	0.215925	0.493022	1	1	1
Ggta1	0.215925	0.491686	1	1	1
Mrpl54	0.215925	0.488486	1	1	1
Rpl37a	0.215925	0.485473	1	1	1
Wdfy2	0.215925	0.480088	1	1	1
Slc7a7	0.215925	0.478819	1	0.667	1
Rpl18	0.215925	0.476957	1	1	1
Rps18	0.215925	0.4769	1	1	1
Hmg20a	0.215925	0.474286	1	0.667	1
Nip7	0.215925	0.47351	1	0.667	1
Camk1d	0.215925	0.472572	1	1	1
Cyba	0.215925	0.471355	1	1	1
Pmvk	0.215925	0.468428	1	0.667	1
Sdf4	0.215925	0.467784	1	1	1
Mrpl12	0.215925	0.465532	1	1	1
Csk	0.215925	0.464874	1	0.667	1
Cct7	0.215925	0.462708	1	1	1
Fndc3b	0.215925	0.456883	1	1	1
Galnt7	0.215925	0.454838	1	1	1
Clec16a	0.215925	0.453654	1	0.667	1
Phf20l1	0.215925	0.450535	1	0.667	1
Renbp	0.215925	0.448089	1	1	1
Hivep3	0.215925	0.445574	1	1	1
Gatad1	0.215925	0.442949	1	1	1
Crip1	0.215925	0.439019	1	1	1
Atxn2	0.215925	0.4389	1	1	1
Il17ra	0.215925	0.438092	1	1	1
Zfp672	0.215925	0.43712	1	0.667	1
Cd300a	0.215925	0.435116	1	1	1
AI413582	0.215925	0.434516	1	0.667	1
Daam1	0.215925	0.433806	1	1	1
Zfp260	0.215925	0.432867	1	1	1
Nosip	0.215925	0.431942	1	0.667	1
Siglec1	0.215925	0.431576	1	1	1
Nrd1	0.215925	0.431117	1	1	1
Ucp2	0.215925	0.429982	1	1	1
Arl6ip5	0.215925	0.429014	1	1	1
Bcl7b	0.215925	0.428829	1	1	1
S100a1	0.215925	0.428364	1	1	1
Dock11	0.215925	0.427408	1	1	1
Cd2bp2	0.215925	0.420914	1	0.667	1
Prpf8	0.215925	0.419074	1	1	1
Mertk	0.215925	0.41861	1	1	1
Elovl1	0.215925	0.414064	1	1	1
Ss18l2	0.215925	0.411574	1	0.667	1
B4galt5	0.215925	0.410976	1	1	1
Arid2	0.215925	0.41058	1	1	1
Mmgt1	0.215925	0.409887	1	1	1
Uqcc2	0.215925	0.409577	1	1	1
Dok1	0.215925	0.408413	1	0.667	1
Kcnn3	0.215925	0.406789	1	1	1
Snx15	0.215925	0.406671	1	0.667	1
Ap1m1	0.215925	0.406457	1	1	1
Impdh2	0.215925	0.405569	1	1	1
Lgals3	0.215925	0.402628	1	1	1
Bcl2a1a	0.215925	0.400679	1	1	1
Notch2	0.215925	0.39808	1	1	1
Iqgap1	0.215925	0.395281	1	1	1
Pcsk7	0.215925	0.393317	1	0.667	1
Crtc3	0.215925	0.391594	1	0.667	1
Lman2l	0.215925	0.390609	1	0.667	1
Gas7	0.215925	0.388002	1	0.667	1
Slc27a1	0.215925	0.387117	1	1	1
Tbcb	0.215925	0.385106	1	1	1
Kif1b	0.215925	0.384494	1	1	1
Kxd1	0.215925	0.383032	1	0.667	1
B4galt7	0.215925	0.378023	1	1	1
Crtc2	0.215925	0.377092	1	0.667	1
Sppl3	0.215925	0.376356	1	1	1
Riok3	0.215925	0.374764	1	1	1
Gak	0.215925	0.370176	1	1	1
Slc50a1	0.215925	0.369894	1	1	1
Srebf2	0.215925	0.365754	1	1	1
Evl	0.215925	0.363638	1	0.667	1
Cars2	0.215925	0.363028	1	0.667	1
Agtpbp1	0.215925	0.362169	1	1	1
Cdk20	0.215925	0.361571	1	0.667	1
Zbtb7a	0.215925	0.357986	1	0.667	1
Smap2	0.215925	0.357704	1	0.667	1
Fbxw2	0.215925	0.355795	1	1	1
Kat6b	0.215925	0.355268	1	0.667	1
Map1lc3a	0.215925	0.354005	1	1	1
Tia1	0.215925	0.350854	1	0.667	1
Zmat3	0.215925	0.34768	1	1	1
Tle4	0.215925	0.346232	1	0.667	1
Inppl1	0.215925	0.345733	1	1	1
Tjp2	0.215925	0.342618	1	0.667	1
Chd6	0.215925	0.336498	1	0.667	1
Commd6	0.215925	0.335828	1	1	1
Park7	0.215925	0.334436	1	1	1
Secisbp2l	0.215925	0.33183	1	0.667	1
Cnbd2	0.215925	0.329772	1	1	1
Pdzd11	0.215925	0.328024	1	0.667	1
Rrp1	0.215925	0.326976	1	1	1
Atxn2l	0.215925	0.324257	1	1	1
Crtap	0.215925	0.324109	1	1	1
Ptpn1	0.215925	0.321352	1	1	1
Ctsd	0.215925	0.320254	1	1	1
Lsm10	0.215925	0.320135	1	1	1
Exoc5	0.215925	0.319679	1	1	1
Coq9	0.215925	0.319148	1	0.667	1
Cdc42ep3	0.215925	0.318824	1	1	1
Nfatc1	0.215925	0.315593	1	0.667	1
Mars	0.215925	0.314691	1	1	1
Mavs	0.215925	0.313714	1	0.667	1
Eef2	0.215925	0.313111	1	1	1
Man1a2	0.215925	0.311305	1	1	1
Phb2	0.215925	0.311144	1	0.667	1
Mpp7	0.215925	0.310999	1	1	1
Akt2	0.215925	0.309615	1	1	1
BC003965	0.215925	0.306699	1	0.667	1
Atf6	0.215925	0.304939	1	1	1
mt-Co3	0.215925	0.301279	1	1	1
Lgmn	0.215925	0.295118	1	1	1
Mettl16	0.215925	0.291396	1	0.667	1
Kdm5a	0.215925	0.29087	1	0.667	1
Heatr3	0.215925	0.28942	1	0.667	1
Atp11b	0.215925	0.288193	1	0.667	1
Psmg1	0.215925	0.287833	1	0.667	1
Ssr2	0.215925	0.287616	1	1	1
Dpagt1	0.215925	0.28265	1	0.667	1
Tbxas1	0.215925	0.280801	1	1	1
Nf2	0.215925	0.279817	1	1	1
Nfil3	0.215925	0.278156	1	0.667	1
Smap1	0.215925	0.276142	1	1	1
Itgam	0.215925	0.27548	1	1	1
Ankrd13a	0.215925	0.273018	1	0.667	1
Nxpe4	0.215925	0.272639	1	0.667	1
2410006H16Rik	0.215925	0.268339	1	1	1
Fgfr2	0.215925	0.267414	1	1	1
Slfn5	0.215925	0.267151	1	0.667	1
Eif2b4	0.215925	0.263716	1	1	1
Ddx18	0.215925	0.259928	1	0.667	1
Sirt7	0.215925	0.254547	1	1	1
Rac2	0.215925	0.254372	1	1	1
Slc15a4	0.215925	0.254229	1	1	1
Ap3m1	0.215925	0.252069	1	1	1
Itfg1	0.215925	0.251558	1	1	1
Copz2	0.215925	0.248471	1	0.667	1
Mef2b	0.215925	0.246194	1	0.667	1
Tnip2	0.215925	0.245378	1	1	1
Naa35	0.215925	0.245082	1	0.667	1
Ndufa11	0.215925	0.243677	1	1	1
Mrpl55	0.215925	0.241123	1	0.667	1
Arglu1	0.215925	0.234574	1	1	1
Ncoa7	0.215925	0.234025	1	0.667	1
Emc4	0.215925	0.23246	1	1	1
Agpat5	0.215925	0.231394	1	0.667	1
Zfp444	0.215925	0.230975	1	0.667	1
Rabgef1	0.215925	0.228419	1	1	1
Sharpin	0.215925	0.222237	1	1	1
Micos10	0.215925	0.221669	1	1	1
Klhdc10	0.215925	0.221305	1	0.667	1
Ercc4	0.215925	0.214594	1	1	1
Zfp62	0.215925	0.213981	1	0.667	1
Lrp5	0.215925	0.21257	1	0.667	1
Lrif1	0.215925	0.212133	1	0.667	1
Ppp2r5e	0.215925	0.209046	1	1	1
Raph1	0.215925	0.20586	1	0.667	1
Ncstn	0.215925	0.200784	1	1	1
Ctsb	0.215925	0.20008	1	1	1
Lsm6	0.215925	0.196705	1	0.667	1
Zdhhc16	0.215925	0.195595	1	0.667	1
Syngr2	0.215925	0.192258	1	1	1
Rpl36a	0.215925	0.188886	1	1	1
Trappc1	0.215925	0.185325	1	1	1
Cfdp1	0.215925	0.185126	1	1	1
Hspbp1	0.215925	0.181821	1	1	1
Rbm43	0.215925	0.181208	1	0.667	1
Fchsd2	0.215925	0.179077	1	0.667	1
Gas5	0.215925	0.17861	1	1	1
Chchd10	0.215925	0.178021	1	1	1
Mtmr14	0.215925	0.177092	1	0.667	1
Bbip1	0.215925	0.176265	1	1	1
Zfp36	0.215925	0.174629	1	1	1
Il15	0.215925	0.171254	1	0.667	1
Gm37768	0.215925	0.165739	1	0.667	1
Ttpal	0.215925	0.165483	1	1	1
Gart	0.215925	0.163947	1	1	1
Xpo5	0.215925	0.162776	1	0.667	1
Ppp2r2d	0.215925	0.16132	1	0.667	1
Aplp2	0.215925	0.152153	1	1	1
Dnase1l1	0.215925	0.138565	1	1	1
Mrpl43	0.215925	0.133835	1	0.667	1
Uxt	0.215925	0.128073	1	0.667	1
Gm11361	0.215925	0.125198	1	1	1
Gm12166	0.215925	0.124614	1	1	1
Pin4	0.215925	0.117458	1	1	1
Mrps6	0.215925	0.11541	1	1	1
Wdr44	0.215925	0.104001	1	0.667	1
Setd7	0.215925	0.0856826	1	1	1
Eci2	0.215925	0.0769946	1	0.667	1
Cebpb	0.215925	0.0769035	1	1	1
Tmem56	0.215925	0.0546785	1	1	1
Gm2897	0.215925	0.0266468	1	1	1
Gm47381	0.215925	-0.0174499	0.75	1	1
H2-Q4	0.215925	-0.031902	1	1	1
Gm29502	0.215925	-0.033335	0.75	1	1
Rnf157	0.215925	-0.0335483	0.75	1	1
Mfap1b	0.215925	-0.0899494	0.75	1	1
Crppa	0.215925	-0.0939337	0.75	1	1
Polr2k	0.215925	-0.11362	1	1	1
Efnb2	0.215925	-0.119079	0.75	1	1
Msl2	0.215925	-0.127394	0.75	1	1
Gng2	0.215925	-0.144902	1	1	1
Mrpl13	0.215925	-0.148947	1	1	1
Id3	0.215925	-0.154406	0.75	1	1
Twf1	0.215925	-0.154852	1	1	1
Coa6	0.215925	-0.155815	0.75	1	1
Gm26782	0.215925	-0.155873	0.75	1	1
Emg1	0.215925	-0.160992	1	1	1
Map2k7	0.215925	-0.161702	1	1	1
Ahsa2	0.215925	-0.162448	0.75	1	1
Rft1	0.215925	-0.162584	0.75	1	1
Trpm2	0.215925	-0.164788	1	1	1
Hist1h4d	0.215925	-0.165012	0.75	1	1
Cdkn1b	0.215925	-0.166373	1	1	1
Apip	0.215925	-0.166551	0.75	1	1
Man1a	0.215925	-0.166864	1	1	1
Sfxn5	0.215925	-0.167664	0.75	1	1
Elk4	0.215925	-0.170982	0.75	1	1
Paip2	0.215925	-0.171111	1	1	1
Dpy30	0.215925	-0.172947	0.75	1	1
Dusp16	0.215925	-0.173653	0.75	1	1
Psmc2	0.215925	-0.176264	1	1	1
Elovl5	0.215925	-0.176539	1	1	1
Epb41l2	0.215925	-0.177484	1	1	1
Tsc22d1	0.215925	-0.178093	0.75	1	1
Aida	0.215925	-0.178344	1	1	1
Gskip	0.215925	-0.183845	0.75	1	1
Lrrc8c	0.215925	-0.183925	0.75	1	1
Ubfd1	0.215925	-0.186066	0.75	1	1
Esyt2	0.215925	-0.186865	0.75	1	1
Polr3k	0.215925	-0.190324	1	1	1
Unc50	0.215925	-0.19107	1	1	1
Btf3l4	0.215925	-0.192761	0.75	1	1
Hnrnpul1	0.215925	-0.193764	1	1	1
Mrpl11	0.215925	-0.198109	1	1	1
Sltm	0.215925	-0.199699	1	1	1
Fxr1	0.215925	-0.201444	0.75	1	1
Dnajc17	0.215925	-0.204915	0.75	1	1
Rhoj	0.215925	-0.210608	0.75	1	1
Tmtc2	0.215925	-0.212913	1	1	1
Ppp4r3a	0.215925	-0.213777	0.75	1	1
Nudt19	0.215925	-0.216307	1	1	1
Kpnb1	0.215925	-0.217618	1	1	1
Gapdh	0.215925	-0.219296	1	1	1
D130009I18Rik	0.215925	-0.219905	1	1	1
Hspa4l	0.215925	-0.221782	1	1	1
Stimate	0.215925	-0.224001	0.75	1	1
Fasn	0.215925	-0.225993	0.75	1	1
Sh3pxd2b	0.215925	-0.228506	1	1	1
Cnot1	0.215925	-0.229277	1	1	1
Atg16l1	0.215925	-0.23097	1	1	1
Mrpl2	0.215925	-0.231418	0.75	1	1
Gtf2h1	0.215925	-0.232333	0.75	1	1
Bbx	0.215925	-0.233687	1	1	1
Mrps14	0.215925	-0.233751	1	1	1
Tspan3	0.215925	-0.236538	1	1	1
Edem2	0.215925	-0.237197	1	1	1
Smu1	0.215925	-0.241084	1	1	1
Mrpl48	0.215925	-0.241342	0.75	1	1
Lasp1	0.215925	-0.242263	1	1	1
Galc	0.215925	-0.24253	1	1	1
Mtm1	0.215925	-0.245517	1	1	1
Yy1	0.215925	-0.246839	0.75	1	1
Tec	0.215925	-0.247224	0.75	1	1
Rdx	0.215925	-0.248645	1	1	1
Hook2	0.215925	-0.249129	0.75	1	1
Sf3a1	0.215925	-0.251915	0.75	1	1
Baz2a	0.215925	-0.252127	0.75	1	1
Golim4	0.215925	-0.25218	1	1	1
Cep83	0.215925	-0.25495	0.75	1	1
Topors	0.215925	-0.255641	0.75	1	1
Rtca	0.215925	-0.257055	1	1	1
Naa15	0.215925	-0.259422	1	1	1
Bud31	0.215925	-0.261311	0.75	1	1
Cr1l	0.215925	-0.261982	1	1	1
Gm37494	0.215925	-0.262013	1	1	1
Stx18	0.215925	-0.265044	1	1	1
Lonp1	0.215925	-0.265071	0.75	1	1
Dram1	0.215925	-0.268173	1	1	1
Cwc15	0.215925	-0.268631	1	1	1
Cndp2	0.215925	-0.269921	1	1	1
Dek	0.215925	-0.270292	1	1	1
Plgrkt	0.215925	-0.271169	1	1	1
Atad2b	0.215925	-0.272651	1	1	1
Mapkap1	0.215925	-0.2739	1	1	1
Atp6v1e1	0.215925	-0.27415	1	1	1
Grsf1	0.215925	-0.274423	1	1	1
Nup50	0.215925	-0.276497	0.75	1	1
Mterf3	0.215925	-0.276729	0.75	1	1
Nipa2	0.215925	-0.276781	0.75	1	1
Gnpda2	0.215925	-0.277216	0.75	1	1
Gtf2h5	0.215925	-0.277637	0.75	1	1
Strn3	0.215925	-0.281625	0.75	1	1
Atg5	0.215925	-0.281703	1	1	1
Glrx2	0.215925	-0.282057	0.75	1	1
Elp3	0.215925	-0.282328	0.75	1	1
Cnppd1	0.215925	-0.284034	1	1	1
Pink1	0.215925	-0.284064	1	1	1
Tgfbr1	0.215925	-0.288016	0.75	1	1
Dusp11	0.215925	-0.288301	1	1	1
Fem1c	0.215925	-0.288627	0.75	1	1
Lcp1	0.215925	-0.291304	1	1	1
Fam126a	0.215925	-0.291747	1	1	1
Tmem106b	0.215925	-0.294459	1	1	1
Rsl24d1	0.215925	-0.294459	0.75	1	1
Tmbim4	0.215925	-0.295509	1	1	1
Rab8b	0.215925	-0.295859	1	1	1
Zfp991	0.215925	-0.296138	1	1	1
Poglut3	0.215925	-0.296448	0.75	1	1
Ube2g2	0.215925	-0.297814	1	1	1
Bmpr2	0.215925	-0.299003	1	1	1
Rnf130	0.215925	-0.299201	1	1	1
Jtb	0.215925	-0.299964	1	1	1
Klc1	0.215925	-0.300909	0.75	1	1
Rnft1	0.215925	-0.301161	0.75	1	1
Nabp1	0.215925	-0.306228	0.75	1	1
Amdhd2	0.215925	-0.307671	1	1	1
mt-Nd2	0.215925	-0.311448	1	1	1
Brk1	0.215925	-0.311931	1	1	1
Sacm1l	0.215925	-0.312202	1	1	1
Eif4a3	0.215925	-0.312209	0.75	1	1
Thoc2	0.215925	-0.312301	1	1	1
Pomp	0.215925	-0.312589	1	1	1
Rrn3	0.215925	-0.313443	1	1	1
Flvcr1	0.215925	-0.314282	0.75	1	1
Manea	0.215925	-0.315667	0.75	1	1
Gigyf2	0.215925	-0.315964	0.75	1	1
Trappc12	0.215925	-0.316131	1	1	1
Asah1	0.215925	-0.317366	1	1	1
Plcl2	0.215925	-0.317879	1	1	1
Brap	0.215925	-0.318189	1	1	1
Psme1	0.215925	-0.318847	1	1	1
Slc25a32	0.215925	-0.319794	0.75	1	1
Auh	0.215925	-0.31993	1	1	1
Marcks	0.215925	-0.320728	1	1	1
Lrch3	0.215925	-0.322566	0.75	1	1
Zfyve27	0.215925	-0.32434	0.75	1	1
Rpl15	0.215925	-0.325127	1	1	1
Cap1	0.215925	-0.327702	1	1	1
Atad3a	0.215925	-0.329269	1	1	1
Hps5	0.215925	-0.332498	0.75	1	1
Ccdc50	0.215925	-0.333672	1	1	1
Eapp	0.215925	-0.334511	0.75	1	1
AI987944	0.215925	-0.334771	0.75	1	1
Snapin	0.215925	-0.334937	1	1	1
Cep57	0.215925	-0.33563	1	1	1
Ywhab	0.215925	-0.336644	1	1	1
Pcgf5	0.215925	-0.336862	0.75	1	1
Prdx4	0.215925	-0.338117	0.75	1	1
Atg12	0.215925	-0.338894	1	1	1
Acvr1	0.215925	-0.338946	0.75	1	1
Ccz1	0.215925	-0.339409	1	1	1
Anpep	0.215925	-0.339682	1	1	1
Timm50	0.215925	-0.340427	1	1	1
Mfn2	0.215925	-0.341974	0.75	1	1
Uimc1	0.215925	-0.343748	0.75	1	1
Pnpla8	0.215925	-0.344413	0.75	1	1
Vps35l	0.215925	-0.345967	1	1	1
Armc1	0.215925	-0.346547	1	1	1
Rgs10	0.215925	-0.348916	1	1	1
Cnbp	0.215925	-0.349029	1	1	1
Rnf10	0.215925	-0.350105	1	1	1
Golgb1	0.215925	-0.350694	0.75	1	1
Cog8	0.215925	-0.350736	0.75	1	1
Hnrnpc	0.215925	-0.351151	1	1	1
Gk	0.215925	-0.352445	0.75	1	1
Drg1	0.215925	-0.352593	1	1	1
Alkbh5	0.215925	-0.353953	1	1	1
Drg2	0.215925	-0.354929	0.75	1	1
Tsn	0.215925	-0.355308	1	1	1
Arhgef6	0.215925	-0.355338	1	1	1
Snap47	0.215925	-0.355906	0.75	1	1
Pan3	0.215925	-0.35623	1	1	1
D5Ertd579e	0.215925	-0.356645	1	1	1
Vmp1	0.215925	-0.357681	1	1	1
Nudt21	0.215925	-0.359523	1	1	1
Pdia6	0.215925	-0.359613	1	1	1
Ado	0.215925	-0.360732	1	1	1
Tbce	0.215925	-0.363853	0.75	1	1
Smg1	0.215925	-0.364557	1	1	1
Cand1	0.215925	-0.365355	0.75	1	1
Fip1l1	0.215925	-0.370728	0.75	1	1
Kctd20	0.215925	-0.37279	0.75	1	1
Nbr1	0.215925	-0.373962	1	1	1
Matk	0.215925	-0.374857	0.75	1	1
Cggbp1	0.215925	-0.378721	1	1	1
Ppia	0.215925	-0.379439	1	1	1
Phactr2	0.215925	-0.38101	1	1	1
Vamp4	0.215925	-0.383141	1	1	1
Ggh	0.215925	-0.383141	1	1	1
Col4a3bp	0.215925	-0.38398	0.75	1	1
Rlim	0.215925	-0.385248	1	1	1
AW112010	0.215925	-0.387985	0.75	1	1
Cybb	0.215925	-0.388718	1	1	1
Taldo1	0.215925	-0.389011	1	1	1
Plaat3	0.215925	-0.389666	0.75	1	1
Akr1c13	0.215925	-0.390804	0.75	1	1
Abhd4	0.215925	-0.391053	1	1	1
Cyp2j6	0.215925	-0.391493	0.75	1	1
Tars	0.215925	-0.391519	1	1	1
Sdha	0.215925	-0.394369	1	1	1
Rbpj	0.215925	-0.394682	1	1	1
Amd1	0.215925	-0.395215	1	1	1
Ppp1r2	0.215925	-0.396621	0.75	1	1
Bcas2	0.215925	-0.396981	0.75	1	1
Psmc6	0.215925	-0.397123	0.75	1	1
Rsrc1	0.215925	-0.397696	0.75	1	1
Rbm28	0.215925	-0.398759	0.75	1	1
Tmem245	0.215925	-0.404713	1	1	1
Vps11	0.215925	-0.405686	0.75	1	1
Cd300lb	0.215925	-0.405802	1	1	1
Tram1	0.215925	-0.406255	1	1	1
Ran	0.215925	-0.408043	1	1	1
Ube2g1	0.215925	-0.40841	1	1	1
Tcirg1	0.215925	-0.4098	1	1	1
Set	0.215925	-0.41195	1	1	1
Fdft1	0.215925	-0.412309	1	1	1
Aldh3b1	0.215925	-0.412409	1	1	1
Prkacb	0.215925	-0.414557	1	1	1
Stx12	0.215925	-0.414642	0.75	1	1
Cbfb	0.215925	-0.416456	1	1	1
Sptssa	0.215925	-0.41798	1	1	1
Pold3	0.215925	-0.418243	0.75	1	1
Atp13a2	0.215925	-0.418779	1	1	1
Acsl4	0.215925	-0.419946	1	1	1
Polr1d	0.215925	-0.421375	1	1	1
Canx	0.215925	-0.421434	1	1	1
Tmco1	0.215925	-0.422435	1	1	1
Dcun1d5	0.215925	-0.423963	0.75	1	1
Psmd5	0.215925	-0.426828	1	1	1
Zfyve21	0.215925	-0.43008	0.75	1	1
Casp8	0.215925	-0.431032	1	1	1
Golga7	0.215925	-0.434682	0.75	1	1
Gm42418	0.215925	-0.435563	1	1	1
Pgap2	0.215925	-0.446011	1	1	1
Pitpnb	0.215925	-0.448237	0.75	1	1
Tmx3	0.215925	-0.44826	0.75	1	1
Ppp1cc	0.215925	-0.448517	1	1	1
Sumo1	0.215925	-0.4514	1	1	1
Kansl1l	0.215925	-0.453432	0.75	1	1
Fndc3a	0.215925	-0.453441	1	1	1
Rock1	0.215925	-0.453482	1	1	1
Fam162a	0.215925	-0.454973	1	1	1
Larp4b	0.215925	-0.455357	1	1	1
Slc38a2	0.215925	-0.45539	0.75	1	1
mt-Nd5	0.215925	-0.457049	1	1	1
Gnai3	0.215925	-0.458772	1	1	1
1600012H06Rik	0.215925	-0.45937	0.75	1	1
Oaz2	0.215925	-0.45956	0.75	1	1
Vcpip1	0.215925	-0.463995	1	1	1
Ppp2r5c	0.215925	-0.467204	0.75	1	1
Mrps28	0.215925	-0.468559	1	1	1
Tnrc6c	0.215925	-0.471054	1	1	1
Chmp5	0.215925	-0.471185	1	1	1
Btg1	0.215925	-0.471305	1	1	1
Clec4a3	0.215925	-0.473855	0.75	1	1
2900097C17Rik	0.215925	-0.478594	1	1	1
Zc3hav1	0.215925	-0.480556	1	1	1
Mob3b	0.215925	-0.48171	1	1	1
Capza2	0.215925	-0.482195	1	1	1
Hspa9	0.215925	-0.483172	1	1	1
Ephx1	0.215925	-0.486667	1	1	1
Mcl1	0.215925	-0.494267	1	1	1
Snap23	0.215925	-0.494826	0.75	1	1
Gpat4	0.215925	-0.496789	0.75	1	1
Vps8	0.215925	-0.512997	1	1	1
Lars	0.215925	-0.513932	1	1	1
Dctn1	0.215925	-0.52023	0.75	1	1
[truncated: 11,064 more rows]

## Sheet: Lactate+AZDvsLactate
	p_val	avg_log2FC	pct.1	pct.2	p_val_adj
Med23	0.00749496	0.632659	1	0	1
Sergef	0.00749496	0.426746	1	0	1
Tsen54	0.00749496	-0.60793	0	1	1
Eps15	0.00970079	0.689085	1	0.2	1
Prps2	0.00970079	0.604859	1	0.2	1
Fam50a	0.0111594	0.854247	1	0.4	1
Syap1	0.0111594	0.735421	1	0.4	1
Slc25a24	0.0111594	0.68183	1	0.4	1
Senp1	0.0111594	0.660038	1	0.4	1
Armc8	0.0111594	0.5292	1	0.4	1
Ube2v2	0.0111594	0.445461	1	0.4	1
Top1	0.0119252	0.854861	1	0.6	1
Trpm7	0.0119252	0.823861	1	0.6	1
Denr	0.0119252	0.752652	1	0.6	1
Hilpda	0.0119252	0.742817	1	0.6	1
Acadsb	0.0119252	0.661457	1	0.6	1
Npepps	0.0119252	0.589735	1	0.6	1
Fubp3	0.0119252	0.577077	1	0.6	1
Chmp6	0.0119252	-0.407157	0.6	1	1
Drg1	0.0121858	0.923986	1	0.8	1
Ubr4	0.0121858	0.852578	1	0.8	1
Ppp2r5c	0.0121858	0.796485	1	0.8	1
Fut11	0.0121858	0.644121	1	0.8	1
Snx1	0.0121858	0.611922	1	1	1
Kmt2e	0.0121858	0.577737	1	1	1
Rraga	0.0121858	0.572804	1	0.8	1
Ndufa5	0.0121858	0.54388	1	0.8	1
Bcas2	0.0121858	0.485472	1	1	1
Btf3l4b	0.0121858	0.428988	1	0.8	1
Ndufs5	0.0121858	0.364811	1	1	1
1600012H06Rik	0.0121858	-0.791668	0.8	1	1
Ramac	0.0121858	-0.800197	0.8	1	1
Mkrn1	0.0121858	-0.856914	0.8	1	1
Rasal2	0.0177501	-0.559299	0.2	1	1
Irf2bpl	0.0200082	0.755268	1	0.4	1
Spin1	0.0200082	0.702054	1	0.4	1
Bloc1s6	0.0200082	0.646519	1	0.4	1
Rbm15b	0.0200082	0.612265	1	0.4	1
Atp13a3	0.0200082	-0.326654	0.4	1	1
Ammecr1l	0.0200082	-0.664845	0.4	1	1
Tnfaip8l2	0.0200082	-0.721645	0.4	1	1
Slc8b1	0.0200082	-0.747842	0.4	1	1
Cebpd	0.0200082	-0.960477	0.4	1	1
Slc12a6	0.0211767	1.14833	1	0.6	1
Psmb10	0.0211767	-0.59835	0.6	1	1
Inafm2	0.0211767	-0.613099	0.6	1	1
Crtap	0.0215717	1.00199	1	1	1
Phb	0.0215717	0.888854	1	1	1
Crip1	0.0215717	0.871322	1	1	1
Eif3d	0.0215717	0.831266	1	0.8	1
Cab39	0.0215717	0.831135	1	1	1
Ogdh	0.0215717	0.765413	1	1	1
Cuta	0.0215717	0.6448	1	0.8	1
Pbdc1	0.0215717	0.605797	1	1	1
Gtf2h1	0.0215717	0.580369	1	1	1
Morf4l1-ps1	0.0215717	0.330653	1	1	1
Gm4332	0.0215717	0.272091	1	1	1
Pgls	0.0215717	-0.578343	0.8	1	1
Bnip2	0.0215717	-0.809917	0.8	1	1
Tmem50b	0.0215717	-0.9075	0.8	1	1
Sart3	0.0253699	0.877985	0.8	0	1
Mob1b	0.0253699	0.837354	0.8	0	1
Egr1	0.0253699	0.830459	0.8	0	1
Mitd1	0.0253699	0.788742	0.8	0	1
Bloc1s5	0.0253699	0.750591	0.8	0	1
Plekhn1	0.0253699	0.694754	0.8	0	1
Ptpn9	0.0253699	0.636707	0.8	0	1
Kdm5c	0.0253699	0.605554	0.8	0	1
Ppp1r12c	0.0253699	0.57909	0.8	0	1
Kat6a	0.0253699	0.568353	0.8	0	1
Cebpg	0.0253699	0.561607	0.8	0	1
Csk	0.0253699	0.548745	0.8	0	1
Lmo4	0.0253699	0.54348	0.8	0	1
Mbtd1	0.0253699	0.517838	0.8	0	1
Runx2	0.0253699	0.504631	0.8	0	1
Leo1	0.0253699	0.494281	0.8	0	1
Trio	0.0253699	0.463585	0.8	0	1
Foxp4	0.0253699	0.403859	0.8	0	1
Nfat5	0.0253699	0.387773	0.8	0	1
Mgst3	0.0253699	0.378845	0.8	0	1
Ppp1r37	0.0253699	0.368397	0.8	0	1
Immp1l	0.0253699	0.359884	0.8	0	1
Tsc22d2	0.0253699	0.328838	0.8	0	1
Gm9029	0.0253699	0.116186	0.8	0	1
Gm9049	0.0253699	0.116186	0.8	0	1
Gm5469	0.0253699	-0.0721599	0	0.8	1
Hmgb1-ps1	0.0253699	-0.105416	0	0.8	1
Tubb4b-ps1	0.0253699	-0.123412	0	0.8	1
Gm5855	0.0253699	-0.180775	0	0.8	1
Acp6	0.0253699	-0.298087	0	0.8	1
Alyref	0.0253699	-0.317732	0	0.8	1
Calhm6	0.0253699	-0.321742	0	0.8	1
Rpp25l	0.0253699	-0.325124	0	0.8	1
Umad1	0.0253699	-0.365136	0	0.8	1
Cars2	0.0253699	-0.377945	0	0.8	1
Wdr74	0.0253699	-0.425976	0	0.8	1
Znhit6	0.0253699	-0.439161	0	0.8	1
Trappc12	0.0253699	-0.521808	0	0.8	1
Phf1	0.0253699	-0.522534	0	0.8	1
Ubtd1	0.0253699	-0.536257	0	0.8	1
H2-T24	0.0253699	-0.576289	0	0.8	1
Mvb12b	0.0253699	-0.580579	0	0.8	1
Ap5b1	0.0253699	-0.61997	0	0.8	1
Wdr33	0.0311412	0.808969	1	0.2	1
Cnot1	0.0311412	0.773696	1	0.2	1
Nol12	0.0311412	-0.352059	0.2	1	1
Impdh1	0.0311412	-0.498294	0.2	1	1
Trir	0.0311412	-0.732738	0.2	1	1
Gdpd1	0.0311412	-0.765321	0.2	1	1
Abcd2	0.0311412	-0.816916	0.2	1	1
Gas2l3	0.0344536	0.985848	1	0.4	1
Ube2h	0.0344536	0.819424	1	0.4	1
Usp22	0.0344536	0.760441	1	0.4	1
Tbk1	0.0344536	0.73605	1	0.4	1
Ccndbp1	0.0344536	0.700934	1	0.4	1
Ppp6c	0.0344536	0.669523	1	0.4	1
Twf2	0.0344536	0.652691	1	0.4	1
Plp2	0.0344536	0.633985	1	0.4	1
Eftud2	0.0344536	0.632686	1	0.4	1
Arrb1	0.0344536	0.631604	1	0.4	1
Plxnd1	0.0344536	0.591904	1	0.4	1
Tnpo3	0.0344536	0.565162	1	0.4	1
Cdkn2aipnl	0.0344536	0.555568	1	0.4	1
Pde6d	0.0344536	0.551528	1	0.4	1
Golm1	0.0344536	0.528333	1	0.4	1
Sidt2	0.0344536	0.502095	1	0.4	1
Kmt5c	0.0344536	0.356685	1	0.4	1
Rtl8a	0.0344536	0.150696	1	0.4	1
Gm5900	0.0344536	-0.199881	0.4	1	1
Rbpj-ps3	0.0344536	-0.28462	0.4	1	1
Csnk1e	0.0344536	-0.372466	0.4	1	1
Lsm8	0.0344536	-0.398832	0.4	1	1
Myd88	0.0344536	-0.45144	0.4	1	1
A430005L14Rik	0.0344536	-0.497693	0.4	1	1
Dhx30	0.0344536	-0.537009	0.4	1	1
Mrpl19	0.0344536	-0.595594	0.4	1	1
Yif1b	0.0344536	-0.606825	0.4	1	1
Smim12	0.0344536	-0.650296	0.4	1	1
Emilin1	0.0344536	-0.658635	0.4	1	1
Rnf20	0.0344536	-0.736362	0.4	1	1
Clec4n	0.0344536	-2.18504	0.4	1	1
Pef1	0.0361451	0.983575	1	0.6	1
Crlf2	0.0361451	0.927938	1	0.6	1
Zfp148	0.0361451	0.790122	1	0.6	1
Gtpbp4	0.0361451	0.717607	1	0.6	1
Usp15	0.0361451	0.682514	1	0.6	1
Atf7ip	0.0361451	0.611014	1	0.6	1
Celf1	0.0361451	0.535813	1	0.6	1
Ctr9	0.0361451	0.5061	1	0.6	1
Tbcb	0.0361451	0.488375	1	0.6	1
Kidins220	0.0361451	0.297481	1	0.6	1
Bfar	0.0361451	-0.349139	0.6	1	1
Tsc22d4	0.0361451	-0.664273	0.6	1	1
Dnajb9	0.0361451	-0.9501	0.6	1	1
Rhob	0.0367139	1.09331	1	1	1
Hnrnpa1	0.0367139	0.79921	1	1	1
Ncl	0.0367139	0.79313	1	1	1
Ndufc1	0.0367139	0.762657	1	0.8	1
Trp53inp2	0.0367139	0.759235	1	0.8	1
Nap1l1	0.0367139	0.685399	1	1	1
Arl6ip1	0.0367139	0.668659	1	1	1
Ubc	0.0367139	0.613097	1	1	1
Marchf7	0.0367139	0.601907	1	0.8	1
Rab8a	0.0367139	0.564143	1	0.8	1
Capns1	0.0367139	0.557814	1	0.8	1
Tifa	0.0367139	0.530078	1	0.8	1
Commd9	0.0367139	0.494445	1	0.8	1
Snrpd2	0.0367139	0.458267	1	0.8	1
Cox16	0.0367139	0.418433	1	0.8	1
Ndufs4	0.0367139	0.405106	1	0.8	1
Csnk2a1	0.0367139	0.342248	1	0.8	1
Gm10221	0.0367139	0.322439	1	1	1
Rpl19-ps11	0.0367139	0.221549	1	1	1
Pgam1-ps2	0.0367139	-0.239638	1	1	1
Eif3b	0.0367139	-0.387301	1	1	1
Slc16a10	0.0367139	-0.426599	1	1	1
Nfam1	0.0367139	-0.451344	1	1	1
Rer1	0.0367139	-0.472373	1	1	1
Stt3a	0.0367139	-0.517418	1	1	1
Acsl5	0.0367139	-0.521723	1	1	1
Mgst1	0.0367139	-0.535104	1	1	1
Lpxn	0.0367139	-0.605481	0.8	1	1
Glmp	0.0367139	-0.63197	1	1	1
Idh1	0.0367139	-0.954387	1	1	1
Itga5	0.0367139	-1.1208	0.8	1	1
Dusp1	0.0449086	1.55792	0.8	0.2	1
Gm49396	0.0449086	0.865341	0.8	0.2	1
Nln	0.0449086	0.819486	0.8	0.2	1
Snta1	0.0449086	0.773649	0.8	0.2	1
Igf2bp2	0.0449086	0.702032	0.8	0.2	1
Suco	0.0449086	0.697794	0.8	0.2	1
Dip2b	0.0449086	0.660645	0.8	0.2	1
Trim25	0.0449086	0.652594	0.8	0.2	1
Rabep1	0.0449086	0.646244	0.8	0.2	1
Trmt10c	0.0449086	0.606081	0.8	0.2	1
4931406C07Rik	0.0449086	0.588632	0.8	0.2	1
Sfpq	0.0449086	0.585749	0.8	0.2	1
Nnt	0.0449086	0.557171	0.8	0.2	1
Polr2f	0.0449086	0.554531	0.8	0.2	1
Pex11a	0.0449086	0.544893	0.8	0.2	1
Etv3	0.0449086	0.539222	0.8	0.2	1
Zbtb1	0.0449086	0.532152	0.8	0.2	1
Pigbos1	0.0449086	0.523595	0.8	0.2	1
Zfp260	0.0449086	0.474663	0.8	0.2	1
Dyrk1a	0.0449086	0.43942	0.8	0.2	1
Pvr	0.0449086	0.393782	0.8	0.2	1
Rhno1	0.0449086	0.377107	0.8	0.2	1
Ascc1	0.0449086	0.357543	0.8	0.2	1
Irgm1	0.0449086	0.348275	0.8	0.2	1
Csnk2a2	0.0449086	0.27746	0.8	0.2	1
Alkbh7	0.0449086	0.251122	0.8	0.2	1
Gm6485	0.0449086	0.180612	0.8	0.2	1
Gm3534	0.0449086	0.0992226	0.8	0.2	1
H2ac22	0.0449086	0.0875003	0.8	0.2	1
Gm6278	0.0449086	-0.190104	0.2	0.8	1
Rpain	0.0449086	-0.259617	0.2	0.8	1
Chchd4	0.0449086	-0.264824	0.2	0.8	1
Lsm1	0.0449086	-0.335725	0.2	0.8	1
Mmgt2	0.0449086	-0.401717	0.2	0.8	1
Zfp397	0.0449086	-0.403406	0.2	0.8	1
Brd3	0.0449086	-0.410201	0.2	0.8	1
Gga2	0.0449086	-0.46908	0.2	0.8	1
Map4k2	0.0449086	-0.492317	0.2	0.8	1
Klhl42	0.0449086	-0.493493	0.2	0.8	1
Cnot10	0.0449086	-0.527264	0.2	0.8	1
Zdhhc12	0.0449086	-0.540812	0.2	0.8	1
Rnaseh2b	0.0449086	-0.557657	0.2	0.8	1
Lcp2	0.0449086	-0.588304	0.2	0.8	1
Bri3bp	0.0449086	-0.597355	0.2	0.8	1
Rreb1	0.0449086	-0.637649	0.2	0.8	1
Gpr107	0.0449086	-0.678415	0.2	0.8	1
Cpt2	0.0524116	0.61505	1	0.2	1
Prpf18	0.0524116	0.559547	1	0.2	1
Coq7	0.0524116	0.395592	1	0.2	1
Rexo4	0.0524116	-0.464973	0.2	1	1
Slc25a22	0.0524116	-0.539186	0.2	1	1
Yipf1	0.0524116	-0.541943	0.2	1	1
Ddx54	0.0524116	-0.822767	0.2	1	1
Fmn1	0.0570079	1.31036	1	0.4	1
Syncrip	0.0570079	0.864091	1	0.4	1
Osbpl11	0.0570079	0.796663	1	0.4	1
4932438A13Rik	0.0570079	0.73812	1	0.4	1
Dido1	0.0570079	0.488623	1	0.4	1
Bola2	0.0570079	0.464559	1	0.4	1
Klhl28	0.0570079	0.456289	1	0.4	1
Rpl38-ps2	0.0570079	0.305249	1	0.4	1
Gm15931	0.0570079	-0.309218	0.4	1	1
Ctns	0.0570079	-0.57882	0.4	1	1
Bin1	0.0570079	-0.716144	0.4	1	1
Aph1a	0.0593271	0.798003	1	0.6	1
Flot2	0.0593271	0.718144	1	0.6	1
Cul3	0.0593271	0.576022	1	0.6	1
Asph	0.0593271	0.534678	1	0.6	1
Cbx1	0.0593271	0.515183	1	0.6	1
Fam241a	0.0593271	0.316983	1	0.6	1
Gm10053	0.0593271	0.228871	1	0.6	1
Rpl15-ps2	0.0593271	0.0797592	1	0.6	1
Vdac3-ps1	0.0593271	-0.225697	0.6	1	1
Pop7	0.0593271	-0.355896	0.6	1	1
Hgs	0.0593271	-0.40259	0.6	1	1
Psmb9	0.0593271	-0.428996	0.6	1	1
Hipk3	0.0593271	-0.456356	0.6	1	1
Plod1	0.0593271	-0.754555	0.6	1	1
Mfge8	0.0593271	-1.87443	0.6	1	1
Dctn5	0.0601028	1.13423	1	0.8	1
Naa20	0.0601028	0.891165	1	1	1
Wsb1	0.0601028	0.789132	1	0.8	1
Arl4c	0.0601028	0.787874	1	0.8	1
Klf6	0.0601028	0.70523	1	1	1
Dstn	0.0601028	0.703448	1	0.8	1
Cds2	0.0601028	0.671522	1	1	1
Pwp1	0.0601028	0.668402	1	0.8	1
Mbnl2	0.0601028	0.564349	1	1	1
Uqcrfs1	0.0601028	0.552651	1	1	1
Vim	0.0601028	0.547775	1	1	1
Mesd	0.0601028	0.546512	1	0.8	1
Capn2	0.0601028	0.545605	1	1	1
Cisd2	0.0601028	0.54371	1	0.8	1
Ubb	0.0601028	0.499613	1	1	1
Mrps14	0.0601028	0.492108	1	1	1
Kat7	0.0601028	0.484761	1	0.8	1
Adrm1	0.0601028	0.477683	1	1	1
Ywhag	0.0601028	0.47634	1	1	1
Dnase2a	0.0601028	0.475808	1	1	1
Arf5	0.0601028	0.473353	1	1	1
Plekho2	0.0601028	0.470996	1	1	1
Jund	0.0601028	0.450254	1	0.8	1
Wtap	0.0601028	0.405464	1	0.8	1
Cfdp1	0.0601028	0.374001	1	1	1
Vps26c	0.0601028	0.372945	1	1	1
Gm28438	0.0601028	0.342485	1	1	1
Sephs2	0.0601028	0.341284	1	1	1
Brd2	0.0601028	0.324437	1	1	1
Rpl4	0.0601028	-0.309348	1	1	1
Ftl2-ps	0.0601028	-0.311598	1	1	1
Qdpr	0.0601028	-0.337332	1	1	1
Sdhb	0.0601028	-0.367605	1	1	1
Atad1	0.0601028	-0.37145	0.8	1	1
Smg1	0.0601028	-0.373545	1	1	1
Lamtor5	0.0601028	-0.419104	0.8	1	1
Dazap2	0.0601028	-0.419616	1	1	1
Mcmbp	0.0601028	-0.432992	1	1	1
Acadm	0.0601028	-0.440209	1	1	1
Slc25a3	0.0601028	-0.464406	1	1	1
H2-D1	0.0601028	-0.489182	1	1	1
Washc4	0.0601028	-0.495394	0.8	1	1
Glrx3	0.0601028	-0.51158	1	1	1
Tmco1	0.0601028	-0.559031	0.8	1	1
Ciao2a	0.0601028	-0.584789	1	1	1
Vti1b	0.0601028	-0.606344	0.8	1	1
Plod3	0.0601028	-0.727384	0.8	1	1
Cdk6	0.0669553	1.11412	0.8	0.4	1
Mfsd14a	0.0669553	0.987176	0.8	0.4	1
Rasgef1b	0.0669553	0.878691	0.8	0.4	1
Cnnm4	0.0669553	0.710649	0.8	0.4	1
Exoc6b	0.0669553	0.67732	0.8	0.4	1
Smpd1	0.0669553	0.660435	0.8	0.4	1
Rps4l	0.0669553	0.515341	0.8	0.4	1
Herc2	0.0669553	0.512921	0.8	0.4	1
Tmem185b	0.0669553	0.494559	0.8	0.4	1
Wdr46	0.0669553	0.469288	0.8	0.4	1
Herc4	0.0669553	0.433669	0.8	0.4	1
Ogfrl1	0.0669553	0.424287	0.8	0.4	1
Apool	0.0669553	0.415894	0.8	0.4	1
Snrpb2	0.0669553	0.362506	0.8	0.4	1
Pfdn1	0.0669553	0.35935	0.8	0.4	1
2610005L07Rik	0.0669553	0.358397	0.8	0.4	1
Tmem203	0.0669553	0.35775	0.8	0.4	1
Rnf2	0.0669553	0.338915	0.8	0.4	1
Hectd3	0.0669553	-0.417787	0.4	0.8	1
Acap2	0.0669553	-0.420108	0.4	0.8	1
Mettl23	0.0669553	-0.428041	0.4	0.8	1
Rab35	0.0669553	-0.455621	0.4	0.8	1
Nipa2	0.0669553	-0.478297	0.4	0.8	1
Itpripl2	0.0669553	-0.483047	0.4	0.8	1
Wbp4	0.0669553	-0.594129	0.4	0.8	1
Gm50387	0.0669553	-0.602252	0.4	0.8	1
Ptpn7	0.0669553	-0.717783	0.4	0.8	1
Mettl9	0.0669553	-0.727522	0.4	0.8	1
Ap1s2	0.0669553	-0.793758	0.4	0.8	1
Cetn2	0.0720057	0.741656	0.6	0	1
Cog3	0.0720057	0.740926	0.6	0	1
Ube3c	0.0720057	0.685282	0.6	0	1
Alkbh8	0.0720057	0.674362	0.6	0	1
Ankmy2	0.0720057	0.6425	0.6	0	1
Trappc8	0.0720057	0.60441	0.6	0	1
Gm7072	0.0720057	0.597614	0.6	0	1
Sft2d3	0.0720057	0.585493	0.6	0	1
Phlpp1	0.0720057	0.583191	0.6	0	1
Cwc22	0.0720057	0.576392	0.6	0	1
LTO1	0.0720057	0.573385	0.6	0	1
Tacc2	0.0720057	0.557672	0.6	0	1
Srsf1	0.0720057	0.544987	0.6	0	1
Vps33b	0.0720057	0.54184	0.6	0	1
Pxmp4	0.0720057	0.54141	0.6	0	1
Ilf2	0.0720057	0.520158	0.6	0	1
Tns1	0.0720057	0.515836	0.6	0	1
Ift22	0.0720057	0.513435	0.6	0	1
Lnx2	0.0720057	0.508312	0.6	0	1
Tdrd7	0.0720057	0.48468	0.6	0	1
Tom1l2	0.0720057	0.471075	0.6	0	1
Dgcr6	0.0720057	0.470741	0.6	0	1
Tnf	0.0720057	0.457256	0.6	0	1
Nopchap1	0.0720057	0.454758	0.6	0	1
P2ry10b	0.0720057	0.453653	0.6	0	1
Parp6	0.0720057	0.453322	0.6	0	1
Rcan3	0.0720057	0.445211	0.6	0	1
Wdr73	0.0720057	0.437595	0.6	0	1
Rictor	0.0720057	0.432204	0.6	0	1
Ap5z1	0.0720057	0.429571	0.6	0	1
Brd8	0.0720057	0.425838	0.6	0	1
Mst1r	0.0720057	0.421583	0.6	0	1
Cdkn1b	0.0720057	0.420756	0.6	0	1
Arhgef5	0.0720057	0.420454	0.6	0	1
Ddx31	0.0720057	0.41701	0.6	0	1
Fastkd3	0.0720057	0.403105	0.6	0	1
Abce1	0.0720057	0.403103	0.6	0	1
Nek8	0.0720057	0.401941	0.6	0	1
Polr1a	0.0720057	0.401783	0.6	0	1
Rmdn2	0.0720057	0.400863	0.6	0	1
Mtres1	0.0720057	0.396461	0.6	0	1
Tlr6	0.0720057	0.39518	0.6	0	1
Tlr1	0.0720057	0.393551	0.6	0	1
Asb3	0.0720057	0.392369	0.6	0	1
Atpaf2	0.0720057	0.38138	0.6	0	1
Mavs	0.0720057	0.364808	0.6	0	1
Nit2	0.0720057	0.363834	0.6	0	1
Erlin1	0.0720057	0.35764	0.6	0	1
Nup35	0.0720057	0.354743	0.6	0	1
Evl	0.0720057	0.35438	0.6	0	1
Tfpt	0.0720057	0.353786	0.6	0	1
Stard9	0.0720057	0.341418	0.6	0	1
Ints14	0.0720057	0.340947	0.6	0	1
Atp8a1	0.0720057	0.338331	0.6	0	1
Gtpbp2	0.0720057	0.338285	0.6	0	1
Neil1	0.0720057	0.335592	0.6	0	1
Bzw2	0.0720057	0.334079	0.6	0	1
Tdp2	0.0720057	0.333544	0.6	0	1
Mbd5	0.0720057	0.331497	0.6	0	1
Shld3	0.0720057	0.326922	0.6	0	1
Cep57	0.0720057	0.322286	0.6	0	1
Prokr1	0.0720057	0.320957	0.6	0	1
Slc25a43	0.0720057	0.320274	0.6	0	1
Acss2	0.0720057	0.320127	0.6	0	1
Zc3h10	0.0720057	0.32002	0.6	0	1
9930021J03Rik	0.0720057	0.31995	0.6	0	1
AU022252	0.0720057	0.31521	0.6	0	1
Prkab1	0.0720057	0.312526	0.6	0	1
Speg	0.0720057	0.308268	0.6	0	1
Atxn1l	0.0720057	0.30803	0.6	0	1
N4bp1	0.0720057	0.307253	0.6	0	1
Dcaf10	0.0720057	0.306352	0.6	0	1
Cops7b	0.0720057	0.30351	0.6	0	1
Dicer1	0.0720057	0.299806	0.6	0	1
Eif4enif1	0.0720057	0.298719	0.6	0	1
Kdm4b	0.0720057	0.289929	0.6	0	1
Surf2	0.0720057	0.286016	0.6	0	1
Zfp719	0.0720057	0.282009	0.6	0	1
Clasp1	0.0720057	0.281963	0.6	0	1
Mllt6	0.0720057	0.272598	0.6	0	1
Polr1c	0.0720057	0.265773	0.6	0	1
Wdpcp	0.0720057	0.265129	0.6	0	1
Pola1	0.0720057	0.256963	0.6	0	1
Arhgef4	0.0720057	0.255194	0.6	0	1
Nphp1	0.0720057	0.253498	0.6	0	1
Lrrc45	0.0720057	0.250248	0.6	0	1
Gm18860	0.0720057	0.243139	0.6	0	1
Dpm3	0.0720057	0.237826	0.6	0	1
Dusp23	0.0720057	0.235506	0.6	0	1
C030006K11Rik	0.0720057	0.235506	0.6	0	1
Ccdc28a	0.0720057	0.225711	0.6	0	1
Desi1	0.0720057	0.223403	0.6	0	1
Ercc5	0.0720057	0.207043	0.6	0	1
Nr2c1	0.0720057	0.206709	0.6	0	1
Rnf170	0.0720057	0.205695	0.6	0	1
Rdh5	0.0720057	0.180226	0.6	0	1
Ammecr1	0.0720057	0.175247	0.6	0	1
Reps1	0.0720057	0.174963	0.6	0	1
Tbc1d2b	0.0720057	0.169995	0.6	0	1
Ppp6r2	0.0720057	0.168878	0.6	0	1
6820431F20Rik	0.0720057	0.160955	0.6	0	1
Mtg2	0.0720057	0.150586	0.6	0	1
Gm7392	0.0720057	0.149661	0.6	0	1
Gm6542	0.0720057	0.107232	0.6	0	1
Gm49378	0.0720057	0.0964962	0.6	0	1
Gm19209	0.0720057	0.0903105	0.6	0	1
ENSMUSG00000079192	0.0720057	0.0864251	0.6	0	1
Ap3s1-ps2	0.0720057	-0.0514443	0	0.6	1
Gm3724	0.0720057	-0.0548117	0	0.6	1
Wsb2-ps	0.0720057	-0.0649642	0	0.6	1
Gm16470	0.0720057	-0.0683002	0	0.6	1
Gm7816	0.0720057	-0.0963836	0	0.6	1
Gm7993	0.0720057	-0.0970252	0	0.6	1
Gm5436	0.0720057	-0.0983852	0	0.6	1
Gm10254	0.0720057	-0.10342	0	0.6	1
Gm10036	0.0720057	-0.104159	0	0.6	1
Gm5898	0.0720057	-0.111044	0	0.6	1
AI837181	0.0720057	-0.128152	0	0.6	1
Fam174c	0.0720057	-0.128152	0	0.6	1
2210408I21Rik	0.0720057	-0.131461	0	0.6	1
Usp31	0.0720057	-0.131461	0	0.6	1
Gm11993	0.0720057	-0.147916	0	0.6	1
Cdkl2	0.0720057	-0.180275	0	0.6	1
Mtmr1	0.0720057	-0.182549	0	0.6	1
Upf3a	0.0720057	-0.187122	0	0.6	1
Rbm33	0.0720057	-0.189095	0	0.6	1
Crtc2	0.0720057	-0.193245	0	0.6	1
Tex10	0.0720057	-0.19561	0	0.6	1
Zfp592	0.0720057	-0.196501	0	0.6	1
Bak1	0.0720057	-0.200239	0	0.6	1
Ms4a4a	0.0720057	-0.200417	0	0.6	1
Slc25a35	0.0720057	-0.200522	0	0.6	1
Usp12	0.0720057	-0.2058	0	0.6	1
Vamp5	0.0720057	-0.231718	0	0.6	1
Hexim1	0.0720057	-0.232221	0	0.6	1
Rgs14	0.0720057	-0.233664	0	0.6	1
Wrnip1	0.0720057	-0.234496	0	0.6	1
Snrnp40	0.0720057	-0.23636	0	0.6	1
Etv1	0.0720057	-0.238916	0	0.6	1
Dhx29	0.0720057	-0.243184	0	0.6	1
Trpv4	0.0720057	-0.24907	0	0.6	1
2410004B18Rik	0.0720057	-0.25134	0	0.6	1
Hcfc2	0.0720057	-0.261167	0	0.6	1
Rad51d	0.0720057	-0.263112	0	0.6	1
Ubqln4	0.0720057	-0.271467	0	0.6	1
Rbpms2	0.0720057	-0.275218	0	0.6	1
Spast	0.0720057	-0.278738	0	0.6	1
Cd300lf	0.0720057	-0.284218	0	0.6	1
Trmt10b	0.0720057	-0.284669	0	0.6	1
Bcl7c	0.0720057	-0.28603	0	0.6	1
Fpr2	0.0720057	-0.288417	0	0.6	1
Cdk2	0.0720057	-0.291918	0	0.6	1
Dkc1	0.0720057	-0.29948	0	0.6	1
Eid2b	0.0720057	-0.303053	0	0.6	1
Srek1ip1	0.0720057	-0.306751	0	0.6	1
Klf16	0.0720057	-0.307703	0	0.6	1
Mfn1	0.0720057	-0.311571	0	0.6	1
Ddx28	0.0720057	-0.312555	0	0.6	1
Robo2	0.0720057	-0.312923	0	0.6	1
Psmg1	0.0720057	-0.314521	0	0.6	1
Nlrc5	0.0720057	-0.327737	0	0.6	1
Nudt14	0.0720057	-0.335671	0	0.6	1
Bcat1	0.0720057	-0.340191	0	0.6	1
Cdc42bpb	0.0720057	-0.343739	0	0.6	1
Nlrx1	0.0720057	-0.351005	0	0.6	1
Arhgap27	0.0720057	-0.35105	0	0.6	1
Pcgf5	0.0720057	-0.360316	0	0.6	1
Cyp2j6	0.0720057	-0.360985	0	0.6	1
Camk2g	0.0720057	-0.376279	0	0.6	1
Grpel2	0.0720057	-0.385962	0	0.6	1
Mad2l2	0.0720057	-0.395318	0	0.6	1
Rbm18	0.0720057	-0.396105	0	0.6	1
Ntpcr	0.0720057	-0.414183	0	0.6	1
Ugcg	0.0720057	-0.427372	0	0.6	1
Tmub1	0.0720057	-0.433873	0	0.6	1
Fam234b	0.0720057	-0.442842	0	0.6	1
Oard1	0.0720057	-0.443523	0	0.6	1
Zfp524	0.0720057	-0.443753	0	0.6	1
Blzf1	0.0720057	-0.452065	0	0.6	1
Ctdp1	0.0720057	-0.453431	0	0.6	1
Lyzl4	0.0720057	-0.454885	0	0.6	1
Ago1	0.0720057	-0.459265	0	0.6	1
Rxrb	0.0720057	-0.4787	0	0.6	1
Acss1	0.0720057	-0.480279	0	0.6	1
Hps4	0.0720057	-0.487979	0	0.6	1
Cgrrf1	0.0720057	-0.491543	0	0.6	1
Lbr	0.0720057	-0.497519	0	0.6	1
Pik3c3	0.0720057	-0.501101	0	0.6	1
Alg11	0.0720057	-0.509246	0	0.6	1
Dop1a	0.0720057	-0.536408	0	0.6	1
Ing1	0.0720057	-0.552009	0	0.6	1
Alox5	0.0720057	-0.555228	0	0.6	1
Kcnk6	0.0720057	-0.595088	0	0.6	1
Samd9l	0.0720057	-0.614382	0	0.6	1
Fgl2	0.0720057	-0.663131	0	0.6	1
Btaf1	0.0720057	-0.713472	0	0.6	1
Sash3	0.0720057	-0.88078	0	0.6	1
Sgsm3	0.0746392	0.942057	0.8	0.2	1
Gnptab	0.0746392	0.93989	0.8	0.2	1
Gemin5	0.0746392	0.726782	0.8	0.2	1
Rab29	0.0746392	0.685052	0.8	0.2	1
Cant1	0.0746392	0.598735	0.8	0.2	1
Bcas3	0.0746392	0.595108	0.8	0.2	1
Ptk2	0.0746392	0.555044	0.8	0.2	1
Bbs9	0.0746392	0.538748	0.8	0.2	1
Gosr1	0.0746392	0.519172	0.8	0.2	1
Rasgrp3	0.0746392	0.517202	0.8	0.2	1
Micall1	0.0746392	0.513774	0.8	0.2	1
Rpp30	0.0746392	0.458863	0.8	0.2	1
Tmem144	0.0746392	0.453258	0.8	0.2	1
Alkbh3	0.0746392	0.422161	0.8	0.2	1
Tmem128	0.0746392	0.408207	0.8	0.2	1
Lrrc14	0.0746392	0.405096	0.8	0.2	1
Slx4	0.0746392	0.395349	0.8	0.2	1
Hpgds	0.0746392	0.357458	0.8	0.2	1
Eif4ebp2	0.0746392	0.352139	0.8	0.2	1
Gbgt1	0.0746392	0.297372	0.8	0.2	1
Tbc1d7	0.0746392	0.236415	0.8	0.2	1
Gm20489	0.0746392	-0.160243	0.2	0.8	1
Gna11	0.0746392	-0.211875	0.2	0.8	1
Gm11560	0.0746392	-0.214333	0.2	0.8	1
Ruvbl1	0.0746392	-0.239927	0.2	0.8	1
Hsd17b7	0.0746392	-0.272844	0.2	0.8	1
Mast2	0.0746392	-0.316481	0.2	0.8	1
Slc35c1	0.0746392	-0.34579	0.2	0.8	1
Ethe1	0.0746392	-0.380103	0.2	0.8	1
Polr1d	0.0746392	-0.386891	0.2	0.8	1
Arhgap35	0.0746392	-0.422982	0.2	0.8	1
Ppp4r3a	0.0746392	-0.453974	0.2	0.8	1
Rell1	0.0746392	-0.473483	0.2	0.8	1
Psme4	0.0746392	-0.494651	0.2	0.8	1
Ppp5c	0.0746392	-0.496332	0.2	0.8	1
Slc37a4	0.0746392	-0.508633	0.2	0.8	1
Mapkapk3	0.0746392	-0.52674	0.2	0.8	1
Sap130	0.0746392	-0.548681	0.2	0.8	1
Calcrl	0.0746392	-0.551796	0.2	0.8	1
Ripk1	0.0746392	-0.67814	0.2	0.8	1
Scamp4	0.0746392	-0.773462	0.2	0.8	1
Sqor	0.0746392	-1.02587	0.2	0.8	1
Ssh1	0.0846698	0.442563	1	0.2	1
Serpinb9	0.0846698	0.389335	1	0.2	1
Szrd1	0.0846698	0.36191	1	0.2	1
Llgl1	0.0846698	-0.254708	0.2	1	1
Cdkn2d	0.0846698	-0.38985	0.2	1	1
Ssna1	0.0846698	-0.411368	0.2	1	1
Fcna	0.0846698	-0.416143	0.2	1	1
Tfpi	0.0846698	-0.488755	0.2	1	1
Gsto1	0.0846698	-0.746186	0.2	1	1
Notch1	0.0846698	-0.783526	0.2	1	1
Mfsd10	0.0906884	0.714831	0.8	0.6	1
Stag1	0.0906884	0.67192	0.8	0.6	1
Tcf4	0.0906884	0.625198	1	0.4	1
Mzt1	0.0906884	0.597419	1	0.4	1
Zfp655	0.0906884	0.591074	1	0.4	1
Pfkp	0.0906884	0.582617	0.8	0.6	1
Nudcd2	0.0906884	0.57216	1	0.4	1
Usp34	0.0906884	0.568191	0.8	0.6	1
Nol6	0.0906884	0.565551	0.8	0.6	1
Xrcc1	0.0906884	0.520049	1	0.4	1
Zfp24	0.0906884	0.492257	0.8	0.6	1
Pcyt2	0.0906884	0.438634	1	0.4	1
Lrp6	0.0906884	0.433377	1	0.4	1
Hspe1-rs1	0.0906884	0.418897	0.8	0.6	1
Gpat4	0.0906884	0.412087	1	0.4	1
Eny2	0.0906884	0.38874	0.8	0.6	1
Rnf44	0.0906884	0.360798	0.8	0.6	1
Rnf144b	0.0906884	0.320372	0.8	0.6	1
Cdc27	0.0906884	0.316729	1	0.4	1
Gpd1l	0.0906884	0.294602	0.8	0.6	1
Erg28	0.0906884	0.27072	0.8	0.6	1
XS-newGene-33	0.0906884	0.264051	1	0.4	1
Ptpn18	0.0906884	-0.225175	0.4	1	1
Usb1	0.0906884	-0.358955	0.4	1	1
Extl3	0.0906884	-0.375194	0.4	1	1
Apeh	0.0906884	-0.412603	0.6	0.8	1
Atg4b	0.0906884	-0.418115	0.4	1	1
Ttc3	0.0906884	-0.419195	0.6	0.8	1
Slirp	0.0906884	-0.437214	0.4	1	1
Mfsd13a	0.0906884	-0.494026	0.4	1	1
Tab2	0.0906884	-0.498492	0.4	1	1
Tmem115	0.0906884	-0.632493	0.4	1	1
Sort1	0.0906884	-0.714036	0.4	1	1
Tmem123	0.0936926	0.727636	1	0.6	1
Rragc	0.0936926	0.667666	1	0.6	1
Ap1m1	0.0936926	0.573259	1	0.6	1
Vps39	0.0936926	0.475939	1	0.6	1
Rp9	0.0936926	0.432959	1	0.6	1
Wdr83os	0.0936926	0.336837	1	0.6	1
Nubp2	0.0936926	0.320356	1	0.6	1
Fam162a	0.0936926	0.307413	1	0.6	1
Gm8399	0.0936926	0.0999663	1	0.6	1
Vcp-rs	0.0936926	-0.367675	0.6	1	1
Arih1	0.0936926	-0.38214	0.6	1	1
Pold3	0.0936926	-0.386639	0.6	1	1
Trpc4ap	0.0936926	-0.472419	0.6	1	1
Pole4	0.0936926	-0.557393	0.6	1	1
Nop56	0.0936926	-0.558062	0.6	1	1
Adi1	0.0936926	-0.647485	0.6	1	1
Rbbp7	0.0936926	-0.688661	0.6	1	1
Ganab	0.0936926	-0.707478	0.6	1	1
Tmem86a	0.0936926	-0.724189	0.6	1	1
Pid1	0.0936926	-1.25698	0.6	1	1
Epas1	0.0946929	1.03289	1	1	1
Impact	0.0946929	0.973234	1	0.8	1
Lars2	0.0946929	0.919118	1	1	1
Cdkn1a	0.0946929	0.914595	1	1	1
Eif4a2	0.0946929	0.896719	1	0.8	1
Kif3a	0.0946929	0.862242	1	1	1
Dars	0.0946929	0.841544	1	1	1
Btg1	0.0946929	0.771779	1	1	1
Myo1e	0.0946929	0.750335	1	0.8	1
Ctnna1	0.0946929	0.74498	1	0.8	1
Ddx17	0.0946929	0.721485	1	0.8	1
Dctn4	0.0946929	0.715982	1	1	1
Mdm2	0.0946929	0.703034	1	0.8	1
Atg3	0.0946929	0.699079	1	0.8	1
Jak1	0.0946929	0.698289	1	1	1
Acox1	0.0946929	0.689842	1	1	1
Mknk1	0.0946929	0.656304	1	1	1
Ptpre	0.0946929	0.652541	1	1	1
Vwa5a	0.0946929	0.645031	1	1	1
Atp5l	0.0946929	0.643383	1	1	1
Tsn	0.0946929	0.627919	1	1	1
Dgkz	0.0946929	0.623028	1	1	1
Hnrnpu	0.0946929	0.622677	1	0.8	1
Ociad1	0.0946929	0.615117	1	0.8	1
Gorasp2	0.0946929	0.611616	1	0.8	1
Rab6a	0.0946929	0.6108	1	1	1
Nup98	0.0946929	0.610703	1	0.8	1
Eif2s1	0.0946929	0.608055	1	0.8	1
Qrich1	0.0946929	0.607797	1	0.8	1
Nsfl1c	0.0946929	0.606221	1	0.8	1
Slc25a36	0.0946929	0.604851	1	1	1
Brd4	0.0946929	0.60085	1	0.8	1
H3f3b	0.0946929	0.600019	1	1	1
Ifngr2	0.0946929	0.599769	1	1	1
Rpl39	0.0946929	0.590903	1	1	1
Psmd11	0.0946929	0.584	1	1	1
Atf6	0.0946929	0.572175	1	0.8	1
Ttc14	0.0946929	0.569751	1	0.8	1
Ube2g1	0.0946929	0.519638	1	0.8	1
Atp5md	0.0946929	0.514602	1	0.8	1
Ube2n	0.0946929	0.512693	1	1	1
Srsf10	0.0946929	0.502759	1	1	1
Tmbim4	0.0946929	0.501226	1	1	1
Nceh1	0.0946929	0.489384	1	1	1
Prkcd	0.0946929	0.481137	1	1	1
Rbm39	0.0946929	0.4773	1	1	1
Eif2d	0.0946929	0.474195	1	0.8	1
Alg5	0.0946929	0.463995	1	0.8	1
Elob	0.0946929	0.461803	1	1	1
Sh3bgrl	0.0946929	0.459348	1	1	1
Nfic	0.0946929	0.457583	1	1	1
Naxd	0.0946929	0.455772	1	1	1
Msn	0.0946929	0.447708	1	1	1
Srp72	0.0946929	0.425514	1	0.8	1
Ptp4a2	0.0946929	0.424814	1	1	1
Aff1	0.0946929	0.421597	1	0.8	1
Trafd1	0.0946929	0.411916	1	1	1
Vps4a	0.0946929	0.408835	1	0.8	1
Tomm22	0.0946929	0.408174	1	0.8	1
Acp2	0.0946929	0.403872	1	1	1
Fbxo30	0.0946929	0.38757	1	0.8	1
Usp14	0.0946929	0.330571	1	1	1
Gm12166	0.0946929	0.295951	1	0.8	1
Map2k1	0.0946929	0.264772	1	1	1
Rps27a-ps3	0.0946929	0.211707	1	1	1
Nutf2-ps1	0.0946929	0.147786	1	1	1
Rps2-ps8	0.0946929	0.14412	1	1	1
Rpl17-ps10	0.0946929	-0.159988	1	1	1
Rnf7	0.0946929	-0.273509	0.8	1	1
Rnf115	0.0946929	-0.296347	1	1	1
Macroh2a1	0.0946929	-0.327737	0.8	1	1
Pebp1	0.0946929	-0.338589	1	1	1
Micos10	0.0946929	-0.355308	0.8	1	1
Ap3d1	0.0946929	-0.360765	0.8	1	1
Unc93b1	0.0946929	-0.370124	1	1	1
Psma2	0.0946929	-0.370589	1	1	1
Rlim	0.0946929	-0.401199	1	1	1
Eif3k	0.0946929	-0.417549	1	1	1
Derl1	0.0946929	-0.42272	1	1	1
Zc3hav1	0.0946929	-0.455503	1	1	1
Atp6v0c-ps2	0.0946929	-0.463507	1	1	1
Ndufb9	0.0946929	-0.467363	1	1	1
Nek6	0.0946929	-0.504473	0.8	1	1
Klf13	0.0946929	-0.524767	1	1	1
Ostc	0.0946929	-0.530564	0.8	1	1
Smim30	0.0946929	-0.586107	1	1	1
Gars	0.0946929	-0.58713	0.8	1	1
Akap13	0.0946929	-0.594771	1	1	1
Apoe	0.0946929	-0.618102	1	1	1
Renbp	0.0946929	-0.636059	1	1	1
Prkcb	0.0946929	-0.644607	0.8	1	1
Rab32	0.0946929	-0.689315	0.8	1	1
Sap18	0.0946929	-0.720106	1	1	1
Glul	0.0946929	-0.773877	0.8	1	1
Alcam	0.105998	0.93472	0.8	0.4	1
Sft2d2	0.105998	0.774201	0.8	0.4	1
Map3k7	0.105998	0.744312	0.8	0.4	1
Mtor	0.105998	0.686104	0.8	0.4	1
Nop9	0.105998	0.579347	0.8	0.4	1
Rnf11	0.105998	0.548227	0.8	0.4	1
Oit3	0.105998	0.530484	0.8	0.4	1
Nop58	0.105998	0.500484	0.8	0.4	1
Svbp	0.105998	0.408887	0.8	0.4	1
Ramp2	0.105998	0.336059	0.8	0.4	1
Pgpep1	0.105998	0.311337	0.8	0.4	1
Faap20	0.105998	0.254751	0.8	0.4	1
Gm17241	0.105998	0.130603	0.8	0.4	1
Slc25a19	0.105998	-0.222265	0.4	0.8	1
Ift57	0.105998	-0.383518	0.4	0.8	1
Otud7b	0.105998	-0.440377	0.4	0.8	1
Glyr1	0.105998	-0.483152	0.4	0.8	1
Slc35a5	0.105998	-0.493214	0.4	0.8	1
Impa1	0.105998	-0.637605	0.4	0.8	1
Plcg2	0.105998	-0.904572	0.4	0.8	1
Mfsd14b	0.116074	0.913308	0.8	0.8	1
Fli1	0.116074	0.657455	0.8	0.8	1
Dtx3	0.116074	0.596182	0.8	0.8	1
Oga	0.116074	0.544341	0.8	0.8	1
Ralgapa2	0.116074	0.52425	0.8	0.8	1
Rpe	0.116074	0.522722	0.8	0.8	1
Cnot8	0.116074	0.516003	0.8	0.8	1
Sntb2	0.116074	0.487755	0.8	0.8	1
Rnf5	0.116074	0.376905	0.8	0.8	1
Erlin2	0.116074	0.363296	0.8	0.8	1
Fam3c	0.116074	0.362192	0.8	0.8	1
Sirt7	0.116074	0.321662	0.8	0.8	1
Sertad1	0.116074	0.280771	0.8	0.8	1
Abca3	0.116074	-0.442249	0.8	0.8	1
Oas1a	0.116074	-0.545077	0.8	0.8	1
Fkbp9	0.118797	0.700177	0.8	0.2	1
Soga1	0.118797	0.659736	0.8	0.2	1
Mrtfa	0.118797	0.545763	0.8	0.2	1
Nr2f6	0.118797	0.524414	0.8	0.2	1
Smg8	0.118797	0.516505	0.8	0.2	1
Sap30bp	0.118797	0.515008	0.8	0.2	1
Tsc2	0.118797	0.473756	0.8	0.2	1
Lrch4	0.118797	0.463507	0.8	0.2	1
Nfu1	0.118797	0.427375	0.8	0.2	1
Limk1	0.118797	0.414856	0.8	0.2	1
Hmbs	0.118797	0.39738	0.8	0.2	1
Sgpp1	0.118797	0.395518	0.8	0.2	1
Evi5l	0.118797	0.387382	0.8	0.2	1
Taf5l	0.118797	0.383308	0.8	0.2	1
Arhgap21	0.118797	0.348434	0.8	0.2	1
Rbms2	0.118797	0.253748	0.8	0.2	1
Prkar2a	0.118797	0.228527	0.8	0.2	1
Gm10045	0.118797	-0.0649149	0.2	0.8	1
Gm10481	0.118797	-0.0651978	0.2	0.8	1
Gm10358	0.118797	-0.0651978	0.2	0.8	1
Gm6063	0.118797	-0.0676268	0.2	0.8	1
Amd-ps3	0.118797	-0.110024	0.2	0.8	1
Prpf19	0.118797	-0.227204	0.2	0.8	1
Mtf1	0.118797	-0.234835	0.2	0.8	1
Cebpb	0.118797	-0.238592	0.2	0.8	1
Polr3f	0.118797	-0.255787	0.2	0.8	1
Spats2	0.118797	-0.282959	0.2	0.8	1
Snrpa1	0.118797	-0.322495	0.2	0.8	1
Utp23	0.118797	-0.333637	0.2	0.8	1
Ppp1r16a	0.118797	-0.361009	0.2	0.8	1
Stat5a	0.118797	-0.365369	0.2	0.8	1
Rfwd3	0.118797	-0.468982	0.2	0.8	1
Glce	0.118797	-0.553521	0.2	0.8	1
Casp1	0.118797	-0.59377	0.2	0.8	1
Pacc1	0.118797	-0.720469	0.2	0.8	1
Meaf6	0.131379	0.226614	1	0.2	1
Tram2	0.131379	-0.108196	0.2	1	1
Ppp2r3c	0.131379	-0.178476	0.2	1	1
Tmpo	0.131379	-0.18659	0.2	1	1
Mtln	0.131379	-0.231014	0.2	1	1
Eif1ad	0.131379	-0.241259	0.2	1	1
Atad3a	0.131379	-0.484675	0.2	1	1
Mknk2	0.138792	0.646977	1	0.4	1
Frg1	0.138792	0.508312	0.8	0.6	1
Ccdc91	0.138792	0.505982	0.8	0.6	1
Arglu1	0.138792	0.460177	0.8	0.6	1
Sike1	0.138792	0.4582	1	0.4	1
Zcchc17	0.138792	0.454759	1	0.4	1
Socs6	0.138792	0.438021	0.8	0.6	1
Dnaaf9	0.138792	0.42953	1	0.4	1
Ppm1a	0.138792	0.245438	1	0.4	1
Zcrb1	0.138792	0.23444	0.8	0.6	1
Ndufb1	0.138792	0.215201	0.8	0.6	1
Gm6361	0.138792	0.188974	1	0.4	1
Gm12174	0.138792	0.175617	1	0.4	1
Mgat5	0.138792	0.161763	1	0.4	1
ENSMUSG00000116563	0.138792	0.116851	0.8	0.6	1
Akip1	0.138792	-0.153713	0.4	1	1
Clk1	0.138792	-0.154481	0.4	1	1
Ilvbl	0.138792	-0.155872	0.4	1	1
Slc25a13	0.138792	-0.237204	0.4	1	1
Pdcl3	0.138792	-0.263966	0.4	1	1
Dmac1	0.138792	-0.27603	0.4	1	1
Nsmce1	0.138792	-0.304678	0.4	1	1
Elf4	0.138792	-0.357612	0.4	1	1
Mrpl40	0.138792	-0.379101	0.4	1	1
Stoml2	0.138792	-0.384676	0.6	0.8	1
Dok1	0.138792	-0.455699	0.4	1	1
Acvrl1	0.138792	-0.465766	0.4	1	1
Parl	0.138792	-0.47047	0.4	1	1
Srd5a3	0.138792	-0.556666	0.4	1	1
Kctd10	0.138792	-0.591928	0.4	1	1
Nop14	0.138792	-0.900994	0.6	0.8	1
Hacd3	0.142457	0.74404	1	0.6	1
Rab7b	0.142457	0.68579	1	0.6	1
Gspt1	0.142457	0.590145	1	0.6	1
Zbtb20	0.142457	0.586738	1	0.6	1
BC004004	0.142457	0.534121	1	0.6	1
Cnih4	0.142457	0.507699	1	0.6	1
Faf2	0.142457	0.506478	1	0.6	1
Snapc1	0.142457	0.500882	1	0.6	1
Tex2	0.142457	0.445473	1	0.6	1
Gramd1a	0.142457	0.37947	1	0.6	1
Nenf	0.142457	0.261086	1	0.6	1
Gm6565	0.142457	0.225192	1	0.6	1
Desi2	0.142457	0.224092	1	0.6	1
Clec12a	0.142457	0.0618936	0.6	1	1
Chst14	0.142457	-0.237826	0.6	1	1
Etfdh	0.142457	-0.256941	0.6	1	1
Ube2w	0.142457	-0.349218	0.6	1	1
Slc2a6	0.142457	-0.365771	0.6	1	1
Zfand2a	0.142457	-0.401239	0.6	1	1
Stat1	0.142457	-0.421755	0.6	1	1
Get4	0.142457	-0.44052	0.6	1	1
Tm9sf3	0.142457	-0.477099	0.6	1	1
Sesn1	0.142457	-0.54716	0.6	1	1
Pes1	0.142457	-0.587277	0.6	1	1
Pofut2	0.142457	-0.677624	0.6	1	1
Edem2	0.142457	-0.732134	0.6	1	1
Spp1	0.142457	-2.43856	0.6	1	1
Nisch	0.143672	0.836888	1	1	1
Sat1	0.143672	0.729917	1	1	1
C3ar1	0.143672	0.716794	1	1	1
Son	0.143672	0.667785	1	1	1
Srgn	0.143672	0.664811	1	1	1
Septin7	0.143672	0.625486	1	1	1
Mthfsl	0.143672	0.606065	1	0.8	1
Txndc5	0.143672	0.598348	0.8	1	1
Coro7	0.143672	0.592476	1	0.8	1
Lcp1	0.143672	0.559381	1	1	1
Plin3	0.143672	0.556307	1	1	1
Vdac1	0.143672	0.533225	1	1	1
Pum1	0.143672	0.510667	1	0.8	1
Tpra1	0.143672	0.507502	1	0.8	1
Gm4149	0.143672	0.501423	1	1	1
Slc35b4	0.143672	0.498234	1	0.8	1
Rps13	0.143672	0.496043	1	1	1
Ptbp1	0.143672	0.493678	1	0.8	1
Bcl2l1	0.143672	0.491889	1	1	1
Phf20	0.143672	0.480293	1	1	1
Hmgn1	0.143672	0.454127	1	1	1
Polr2b	0.143672	0.440354	1	0.8	1
Ywhah	0.143672	0.417099	1	1	1
Trappc6b	0.143672	0.41461	1	1	1
Gpr137b-ps	0.143672	0.412138	1	0.8	1
Sptan1	0.143672	0.404249	1	0.8	1
Eif3g	0.143672	0.402528	1	0.8	1
Ptp4a1	0.143672	0.391384	1	1	1
Scand1	0.143672	0.390544	0.8	1	1
Vps4b	0.143672	0.385704	1	1	1
Nudt16	0.143672	0.367258	1	0.8	1
Dynlt1b	0.143672	0.364044	1	1	1
Ccdc124	0.143672	0.361457	1	0.8	1
Rac1	0.143672	0.357649	1	1	1
Arpp19	0.143672	0.353105	0.8	1	1
Stx12	0.143672	0.349555	1	0.8	1
Ostm1	0.143672	0.348415	1	1	1
Tpt1	0.143672	0.346484	1	1	1
Layn	0.143672	0.346284	1	0.8	1
Ttc33	0.143672	0.338756	1	0.8	1
Txnrd1	0.143672	0.317534	1	1	1
Atp6v0d1	0.143672	0.306605	1	1	1
Atxn1	0.143672	0.300893	1	1	1
Slc38a7	0.143672	0.298661	1	0.8	1
Skap2	0.143672	0.283894	1	1	1
Ttyh2	0.143672	0.277578	1	0.8	1
Golga7	0.143672	0.271906	1	1	1
Rpl28	0.143672	0.264804	1	1	1
Fuca1	0.143672	0.2627	1	1	1
Lrp10	0.143672	0.256371	1	1	1
Ndufs3	0.143672	0.241612	1	1	1
Dcxr	0.143672	0.237016	1	0.8	1
Aamp	0.143672	0.237007	0.8	1	1
Rps13-ps2	0.143672	0.202474	1	0.8	1
Comtd1	0.143672	0.171512	1	1	1
Rab11b-ps2	0.143672	0.170869	1	0.8	1
Rpl15-ps6	0.143672	0.134522	1	1	1
Cnbp	0.143672	0.108522	1	1	1
Gm7331	0.143672	0.103049	1	0.8	1
Mid1ip1	0.143672	0.0788056	1	1	1
Gm4617	0.143672	-0.0855119	0.8	1	1
Gm5641	0.143672	-0.11882	0.8	1	1
Ddx39b	0.143672	-0.168979	1	1	1
Cln6	0.143672	-0.187287	0.8	1	1
Ssrp1	0.143672	-0.188508	0.8	1	1
Ostf1	0.143672	-0.253154	1	1	1
Ubl3	0.143672	-0.255964	1	1	1
Stard3nl	0.143672	-0.260833	1	1	1
Metrnl	0.143672	-0.26963	1	1	1
Eif4ebp1	0.143672	-0.28098	1	1	1
Gm5559	0.143672	-0.281298	1	1	1
Rab5if	0.143672	-0.286284	1	1	1
Cd302	0.143672	-0.288792	1	1	1
Srp54a	0.143672	-0.324976	1	1	1
Gabarap	0.143672	-0.342621	1	1	1
Ndufs7	0.143672	-0.343361	1	1	1
Arhgdia	0.143672	-0.343548	1	1	1
Med15	0.143672	-0.34828	0.8	1	1
Pepd	0.143672	-0.363402	0.8	1	1
Cln3	0.143672	-0.370364	1	1	1
Gm11127	0.143672	-0.376394	0.8	1	1
Aprt	0.143672	-0.383145	1	1	1
Smim7	0.143672	-0.386842	0.8	1	1
Hbp1	0.143672	-0.388279	1	1	1
Vps28	0.143672	-0.413427	0.8	1	1
Sf3b5	0.143672	-0.435612	1	1	1
Necap2	0.143672	-0.454236	0.8	1	1
Ivns1abp	0.143672	-0.466114	1	1	1
Strap	0.143672	-0.521642	1	1	1
Tmed2	0.143672	-0.536206	1	1	1
Csf1r	0.143672	-0.540739	1	1	1
Ifngr1	0.143672	-0.5756	0.8	1	1
Dnajc5	0.143672	-0.593882	0.8	1	1
Ctsc	0.143672	-0.617097	1	1	1
Klhl9	0.143672	-0.636076	1	1	1
Acaa1a	0.143672	-0.637096	0.8	1	1
Pdia6	0.143672	-0.677884	1	1	1
Lyz2	0.143672	-0.868957	1	1	1
C1qc	0.143672	-1.16667	1	1	1
Mecp2	0.157939	0.792727	0.6	0.2	1
Srp68	0.157939	0.782797	0.6	0.2	1
Mical2	0.157939	0.727133	0.6	0.2	1
Herc6	0.157939	0.633013	0.6	0.2	1
C1ra	0.157939	0.579989	0.6	0.2	1
Rgmb	0.157939	0.573522	0.6	0.2	1
Gne	0.157939	0.565126	0.6	0.2	1
Fbxl17	0.157939	0.557862	0.6	0.2	1
C330018D20Rik	0.157939	0.553575	0.6	0.2	1
Dhps	0.157939	0.553146	0.6	0.2	1
B4galt3	0.157939	0.54747	0.6	0.2	1
Polr3e	0.157939	0.542627	0.6	0.2	1
Spty2d1	0.157939	0.537797	0.6	0.2	1
Asxl2	0.157939	0.534648	0.6	0.2	1
Fkrp	0.157939	0.534049	0.6	0.2	1
Urod	0.157939	0.527013	0.6	0.2	1
Nt5e	0.157939	0.521911	0.6	0.2	1
Ccbe1	0.157939	0.499665	0.6	0.2	1
Relch	0.157939	0.496097	0.6	0.2	1
Pfn2	0.157939	0.493991	0.6	0.2	1
Nubpl	0.157939	0.477266	0.6	0.2	1
Tmem29	0.157939	0.476459	0.6	0.2	1
Dhx8	0.157939	0.472423	0.6	0.2	1
Zfp869	0.157939	0.469881	0.6	0.2	1
Nt5c3	0.157939	0.461523	0.6	0.2	1
Dtd1	0.157939	0.450855	0.6	0.2	1
Chst11	0.157939	0.450683	0.6	0.2	1
Eps15l1	0.157939	0.444875	0.6	0.2	1
Hnrnpd	0.157939	0.424591	0.6	0.2	1
Msl3	0.157939	0.419448	0.6	0.2	1
Fam78b	0.157939	0.411381	0.6	0.2	1
B3gat3	0.157939	0.409793	0.6	0.2	1
Tnpo2	0.157939	0.405036	0.6	0.2	1
Cfap97	0.157939	0.394202	0.6	0.2	1
Zfp318	0.157939	0.387103	0.6	0.2	1
Usp19	0.157939	0.385669	0.6	0.2	1
Ccdc82	0.157939	0.383498	0.6	0.2	1
Ccdc125	0.157939	0.382329	0.6	0.2	1
Rap2c	0.157939	0.379442	0.6	0.2	1
Cyhr1	0.157939	0.379182	0.6	0.2	1
Mrpl3	0.157939	0.378113	0.6	0.2	1
Il18	0.157939	0.375148	0.6	0.2	1
Pigyl	0.157939	0.373788	0.6	0.2	1
Limd2	0.157939	0.372653	0.6	0.2	1
Ceacam1	0.157939	0.367482	0.6	0.2	1
Mfhas1	0.157939	0.366602	0.6	0.2	1
Npat	0.157939	0.363097	0.6	0.2	1
Tjp1	0.157939	0.350515	0.6	0.2	1
Plpp6	0.157939	0.338402	0.6	0.2	1
Fam220a	0.157939	0.32854	0.6	0.2	1
Mrgbp	0.157939	0.327918	0.6	0.2	1
Il17rc	0.157939	0.324718	0.6	0.2	1
Fam118a	0.157939	0.318973	0.6	0.2	1
Phactr4	0.157939	0.317095	0.6	0.2	1
Mvk	0.157939	0.315052	0.6	0.2	1
Gvin2	0.157939	0.311956	0.6	0.2	1
Trappc14	0.157939	0.305284	0.6	0.2	1
Pcnx4	0.157939	0.281808	0.6	0.2	1
Pom121	0.157939	0.278063	0.6	0.2	1
Zmiz2	0.157939	0.271001	0.6	0.2	1
Eif2ak2	0.157939	0.270655	0.6	0.2	1
Gpbp1l1	0.157939	0.262296	0.6	0.2	1
Dctpp1	0.157939	0.258432	0.6	0.2	1
Spire1	0.157939	0.257706	0.6	0.2	1
Cercam	0.157939	0.256632	0.6	0.2	1
Agrn	0.157939	0.226614	0.6	0.2	1
Fcsk	0.157939	0.212242	0.6	0.2	1
Zfp58	0.157939	0.209942	0.6	0.2	1
Fam210b	0.157939	0.202456	0.6	0.2	1
Atp11b	0.157939	0.201565	0.6	0.2	1
Prxl2b	0.157939	0.19098	0.6	0.2	1
Gm8615	0.157939	0.183102	0.6	0.2	1
H2bc11	0.157939	0.170022	0.6	0.2	1
Gm7803	0.157939	0.165963	0.6	0.2	1
Gm14410	0.157939	0.108389	0.6	0.2	1
Exosc6	0.157939	0.0802872	0.6	0.2	1
H2ac7	0.157939	0.0694842	0.6	0.2	1
Gm11687	0.157939	0.0411931	0.6	0.2	1
Gm48583	0.157939	-0.0647656	0.2	0.6	1
Gm7730	0.157939	-0.0904765	0.2	0.6	1
Auh	0.157939	-0.111784	0.2	0.6	1
Gm19680	0.157939	-0.11217	0.2	0.6	1
Gm14494	0.157939	-0.114063	0.2	0.6	1
Gm7809	0.157939	-0.121147	0.2	0.6	1
Nlk	0.157939	-0.161174	0.2	0.6	1
Itpa-ps1	0.157939	-0.178368	0.2	0.6	1
Znrf3	0.157939	-0.190254	0.2	0.6	1
Pter	0.157939	-0.192808	0.2	0.6	1
Dynlt2b	0.157939	-0.196018	0.2	0.6	1
Dnlz	0.157939	-0.211417	0.2	0.6	1
Lrrk1	0.157939	-0.21541	0.2	0.6	1
Cd59a	0.157939	-0.216342	0.2	0.6	1
Cryz	0.157939	-0.234102	0.2	0.6	1
Aida	0.157939	-0.245804	0.2	0.6	1
Wdr44	0.157939	-0.261184	0.2	0.6	1
Gbp3	0.157939	-0.268254	0.2	0.6	1
Dxo	0.157939	-0.269036	0.2	0.6	1
Ckap5	0.157939	-0.274011	0.2	0.6	1
Ankib1	0.157939	-0.301503	0.2	0.6	1
Cnot3	0.157939	-0.301529	0.2	0.6	1
Msl2	0.157939	-0.301534	0.2	0.6	1
Abhd17a	0.157939	-0.307286	0.2	0.6	1
Pml	0.157939	-0.313926	0.2	0.6	1
Maml1	0.157939	-0.316559	0.2	0.6	1
Fbxw5	0.157939	-0.33352	0.2	0.6	1
Ghdc	0.157939	-0.333929	0.2	0.6	1
Pard6a	0.157939	-0.340755	0.2	0.6	1
Tfec	0.157939	-0.342681	0.2	0.6	1
Rinl	0.157939	-0.350807	0.2	0.6	1
1110059E24Rik	0.157939	-0.358946	0.2	0.6	1
Haus4	0.157939	-0.361724	0.2	0.6	1
Casp8ap2	0.157939	-0.36287	0.2	0.6	1
Ubr7	0.157939	-0.372596	0.2	0.6	1
B3galnt1	0.157939	-0.380517	0.2	0.6	1
Senp6	0.157939	-0.38092	0.2	0.6	1
Zgpat	0.157939	-0.386835	0.2	0.6	1
Arfip2	0.157939	-0.409764	0.2	0.6	1
Txndc11	0.157939	-0.410606	0.2	0.6	1
Utp11	0.157939	-0.41072	0.2	0.6	1
Aftph	0.157939	-0.416261	0.2	0.6	1
Tarbp2	0.157939	-0.421297	0.2	0.6	1
Rars2	0.157939	-0.423171	0.2	0.6	1
Pdzd8	0.157939	-0.427308	0.2	0.6	1
Slc5a3	0.157939	-0.441238	0.2	0.6	1
Mtmr9	0.157939	-0.461702	0.2	0.6	1
Abcb8	0.157939	-0.463086	0.2	0.6	1
Commd2	0.157939	-0.466926	0.2	0.6	1
Las1l	0.157939	-0.476771	0.2	0.6	1
Kdelr3	0.157939	-0.487628	0.2	0.6	1
Il6ra	0.157939	-0.489001	0.2	0.6	1
Fbxo7	0.157939	-0.490619	0.2	0.6	1
Ptcd3	0.157939	-0.494809	0.2	0.6	1
Eme2	0.157939	-0.505166	0.2	0.6	1
Gm21983	0.157939	-0.505665	0.2	0.6	1
Ms4a6c	0.157939	-0.524425	0.2	0.6	1
Nfkbil1	0.157939	-0.52707	0.2	0.6	1
Ythdf1	0.157939	-0.528786	0.2	0.6	1
Cpsf7	0.157939	-0.53624	0.2	0.6	1
Ctsk	0.157939	-0.538228	0.2	0.6	1
Map2k5	0.157939	-0.568768	0.2	0.6	1
Otulinl	0.157939	-0.569266	0.2	0.6	1
Iqgap2	0.157939	-0.616034	0.2	0.6	1
Tes	0.157939	-0.625571	0.2	0.6	1
Arid4a	0.157939	-0.718647	0.2	0.6	1
Fpr1	0.157939	-0.830986	0.2	0.6	1
Ip6k1	0.161238	0.867444	0.8	0.4	1
Micu2	0.161238	0.858362	0.8	0.4	1
Smim15	0.161238	0.782841	0.8	0.4	1
Lmo2	0.161238	0.710682	0.8	0.4	1
Pctp	0.161238	0.67611	0.8	0.4	1
Ankle2	0.161238	0.548635	0.8	0.4	1
Tmem167b	0.161238	0.547259	0.8	0.4	1
Prpf31	0.161238	0.545514	0.8	0.4	1
Thap7	0.161238	0.538647	0.8	0.4	1
Fzd7	0.161238	0.532668	0.8	0.4	1
Pik3c2a	0.161238	0.531612	0.8	0.4	1
Gtf2h5	0.161238	0.52589	0.8	0.4	1
Cic	0.161238	0.523712	0.8	0.4	1
Clint1	0.161238	0.512756	0.8	0.4	1
Fryl	0.161238	0.492852	0.8	0.4	1
Zranb3	0.161238	0.46974	0.8	0.4	1
Wdfy1	0.161238	0.430636	0.8	0.4	1
Gab1	0.161238	0.410364	0.8	0.4	1
Large1	0.161238	0.382341	0.8	0.4	1
Fcf1	0.161238	0.370231	0.8	0.4	1
Fuom	0.161238	0.364554	0.8	0.4	1
Rad54l2	0.161238	0.342639	0.8	0.4	1
Ak2	0.161238	0.325602	0.8	0.4	1
Dnajc30	0.161238	0.320822	0.8	0.4	1
Tle3	0.161238	0.316757	0.8	0.4	1
Ndufs8	0.161238	0.312691	0.8	0.4	1
Hars	0.161238	0.305113	0.8	0.4	1
Rnf167	0.161238	0.296194	0.8	0.4	1
Taf2	0.161238	0.293153	0.8	0.4	1
Yae1d1	0.161238	0.292291	0.8	0.4	1
Ctdspl2	0.161238	0.272194	0.8	0.4	1
Gtf3c2	0.161238	0.266379	0.8	0.4	1
Exosc1	0.161238	0.246286	0.8	0.4	1
Lyrm2	0.161238	0.244068	0.8	0.4	1
Zfp61	0.161238	0.24317	0.8	0.4	1
Rpl23a-ps3	0.161238	0.101267	0.8	0.4	1
Gm14176	0.161238	-0.140247	0.4	0.8	1
Dus1l	0.161238	-0.169841	0.4	0.8	1
2810025M15Rik	0.161238	-0.222639	0.4	0.8	1
Runx1	0.161238	-0.246941	0.4	0.8	1
H2ax	0.161238	-0.274447	0.4	0.8	1
Il1rap	0.161238	-0.289906	0.4	0.8	1
Tasor2	0.161238	-0.293488	0.4	0.8	1
Cd320	0.161238	-0.306478	0.4	0.8	1
Cactin	0.161238	-0.33035	0.4	0.8	1
Rnps1-ps	0.161238	-0.391904	0.4	0.8	1
Cyp20a1	0.161238	-0.397232	0.4	0.8	1
Ino80e	0.161238	-0.405704	0.4	0.8	1
Trmt2a	0.161238	-0.428663	0.4	0.8	1
Rtca	0.161238	-0.438116	0.4	0.8	1
Stat2	0.161238	-0.441561	0.4	0.8	1
Necap1	0.161238	-0.457224	0.4	0.8	1
Fasn	0.161238	-0.46101	0.4	0.8	1
Armc1	0.161238	-0.475318	0.4	0.8	1
Prep	0.161238	-0.514017	0.4	0.8	1
Uba5	0.161238	-0.518191	0.4	0.8	1
Pla2g4a	0.161238	-0.533114	0.4	0.8	1
Slc11a2	0.161238	-0.535211	0.4	0.8	1
Pmm2	0.161238	-0.547557	0.4	0.8	1
Ccz1	0.161238	-0.626661	0.4	0.8	1
Slc6a8	0.161238	-0.667576	0.4	0.8	1
Cfp	0.161238	-1.34071	0.4	0.8	1
Ep400	0.173217	0.659093	0.8	0.8	1
Bmp2k	0.173217	0.615394	0.8	0.8	1
Dgcr2	0.173217	0.58921	0.8	0.8	1
Fgd4	0.173217	0.52305	0.8	0.8	1
Ccni	0.173217	0.482617	0.8	0.8	1
Zfp36l2	0.173217	0.44621	0.8	0.8	1
Nsmce2	0.173217	0.361835	0.8	0.8	1
Gna12	0.173217	0.346229	0.8	0.8	1
Ppp1r18	0.173217	0.34559	0.8	0.8	1
Mybbp1a	0.173217	0.310563	0.8	0.8	1
Grk2	0.173217	0.294395	0.8	0.8	1
Gm14287	0.173217	0.0637953	0.8	0.8	1
Tmx2	0.173217	-0.402114	0.8	0.8	1
Ciz1	0.173217	-0.572308	0.8	0.8	1
Tmem209	0.179712	0.747358	0.4	0	1
Grap	0.179712	0.658312	0.4	0	1
Arhgap29	0.179712	0.657544	0.4	0	1
Zfp931	0.179712	0.63986	0.4	0	1
Vhl	0.179712	0.627037	0.4	0	1
Limk2	0.179712	0.620701	0.4	0	1
Arhgap4	0.179712	0.618938	0.4	0	1
Anks1	0.179712	0.594351	0.4	0	1
Klhl20	0.179712	0.574469	0.4	0	1
Kctd12b	0.179712	0.567885	0.4	0	1
Cyren	0.179712	0.567116	0.4	0	1
Smarcal1	0.179712	0.54499	0.4	0	1
Gmeb1	0.179712	0.540878	0.4	0	1
Kcnj2	0.179712	0.538014	0.4	0	1
Zfp821	0.179712	0.506589	0.4	0	1
Ldb1	0.179712	0.496161	0.4	0	1
Taf10	0.179712	0.496058	0.4	0	1
Sf3a2	0.179712	0.471876	0.4	0	1
Nepro	0.179712	0.469572	0.4	0	1
Gpatch1	0.179712	0.463418	0.4	0	1
Recql	0.179712	0.462481	0.4	0	1
Mtmr12	0.179712	0.461623	0.4	0	1
Zkscan17	0.179712	0.460717	0.4	0	1
Inpp5a	0.179712	0.457237	0.4	0	1
Lcor	0.179712	0.444797	0.4	0	1
Mb21d2	0.179712	0.434139	0.4	0	1
Pde1b	0.179712	0.433381	0.4	0	1
Gm15446	0.179712	0.427051	0.4	0	1
Ccnd1	0.179712	0.421953	0.4	0	1
Wdcp	0.179712	0.418259	0.4	0	1
Zfp937	0.179712	0.415751	0.4	0	1
Slx4ip	0.179712	0.405344	0.4	0	1
Cwc25	0.179712	0.404854	0.4	0	1
Dusp4	0.179712	0.398865	0.4	0	1
Pde12	0.179712	0.394228	0.4	0	1
Gm29094	0.179712	0.39377	0.4	0	1
Rgl1	0.179712	0.392462	0.4	0	1
Chd7	0.179712	0.383462	0.4	0	1
Senp7	0.179712	0.382811	0.4	0	1
Vsig10	0.179712	0.38057	0.4	0	1
Cd79b	0.179712	0.378591	0.4	0	1
Rnf227	0.179712	0.377166	0.4	0	1
Nid2	0.179712	0.376833	0.4	0	1
Kbtbd7	0.179712	0.375954	0.4	0	1
Creb3l2	0.179712	0.375276	0.4	0	1
Sgce	0.179712	0.375231	0.4	0	1
Bdh2	0.179712	0.374197	0.4	0	1
Cd79a	0.179712	0.373312	0.4	0	1
Lancl1	0.179712	0.371702	0.4	0	1
Cenpo	0.179712	0.371661	0.4	0	1
Ssbp3	0.179712	0.370117	0.4	0	1
Arfip1	0.179712	0.363478	0.4	0	1
Cers4	0.179712	0.359572	0.4	0	1
Yeats2	0.179712	0.359254	0.4	0	1
Hdac8	0.179712	0.356808	0.4	0	1
Gpm6b	0.179712	0.356808	0.4	0	1
Zfp963	0.179712	0.354472	0.4	0	1
Rsph3b	0.179712	0.350578	0.4	0	1
Hmgxb3	0.179712	0.349829	0.4	0	1
Rgs3	0.179712	0.3496	0.4	0	1
Mettl22	0.179712	0.347194	0.4	0	1
Lyrm9	0.179712	0.346814	0.4	0	1
Rab2b	0.179712	0.345957	0.4	0	1
Sepsecs	0.179712	0.342363	0.4	0	1
Lat	0.179712	0.3384	0.4	0	1
Ociad2	0.179712	0.338192	0.4	0	1
Prickle2	0.179712	0.335595	0.4	0	1
Trmt44	0.179712	0.335595	0.4	0	1
Kptn	0.179712	0.335595	0.4	0	1
Zfp958	0.179712	0.328794	0.4	0	1
Fam98a	0.179712	0.328626	0.4	0	1
Enoph1	0.179712	0.327341	0.4	0	1
Mapk8ip1	0.179712	0.327294	0.4	0	1
Mid1	0.179712	0.326202	0.4	0	1
Pank4	0.179712	0.321447	0.4	0	1
Usp45	0.179712	0.321389	0.4	0	1
Zswim4	0.179712	0.316697	0.4	0	1
Dis3	0.179712	0.31544	0.4	0	1
Ncapd3	0.179712	0.31544	0.4	0	1
Gstt2	0.179712	0.315096	0.4	0	1
Tpbgl	0.179712	0.312971	0.4	0	1
Thumpd2	0.179712	0.312683	0.4	0	1
Slc25a14	0.179712	0.312614	0.4	0	1
Iqcb1	0.179712	0.311127	0.4	0	1
Plekhg5	0.179712	0.310963	0.4	0	1
Ruvbl2	0.179712	0.310892	0.4	0	1
Dok7	0.179712	0.30848	0.4	0	1
Kantr	0.179712	0.308197	0.4	0	1
Dis3l	0.179712	0.306086	0.4	0	1
Tet2	0.179712	0.30571	0.4	0	1
Paxbp1	0.179712	0.30571	0.4	0	1
Gstz1	0.179712	0.303463	0.4	0	1
Cenpa	0.179712	0.301778	0.4	0	1
Apoo	0.179712	0.298598	0.4	0	1
Rubcnl	0.179712	0.297973	0.4	0	1
Kif13a	0.179712	0.296026	0.4	0	1
Thop1	0.179712	0.295931	0.4	0	1
Lef1	0.179712	0.295931	0.4	0	1
Faap100	0.179712	0.295664	0.4	0	1
Traf3ip2	0.179712	0.294372	0.4	0	1
Prxl2a	0.179712	0.294349	0.4	0	1
Cradd	0.179712	0.289083	0.4	0	1
Bicral	0.179712	0.286834	0.4	0	1
Etfbkmt	0.179712	0.282147	0.4	0	1
Tlk2	0.179712	0.282107	0.4	0	1
Ddah2	0.179712	0.281915	0.4	0	1
Zfp667	0.179712	0.281256	0.4	0	1
Nr3c2	0.179712	0.279286	0.4	0	1
Ppa1	0.179712	0.277758	0.4	0	1
Ppcs	0.179712	0.277662	0.4	0	1
Arrdc2	0.179712	0.274384	0.4	0	1
Mterf4	0.179712	0.272262	0.4	0	1
Dhx58	0.179712	0.269417	0.4	0	1
Zscan12	0.179712	0.269064	0.4	0	1
Mrps9	0.179712	0.268116	0.4	0	1
Slc41a3	0.179712	0.267347	0.4	0	1
Tsr2	0.179712	0.265034	0.4	0	1
Plekha3	0.179712	0.26235	0.4	0	1
Zfp101	0.179712	0.262301	0.4	0	1
Lrrc20	0.179712	0.262301	0.4	0	1
Ofd1	0.179712	0.262301	0.4	0	1
Pam16l	0.179712	0.262301	0.4	0	1
Adcy4	0.179712	0.260901	0.4	0	1
Bckdhb	0.179712	0.260779	0.4	0	1
Qtrt2	0.179712	0.260755	0.4	0	1
Acad12	0.179712	0.260755	0.4	0	1
Zfp268	0.179712	0.260682	0.4	0	1
Hnrnpa0	0.179712	0.260396	0.4	0	1
2610044O15Rik8	0.179712	0.259899	0.4	0	1
B3gnt9	0.179712	0.25968	0.4	0	1
Boc	0.179712	0.257892	0.4	0	1
Nmral1	0.179712	0.257411	0.4	0	1
Ddx58	0.179712	0.255861	0.4	0	1
Cad	0.179712	0.252989	0.4	0	1
Rida	0.179712	0.25233	0.4	0	1
Rgcc	0.179712	0.252154	0.4	0	1
Ccdc84	0.179712	0.248123	0.4	0	1
Bivm	0.179712	0.247954	0.4	0	1
Fiz1	0.179712	0.243574	0.4	0	1
Smg9	0.179712	0.24012	0.4	0	1
Ccdc90b	0.179712	0.238216	0.4	0	1
Otub2	0.179712	0.237946	0.4	0	1
Rufy3	0.179712	0.237946	0.4	0	1
Ppan	0.179712	0.237946	0.4	0	1
Sipa1l3	0.179712	0.236734	0.4	0	1
Zfyve19	0.179712	0.235889	0.4	0	1
Klhl15	0.179712	0.230815	0.4	0	1
Tmem243	0.179712	0.230815	0.4	0	1
4930430F08Rik	0.179712	0.230793	0.4	0	1
Ears2	0.179712	0.230666	0.4	0	1
Ptpn21	0.179712	0.230666	0.4	0	1
Vegfa	0.179712	0.224816	0.4	0	1
H2-Q5	0.179712	0.22059	0.4	0	1
Zfp568	0.179712	0.22059	0.4	0	1
Entpd6	0.179712	0.22059	0.4	0	1
Pou5f2	0.179712	0.22059	0.4	0	1
Slc7a6os	0.179712	0.22059	0.4	0	1
A530032D15Rik	0.179712	0.220443	0.4	0	1
Prpf40b	0.179712	0.219313	0.4	0	1
Rps6kc1	0.179712	0.218579	0.4	0	1
Chmp4b	0.179712	0.218432	0.4	0	1
Lrba	0.179712	0.216492	0.4	0	1
H2-Ea	0.179712	0.216368	0.4	0	1
Zmat1	0.179712	0.215495	0.4	0	1
Kif2a	0.179712	0.213274	0.4	0	1
Ninl	0.179712	0.208838	0.4	0	1
Dmtf1	0.179712	0.208762	0.4	0	1
Gclc	0.179712	0.208762	0.4	0	1
Mfsd4a	0.179712	0.208737	0.4	0	1
Nkiras1	0.179712	0.208737	0.4	0	1
Btrc	0.179712	0.208737	0.4	0	1
Zfp787	0.179712	0.208712	0.4	0	1
Txnrd3	0.179712	0.208687	0.4	0	1
Dbt	0.179712	0.208687	0.4	0	1
Kdm3b	0.179712	0.20592	0.4	0	1
Rassf8	0.179712	0.20592	0.4	0	1
Trmt13	0.179712	0.20592	0.4	0	1
Tnfrsf22	0.179712	0.20592	0.4	0	1
Mtmr10	0.179712	0.20592	0.4	0	1
Rdh13	0.179712	0.20592	0.4	0	1
Crls1	0.179712	0.205487	0.4	0	1
Gm5512	0.179712	0.197766	0.4	0	1
Trim33	0.179712	0.19554	0.4	0	1
Gan	0.179712	0.19554	0.4	0	1
Ghr	0.179712	0.190998	0.4	0	1
Rnf25	0.179712	0.190998	0.4	0	1
Snapc3	0.179712	0.190972	0.4	0	1
Cnksr3	0.179712	0.190972	0.4	0	1
Lpin1	0.179712	0.190921	0.4	0	1
Zfp563	0.179712	0.190344	0.4	0	1
U2af1l4	0.179712	0.190074	0.4	0	1
Ankrd66	0.179712	0.188095	0.4	0	1
Nxn	0.179712	0.187683	0.4	0	1
Zfp110	0.179712	0.186838	0.4	0	1
Mtfmt	0.179712	0.185963	0.4	0	1
Taf1d	0.179712	0.185963	0.4	0	1
Errfi1	0.179712	0.185364	0.4	0	1
Ikzf2	0.179712	0.184934	0.4	0	1
Bbs5	0.179712	0.183903	0.4	0	1
Pdk1	0.179712	0.183826	0.4	0	1
Cry2	0.179712	0.182475	0.4	0	1
Mtrr	0.179712	0.182475	0.4	0	1
Kbtbd3	0.179712	0.180335	0.4	0	1
9430015G10Rik	0.179712	0.177585	0.4	0	1
Lhx8	0.179712	0.177585	0.4	0	1
Doc2g	0.179712	0.177585	0.4	0	1
Slc7a6	0.179712	0.173012	0.4	0	1
Tbc1d32	0.179712	0.17296	0.4	0	1
Tmc8	0.179712	0.17296	0.4	0	1
Jam3	0.179712	0.172935	0.4	0	1
Cblb	0.179712	0.172935	0.4	0	1
Borcs6	0.179712	0.172909	0.4	0	1
Gm14295	0.179712	0.17083	0.4	0	1
Rpsa-ps7	0.179712	0.17083	0.4	0	1
Ino80d	0.179712	0.17083	0.4	0	1
Capn15	0.179712	0.170047	0.4	0	1
Dffa	0.179712	0.169943	0.4	0	1
Cyp2u1	0.179712	0.169943	0.4	0	1
Sh2b1	0.179712	0.169943	0.4	0	1
H2bc24	0.179712	0.169658	0.4	0	1
Ube2s	0.179712	0.167411	0.4	0	1
Col23a1	0.179712	0.167307	0.4	0	1
Cbx2	0.179712	0.165878	0.4	0	1
Prr12	0.179712	0.165878	0.4	0	1
Dph1	0.179712	0.165138	0.4	0	1
Gm17430	0.179712	0.159404	0.4	0	1
Mid1-ps1	0.179712	0.159404	0.4	0	1
Wdr19	0.179712	0.159375	0.4	0	1
Bcl2l13	0.179712	0.159375	0.4	0	1
Alyref2	0.179712	0.159375	0.4	0	1
Tada2b	0.179712	0.159375	0.4	0	1
Pmaip1	0.179712	0.159375	0.4	0	1
Scml4	0.179712	0.157141	0.4	0	1
Kif16b	0.179712	0.157011	0.4	0	1
Poli	0.179712	0.154747	0.4	0	1
Eef1a1-ps1	0.179712	0.154065	0.4	0	1
H1f4	0.179712	0.154065	0.4	0	1
Hmgb1-ps5	0.179712	0.15177	0.4	0	1
Rps6ka2	0.179712	0.15177	0.4	0	1
Trmt12	0.179712	0.15177	0.4	0	1
Ddx55	0.179712	0.15177	0.4	0	1
Atat1	0.179712	0.151693	0.4	0	1
Smim19	0.179712	0.151691	0.4	0	1
Tbkbp1	0.179712	0.150639	0.4	0	1
Lsp1	0.179712	0.149505	0.4	0	1
Rbm38	0.179712	0.149022	0.4	0	1
Syp	0.179712	0.148528	0.4	0	1
Gm4864	0.179712	0.148475	0.4	0	1
Sdhaf3	0.179712	0.148475	0.4	0	1
Gm6505	0.179712	0.14593	0.4	0	1
Wwox	0.179712	0.138699	0.4	0	1
Tmem69	0.179712	0.138593	0.4	0	1
Tcim	0.179712	0.138593	0.4	0	1
Dhx35	0.179712	0.136327	0.4	0	1
Eml4	0.179712	0.136301	0.4	0	1
Armc9	0.179712	0.136247	0.4	0	1
Dnajc9	0.179712	0.133259	0.4	0	1
Abcb4	0.179712	0.133259	0.4	0	1
Actr3b	0.179712	0.133259	0.4	0	1
Pheta1	0.179712	0.133206	0.4	0	1
Gm13135	0.179712	0.133206	0.4	0	1
Mettl17	0.179712	0.133206	0.4	0	1
Dtwd2	0.179712	0.133181	0.4	0	1
Gm13940	0.179712	0.133181	0.4	0	1
Gprasp1	0.179712	0.130555	0.4	0	1
Zfp950	0.179712	0.125485	0.4	0	1
Rbm6-ps1	0.179712	0.125084	0.4	0	1
Crybg1	0.179712	0.120018	0.4	0	1
Polh	0.179712	0.119938	0.4	0	1
AI429214	0.179712	0.119938	0.4	0	1
Zfp758	0.179712	0.117615	0.4	0	1
Usp21	0.179712	0.117588	0.4	0	1
Sipa1l1	0.179712	0.117588	0.4	0	1
Prkd2	0.179712	0.117588	0.4	0	1
Jrkl	0.179712	0.117588	0.4	0	1
Bcr	0.179712	0.117561	0.4	0	1
Trim56	0.179712	0.117561	0.4	0	1
Btbd8	0.179712	0.117561	0.4	0	1
Magee1	0.179712	0.117561	0.4	0	1
Msh6	0.179712	0.117561	0.4	0	1
Smarce1-ps1	0.179712	0.113425	0.4	0	1
Cenps	0.179712	0.113346	0.4	0	1
Pex16	0.179712	0.113292	0.4	0	1
Gm3788	0.179712	0.108999	0.4	0	1
Cluap1	0.179712	0.10655	0.4	0	1
Clip2	0.179712	0.101092	0.4	0	1
Rbks	0.179712	0.101092	0.4	0	1
Zfp772	0.179712	0.101092	0.4	0	1
Gm9001	0.179712	0.101038	0.4	0	1
Zfp943	0.179712	0.101038	0.4	0	1
Gm5873	0.179712	0.101038	0.4	0	1
Bcl2l12	0.179712	0.101038	0.4	0	1
Zfp282	0.179712	0.0989076	0.4	0	1
Fbxl8	0.179712	0.0986847	0.4	0	1
Inka2	0.179712	0.0986575	0.4	0	1
Gtf2f2	0.179712	0.0986575	0.4	0	1
Gm10179	0.179712	0.0986575	0.4	0	1
Yju2	0.179712	0.0986302	0.4	0	1
Pkdcc	0.179712	0.0986302	0.4	0	1
5730409E04Rik	0.179712	0.0986302	0.4	0	1
Gm6467	0.179712	0.0953734	0.4	0	1
Pnp2	0.179712	0.0902556	0.4	0	1
Gm8557	0.179712	0.0875275	0.4	0	1
Impa2	0.179712	0.0794473	0.4	0	1
Elapor2	0.179712	0.0794196	0.4	0	1
Gm17084	0.179712	0.079088	0.4	0	1
Oaz2-ps	0.179712	0.0772847	0.4	0	1
Rab3b	0.179712	0.0772294	0.4	0	1
Snrpf	0.179712	0.0772294	0.4	0	1
Gm12168	0.179712	0.0709603	0.4	0	1
Rps13-ps4	0.179712	0.0687849	0.4	0	1
Ugt1a10	0.179712	0.0681675	0.4	0	1
Gm13123	0.179712	0.0681675	0.4	0	1
Gm13772	0.179712	0.0681675	0.4	0	1
Gm32717	0.179712	0.0681675	0.4	0	1
Gm32802	0.179712	0.0681675	0.4	0	1
Gm12335	0.179712	0.0681397	0.4	0	1
Gm9040	0.179712	0.0670503	0.4	0	1
Gm9044	0.179712	0.0670503	0.4	0	1
Gm9030	0.179712	0.0670503	0.4	0	1
Usp18	0.179712	0.0600058	0.4	0	1
Gm2981	0.179712	0.0589103	0.4	0	1
Gm7623	0.179712	0.0588542	0.4	0	1
Nupl1	0.179712	0.0514034	0.4	0	1
Gm4247	0.179712	0.0514034	0.4	0	1
Gm17944	0.179712	0.0514034	0.4	0	1
Gm5529	0.179712	0.0503013	0.4	0	1
Gm6085	0.179712	0.0402704	0.4	0	1
H2ac10	0.179712	0.0402704	0.4	0	1
Gm4575	0.179712	0.0402704	0.4	0	1
Gm6204	0.179712	0.0402704	0.4	0	1
Zfa-ps	0.179712	0.0402704	0.4	0	1
Gm10015	0.179712	0.0391598	0.4	0	1
H2ac13	0.179712	0.0391598	0.4	0	1
Gm11539	0.179712	0.0391598	0.4	0	1
Epo	0.179712	0.0391598	0.4	0	1
Gm18101	0.179712	0.0391598	0.4	0	1
Gm9045	0.179712	0.0391598	0.4	0	1
Gm20082	0.179712	-0.0338437	0	0.4	1
Gm6419	0.179712	-0.0341666	0	0.4	1
Fmo1	0.179712	-0.0354868	0	0.4	1
Gm4631	0.179712	-0.0354868	0	0.4	1
Gm6767	0.179712	-0.0354868	0	0.4	1
Gm13392	0.179712	-0.0388916	0	0.4	1
Gm12138	0.179712	-0.0475287	0	0.4	1
E130116L18Rik	0.179712	-0.0475287	0	0.4	1
Gm10060	0.179712	-0.0491564	0	0.4	1
Gm21769	0.179712	-0.0491564	0	0.4	1
Gm7367	0.179712	-0.0501386	0	0.4	1
Rps12-ps11	0.179712	-0.0525291	0	0.4	1
Gm11702	0.179712	-0.0527487	0	0.4	1
Rpl7-ps7	0.179712	-0.0527487	0	0.4	1
Gm8834	0.179712	-0.0530675	0	0.4	1
Gm5063	0.179712	-0.0561131	0	0.4	1
Gm3815	0.179712	-0.0567491	0	0.4	1
5330438D12Rik	0.179712	-0.0567491	0	0.4	1
Gm7591	0.179712	-0.0633543	0	0.4	1
Gm12978	0.179712	-0.0659358	0	0.4	1
Phospho1	0.179712	-0.0665723	0	0.4	1
Gm9762	0.179712	-0.0669115	0	0.4	1
Gchfr	0.179712	-0.0675428	0	0.4	1
Tmem181c-ps	0.179712	-0.0698066	0	0.4	1
Gm11964	0.179712	-0.0701216	0	0.4	1
Gm10156	0.179712	-0.0701216	0	0.4	1
Tfap4	0.179712	-0.0701216	0	0.4	1
Selenoh	0.179712	-0.0701216	0	0.4	1
Ccdc66	0.179712	-0.0704366	0	0.4	1
Gm7879	0.179712	-0.0740741	0	0.4	1
Npr1	0.179712	-0.0767623	0	0.4	1
Gm4950	0.179712	-0.0767623	0	0.4	1
Rps25-ps1	0.179712	-0.0773892	0	0.4	1
Gm5564	0.179712	-0.0773892	0	0.4	1
Cox11	0.179712	-0.0773892	0	0.4	1
Ndufab1-ps	0.179712	-0.0790082	0	0.4	1
Gm5879	0.179712	-0.0829413	0	0.4	1
Gamt	0.179712	-0.0831515	0	0.4	1
Pced1b	0.179712	-0.0847394	0	0.4	1
Tefm	0.179712	-0.0872878	0	0.4	1
Gm5503	0.179712	-0.0872878	0	0.4	1
Phtf2	0.179712	-0.0872878	0	0.4	1
H3c14	0.179712	-0.087599	0	0.4	1
Zfp938	0.179712	-0.0897326	0	0.4	1
Bcl9l	0.179712	-0.0899514	0	0.4	1
Zfp3	0.179712	-0.0966929	0	0.4	1
Gm9118	0.179712	-0.0966929	0	0.4	1
Sox12	0.179712	-0.0977382	0	0.4	1
Fktn	0.179712	-0.0979754	0	0.4	1
Atg4a-ps	0.179712	-0.0985931	0	0.4	1
Gm6493	0.179712	-0.103637	0	0.4	1
Ino80	0.179712	-0.103637	0	0.4	1
Clmn	0.179712	-0.104252	0	0.4	1
Pparg	0.179712	-0.104252	0	0.4	1
Chpt1	0.179712	-0.105104	0	0.4	1
Taf9b	0.179712	-0.105104	0	0.4	1
Tsen2	0.179712	-0.105104	0	0.4	1
Ppp1r2-ps2	0.179712	-0.10793	0	0.4	1
Pwwp2a	0.179712	-0.110125	0	0.4	1
Ahrr	0.179712	-0.11263	0	0.4	1
Susd1	0.179712	-0.117195	0	0.4	1
Gm9214	0.179712	-0.117804	0	0.4	1
Cir1	0.179712	-0.117804	0	0.4	1
Catsper2	0.179712	-0.117804	0	0.4	1
Zc3h3	0.179712	-0.120314	0	0.4	1
Zbtb48	0.179712	-0.120411	0	0.4	1
Zfp639	0.179712	-0.123203	0	0.4	1
Ifi44l	0.179712	-0.124043	0	0.4	1
Plcb1	0.179712	-0.124043	0	0.4	1
Mlxipl	0.179712	-0.125069	0	0.4	1
Pcdhb22	0.179712	-0.125069	0	0.4	1
Gfer	0.179712	-0.126198	0	0.4	1
Rtn4ip1	0.179712	-0.128035	0	0.4	1
Tecpr2	0.179712	-0.128035	0	0.4	1
Lrsam1	0.179712	-0.130021	0	0.4	1
Ttc39c	0.179712	-0.130208	0	0.4	1
Gm14325	0.179712	-0.130208	0	0.4	1
Slc16a7	0.179712	-0.133325	0	0.4	1
Zfp326	0.179712	-0.134415	0	0.4	1
Ptcd1	0.179712	-0.135365	0	0.4	1
Ryr1	0.179712	-0.135365	0	0.4	1
Ube2e2	0.179712	-0.136391	0	0.4	1
Rcsd1	0.179712	-0.136992	0	0.4	1
Ccdc17	0.179712	-0.136992	0	0.4	1
Slc25a30	0.179712	-0.136993	0	0.4	1
Gm12791	0.179712	-0.137293	0	0.4	1
Rpa3	0.179712	-0.137594	0	0.4	1
Zcchc3	0.179712	-0.140467	0	0.4	1
Dnajc28	0.179712	-0.142713	0	0.4	1
3110082I17Rik	0.179712	-0.14292	0	0.4	1
Gm4951	0.179712	-0.14292	0	0.4	1
B930094E09Rik	0.179712	-0.143352	0	0.4	1
Lrrc49	0.179712	-0.143951	0	0.4	1
Epha4	0.179712	-0.14453	0	0.4	1
Haus1	0.179712	-0.145183	0	0.4	1
Cyb561d1	0.179712	-0.146678	0	0.4	1
Pigo	0.179712	-0.148513	0	0.4	1
Cisd3	0.179712	-0.149646	0	0.4	1
Ak4	0.179712	-0.150031	0	0.4	1
Sfmbt2	0.179712	-0.150838	0	0.4	1
Slc12a2	0.179712	-0.151547	0	0.4	1
Kri1	0.179712	-0.152085	0	0.4	1
Gm9333	0.179712	-0.152085	0	0.4	1
Tent4a	0.179712	-0.152493	0	0.4	1
Zdhhc8	0.179712	-0.152493	0	0.4	1
Dtwd1	0.179712	-0.152791	0	0.4	1
Uros	0.179712	-0.153385	0	0.4	1
Rab36	0.179712	-0.153981	0	0.4	1
Gys1	0.179712	-0.154096	0	0.4	1
Nemp1	0.179712	-0.154096	0	0.4	1
Klhl36	0.179712	-0.155111	0	0.4	1
Ints2	0.179712	-0.155111	0	0.4	1
Map3k10	0.179712	-0.158166	0	0.4	1
Dus2	0.179712	-0.158758	0	0.4	1
Nek1	0.179712	-0.160265	0	0.4	1
Mapkapk5	0.179712	-0.160265	0	0.4	1
Chn2	0.179712	-0.160588	0	0.4	1
Pdk2	0.179712	-0.160838	0	0.4	1
Tab1	0.179712	-0.161372	0	0.4	1
Rwdd2a	0.179712	-0.16177	0	0.4	1
Dmd	0.179712	-0.162372	0	0.4	1
H2-Q4	0.179712	-0.162962	0	0.4	1
Sh3d19	0.179712	-0.16396	0	0.4	1
P2rx1	0.179712	-0.164188	0	0.4	1
Polrmt	0.179712	-0.165602	0	0.4	1
St3gal2	0.179712	-0.167715	0	0.4	1
Kin	0.179712	-0.167715	0	0.4	1
Eef1akmt4	0.179712	-0.168418	0	0.4	1
Abcb7	0.179712	-0.168418	0	0.4	1
Chid1	0.179712	-0.1688	0	0.4	1
Zswim6	0.179712	-0.169007	0	0.4	1
Spidr	0.179712	-0.170183	0	0.4	1
Dexi	0.179712	-0.170419	0	0.4	1
Ap4m1	0.179712	-0.171504	0	0.4	1
2310039H08Rik	0.179712	-0.174622	0	0.4	1
Siglecf	0.179712	-0.176964	0	0.4	1
Gpatch2l	0.179712	-0.179064	0	0.4	1
St3gal3	0.179712	-0.179598	0	0.4	1
Prkab2	0.179712	-0.180009	0	0.4	1
Slc16a9	0.179712	-0.180578	0	0.4	1
Bpgm	0.179712	-0.181564	0	0.4	1
Mrm3	0.179712	-0.183456	0	0.4	1
Pwwp3a	0.179712	-0.184752	0	0.4	1
Gm12263	0.179712	-0.186148	0	0.4	1
Ppip5k1	0.179712	-0.186205	0	0.4	1
Wrap53	0.179712	-0.189273	0	0.4	1
Mief2	0.179712	-0.189416	0	0.4	1
Aacs	0.179712	-0.189596	0	0.4	1
Slc26a11	0.179712	-0.190306	0	0.4	1
Nubp1	0.179712	-0.190306	0	0.4	1
Cenpq	0.179712	-0.190306	0	0.4	1
Peli3	0.179712	-0.190576	0	0.4	1
Fgfbp3	0.179712	-0.193823	0	0.4	1
Rbm27	0.179712	-0.194046	0	0.4	1
Brf2	0.179712	-0.194928	0	0.4	1
Dhx16	0.179712	-0.194988	0	0.4	1
Kat2a	0.179712	-0.195388	0	0.4	1
Rai1	0.179712	-0.195965	0	0.4	1
Zscan22	0.179712	-0.196994	0	0.4	1
Miga1	0.179712	-0.19759	0	0.4	1
Itpa	0.179712	-0.198565	0	0.4	1
Plekhh3	0.179712	-0.199749	0	0.4	1
Rpap1	0.179712	-0.2009	0	0.4	1
Nudt2	0.179712	-0.201188	0	0.4	1
Ccpg1os	0.179712	-0.20494	0	0.4	1
Zfp87	0.179712	-0.205213	0	0.4	1
Ankrd16	0.179712	-0.206947	0	0.4	1
Gvin-ps6	0.179712	-0.207559	0	0.4	1
Mapkbp1	0.179712	-0.208344	0	0.4	1
Med17	0.179712	-0.208351	0	0.4	1
Trmt5	0.179712	-0.209133	0	0.4	1
Il10ra	0.179712	-0.210684	0	0.4	1
Gpank1	0.179712	-0.213896	0	0.4	1
Oasl2	0.179712	-0.217278	0	0.4	1
Pkd2	0.179712	-0.217285	0	0.4	1
Wdr25	0.179712	-0.217962	0	0.4	1
Foxred2	0.179712	-0.218239	0	0.4	1
Rmdn1	0.179712	-0.218807	0	0.4	1
Chsy3	0.179712	-0.219024	0	0.4	1
Rpusd3	0.179712	-0.219024	0	0.4	1
Wdr89	0.179712	-0.219024	0	0.4	1
Sos1	0.179712	-0.219434	0	0.4	1
Ebi3	0.179712	-0.220727	0	0.4	1
Pld2	0.179712	-0.222568	0	0.4	1
Xkr8	0.179712	-0.22338	0	0.4	1
Oas1g	0.179712	-0.22338	0	0.4	1
Gfod2	0.179712	-0.227026	0	0.4	1
Sphk1	0.179712	-0.230928	0	0.4	1
Bclaf3	0.179712	-0.232332	0	0.4	1
Cchcr1	0.179712	-0.232386	0	0.4	1
Nck2	0.179712	-0.232668	0	0.4	1
Selenbp1	0.179712	-0.235765	0	0.4	1
Stoml1	0.179712	-0.239164	0	0.4	1
Arl15	0.179712	-0.24112	0	0.4	1
2610021A01Rik	0.179712	-0.241733	0	0.4	1
Nsun6	0.179712	-0.242239	0	0.4	1
B3gnt8	0.179712	-0.244531	0	0.4	1
Cry1	0.179712	-0.248572	0	0.4	1
Dclre1b	0.179712	-0.250535	0	0.4	1
Cwf19l2	0.179712	-0.250825	0	0.4	1
P3h3	0.179712	-0.253047	0	0.4	1
Alg13	0.179712	-0.254943	0	0.4	1
Fam43a	0.179712	-0.254943	0	0.4	1
Hsd11b1	0.179712	-0.255869	0	0.4	1
Fam110b	0.179712	-0.257484	0	0.4	1
Katnb1	0.179712	-0.260718	0	0.4	1
Frg2f1	0.179712	-0.261821	0	0.4	1
Parp2	0.179712	-0.262099	0	0.4	1
Ippk	0.179712	-0.263752	0	0.4	1
Ttc8	0.179712	-0.268938	0	0.4	1
Fancl	0.179712	-0.269576	0	0.4	1
Xxylt1	0.179712	-0.271499	0	0.4	1
Zfp513	0.179712	-0.272076	0	0.4	1
Zfand4	0.179712	-0.272571	0	0.4	1
Syne2	0.179712	-0.272609	0	0.4	1
Tom1l1	0.179712	-0.276137	0	0.4	1
Tcp11l1	0.179712	-0.276194	0	0.4	1
Thnsl1	0.179712	-0.276312	0	0.4	1
Btbd3	0.179712	-0.283415	0	0.4	1
D11Wsu47e	0.179712	-0.283906	0	0.4	1
Zfp574	0.179712	-0.283906	0	0.4	1
Sart1	0.179712	-0.287387	0	0.4	1
Zfp51	0.179712	-0.288906	0	0.4	1
Tafa2	0.179712	-0.290399	0	0.4	1
Itpr3	0.179712	-0.293099	0	0.4	1
Slc35d2	0.179712	-0.306164	0	0.4	1
Ahr	0.179712	-0.306667	0	0.4	1
Prpsap2	0.179712	-0.308086	0	0.4	1
Usp40	0.179712	-0.308517	0	0.4	1
Ulk3	0.179712	-0.309171	0	0.4	1
Eef1aknmt	0.179712	-0.314763	0	0.4	1
Smurf2	0.179712	-0.315662	0	0.4	1
Ficd	0.179712	-0.319407	0	0.4	1
Mettl25	0.179712	-0.330272	0	0.4	1
Pigh	0.179712	-0.330272	0	0.4	1
Slc19a1	0.179712	-0.330751	0	0.4	1
Casz1	0.179712	-0.330884	0	0.4	1
Ifitm6	0.179712	-0.338421	0	0.4	1
Acsf3	0.179712	-0.339468	0	0.4	1
Chkb	0.179712	-0.340165	0	0.4	1
Abhd6	0.179712	-0.347454	0	0.4	1
Fbxo31	0.179712	-0.349637	0	0.4	1
Fcgr1	0.179712	-0.382675	0	0.4	1
Ccdc163	0.179712	-0.389086	0	0.4	1
Scarf1	0.179712	-0.391699	0	0.4	1
Fhip2b	0.179712	-0.406111	0	0.4	1
Ube2o	0.179712	-0.41651	0	0.4	1
Gar1	0.179712	-0.430765	0	0.4	1
Dnaaf5	0.179712	-0.442719	0	0.4	1
Hjurp	0.179712	-0.44553	0	0.4	1
Zcchc14	0.179712	-0.454217	0	0.4	1
Eif5a2	0.179712	-0.45594	0	0.4	1
Tagln	0.179712	-0.464658	0	0.4	1
Scyl2	0.179712	-0.471142	0	0.4	1
Men1	0.179712	-0.485323	0	0.4	1
Epc2	0.179712	-0.488876	0	0.4	1
Sirpb1a	0.179712	-0.506458	0	0.4	1
Ly75	0.179712	-0.508031	0	0.4	1
Dsel	0.179712	-0.542761	0	0.4	1
Inhba	0.179712	-0.737482	0	0.4	1
Fgf10	0.179712	-0.919971	0	0.4	1
Cxcl13	0.179712	-1.06544	0	0.4	1
Marco	0.179712	-1.43512	0	0.4	1
Zfyve26	0.181221	0.416437	0.8	0.2	1
Atp2a3	0.181221	0.405631	0.8	0.2	1
Ppp1r7	0.181221	0.378843	0.8	0.2	1
Npdc1	0.181221	0.37825	0.8	0.2	1
Drg2	0.181221	0.347281	0.8	0.2	1
Ndst2	0.181221	0.346176	0.8	0.2	1
Fam20b	0.181221	0.290333	0.8	0.2	1
Ccnh	0.181221	0.263069	0.8	0.2	1
Cystm1	0.181221	0.170809	0.8	0.2	1
Rpl35a-ps5	0.181221	-0.0518698	0.2	0.8	1
Rsc1a1	0.181221	-0.123438	0.2	0.8	1
Hnrnpul1	0.181221	-0.196771	0.2	0.8	1
Myg1	0.181221	-0.212593	0.2	0.8	1
Tmed7	0.181221	-0.247093	0.2	0.8	1
Tnrc6c	0.181221	-0.278667	0.2	0.8	1
Homer1	0.181221	-0.280432	0.2	0.8	1
Spr	0.181221	-0.292935	0.2	0.8	1
Ube2r2	0.181221	-0.300813	0.2	0.8	1
Zbed3	0.181221	-0.329788	0.2	0.8	1
Papss2	0.181221	-0.359975	0.2	0.8	1
Tnfsf13	0.181221	-0.672816	0.2	0.8	1
Hp1bp3	0.204501	0.642146	0.8	0.6	1
Acot9	0.204501	0.613531	0.8	0.6	1
Crot	0.204501	0.525118	0.8	0.6	1
Tmem168	0.204501	0.502676	0.8	0.6	1
Cd300ld	0.204501	0.481236	0.8	0.6	1
Mrpl54	0.204501	0.437647	0.8	0.6	1
Mbtps2	0.204501	0.430813	0.8	0.6	1
Lpp	0.204501	0.415099	1	0.4	1
Nf1	0.204501	0.41028	0.8	0.6	1
Cops6	0.204501	0.404836	0.8	0.6	1
Appl1	0.204501	0.396711	0.8	0.6	1
Cdc26	0.204501	0.396145	0.8	0.6	1
Kdm4c	0.204501	0.37673	0.8	0.6	1
Wasl	0.204501	0.356127	1	0.4	1
Bag3	0.204501	0.296465	0.8	0.6	1
Polr2i	0.204501	0.220717	0.8	0.6	1
Gm12922	0.204501	0.0684764	0.8	0.6	1
Gm3222	0.204501	0.0597544	0.8	0.6	1
Galns	0.204501	-0.120533	0.4	1	1
Gm10051	0.204501	-0.132151	0.4	1	1
Il4ra	0.204501	-0.138631	0.4	1	1
Snx9	0.204501	-0.180288	0.4	1	1
Pigc	0.204501	-0.207127	0.6	0.8	1
Arhgap31	0.204501	-0.213	0.4	1	1
Utp3	0.204501	-0.214751	0.4	1	1
Dctn6	0.204501	-0.215283	0.6	0.8	1
AI467606	0.204501	-0.223734	0.6	0.8	1
Pin1	0.204501	-0.226428	0.4	1	1
Gm9299	0.204501	-0.231553	0.4	1	1
Bid	0.204501	-0.233299	0.6	0.8	1
Mak16	0.204501	-0.243259	0.6	0.8	1
Cd300ld4	0.204501	-0.251928	0.4	1	1
Bclaf1	0.204501	-0.253241	0.4	1	1
Pithd1	0.204501	-0.268849	0.4	1	1
Map3k11	0.204501	-0.272072	0.4	1	1
Ric8a	0.204501	-0.297465	0.4	1	1
Sp3	0.204501	-0.326162	0.6	0.8	1
Nudt18	0.204501	-0.339255	0.6	0.8	1
Rdh14	0.204501	-0.382579	0.4	1	1
Fkbp3	0.204501	-0.423974	0.6	0.8	1
Cd33	0.204501	-0.434101	0.4	1	1
Cse1l	0.204501	-0.450045	0.6	0.8	1
Usf1	0.204501	-0.475607	0.6	0.8	1
Slc31a1	0.204501	-0.48984	0.6	0.8	1
Irak4	0.204501	-0.505908	0.4	1	1
Sc5d	0.204501	-0.630742	0.4	1	1
Nudcd3	0.204501	-0.634363	0.6	0.8	1
Clec4a3	0.204501	-0.671245	0.6	0.8	1
Tfe3	0.204501	-0.695338	0.6	0.8	1
Aopep	0.20869	0.624477	1	0.6	1
Sgsh	0.20869	0.618475	1	0.6	1
Tbc1d23	0.20869	0.551896	1	0.6	1
Srsf4	0.20869	0.486104	1	0.6	1
Stam2	0.20869	0.480237	1	0.6	1
Pik3r5	0.20869	0.396183	1	0.6	1
Dynlt1c	0.20869	0.357118	1	0.6	1
Gls	0.20869	0.308151	1	0.6	1
Slc25a46	0.20869	0.259229	1	0.6	1
Cgnl1	0.20869	0.247534	1	0.6	1
Esf1	0.20869	0.222582	1	0.6	1
Gm7666	0.20869	0.0920239	1	0.6	1
Elp2	0.20869	-0.24327	0.6	1	1
Gm6560	0.20869	-0.244483	0.6	1	1
Zfp330	0.20869	-0.249711	0.6	1	1
Gcn1	0.20869	-0.28745	0.6	1	1
Dpp3	0.20869	-0.291419	0.6	1	1
Mrps34	0.20869	-0.320658	0.6	1	1
Mrps17	0.20869	-0.351062	0.6	1	1
Lair1	0.20869	-0.352353	0.6	1	1
Tomm34	0.20869	-0.377931	0.6	1	1
Ednrb	0.20869	-0.414864	0.6	1	1
Guk1	0.20869	-0.420216	0.6	1	1
P2ry6	0.20869	-0.446832	0.6	1	1
Pitpna	0.20869	-0.486152	0.6	1	1
Tbl1x	0.20869	-0.497726	0.6	1	1
Mgat4a	0.20869	-0.507201	0.6	1	1
Atraid	0.20869	-0.512699	0.6	1	1
Clec4e	0.20869	-0.823137	0.6	1	1
Egr2	0.210075	1.34659	1	0.8	1
Cd38	0.210075	1.19056	1	0.8	1
Mfsd12	0.210075	1.03129	1	1	1
Gltp	0.210075	0.88897	1	1	1
Jun	0.210075	0.830434	1	1	1
Esyt1	0.210075	0.748475	1	1	1
Gab2	0.210075	0.68042	1	0.8	1
Cdipt	0.210075	0.659923	1	0.8	1
Lpar6	0.210075	0.633842	1	0.8	1
Pmp22	0.210075	0.630919	1	1	1
Ypel5	0.210075	0.623438	1	0.8	1
Tpd52	0.210075	0.623433	1	1	1
Magt1	0.210075	0.619906	1	0.8	1
Eif5	0.210075	0.612379	1	1	1
Lrrc58	0.210075	0.609333	1	0.8	1
Fkbp1a	0.210075	0.586342	1	1	1
Rftn1	0.210075	0.568011	1	0.8	1
Sec13	0.210075	0.562483	1	0.8	1
Tagln2	0.210075	0.55754	1	1	1
Psmd1	0.210075	0.543428	1	0.8	1
Akap9	0.210075	0.536434	1	0.8	1
Psmb5	0.210075	0.515554	1	0.8	1
Emc3	0.210075	0.510608	1	1	1
Rpl32	0.210075	0.509614	1	1	1
Celf2	0.210075	0.507847	1	1	1
Cul1	0.210075	0.503317	1	1	1
Itgb1	0.210075	0.498657	1	1	1
Aff4	0.210075	0.495691	1	0.8	1
Atp6v1h	0.210075	0.491758	1	1	1
Limd1	0.210075	0.487788	1	0.8	1
Thap11	0.210075	0.487594	1	0.8	1
Osbpl9	0.210075	0.470626	1	1	1
Tmem87a	0.210075	0.465001	1	0.8	1
Snx6	0.210075	0.454109	1	0.8	1
Hnrnpk	0.210075	0.448797	1	1	1
Cflar	0.210075	0.447308	1	1	1
Abhd2	0.210075	0.445687	1	0.8	1
Samd8	0.210075	0.442052	1	1	1
Napa	0.210075	0.435524	1	1	1
Commd3	0.210075	0.431171	1	1	1
Ybx1	0.210075	0.427742	1	1	1
Sumo2	0.210075	0.421782	1	1	1
Srxn1	0.210075	0.419333	1	0.8	1
Ehbp1l1	0.210075	0.41862	1	0.8	1
Il17ra	0.210075	0.413483	1	0.8	1
Rc3h1	0.210075	0.408583	1	0.8	1
Vps26b	0.210075	0.40039	0.8	1	1
Synj1	0.210075	0.392592	1	0.8	1
Canx	0.210075	0.385968	1	1	1
Naca	0.210075	0.382606	1	1	1
Arhgef3	0.210075	0.380016	1	1	1
Ptpra	0.210075	0.378138	1	0.8	1
Bad	0.210075	0.377674	1	1	1
Atp2a2	0.210075	0.37574	1	1	1
Azin1	0.210075	0.368841	0.8	1	1
Eif4e	0.210075	0.363749	1	0.8	1
Xiap	0.210075	0.353501	1	0.8	1
Tubb2a	0.210075	0.347504	1	1	1
Lamtor2	0.210075	0.342139	1	1	1
Ndufa7	0.210075	0.341398	1	1	1
Rps7-ps3	0.210075	0.340675	1	1	1
Tars	0.210075	0.340388	1	1	1
Rab8b	0.210075	0.337482	1	1	1
Ap2b1	0.210075	0.332531	1	0.8	1
Cd14	0.210075	0.329376	1	1	1
Mrpl13	0.210075	0.329129	1	1	1
Blvra	0.210075	0.328572	1	1	1
Ttc1	0.210075	0.32828	1	1	1
Utp18	0.210075	0.328193	1	0.8	1
Nipbl	0.210075	0.327066	1	0.8	1
Pcmt1	0.210075	0.315938	1	1	1
Gramd1b	0.210075	0.30824	1	0.8	1
Card19	0.210075	0.299291	1	1	1
Ldha	0.210075	0.296991	1	1	1
Cpne3	0.210075	0.294019	1	1	1
Sem1	0.210075	0.284575	1	1	1
Sgta	0.210075	0.281509	1	1	1
Rabl6	0.210075	0.279837	1	0.8	1
Uqcr10	0.210075	0.275628	1	0.8	1
Rab14	0.210075	0.2698	1	1	1
Atp5g3	0.210075	0.262977	1	1	1
Chtop	0.210075	0.248272	0.8	1	1
Ypel3	0.210075	0.236518	1	0.8	1
Dpp7	0.210075	0.236072	1	1	1
Psmc4	0.210075	0.224088	1	1	1
Mpc2	0.210075	0.214198	1	0.8	1
Zfand6	0.210075	0.193121	1	1	1
Mob1a	0.210075	0.19088	0.8	1	1
Ssu72	0.210075	0.176059	1	1	1
Prdx4	0.210075	0.152	1	1	1
Gm10293	0.210075	0.149383	1	1	1
mt-Nd3	0.210075	0.12837	1	1	1
Rpl7a-ps11	0.210075	0.0647133	0.8	1	1
Gm8226	0.210075	0.0647133	0.8	1	1
Rela	0.210075	0.0543189	1	0.8	1
Fut8	0.210075	0.00826433	0.8	1	1
Gm10175	0.210075	-0.0744479	1	1	1
Acbd6	0.210075	-0.0940234	1	1	1
Ggh	0.210075	-0.0959362	1	1	1
Bnip3l-ps	0.210075	-0.112988	1	1	1
Rpl35a-ps4	0.210075	-0.12746	1	1	1
Tpt1-ps3	0.210075	-0.148861	1	1	1
Rps27	0.210075	-0.15215	1	1	1
Ndufs2	0.210075	-0.154503	0.8	1	1
Rpl35a-ps2	0.210075	-0.194297	1	1	1
Arf3	0.210075	-0.200748	0.8	1	1
Tgfbr1	0.210075	-0.220985	1	1	1
Uqcr11	0.210075	-0.224344	0.8	1	1
[truncated: 9,824 more rows]

## Sheet: LactatevsControl
	p_val	avg_log2FC	pct.1	pct.2	p_val_adj
Acsl1	0.000922886	2.6495	1	0.75	1
Nras	0.00111236	-1.18281	1	1	1
Gm19951	0.001283	1.43962	1	1	1
Immt	0.00133726	-1.23417	1	1	1
Il1a	0.00140348	4.05528	0.875	0	1
Tmem258	0.00184451	-0.885064	1	1	1
Nme2	0.00193259	-1.25929	1	1	1
Faap20	0.00264368	1.62323	1	0.625	1
Btg1	0.0027616	1.64937	1	1	1
Rassf4	0.00325308	0.958266	1	0.875	1
Rgl2	0.00384992	2.23005	1	0.75	1
D130009I18Rik	0.00384992	1.71989	1	1	1
Hspe1	0.00384992	-0.897066	1	1	1
Tmtc2	0.00387604	1.8055	1	1	1
AU022252	0.0042241	2.39993	1	0.5	1
Pdhx	0.00430344	-2.5025	0.25	0.875	1
Slc30a4	0.00449091	2.20945	0.75	0	1
Dock7	0.00454464	1.55476	1	0.875	1
Jarid2	0.00454464	1.12741	1	1	1
Tnip3	0.0047294	2.15489	1	0.375	1
Arid3a	0.00498488	2.80735	0.875	0.375	1
Cadps2	0.00501875	2.70834	1	0.25	1
Pnkp	0.00505122	1.92338	1	0.5	1
Bag1	0.0052166	1.33075	1	1	1
Arhgap17	0.00535103	1.61471	1	0.875	1
Clec4e	0.00538494	2.05406	1	1	1
Acpp	0.00538494	1.5488	1	0.875	1
Tmcc1	0.00538494	1.53868	1	1	1
Pfkl	0.00538494	1.43705	1	1	1
Tuba1a	0.00538494	-2.37964	1	1	1
Aven	0.00588575	2.41504	0.875	0.25	1
Lsm14a	0.00592561	2.5979	0.875	0.375	1
H2-Q7	0.00613195	2.03477	1	0.625	1
2024-03-01	0.00613195	1.64947	1	0.625	1
Sil1	0.0061699	3.18094	1	0.75	1
Cgnl1	0.00624617	2.22571	1	0.875	1
Rap1b	0.00624617	1.13578	1	1	1
Hsp90aa1	0.0062845	-1.11871	1	1	1
Plekhn1	0.00702157	2.82852	0.875	0.375	1
Kantr	0.00718502	2.5025	0.875	0.25	1
Gys1	0.00718952	1.84938	1	0.625	1
Mlxip	0.00723245	1.86748	1	0.875	1
Ypel3	0.00727552	1.54088	1	0.875	1
Ramac	0.00736206	1.33121	1	1	1
Lmo4	0.00736206	1.22827	1	0.875	1
Arap1	0.00736206	0.933634	1	1	1
Csf1r	0.00740553	1.25514	1	0.875	1
Notch1	0.00740553	1.0606	1	0.875	1
Usp54	0.0081944	-2.47131	0.375	0.875	1
Ost4	0.0082157	-1.0217	0.875	1	1
Eci1	0.0084038	-2.49185	0.25	0.875	1
Suclg1	0.00845642	-1.50499	0.75	1	1
Zfas1	0.00909317	-1.73697	0.125	0.75	1
Dis3	0.00909317	-2.91754	0.125	0.75	1
Atp8a1	0.00943098	2.1669	0.875	0.625	1
H1f0	0.00953795	1.9301	1	0.5	1
Arl5c	0.00959773	2.16993	0.875	0.375	1
Dzip3	0.00969249	2.02975	0.875	0.125	1
Cc2d1a	0.00981556	2.42626	0.875	0.125	1
Vegfa	0.00986242	2.22677	1	0.625	1
Baz1a	0.00986242	1.68038	1	0.625	1
Ccdc50	0.00986242	0.967334	1	1	1
Fbxl20	0.00991702	1.59234	1	0.75	1
Rnf141	0.00991702	1.43812	1	0.75	1
Commd10	0.00997176	1.68513	1	0.75	1
Prpf39	0.00997176	1.07886	1	0.875	1
Cnih1	0.00997176	-1.17982	1	1	1
Tmed7	0.0100267	1.86876	1	0.75	1
Tm6sf1	0.0100267	1.59409	1	0.75	1
Slc7a11	0.0100817	1.21068	1	1	1
Tpi1	0.0100817	1.0567	1	1	1
Hcls1	0.0100817	1.02647	1	0.875	1
Sod2	0.0100817	0.931043	1	1	1
Tln1	0.0100817	0.679512	1	1	1
Lgals1	0.0100817	-1.95098	1	1	1
Chn2	0.0107549	-2.63743	0.125	0.75	1
Ipp	0.0108255	2.91754	0.75	0.125	1
Hist2h4	0.0108255	2.11548	0.75	0.125	1
Rhoq	0.0109892	2.01937	0.875	0.625	1
Mecp2	0.0109892	1.84327	0.875	0.625	1
Otud5	0.0111092	2.19878	0.875	0.625	1
Fam20a	0.0111485	1.65896	1	0.25	1
Nol9	0.0112746	1.98706	1	0.25	1
Ddt	0.0112904	-2.07276	0.625	1	1
Hk2	0.011412	2.0156	1	0.875	1
Fam173a	0.0114731	-1.06111	0.875	0.875	1
Abca7	0.0115342	1.80735	1	0.75	1
Rpp14	0.0116172	-2.64386	0.25	0.875	1
Zbtb11os1	0.0118211	0.807355	0.625	0	1
Tmem203	0.0118211	0.807355	0.625	0	1
Tirap	0.0121758	-2.09954	0.5	0.875	1
Rcsd1	0.0122414	2.59042	0.875	0.5	1
Pdk1	0.0122414	2.5521	0.875	0.5	1
Ndufaf1	0.0125222	2.98185	0.75	0.125	1
Elac2	0.0126799	-3.49185	0	0.625	1
Actg2	0.0126799	-4.64386	0	0.625	1
Tmem8	0.012777	2.97728	0.625	0	1
Gm7030	0.012777	2.72792	0.625	0	1
Klhl11	0.012777	2.61471	0.625	0	1
Cep57l1	0.012777	-3.16993	0	0.625	1
Fmo5	0.012777	-3.61471	0	0.625	1
Zcchc8	0.0129063	1.57755	1	0.875	1
Arl10	0.0130413	1.98832	1	0.625	1
Dcun1d5	0.0132448	1.62515	1	0.75	1
Cd274	0.013313	1.79116	1	0.625	1
Polr2e	0.013313	1	1	1	1
Hnrnpab	0.0133813	1.52453	1	0.75	1
Ankib1	0.0134498	-0.928209	1	1	1
Hnrnpu	0.0135185	1.55471	1	0.75	1
Raf1	0.0135185	1.3845	1	1	1
Tank	0.0135873	1.39357	1	0.875	1
Rnf149	0.0135873	1.31515	1	1	1
Pcca	0.0141408	0.59561	1	0.375	1
Gpalpp1	0.0148063	1.8147	1	0.5	1
Pdcd4	0.0150311	1.72489	1	0.625	1
Ranbp3	0.0151773	-3.10692	0.375	0.875	1
Impdh2	0.0153332	-1.6199	0.625	1	1
BC004004	0.0155614	-1.52751	0.75	1	1
Ppp2r5b	0.0155614	-1.82543	0.75	1	1
Gnai2	0.0156378	0.909105	1	1	1
Rabep2	0.0158729	2.81876	0.75	0.25	1
Ntng2	0.016462	2.04629	0.875	0.5	1
Apba3	0.0169551	1.70966	1	0.5	1
Ypel1	0.0170353	1.44746	0.875	0.375	1
Med14	0.0172039	1.58976	1	0.5	1
Cbx3	0.0172872	0.921997	1	0.875	1
Cep70	0.0176767	2.38565	0.875	0.375	1
Cck	0.0176767	-2.62358	0.375	0.875	1
Dhx30	0.0177061	2.03747	1	0.625	1
Fdft1	0.0177061	1.51706	1	0.625	1
Tmem51	0.0177903	1.74416	1	0.625	1
Ptges	0.0178748	1.83412	1	0.875	1
Rrp7a	0.0179593	-1.26006	0.875	0.875	1
Klf7	0.0180441	1.69852	1	1	1
Mvp	0.0180441	1.35845	1	0.875	1
Ola1	0.0180441	-1.06357	0.875	1	1
0610009B22Rik	0.0180441	-1.63649	0.75	1	1
Nphp1	0.0180454	-2.64829	0.25	0.875	1
Lyz1	0.018129	1.84796	1	1	1
Pid1	0.018129	1.47191	1	1	1
Pip5k1c	0.018129	1.15492	1	0.875	1
Scamp2	0.018129	1.00752	1	0.875	1
Irf2	0.018129	1.00558	1	0.875	1
Cybb	0.018129	0.838286	1	1	1
Myl6	0.018129	-0.502325	1	1	1
Cops9	0.018129	-0.906024	1	1	1
Raet1e	0.0183878	3.19967	0.75	0.25	1
Rgs1	0.0183878	1.67938	0.875	0.125	1
Dctpp1	0.0183878	-1.90046	0.25	0.75	1
Sirpb1b	0.019839	2.47969	1	0.5	1
Ubl5	0.0201162	-0.508464	1	1	1
Itpk1	0.0203018	1.73008	1	0.625	1
Nip7	0.0203018	-1.26514	0.625	1	1
Zfp367	0.0203298	1.53051	1	0.25	1
Cab39l	0.0203948	2.54904	1	0.625	1
Cep192	0.0203948	1.90689	1	0.625	1
Tmem143	0.0204116	-2.43741	0.125	0.75	1
5730480H06Rik	0.0205245	-2.05889	0.125	0.75	1
Atg9a	0.0205814	1.56726	1	0.75	1
Pold4	0.020675	1.02237	1	0.75	1
Arhgdia	0.020675	-0.558717	1	1	1
Banf1	0.020675	-0.917064	1	1	1
Cuta	0.020675	-1.28403	0.875	1	1
Mfsd5	0.0207687	0.971849	1	1	1
Efhd2	0.0207687	0.968343	1	1	1
Tubgcp5	0.021112	2.02857	0.875	0.25	1
Tlnrd1	0.0215115	1.48875	1	0.375	1
Agpat2	0.0218108	2.38466	0.875	0.5	1
Mtmr12	0.021911	1.56478	1	0.375	1
Dars2	0.0224746	1.974	0.875	0.375	1
Fdx2	0.0226166	-1.64534	0.625	1	1
Ppp4r2	0.0232214	2.05889	0.875	0.375	1
Pstpip2	0.0233305	2.22064	1	0.625	1
Polr2a	0.0234331	1.37126	1	0.625	1
Tmem260	0.0234363	1.87801	0.875	0.375	1
Kmt5a	0.0235359	1.6037	1	1	1
Cdk9	0.0235359	1.05987	1	0.75	1
Asxl2	0.023742	1.27492	1	0.875	1
Znrf1	0.0238452	1.41504	1	0.875	1
Poldip3	0.0238452	1.2132	1	0.75	1
Ndufc1	0.0238452	-0.903645	1	1	1
Tom1	0.0238452	-1.32013	0.875	1	1
Ifnar2	0.0239487	0.739737	1	1	1
Pwwp3a	0.024381	1.63387	0.875	0.25	1
Cep164	0.0244957	1.76553	0.875	0.25	1
Cdc42ep2	0.0244957	1.7633	0.875	0.25	1
Rrp12	0.0244957	1.5025	0.875	0.25	1
Stac2	0.0246106	2.05772	0.875	0.25	1
Sap25	0.0247397	2.04731	0.75	0.25	1
Gm11110	0.0247397	1.96683	0.75	0.25	1
Zc3h12c	0.0251815	1.45943	1	0.5	1
Tpm3-rs7	0.025292	2.09192	1	0.75	1
Akirin2	0.0257358	1.69561	1	0.5	1
Ece1	0.0260703	-2.37011	0.625	0.875	1
Fas	0.0262942	1.52838	0.875	0.625	1
Itprid2	0.0267439	1.79886	0.875	0.875	1
Sp110	0.0269697	0.974909	1	0.75	1
Pgs1	0.0269697	0.796716	0.875	0.875	1
Gart	0.0270655	1.36613	1	0.25	1
Wac	0.0271961	1.39232	1	0.75	1
Arhgef12	0.0271961	1.08836	1	1	1
Pitpna	0.0271961	0.991149	1	1	1
Lypla1	0.0271961	0.785495	1	0.875	1
Man1a	0.0273095	1.22983	1	0.875	1
Dse	0.0273095	1.03206	1	1	1
Ttc1	0.0273095	-1.22471	0.875	1	1
Fam192a	0.0273095	-1.58991	0.875	1	1
Tmem243	0.02808	1.79647	0.875	0.25	1
Cdkn2b	0.0282064	2.2384	0.875	0.25	1
Ppan	0.0282064	-2.02975	0.25	0.875	1
Adamts6	0.028441	-4.006	0.25	0.75	1
Eefsec	0.0285745	2.43539	0.75	0.25	1
Rabgap1l	0.028624	-2.3634	0.5	0.875	1
Pcnx3	0.0288663	1.55582	1	0.375	1
Pex11a	0.0292068	2.06413	0.625	0.125	1
Rassf5	0.0292068	1.88753	0.625	0.125	1
Ms4a4b	0.0292068	1.41504	0.625	0.125	1
Gpatch4	0.0296818	-2.35364	0.125	0.625	1
Zmynd15	0.0298407	2.73697	0.625	0.125	1
Gm4951	0.0298407	-3.73335	0.125	0.625	1
Cwf19l2	0.0298419	1.61599	1	0.5	1
Rnpepl1	0.0298419	1.51048	0.875	0.625	1
Tgfb2	0.0299646	2.01355	0.875	0.625	1
Ppp4r3b	0.0299646	-1.56884	0.5	1	1
Cd163	0.0300874	1.82901	1	0.5	1
Tmem132a	0.0303335	1.14384	1	0.625	1
Pfdn6	0.0304568	-0.966053	0.75	1	1
Mefv	0.0305124	1.80735	0.875	0.375	1
Ap1m1	0.0307039	1.31487	1	0.875	1
Taok1	0.0307039	1.22239	1	0.75	1
Washc5	0.0307039	-1.10692	0.625	1	1
Pgrmc1	0.0307039	-1.66379	0.75	0.875	1
Gtpbp8	0.0307721	1.76867	0.875	0.375	1
Ciao2b	0.0308276	-0.938599	0.875	1	1
Irf1	0.0309022	2.08092	0.875	0.375	1
Kif1bp	0.0309022	1.78136	0.875	0.375	1
Pilrb2	0.0309515	1.58496	0.875	0.875	1
Ube2m	0.0309515	1.074	1	0.875	1
Bcl6	0.0311998	1.62916	0.875	1	1
Phip	0.0311998	1.28052	1	0.75	1
Jag1	0.0311998	1.24286	1	1	1
Atxn2l	0.0311998	1.15657	1	1	1
Arhgap21	0.0311998	0.920856	1	1	1
Pgd	0.0311998	0.712249	1	1	1
Abcc1	0.0313241	1.20299	1	1	1
Herc1	0.0313241	1.07166	1	1	1
Lrp1	0.0313241	0.836182	1	1	1
Pdia3	0.0313241	-0.808557	1	0.875	1
Col6a6	0.0315977	1.08746	0.5	0	1
Lipc	0.0315977	-0.70044	0	0.5	1
Gm14322	0.0315977	-1	0	0.5	1
Dnah17	0.0319694	1.16993	0.75	0.125	1
Morn4	0.0320351	-0.807355	0	0.5	1
Gm46224	0.0321233	1.58496	0.75	0.125	1
Hist4h4	0.0322544	2.49185	0.5	0	1
Sfmbt2	0.0322544	2.42626	0.5	0	1
Gm35154	0.0322544	1.80735	0.5	0	1
Gm5544	0.0322544	1.70044	0.5	0	1
Gm14966	0.0322544	1.64386	0.5	0	1
Tdrkh	0.0322544	1.45943	0.5	0	1
2610021A01Rik	0.0322544	1.39232	0.5	0	1
Dedd	0.0322544	1.24793	0.5	0	1
2010016I18Rik	0.0322544	1.16993	0.5	0	1
Nim1k	0.0322544	1.08746	0.5	0	1
Cpne9	0.0322544	1.08746	0.5	0	1
Gm11867	0.0322544	1	0.5	0	1
Kcnn2	0.0322544	0.906891	0.5	0	1
B230209E15Rik	0.0322544	-0.906891	0	0.5	1
Cfap299	0.0322544	-1.16993	0	0.5	1
Lefty1	0.0322544	-1.75489	0	0.5	1
Polr1e	0.0322544	-2.72792	0	0.5	1
Pip4k2c	0.0323443	1.558	0.875	0.625	1
Icmt	0.0323916	2.14477	0.875	0.25	1
Zfp28	0.0324742	3.20945	0.5	0	1
Ston2	0.0324742	2.93074	0.5	0	1
Afmid	0.0324742	2.78136	0.5	0	1
Vegfb	0.0324742	2.72792	0.5	0	1
Dph2	0.0324742	2.58496	0.5	0	1
Pex16	0.0324742	2.49185	0.5	0	1
Cdk10	0.0324742	2.24793	0.5	0	1
Oplah	0.0324742	2.20945	0.5	0	1
Gtf3c4	0.0324742	2.04439	0.5	0	1
Spata1	0.0324742	2	0.5	0	1
Tesk1	0.0324742	1.9542	0.5	0	1
Cep97	0.0324742	1.9542	0.5	0	1
Parp16	0.0324742	1.90689	0.5	0	1
Capn11	0.0324742	1.58496	0.5	0	1
Gm16638	0.0324742	1.45943	0.5	0	1
Whamm	0.0324742	1.16993	0.5	0	1
Gm12940	0.0324742	-1.24793	0	0.5	1
Rac3	0.0324742	-1.58496	0	0.5	1
Anks6	0.0324742	-2.04439	0	0.5	1
Mterf4	0.0324742	-2.20945	0	0.5	1
Tsr2	0.0324742	-2.24793	0	0.5	1
Tenm4	0.0324742	-2.2854	0	0.5	1
Cd55	0.0324742	-2.67243	0	0.5	1
Dennd6b	0.0324742	-2.72792	0	0.5	1
Mki67	0.0324742	-2.83289	0	0.5	1
Gm6712	0.0324742	-2.88264	0	0.5	1
Trip6	0.0324742	-3	0	0.5	1
Tinagl1	0.0324742	-3.06609	0	0.5	1
Rpp38	0.0327638	-1.36923	0.25	0.75	1
Dph6	0.0328736	2.04731	0.875	0.5	1
Coq9	0.0328736	-1.87184	0.5	0.875	1
Naf1	0.0329107	2.56635	0.75	0.25	1
Imp4	0.0329107	-2.52356	0.25	0.75	1
Slc2a9	0.0339395	1.47249	1	0.5	1
Ksr1	0.0340734	2.33442	0.875	0.625	1
Wdr37	0.0342075	1.70659	0.875	0.625	1
Btg3	0.034476	1.07039	1	0.625	1
Ubxn2a	0.03488	1.6172	1	0.625	1
Ift20	0.03488	-1.18442	0.875	1	1
Mapk9	0.035015	1.63421	1	0.625	1
Sdha	0.035015	1.07501	1	0.625	1
Rpf2	0.0352038	-1.27753	0.375	0.875	1
Wdr1	0.0352853	-0.479204	1	1	1
Pin1	0.0352853	-0.926683	0.75	1	1
Inpp1	0.0353461	1.74147	0.875	0.375	1
Usp7	0.0354207	1.558	1	0.75	1
Clasp1	0.0354207	1.41954	1	0.875	1
Lrrk2	0.0354207	1.2927	1	0.875	1
Ginm1	0.0354207	1.13922	1	0.875	1
Rab10	0.0354207	1.00419	0.875	0.875	1
Gabarapl1	0.0354207	0.749323	1	0.875	1
Slc2a1	0.0354207	0.563901	1	1	1
Cd81	0.0354207	-0.446548	1	1	1
Atp5j2	0.0354207	-0.625226	1	1	1
Mrpl30	0.0354207	-0.649503	1	1	1
Sucla2	0.0354207	-0.897553	0.75	1	1
Prkacb	0.0354207	-1.03065	0.75	1	1
Creb3	0.0354207	-1.40484	0.75	1	1
Vcpip1	0.0354207	-1.5153	0.875	1	1
Ctif	0.0354886	-2.76553	0.5	0.75	1
Ppp1r12b	0.0355562	1.24133	1	0.875	1
F10	0.0355562	1.21349	1	0.875	1
Fkbp1a	0.0355562	-0.779636	0.875	1	1
Lamtor5	0.0355562	-0.811928	1	1	1
Uimc1	0.0355562	-1.07985	0.875	1	1
S100a1	0.0355562	-1.41981	0.875	1	1
Cpq	0.0355562	-1.45943	0.875	0.875	1
Spp1	0.0355562	-2.64729	1	1	1
Foxk1	0.0370661	1.63472	0.875	0.5	1
Fancl	0.037098	2.14439	0.75	0.375	1
Tatdn2	0.037098	1.29956	0.875	0.25	1
Tmem185a	0.0373549	-1.90689	0.5	0.875	1
Gzf1	0.0374995	1.52484	0.875	0.5	1
Tmem131l	0.0374995	1.48543	0.875	0.5	1
Zfp326	0.0374995	-1.74416	0.5	0.875	1
2410004B18Rik	0.0377983	2.70782	0.75	0.25	1
Zbtb14	0.0377983	2.19265	0.75	0.25	1
Rab2b	0.0377983	1.94486	0.75	0.25	1
Junos	0.0379595	2.52484	0.75	0.25	1
Maged2	0.0379595	-2.52177	0.25	0.75	1
Jade2	0.0388075	1.59054	1	0.5	1
Pigx	0.0388075	-1.52257	0.625	0.875	1
4930453N24Rik	0.0390997	1.68326	1	0.5	1
Arhgap6	0.0393925	0.803308	1	0.625	1
A630001G21Rik	0.0396858	1.07251	1	0.625	1
Pdcd6ip	0.0398326	0.658235	1	1	1
Samd9l	0.0398592	2.2084	0.875	0.375	1
Dennd4c	0.0399796	1.42626	0.875	0.75	1
Acod1	0.0399796	1.35509	1	0.625	1
Asxl1	0.0399796	1.28273	1	0.625	1
Cxcl2	0.0399796	1.10507	1	0.625	1
Elmo1	0.0399796	0.992195	1	0.625	1
Clcc1	0.0399796	0.708951	1	0.625	1
9330111N05Rik	0.0399796	-1.074	1	1	1
Mrps36	0.0401267	-1.01306	0.875	0.875	1
Eif4e	0.0401267	-1.31901	0.875	0.875	1
Cnnm4	0.040169	-2.19555	0.5	0.75	1
Armt1	0.0402162	3.15381	0.625	0.125	1
Mettl4	0.0402162	2.39855	0.625	0.125	1
2610507I01Rik	0.0402162	1.53605	0.625	0.125	1
Rmdn2	0.0402162	-2.39232	0.125	0.625	1
Slc25a14	0.0402162	-2.9386	0.125	0.625	1
Plekhm3	0.040274	1.42601	1	0.875	1
Pcmtd1	0.040274	-1.04828	0.75	1	1
Casp6	0.040274	-1.33313	0.75	1	1
Usp14	0.040274	-1.50667	0.75	1	1
Itsn1	0.0404213	1.49689	1	1	1
Tmem189	0.0404213	1.11778	1	0.75	1
Abca9	0.0404213	1.03422	1	0.75	1
Nfkbie	0.0404213	1.01976	1	0.875	1
Zc3h7a	0.0404213	0.87669	1	1	1
Rbm39	0.0404213	0.761551	1	1	1
Eif3i	0.0404213	-1.11765	0.875	1	1
Gba	0.0404213	-1.16674	0.875	1	1
Abcd2	0.0404795	1.95378	0.875	0.375	1
Gsap	0.0405689	1.32264	1	1	1
Syk	0.0405689	1.30387	1	0.875	1
Ltbp1	0.0405689	1.25695	1	1	1
Slc31a2	0.0405689	1.1167	1	1	1
Cfb	0.0405689	1.10642	1	1	1
Tnfrsf1b	0.0405689	1.0086	1	0.875	1
Fyb	0.0405689	0.791582	1	0.875	1
Arg1	0.0405689	0.782217	1	1	1
Iscu	0.0405689	0.722752	1	1	1
Eif3e	0.0405689	-0.823451	1	1	1
Ttyh2	0.0405689	-1.13422	0.875	1	1
Abhd2	0.0405689	-1.35309	1	1	1
Aff2	0.0415401	-0.383329	0.875	1	1
Ttc5	0.0423745	1.91073	0.75	0.375	1
Ing3	0.0425402	1.72247	0.875	0.25	1
Uspl1	0.0425402	1.35364	0.875	0.25	1
Naa60	0.0425882	-2.26849	0.25	0.75	1
Gbp2	0.0426581	1.8606	0.75	0.125	1
Gtf2h3	0.0426581	-1.03103	0.125	0.75	1
Cdk5rap3	0.0426682	-1.55639	0.5	0.875	1
Pias3	0.0428436	1.58496	0.75	0.125	1
Tulp3	0.0428436	1.37197	0.75	0.125	1
Tmem232	0.0428436	-0.678072	0.25	0.75	1
Mov10	0.0428436	-2.01197	0.125	0.75	1
Gps2	0.0432902	1.85148	0.75	0.25	1
Prelid2	0.0440892	1.67516	0.875	0.625	1
Cetn2	0.0440892	-1.43195	0.625	0.875	1
Plekho1	0.0442477	-1.85914	0.625	0.875	1
Ms4a8a	0.0442477	-2.0199	0.625	0.875	1
Osbpl2	0.0444063	1.42884	0.875	0.625	1
Sulf2	0.0444063	-1.68513	0.625	0.875	1
Papss2	0.0444063	-1.91754	0.625	0.875	1
Txnl4a	0.044724	-1.62244	0.875	0.875	1
Capn2	0.0452014	-1.36887	0.875	1	1
Gramd1b	0.0455202	1.3168	1	0.75	1
Kif13b	0.0456798	1.34984	1	0.75	1
Ctps2	0.0456798	1.28728	1	0.875	1
Adipor1	0.0456798	0.499379	1	1	1
Pigt	0.0456798	-1.14684	0.875	0.875	1
Tmem140	0.045716	1.87447	0.875	0.375	1
Ly6e	0.0458395	0.608534	1	1	1
Arpc1a	0.0458395	0.587984	1	1	1
Tspo	0.0458395	0.439371	1	1	1
Reep5	0.0458395	-0.622	1	1	1
Elavl1	0.0458395	-0.867245	1	1	1
Psmd4	0.0458395	-0.887106	1	0.875	1
Gsdme	0.0479163	1.66297	0.75	0.625	1
Rab28	0.0479163	-1.46366	0.5	0.875	1
Rpl22l1	0.0479163	-1.6746	0.5	0.875	1
Med20	0.0479163	-1.81263	0.5	0.875	1
Pced1a	0.0479163	-2.02748	0.5	0.875	1
Lfng	0.0480924	1.97575	0.75	0.375	1
F630028O10Rik	0.0482566	1.24469	0.875	0.5	1
Cntrl	0.0482723	2.33092	0.75	0.375	1
Disc1	0.048427	1.27723	1	0.375	1
Stambp	0.0485974	-1.46761	0.5	0.875	1
Polr1c	0.0488687	-2.0199	0.25	0.75	1
Polr2j	0.0491095	-0.874469	0.625	1	1
Ddx10	0.0492505	-1.79518	0.25	0.75	1
Pcnx4	0.0494417	2.34792	0.75	0.25	1
Gm13814	0.0494417	1.82103	0.75	0.25	1
Mphosph10	0.0494417	-1.7761	0.25	0.75	1
Cog4	0.0497938	-0.954557	0.625	0.875	1
Itga9	0.0499652	2.42626	0.875	0.875	1
Nvl	0.0499652	-1.5667	0.625	0.875	1
Tmem161a	0.0506517	-1.13153	0.625	1	1
Mrpl21	0.0508235	-1.49075	0.75	0.875	1
Trip11	0.0509955	1.3055	1	1	1
Kif1c	0.0509955	1.29462	1	0.625	1
Snx13	0.0509955	1.0774	0.875	0.75	1
Ndufa6	0.0509955	-0.719099	1	1	1
Faim	0.0509955	-1.1021	0.625	1	1
Fam50a	0.0511676	1.46839	0.875	0.75	1
Csnk1g3	0.0511676	1.41301	0.875	0.75	1
Arl5a	0.0511676	1.34829	1	1	1
Ppil4	0.0511676	1.18371	0.875	0.75	1
Ddx52	0.0511676	1.13955	1	0.625	1
Dusp1	0.0511676	0.835304	1	0.625	1
Cisd3	0.0511676	-0.811555	0.875	1	1
Sgms2	0.0513398	1.25815	1	0.625	1
Fnbp4	0.0513398	1.2276	1	0.75	1
Dpm1	0.0513398	1.17195	1	0.625	1
Cnn2	0.0513398	-2.17087	0.75	0.875	1
Mbd2	0.0515121	1.28255	1	0.875	1
Gm1976	0.0515303	-1.40939	0.375	0.875	1
Ptges3	0.0516845	0.611886	1	1	1
Snu13	0.0516845	-0.812768	0.875	1	1
Mob3a	0.051857	1.38948	1	0.75	1
Tmem106b	0.051857	1.15834	1	0.875	1
Dennd5a	0.051857	1.152	1	0.75	1
Mcl1	0.051857	1.06828	1	0.875	1
Dcaf12	0.051857	1.04272	1	0.875	1
Itpkb	0.051857	0.984893	1	0.75	1
Cxcl16	0.051857	0.822443	1	1	1
Rap1a	0.051857	0.742109	1	1	1
Bst1	0.051857	0.541709	1	0.875	1
Vcp	0.051857	-0.75409	0.875	1	1
Cr1l	0.051857	-0.977877	0.875	1	1
N4bp1	0.0520296	1.43765	1	0.875	1
Irf8	0.0520296	1.08322	1	0.875	1
Dram1	0.0520296	0.862176	1	1	1
Pirb	0.0520296	0.77495	1	0.875	1
C3	0.0520296	0.768606	1	1	1
Atp1a1	0.0520296	0.765841	1	1	1
Pttg1ip	0.0520296	0.749924	0.875	1	1
Rexo2	0.0520296	-0.571331	1	1	1
C1qa	0.0520296	-0.835509	1	1	1
C1qc	0.0520296	-1.05697	1	1	1
Tmsb10	0.0520296	-1.13929	1	1	1
Tent4b	0.052077	1.74723	0.75	0.5	1
Zfp414	0.052077	-1.66051	0.375	0.875	1
Gm11290	0.0523451	0.925999	0.625	0.125	1
Atp8b2	0.0525762	-1.18442	0.125	0.625	1
1700086O06Rik	0.0526843	-0.530515	0.125	0.625	1
Ccnd1	0.053039	-1.96347	0.125	0.625	1
Mettl3	0.0532706	1.58496	0.625	0.125	1
Gbp6	0.0532706	1.58496	0.625	0.125	1
Cep170b	0.0532706	-1.78427	0.125	0.625	1
Ptpn21	0.0532706	-2.05889	0.125	0.625	1
Slc10a6	0.0535025	2.06609	0.625	0.125	1
Des	0.0535025	-2.96649	0.125	0.625	1
Slc7a15	0.0544558	-1.16993	0.5	0.75	1
Gab3	0.054641	1.68806	0.875	0.5	1
Ints8	0.054641	-1.28951	0.5	0.875	1
Gca	0.0546503	1.95269	0.75	0.375	1
Nasp	0.0546503	1.10309	0.875	0.25	1
Rbm12b2	0.0548448	-2.01707	0.375	0.75	1
Rgs9	0.0550088	0.807355	1	0.625	1
Mturn	0.0550395	2.49185	0.75	0.375	1
Lst1	0.0555614	-1.18641	0.625	0.875	1
Hmgn3	0.0557579	-2.68182	0.25	0.625	1
Rab11fip3	0.0559775	0.616671	0.75	0.125	1
Zfp866	0.0561971	2.44057	0.625	0.25	1
Pex10	0.0561971	2.36923	0.625	0.25	1
Gpx3	0.0561971	-2.87447	0.25	0.625	1
Zfp81	0.0561971	-3.26849	0.25	0.625	1
Hsdl2	0.0561971	-3.62449	0.25	0.625	1
Alg12	0.0563102	2.36457	0.75	0.25	1
Peli1	0.0564841	1.01668	0.875	0.625	1
Egln2	0.0564841	-1.46211	0.625	0.875	1
AW554918	0.0566689	1.78526	0.875	0.625	1
Icam1	0.0566689	1.4549	0.875	0.625	1
Prdx4	0.0566689	-1.04731	0.625	0.875	1
Slc29a1	0.0566689	-1.69599	0.625	0.875	1
Arhgef6	0.0568538	1.39593	0.875	0.625	1
Rars	0.0568538	-1.51602	0.625	0.875	1
Sap30	0.0570388	1.18492	1	0.625	1
Sspn	0.0575942	0.726435	1	1	1
BC003965	0.0577796	1.03242	0.875	0.75	1
Jun	0.0577796	1.00507	1	0.625	1
Ythdc1	0.0577796	0.686842	1	1	1
Brd1	0.057965	1.08944	1	0.75	1
Akap10	0.057965	-1.41504	0.875	0.875	1
Ankrd44	0.058336	1.184	1	0.875	1
Calcrl	0.058336	1.16506	1	0.75	1
Birc3	0.058336	0.945552	1	0.875	1
Prkar1a	0.058336	-0.38411	1	1	1
Ilrun	0.0585217	1.85392	1	0.875	1
Fam102b	0.0585217	1.1193	1	0.875	1
Gbe1	0.0585217	0.878212	1	1	1
Dhrs7	0.0585217	0.828163	1	0.875	1
Eef1d	0.0585217	-0.837322	0.875	1	1
Cyb5b	0.0585217	-0.843186	1	1	1
Lsm4	0.0585217	-1.11446	0.875	1	1
Ankrd13a	0.0587572	3.01792	0.75	0.5	1
Gosr1	0.0589538	1.95247	0.75	0.5	1
Llgl1	0.0589538	-1.81526	0.5	0.75	1
Ppp1r16a	0.0591504	2.06088	0.75	0.5	1
AU041133	0.0609102	2.49476	0.625	0.125	1
Nectin1	0.0609102	-1.6845	0.125	0.625	1
Dcstamp	0.0611619	2.58496	0.625	0.125	1
Hus1	0.0611619	-2.03953	0.125	0.625	1
Pdk3	0.0617148	-1.58496	0.5	0.875	1
Mthfsd	0.0619126	-1.85042	0.625	0.75	1
Ftsj3	0.0621105	-1.41198	0.5	0.875	1
Ppm1d	0.0621473	1.82782	0.75	0.375	1
Bcam	0.0621473	1.76553	0.75	0.375	1
Cep112	0.0621473	0.70044	1	0.375	1
Naaladl2	0.0621473	-1.33628	0.875	1	1
Utp14a	0.0621473	-2.37255	0.375	0.75	1
Amz2	0.0632992	1.24793	0.875	0.625	1
Msto1	0.0636026	-3.04731	0.25	0.625	1
Esco1	0.063696	1.8413	1	0.5	1
Zhx2	0.063696	1.2713	0.875	0.625	1
Bclaf3	0.063696	1.0651	1	0.625	1
Ifi207	0.063696	0.857556	1	0.5	1
Rufy2	0.06384	2.16993	0.625	0.25	1
Slx4ip	0.0638945	1.94062	0.875	0.625	1
Jagn1	0.0638945	0.9801	0.875	0.625	1
Tnfaip8l3	0.0639554	1.26849	0.75	0.25	1
Czib	0.064093	1.31603	1	0.625	1
Brd3	0.064093	-1.93218	0.75	0.75	1
Casp4	0.0641787	-1.73697	0.25	0.75	1
Chchd7	0.0644903	0.850424	1	0.875	1
Scamp5	0.0648879	1.26946	1	0.625	1
Kdelr1	0.0648879	1	1	0.875	1
Plcb3	0.0650867	1.17425	0.875	0.75	1
Arf3	0.0650867	1.09668	0.875	0.75	1
Midn	0.0650867	0.984733	0.875	0.75	1
Gnpda1	0.0650867	-1.02664	0.75	1	1
Xylt2	0.0650867	-1.7287	0.75	0.875	1
Arhgap35	0.0650867	-1.75417	0.75	0.875	1
Fzd1	0.0652856	1.1065	1	0.625	1
Psen2	0.0652856	0.931053	1	0.75	1
Drg1	0.0652856	-0.574694	1	1	1
Ube2a	0.0652856	-1	0.875	1	1
Tmco3	0.0652856	-1.35475	0.75	0.875	1
Mkrn1	0.0654846	1.22807	0.875	0.875	1
Smim7	0.0654846	-1.16	1	1	1
Tbc1d23	0.0656837	1.1316	1	0.75	1
Prdm2	0.0656837	0.840801	1	0.875	1
Phactr2	0.0656837	0.69111	1	0.75	1
U2surp	0.0656837	0.642843	1	1	1
Zfp292	0.0656837	0.526979	1	0.875	1
Serbp1	0.0656837	0.386549	1	1	1
Cuedc2	0.0656837	-0.740417	0.875	1	1
Tmem208	0.0656837	-0.840395	0.875	1	1
Bst2	0.0656837	-0.944257	1	1	1
N4bp2l2	0.0658828	0.973033	1	0.875	1
Pdxdc1	0.0658828	0.964667	1	0.875	1
Traf3	0.0658828	0.892359	1	0.75	1
Ube2v1	0.0658828	0.821605	1	1	1
Vav1	0.0658828	0.770352	1	0.75	1
Grina	0.0658828	0.542077	1	1	1
Prdx5	0.0658828	0.427938	1	1	1
Spop	0.0658828	0.413967	1	1	1
Txn1	0.0658828	-0.325945	1	1	1
Sumo1	0.0658828	-0.34047	1	1	1
Rps18	0.0658828	-0.424047	1	1	1
Laptm4a	0.0658828	-0.425651	1	1	1
Ptgs1	0.0658828	-0.806651	1	1	1
Lnpep	0.0660819	1.09546	1	1	1
Edem1	0.0660819	0.890376	1	1	1
Plekho2	0.0660819	0.874851	1	0.875	1
Gm21188	0.0660819	0.802835	1	0.875	1
Sh3pxd2b	0.0660819	0.792558	1	1	1
Spi1	0.0660819	0.764187	1	1	1
Cd14	0.0660819	0.744171	1	1	1
Pgk1	0.0660819	0.728998	1	1	1
Pfn1	0.0660819	-0.376921	1	1	1
Hsp90b1	0.0660819	-0.627509	1	1	1
Cd164	0.0660819	-0.844696	0.875	1	1
Rbm3	0.0660819	-1.02056	0.875	1	1
Camk2d	0.0660819	-1.26003	1	0.875	1
Arpc3	0.0660819	-1.30355	1	1	1
Rmdn1	0.0661457	-1.5025	0.375	0.875	1
Zfp236	0.0663568	1.75743	0.75	0.5	1
Lrif1	0.066568	1.41504	0.875	0.375	1
Rps6ka4	0.066568	-0.906891	0.375	0.875	1
Ddx60	0.0667792	1.31228	0.875	0.375	1
F5	0.0667792	0.866733	0.875	0.375	1
Naaa	0.0695611	2.47999	0.75	0.375	1
Klhdc10	0.0697423	1.29278	0.875	0.5	1
Nfil3	0.0697423	0.977516	0.875	0.5	1
Usp39	0.0697423	0.881737	0.875	0.5	1
Plekha5	0.0697423	-2.11548	0.625	0.875	1
Nans	0.0697861	-0.678072	0.75	0.875	1
Sp4	0.0699977	1.96963	0.625	0.125	1
AW146154	0.0699977	1.66297	0.625	0.125	1
Grtp1	0.0699977	1.22239	0.625	0.125	1
Gm36172	0.0699977	1.11548	0.625	0.125	1
Mblac1	0.0699977	-2.15381	0.125	0.625	1
E130309D02Rik	0.0700112	-1.63346	0.375	0.75	1
Zdhhc8	0.0700112	-1.66297	0.375	0.75	1
Dcbld2	0.0702364	2.70966	0.75	0.375	1
Capn5	0.0702364	1.72583	0.75	0.375	1
Nab2	0.0702364	1.11189	0.875	0.25	1
Nudt13	0.0702701	1.98185	0.625	0.125	1
Serac1	0.0702701	1.39593	0.625	0.125	1
Mier3	0.0702701	1.30666	0.625	0.125	1
Uros	0.0702701	-1.9386	0.125	0.625	1
Egfr	0.0702701	-3.50589	0.125	0.625	1
Batf2	0.0709994	1.89812	0.75	0.375	1
Mark4	0.0710152	1.67587	0.875	0.625	1
Sf3a3	0.0712275	1.04509	0.875	0.625	1
Top3a	0.0715708	-2.37851	0.25	0.625	1
Zfp513	0.0718263	2.15528	0.625	0.25	1
Dpp8	0.0718646	0.830075	1	0.5	1
Gm9844	0.0718646	-0.952694	1	1	1
Hmgcl	0.072077	1.42884	0.875	0.625	1
Irf2bp2	0.072077	1.2422	0.875	0.625	1
Rbm17	0.072077	-1.62149	0.625	0.875	1
Vps50	0.072077	-1.84069	0.625	0.875	1
Rnase4	0.0721982	-1.98793	0.25	0.75	1
Styx	0.0722895	1.14505	1	0.625	1
Tspyl2	0.0723375	-1.51096	0.25	0.625	1
Spty2d1	0.0724381	1.56884	0.75	0.25	1
Abhd13	0.0724381	1.54432	0.75	0.25	1
Nudt8	0.0724903	-1.30256	0.375	0.875	1
Jmy	0.0725931	-2.1822	0.25	0.625	1
Gask1b	0.0725931	-3.47947	0.25	0.625	1
Zfp646	0.0728489	-2.55459	0.25	0.625	1
Trak1	0.0729272	1.29278	0.875	0.75	1
Slc8b1	0.0729272	1.23229	1	0.75	1
Rmnd1	0.0729272	-2.0199	0.75	0.875	1
Siglece	0.0731398	1.09115	1	0.75	1
Radx	0.0731398	0.959736	1	0.625	1
Tbc1d20	0.0731398	0.726318	1	0.875	1
Mrps15	0.0731398	-1.18536	0.625	1	1
Eftud2	0.0731398	-1.3388	0.625	1	1
Golim4	0.0731398	-1.6735	0.75	0.875	1
Cebpb	0.0733525	1.06711	1	0.75	1
Cyb5r4	0.0733525	0.90741	1	0.75	1
Agpat5	0.0735652	1.75002	1	0.75	1
Mapk14	0.0735652	1.66297	1	0.75	1
Arhgef1	0.0735652	1.13586	1	0.75	1
Ppib	0.0735652	0.709099	1	0.875	1
Tmf1	0.0735652	0.441127	1	1	1
Myl12a	0.0735652	-0.913164	1	1	1
Eif4e2	0.0735652	-1.05975	0.75	1	1
Arid4b	0.0737779	1.37776	1	0.75	1
Tor1aip2	0.0737779	0.856508	0.875	0.875	1
Cerk	0.0737779	0.650093	1	1	1
Map2k4	0.0737779	-1.11548	0.875	1	1
Usp42	0.0738447	1.67243	0.875	0.375	1
Akt1	0.0739906	0.969626	1	0.875	1
Ptms	0.0739906	0.901662	1	1	1
Abcd1	0.0739906	0.77596	1	0.875	1
Jak2	0.0739906	0.740438	1	0.875	1
Atp9b	0.0739906	0.489656	1	0.875	1
Cd63	0.0739906	-0.665365	1	1	1
Dynlt3	0.0739906	-0.668253	0.875	1	1
C1qb	0.0739906	-0.755312	1	1	1
Ndufs5	0.0739906	-0.901316	0.875	0.875	1
Zdhhc6	0.0739906	-1.30218	0.875	0.875	1
Pgpep1	0.0739906	-1.38265	0.875	1	1
Il18	0.0740705	2.36457	0.75	0.5	1
Dhx29	0.0742964	-1.81399	0.5	0.75	1
Trem3	0.0745864	0.459432	0.375	0	1
Tcp11	0.0745864	0.459432	0.375	0	1
Tafa1	0.0745864	0.459432	0.375	0	1
Mfsd4b1	0.0745864	-0.459432	0	0.375	1
Gm6710	0.0745864	-0.459432	0	0.375	1
Gm14418	0.0745864	-0.459432	0	0.375	1
Gm14393	0.0745864	-0.459432	0	0.375	1
Tsacc	0.0745864	-1.08746	0	0.375	1
Ezr	0.0747483	-1.59724	0.5	0.75	1
Htra3	0.0749743	2.1307	0.75	0.5	1
Mob3c	0.0749743	1.67557	0.75	0.5	1
Pik3r4	0.0749743	1.35466	0.875	0.375	1
Eef1e1	0.0752003	-1.50479	0.5	0.75	1
Echdc1	0.0758785	1.41504	0.75	0.625	1
Gm45805	0.0759824	1.9542	0.375	0	1
Ogg1	0.0759824	1.52356	0.375	0	1
1700007L15Rik	0.0759824	1.52356	0.375	0	1
Zmym1	0.0759824	1.32193	0.375	0	1
Cables1	0.0759824	1.32193	0.375	0	1
Gm11696	0.0759824	1.24793	0.375	0	1
Spic	0.0759824	1.16993	0.375	0	1
Rpgrip1	0.0759824	1.16993	0.375	0	1
Gm17484	0.0759824	1.08746	0.375	0	1
Galnt13	0.0759824	1	0.375	0	1
Fcrlb	0.0759824	1	0.375	0	1
Neil2	0.0759824	0.906891	0.375	0	1
Myo16	0.0759824	0.906891	0.375	0	1
Gm26569	0.0759824	0.906891	0.375	0	1
Gm1604a	0.0759824	0.906891	0.375	0	1
Fstl4	0.0759824	0.807355	0.375	0	1
Gm15133	0.0759824	0.70044	0.375	0	1
1700102P08Rik	0.0759824	0.584963	0.375	0	1
Zfp382	0.0759824	-0.584963	0	0.375	1
Gm48795	0.0759824	-0.584963	0	0.375	1
Arfip1	0.0759824	-0.584963	0	0.375	1
Zfp804b	0.0759824	-0.70044	0	0.375	1
Itgb3bp	0.0759824	-0.70044	0	0.375	1
Gm4737	0.0759824	-0.807355	0	0.375	1
Lmln	0.0759824	-0.906891	0	0.375	1
1700016P03Rik	0.0759824	-0.906891	0	0.375	1
Hydin	0.0759824	-1	0	0.375	1
Gm41361	0.0759824	-1.24793	0	0.375	1
Pyroxd2	0.0759824	-1.32193	0	0.375	1
Sgcd	0.0759824	-1.39232	0	0.375	1
Trp53rkb	0.0759824	-1.45943	0	0.375	1
Nexn	0.0759824	-1.64386	0	0.375	1
Maml1	0.0759824	-1.64386	0	0.375	1
Atp23	0.0759824	-1.75489	0	0.375	1
Vwa3b	0.0759824	-1.85798	0	0.375	1
Phldb3	0.0759824	-2.16993	0	0.375	1
Nkain3	0.0759824	-2.35755	0	0.375	1
Pear1	0.0759824	-2.72792	0	0.375	1
Bach2	0.0759824	-3	0	0.375	1
Hs3st1	0.0759824	-3.16993	0	0.375	1
Fam161a	0.0764479	2.90689	0.375	0	1
Hist1h1d	0.0764479	2.64386	0.375	0	1
Abca5	0.0764479	2.64386	0.375	0	1
Aco2	0.0764479	2.52356	0.375	0	1
Napepld	0.0764479	2.35755	0.375	0	1
Zmat1	0.0764479	2.2854	0.375	0	1
Zfp747	0.0764479	2.2854	0.375	0	1
AU022793	0.0764479	2.2854	0.375	0	1
Bicdl1	0.0764479	2.24793	0.375	0	1
Gdnf	0.0764479	2.16993	0.375	0	1
Fbxo44	0.0764479	2.16993	0.375	0	1
Zfp72	0.0764479	2.12928	0.375	0	1
Ighmbp2	0.0764479	1.85798	0.375	0	1
Bbs2	0.0764479	1.85798	0.375	0	1
Bmf	0.0764479	1.80735	0.375	0	1
Tmub1	0.0764479	1.75489	0.375	0	1
Zfp960	0.0764479	1.70044	0.375	0	1
Rpia	0.0764479	1.70044	0.375	0	1
Crtam	0.0764479	1.70044	0.375	0	1
9130019O22Rik	0.0764479	1.70044	0.375	0	1
Bag4	0.0764479	1.64386	0.375	0	1
Tnfrsf8	0.0764479	1.58496	0.375	0	1
Mastl	0.0764479	1.58496	0.375	0	1
Hist1h2ae	0.0764479	1.58496	0.375	0	1
Gm9949	0.0764479	1.58496	0.375	0	1
Smpd5	0.0764479	1.45943	0.375	0	1
Ppm1e	0.0764479	1.45943	0.375	0	1
St3gal6	0.0764479	1.39232	0.375	0	1
Brsk2	0.0764479	1.39232	0.375	0	1
Usp27x	0.0764479	1.32193	0.375	0	1
Gm13201	0.0764479	1.32193	0.375	0	1
4833408A19Rik	0.0764479	1.32193	0.375	0	1
Mex3d	0.0764479	1.24793	0.375	0	1
Gm20633	0.0764479	1.16993	0.375	0	1
Ptrh1	0.0764479	1.08746	0.375	0	1
Camk2n1	0.0764479	1.08746	0.375	0	1
Ect2	0.0764479	0.807355	0.375	0	1
Hmgb3	0.0764479	-1	0	0.375	1
Slc35e2	0.0764479	-1.16993	0	0.375	1
Fam216a	0.0764479	-1.16993	0	0.375	1
Gm35585	0.0764479	-1.24793	0	0.375	1
Pabpc1l	0.0764479	-1.32193	0	0.375	1
Atp9a	0.0764479	-1.32193	0	0.375	1
Rrm2	0.0764479	-1.45943	0	0.375	1
C130013H08Rik	0.0764479	-1.45943	0	0.375	1
Yju2	0.0764479	-1.52356	0	0.375	1
Med12l	0.0764479	-1.52356	0	0.375	1
Abcb10	0.0764479	-1.52356	0	0.375	1
Rbks	0.0764479	-1.58496	0	0.375	1
Pars2	0.0764479	-1.75489	0	0.375	1
Zfp959	0.0764479	-1.80735	0	0.375	1
Fgf9	0.0764479	-1.80735	0	0.375	1
Tpx2	0.0764479	-1.90689	0	0.375	1
Nxpe3	0.0764479	-1.90689	0	0.375	1
E230032D23Rik	0.0764479	-1.90689	0	0.375	1
Acy1	0.0764479	-1.90689	0	0.375	1
5730507C01Rik	0.0764479	-1.90689	0	0.375	1
Tmem14a	0.0764479	-1.9542	0	0.375	1
Mad2l1	0.0764479	-2	0	0.375	1
3222401L13Rik	0.0764479	-2	0	0.375	1
Tent5c	0.0764479	-2.04439	0	0.375	1
Hdac6	0.0764479	-2.04439	0	0.375	1
Cables2	0.0764479	-2.04439	0	0.375	1
Glis2	0.0764479	-2.08746	0	0.375	1
Ggact	0.0764479	-2.08746	0	0.375	1
Ube2c	0.0764479	-2.16993	0	0.375	1
Dexi	0.0764479	-2.24793	0	0.375	1
Brf2	0.0764479	-2.24793	0	0.375	1
2310014F06Rik	0.0764479	-2.2854	0	0.375	1
Sec16b	0.0764479	-2.35755	0	0.375	1
Rab13	0.0764479	-2.35755	0	0.375	1
Zfp931	0.0764479	-2.39232	0	0.375	1
Tubb2b	0.0764479	-2.39232	0	0.375	1
Plekhf1	0.0764479	-2.39232	0	0.375	1
Timeless	0.0764479	-2.42626	0	0.375	1
Naprt	0.0764479	-2.45943	0	0.375	1
Gabbr1	0.0764479	-2.45943	0	0.375	1
Arrdc2	0.0764479	-2.58496	0	0.375	1
Dpy19l3	0.0764479	-2.64386	0	0.375	1
Zfp955a	0.0764479	-2.67243	0	0.375	1
Trmt10b	0.0764479	-2.67243	0	0.375	1
Hrh2	0.0764479	-2.70044	0	0.375	1
Exog	0.0764479	-2.75489	0	0.375	1
L3hypdh	0.0764479	-2.80735	0	0.375	1
Xkr8	0.0764479	-2.85798	0	0.375	1
Lca5l	0.0764479	-2.90689	0	0.375	1
Selp	0.0764479	-2.9542	0	0.375	1
Nhlrc1	0.0764479	-3	0	0.375	1
Col11a1	0.0764479	-3.10852	0	0.375	1
Srpx	0.0764479	-3.52356	0	0.375	1
Dkk3	0.0764479	-3.52356	0	0.375	1
Ccdc9b	0.0764479	-3.52356	0	0.375	1
Acvrl1	0.0764479	-3.56986	0	0.375	1
F11r	0.0764479	-4.17991	0	0.375	1
Aldh1a2	0.0764479	-4.88264	0	0.375	1
Mios	0.0767631	-2.33985	0.375	0.75	1
Parp14	0.0776882	1.76799	0.875	0.5	1
Fut8	0.0781408	1.63649	0.875	0.5	1
Scn1b	0.0781408	1.11704	0.875	0.5	1
Dgat1	0.0781408	-1.37084	0.5	0.875	1
Cdc42ep3	0.0785935	-1.96523	0.5	0.875	1
Smc4	0.0785935	-2.1006	0.625	0.75	1
Stat4	0.0789291	1.7137	0.75	0.375	1
Cir1	0.0789291	1.09622	0.875	0.25	1
Clpp	0.0794991	1.05795	0.875	0.625	1
Tmem115	0.0797255	-1.09433	0.75	0.75	1
Rnd1	0.0798387	-3.30986	0.25	0.625	1
Capn7	0.0799519	1.5025	0.75	0.75	1
Nbn	0.0801784	-1.02137	0.625	0.875	1
Uchl5	0.0804049	-1.17991	0.625	0.875	1
Emp1	0.0805373	-1.32193	0.25	0.75	1
Kdm7a	0.0806313	1.84168	0.875	0.625	1
Zc3h12a	0.0806313	1.56359	0.875	0.625	1
Slc9a9	0.0806313	1.21573	0.875	0.625	1
Gm20559	0.0806313	1.04669	1	0.5	1
Alkbh3	0.0806313	-1.70571	0.625	0.875	1
Rpap3	0.0810506	1.86394	0.75	0.25	1
Pin4	0.0813108	-0.792195	0.75	1	1
Pacs2	0.0817638	0.860904	1	0.75	1
Atn1	0.0817638	0.63743	1	0.625	1
Rsph3b	0.0817638	-0.984893	0.875	1	1
Gmps	0.0817638	-1.05324	0.75	0.875	1
Zscan21	0.0818206	1.37851	0.75	0.25	1
Acsf3	0.0818206	1.17834	0.75	0.25	1
Acadm	0.0819903	1.11911	1	0.875	1
Ppp1cb	0.0819903	1.10692	1	0.875	1
Slc31a1	0.0820311	2.80735	0.625	0.25	1
Tspan13	0.0820773	1.56704	0.75	0.25	1
Nrbf2	0.0820773	1.52509	0.75	0.25	1
Irf2bpl	0.0822168	1.41504	0.875	0.75	1
Sowahc	0.0822168	1.37851	0.875	0.75	1
Chid1	0.0823052	-2.06228	0.25	0.625	1
Znhit3	0.0823052	-2.08092	0.25	0.625	1
Dipk1a	0.0824434	0.951906	1	0.75	1
Cycs	0.0824434	-0.606496	1	1	1
Nudcd2	0.0824434	-1.23229	0.75	1	1
Pfkfb3	0.0826699	1.23529	0.875	0.875	1
Tor1a	0.0826699	1.13313	1	0.75	1
Dok3	0.0826699	0.851999	1	0.75	1
Cox7c	0.0826699	-0.555061	1	1	1
Pign	0.0826699	-0.881095	0.875	1	1
Pld1	0.0828964	1.00233	1	0.75	1
Irak3	0.0828964	0.917892	1	0.875	1
Rab2a	0.0828964	0.815415	1	1	1
Ms4a4a	0.0828964	0.767912	1	1	1
Supt5	0.0828964	-0.670583	1	1	1
Tlr7	0.0831229	1.36444	1	0.875	1
Cpne2	0.0831229	0.970047	1	0.875	1
Ptpn7	0.0831229	0.766409	1	1	1
Ahnak	0.0831229	0.704125	1	1	1
Pgam1	0.0831229	0.670874	1	1	1
2610507B11Rik	0.0831229	0.557995	1	1	1
Slc16a3	0.0831229	0.511967	1	1	1
Aldoa	0.0831229	0.448012	1	1	1
Bnip3l	0.0831229	0.447057	1	1	1
Eno1	0.0831229	0.424506	1	1	1
Sdcbp	0.0831229	-0.593772	1	1	1
Tspan3	0.0831229	-0.714706	1	1	1
Atraid	0.0831229	-0.850622	0.875	1	1
Tsta3	0.0832645	1.45943	0.75	0.5	1
Acot2	0.0837463	0.930737	0.875	0.375	1
Spns1	0.0839872	-1.72583	0.5	0.75	1
Spsb4	0.0842281	1.84276	0.875	0.375	1
Hyou1	0.0842281	1.39102	0.875	0.375	1
Zbtb42	0.0844066	2.76553	0.5	0.125	1
BC048403	0.0844066	-1.78427	0.125	0.5	1
Taco1	0.0844066	-2	0.125	0.5	1
Sardh	0.0844066	-2.32193	0.125	0.5	1
Yars2	0.084469	-1.53051	0.375	0.875	1
Trim39	0.084745	2.76081	0.5	0.125	1
Mcat	0.084745	2.58496	0.5	0.125	1
D2hgdh	0.084745	2.56635	0.5	0.125	1
Arhgap28	0.084745	2.558	0.5	0.125	1
Zfp524	0.084745	2.25634	0.5	0.125	1
Pram1	0.084745	-1.91754	0.125	0.5	1
Gatm	0.084745	-2.25634	0.125	0.5	1
Paip2b	0.084745	-2.28951	0.125	0.5	1
Mks1	0.084745	-2.37346	0.125	0.5	1
Gm50321	0.084745	-2.82782	0.125	0.5	1
Poglut3	0.084745	-2.88753	0.125	0.5	1
Fhl1	0.084745	-4.37697	0.125	0.5	1
Hhla1	0.0866903	-0.547488	0.25	0.75	1
Sap18b	0.0866903	-0.710493	0.25	0.75	1
Rpl23a	0.0869541	-0.584963	0.5	0.875	1
Tmem221	0.0876	1.89308	0.75	0.625	1
Trmt2a	0.0878408	1.43376	0.875	0.5	1
Ccdc9	0.0879803	1.65208	0.75	0.375	1
Mtif2	0.0879803	1.36773	0.75	0.375	1
Zscan26	0.0882368	0.920566	0.875	0.25	1
Zbtb9	0.0887498	1.55459	0.75	0.375	1
Yrdc	0.0887498	1.48187	0.75	0.375	1
Natd1	0.0887498	-2.25987	0.375	0.75	1
AC154200.1	0.0890443	-0.710493	0.875	0.875	1
Acbd4	0.0892627	1.82236	0.75	0.375	1
Srfbp1	0.0892627	-1.68806	0.375	0.75	1
Dmac2l	0.0895551	-0.893085	0.125	0.625	1
Rasgef1b	0.0898693	0.639824	0.625	0.125	1
Pik3r6	0.0900068	1.15116	1	0.5	1
Tvp23b	0.0900068	-1.18845	0.625	0.875	1
Ulbp1	0.0900068	-2.20387	0.75	1	1
Pip4p1	0.0902474	1.4344	0.75	0.75	1
Pik3r5	0.0902474	0.997088	1	0.5	1
Ccdc34	0.0904107	-1.07039	0.25	0.625	1
Slc16a2	0.0904107	-2.1375	0.25	0.625	1
Fam168b	0.0904879	1.58496	0.875	0.625	1
Phrf1	0.0904879	1.1003	0.875	0.625	1
Dnajb1	0.0904879	1.04924	0.875	0.625	1
Cemip2	0.0904879	-1.07375	0.625	0.875	1
Plxnd1	0.0907285	0.976541	0.875	0.75	1
Dkc1	0.0908119	0.954196	0.625	0.125	1
Epm2a	0.0908119	0.752072	0.625	0.125	1
Rfxap	0.0908119	-1.52356	0.125	0.625	1
Slc41a1	0.0908119	-1.54057	0.125	0.625	1
Cdkn2c	0.0908119	-1.75899	0.125	0.625	1
4930469K13Rik	0.091126	1.32193	0.625	0.125	1
Zfp830	0.091126	1.3112	0.625	0.125	1
Klhl36	0.091126	-1	0.125	0.625	1
Col1a1	0.091126	-2.63361	0.125	0.625	1
Mrpl1	0.0912094	-1.16273	0.75	0.875	1
Cd2bp2	0.0912094	-1.24917	0.75	0.875	1
Tmem185b	0.0914499	1.30039	1	0.625	1
Mrps12	0.0914499	-1.55394	0.875	0.75	1
Mcrs1	0.0916903	1.55722	1	0.625	1
Spopl	0.0916903	1.37163	1	0.625	1
Huwe1	0.0916903	1.34395	1	0.875	1
Sphk2	0.0916903	1.33673	1	0.625	1
Mnat1	0.0916903	1.11289	1	0.625	1
Ccdc117	0.0918922	0.877516	0.75	0.25	1
9030624G23Rik	0.0918922	-1.03747	0.25	0.75	1
Asb7	0.0921657	2.52356	0.625	0.375	1
4632427E13Rik	0.0921657	2.49476	0.625	0.375	1
Zfp758	0.0921657	1.32193	0.75	0.25	1
Arhgef5	0.0921657	-3.09803	0.375	0.625	1
Rgs11	0.0921673	1.08746	0.625	0.25	1
Iqgap2	0.092171	0.694166	1	0.75	1
Timm17a	0.092171	-1.2303	0.875	1	1
Htatip2	0.0924114	1.05161	0.875	0.875	1
Ugcg	0.0924114	0.852155	1	0.875	1
Atp6v1g1	0.0924114	-0.286164	1	1	1
Tbca	0.0924114	-0.49057	1	1	1
Rpl34	0.0924114	-0.519847	1	1	1
Ube2n	0.0924114	-0.65153	1	1	1
Pea15a	0.0924114	-0.897584	1	1	1
Wdr70	0.0924114	-0.950756	1	1	1
Prkcb	0.0926517	1.19684	1	0.875	1
Mmp8	0.0926517	0.960915	1	1	1
Rnf44	0.0926517	0.792007	1	0.875	1
Slc23a2	0.0926517	0.731352	1	1	1
Os9	0.0926517	0.709682	1	1	1
Cab39	0.0926517	0.671377	1	0.875	1
H2-K1	0.0926517	0.639187	1	1	1
Cic	0.0926517	0.532607	1	1	1
Cox6b1	0.0926517	-0.54154	1	1	1
Phc3	0.0926517	-0.613307	1	1	1
Ssr1	0.0926517	-0.634144	1	1	1
Polr1d	0.0926517	-0.675998	0.875	1	1
Eef1g	0.0926517	-0.733698	1	1	1
Fbxw2	0.0926517	-0.817136	1	1	1
Srsf3	0.0926517	-0.920773	1	1	1
Rfesd	0.0927525	2.02385	0.625	0.25	1
Acyp1	0.0927525	-1.4021	0.25	0.625	1
Zer1	0.0927525	-1.44746	0.25	0.625	1
Fam217b	0.0930451	-1.54597	0.25	0.625	1
Plbd1	0.0933375	1.61298	0.625	0.25	1
Phlda3	0.0933375	-2.07595	0.25	0.625	1
Mtf1	0.0933619	1.22827	0.75	0.5	1
Gmeb1	0.0936178	1.35908	0.75	0.5	1
Dyrk2	0.0938737	1.60334	0.75	0.5	1
Nhlrc3	0.0941295	1.28011	0.875	0.375	1
Il1b	0.0943854	3.49064	0.75	0.5	1
Fbxo8	0.0943854	1.59826	0.75	0.5	1
Npat	0.0943854	1.25054	0.75	0.5	1
Nedd4l	0.0943854	-2.58496	0.5	0.75	1
Dync2h1	0.0946411	2.34792	0.75	0.5	1
Skint6	0.0953836	-0.540568	0.375	0.75	1
Gtf3c5	0.0961983	0.830075	0.5	0.125	1
Csmd1	0.0965614	3.54432	0.5	0.125	1
Trim65	0.0965614	2.078	0.5	0.125	1
Fpgs	0.0965614	2.07039	0.5	0.125	1
Serpinb1b	0.0965614	1.54432	0.5	0.125	1
Rubcnl	0.0965614	-1.70044	0.125	0.5	1
Pick1	0.0965614	-1.73697	0.125	0.5	1
Trem1	0.0965614	-2.18763	0.125	0.5	1
3110056K07Rik	0.0974517	1.23447	0.875	0.5	1
Clstn1	0.0974517	-1.39232	0.5	0.875	1
2024-03-03	0.0977069	2.38466	0.875	0.5	1
Rcor3	0.0977069	0.95858	0.875	0.5	1
Upf1	0.0977069	0.292782	0.875	0.5	1
Ankrd37	0.0979621	0.631355	0.875	0.5	1
Cfap20	0.0982172	-0.769116	0.5	0.875	1
Ckb	0.0982172	-2.04394	0.625	0.75	1
Zfp410	0.0984723	1.41504	0.875	0.5	1
Mak16	0.0987157	-1.22239	0.375	0.75	1
Mrps16	0.099492	1.30117	0.875	0.625	1
Nuak2	0.0995322	2.16993	0.75	0.375	1
Hcst	0.0995322	1.52725	0.75	0.375	1
Fchsd2	0.0998043	1.82782	0.75	0.375	1
Cacnb2	0.100076	-1.30485	0.75	1	1
Enpp4	0.100256	1.32636	0.875	0.625	1
Pde6d	0.100256	0.934112	0.875	0.625	1
Rbm27	0.100511	2.64599	0.75	0.75	1
Psme3	0.100511	0.850857	1	0.5	1
Chordc1	0.100766	1.73697	0.875	0.625	1
Adgrg6	0.100766	1.20945	1	0.75	1
Zmynd11	0.100766	1.16993	0.875	0.625	1
Dtx4	0.100766	0.990955	1	0.5	1
Egr2	0.100766	0.96801	1	0.5	1
Mrpl40	0.100766	0.874469	0.875	0.625	1
Zswim8	0.100766	-1.24393	0.625	0.875	1
Elmsan1	0.10102	1.56215	0.75	0.75	1
Snw1	0.101274	-1.0268	0.75	0.875	1
Srsf1	0.101529	1.22948	0.875	0.75	1
Swi5	0.101529	-0.55687	0.875	1	1
Jund	0.101783	1.60039	0.875	0.875	1
Slc25a20	0.101783	0.761389	0.875	0.75	1
Hlx	0.101783	0.610053	1	1	1
Wipf1	0.102038	1.19265	1	0.625	1
Hspa4l	0.102038	1.16738	1	0.625	1
Zfp592	0.102038	0.856409	1	0.625	1
Nudt4	0.102038	0.769702	1	0.625	1
Kctd12	0.102038	0.605282	1	0.625	1
Fbxo33	0.102038	-1.54889	0.625	1	1
Clmp	0.102292	1.29905	1	0.625	1
Klhl7	0.102292	1.27302	0.875	0.75	1
Siglec1	0.102292	1.15959	0.875	0.75	1
Mgrn1	0.102292	0.993821	1	0.75	1
Plpp3	0.102292	0.79886	1	0.875	1
Plscr1	0.102292	-0.798041	0.625	1	1
BC005624	0.102292	-0.906341	1	1	1
Lrch3	0.102546	0.711875	1	0.75	1
Ppp2r3d	0.102546	-0.845966	0.75	1	1
Nfx1	0.102546	-1.27928	1	0.875	1
Recql	0.102612	-1.58496	0.125	0.625	1
AC168977.1	0.102666	0.463401	0.75	0.25	1
Elmo2	0.1028	0.82567	0.875	0.875	1
Gpr107	0.1028	-1.00465	0.75	1	1
Cd200r4	0.103054	0.826851	1	0.75	1
Cds2	0.103054	0.776011	1	0.875	1
Cmklr1	0.103054	0.68966	1	0.75	1
Rabac1	0.103054	0.533761	1	1	1
Tspan17	0.103054	0.529421	1	0.875	1
Tmem164	0.103054	0.430509	0.875	0.875	1
Derl2	0.103054	-0.544469	1	1	1
Rpl11	0.103054	-0.549783	1	1	1
Crem	0.103054	-0.657112	0.875	1	1
Nr1h2	0.103054	-0.815724	0.875	1	1
Wipi1	0.103054	-1.1594	0.875	1	1
Psmg2	0.103246	1.48543	0.625	0.375	1
Jmjd8	0.103246	1.43296	0.625	0.375	1
Trmt1l	0.103308	1.16993	1	0.875	1
Vps13c	0.103308	1.11081	1	0.75	1
Psmd5	0.103308	1.05031	1	0.875	1
Ero1l	0.103308	1.02613	1	1	1
Apbb1ip	0.103308	1.01685	1	0.875	1
Mia2	0.103308	0.853159	1	0.875	1
Ifngr2	0.103308	0.750591	1	1	1
Gsr	0.103308	0.593036	1	1	1
Sun2	0.103308	0.57289	1	0.875	1
Pabpc1	0.103308	0.538246	1	1	1
Mob1a	0.103308	0.456006	1	1	1
Fau	0.103308	0.366045	1	1	1
Micos13	0.103308	-0.455945	1	1	1
Ascc2	0.103308	-0.596278	1	0.875	1
Mt1	0.103308	-0.624491	1	1	1
Sec61b	0.103308	-0.69159	1	1	1
Paf1	0.103308	-0.701238	1	0.875	1
Prkx	0.103308	-0.78606	0.75	1	1
Maf	0.103308	-0.883807	0.875	1	1
Mdh1	0.103308	-0.929611	1	1	1
Nek6	0.103308	-1.08662	0.75	1	1
Ykt6	0.103308	-1.35716	1	1	1
Slc25a28	0.103536	1	0.75	0.25	1
Elf1	0.103562	0.961865	1	0.875	1
Lrmda	0.103562	0.872533	1	1	1
Hp	0.103562	0.813667	1	1	1
Cd47	0.103562	0.792859	1	1	1
Zc3hav1	0.103562	0.776858	1	1	1
Dennd4a	0.103562	0.748128	1	0.875	1
Itga6	0.103562	0.737996	1	0.875	1
Notch2	0.103562	0.633834	1	1	1
F13a1	0.103562	0.622254	1	0.875	1
Abcc5	0.103562	0.593536	1	1	1
Pcbp1	0.103562	0.478156	1	1	1
App	0.103562	0.447835	1	1	1
Selenow	0.103562	-0.355095	1	1	1
Erp29	0.103562	-0.558151	1	1	1
Slc25a39	0.103562	-0.627725	1	1	1
Denr	0.103562	-0.697591	0.875	1	1
Ciao2a	0.103562	-0.790077	1	1	1
Gnai3	0.103562	-0.857335	0.875	1	1
Pdlim7	0.103562	-1.57814	1	1	1
1700047M11Rik	0.103826	0.98457	0.75	0.25	1
Spout1	0.103826	-1.2578	0.25	0.75	1
Enox1	0.103877	-1.2854	0.375	0.875	1
Ropn1l	0.104571	-1.36257	0.25	0.625	1
C2cd5	0.104882	2.16993	0.625	0.25	1
Tmem18	0.104882	1.91839	0.625	0.25	1
Smug1	0.104882	-1.95936	0.25	0.625	1
Cystm1	0.105502	1.74723	0.875	0.375	1
Arpc5l	0.105502	1.71786	0.75	0.5	1
Lmf1	0.105502	1.2671	0.875	0.375	1
H2afx	0.105502	-1.35199	0.375	0.875	1
Eif1ad	0.108203	-0.934905	0.5	0.875	1
Kcnip1	0.108915	2.9386	0.5	0.125	1
Nkiras1	0.108915	1.95936	0.5	0.125	1
Ift88	0.108915	-1.078	0.125	0.5	1
Il1rl2	0.109281	-1.41093	0.625	0.75	1
Nop56	0.109281	-1.42742	0.625	0.75	1
Tmem192	0.10955	1.3744	0.75	0.625	1
Fxyd2	0.10955	1.07276	0.875	0.5	1
Ints3	0.10955	0.496832	0.875	0.5	1
Dusp4	0.10955	-1.62081	0.5	0.875	1
Mtrf1	0.110078	1.58496	0.5	0.125	1
Ankrd66	0.110465	1.85415	0.5	0.125	1
Kank3	0.110465	-1.43296	0.125	0.5	1
Npm3	0.110465	-1.58496	0.125	0.5	1
Nrep	0.110465	-1.62803	0.125	0.5	1
Mzf1	0.110465	-1.72247	0.125	0.5	1
Osgepl1	0.110465	-1.73697	0.125	0.5	1
Id1	0.110465	-2.05445	0.125	0.5	1
Zfp316	0.110465	-2.09954	0.125	0.5	1
Ubox5	0.110465	-2.10692	0.125	0.5	1
Cavin3	0.110465	-2.14684	0.125	0.5	1
Crls1	0.110465	-2.32193	0.125	0.5	1
Cd59a	0.110465	-2.59904	0.125	0.5	1
Dock9	0.110465	-2.88753	0.125	0.5	1
Myh10	0.110465	-3.41785	0.125	0.5	1
Loxl1	0.110465	-4.07195	0.125	0.5	1
Bgn	0.110465	-4.68114	0.125	0.5	1
Rab24	0.110626	0.868755	0.875	0.875	1
Cd80	0.111164	1.3278	0.875	0.625	1
Trim3	0.111164	1.28728	0.875	0.625	1
Usp40	0.111335	-1.65208	0.375	0.75	1
3110082I17Rik	0.111335	-1.89812	0.375	0.75	1
Gm10320	0.111612	-0.678072	0.25	0.625	1
Gm10053	0.111612	-0.847997	0.25	0.625	1
Zfp511	0.111622	0.910733	0.75	0.375	1
Fam92a	0.111622	-1.848	0.375	0.75	1
Gucd1	0.11191	1.50043	0.75	0.375	1
Taf1b	0.11191	1.06609	0.75	0.375	1
Lcmt1	0.11197	1.58496	0.75	0.75	1
Rsbn1l	0.11197	-0.882643	0.5	1	1
Galk2	0.11197	-1.66935	0.625	0.875	1
Il21r	0.112238	1.22033	0.875	0.625	1
Naip5	0.112238	1.1375	0.875	0.625	1
Nt5e	0.112238	0.978877	0.875	0.625	1
Zfyve27	0.112506	0.838537	0.875	0.625	1
Atp5g1	0.112506	-0.648835	1	0.875	1
Sf3b6	0.112506	-1.18982	0.75	1	1
Tubb2a	0.112775	-0.937716	0.75	0.875	1
Fbxl13	0.113133	-0.347923	0.125	0.625	1
Impad1	0.113311	0.605721	1	0.875	1
Snapc1	0.113311	-1	0.625	1	1
Tet3	0.113579	1.02466	0.875	0.75	1
Sdc3	0.113579	0.886574	1	0.875	1
Vamp7	0.113846	1.39232	1	0.625	1
Kif1b	0.113846	1.38971	0.875	0.75	1
Kdm4b	0.113846	1.11818	1	0.625	1
Atp5g2	0.113846	-0.46315	1	1	1
Atic	0.114114	0.682518	1	0.875	1
Rsl24d1	0.114382	0.934412	1	0.75	1
Ube2q2	0.114382	0.830075	1	0.75	1
Trappc6b	0.114382	-0.573735	0.75	1	1
Mrpl54	0.114382	-0.610958	0.875	1	1
Rab4b	0.114382	-0.910502	1	1	1
Tug1	0.114382	-1.06524	0.75	1	1
Gm20619	0.114649	1.21681	1	0.75	1
Amn1	0.114649	0.84549	1	0.75	1
Ets2	0.114649	0.710158	1	0.75	1
Cacybp	0.114649	-0.53409	0.875	1	1
Sart3	0.114649	-0.620586	0.875	1	1
Vrk2	0.114649	-1.2202	0.75	1	1
Dera	0.114649	-1.29399	0.875	0.875	1
Poglut2	0.114768	-1.45066	0.375	0.625	1
Hnrnpul1	0.114916	1.13264	1	0.875	1
Dmxl2	0.114916	0.867143	1	0.875	1
Acox1	0.114916	0.749304	1	1	1
Atf7	0.114916	0.628958	1	0.875	1
Riok3	0.114916	-0.426887	1	1	1
Tnrc6a	0.114916	-0.682995	1	1	1
Park7	0.114916	-1.15389	0.875	1	1
Helz	0.114916	-1.2338	0.875	0.875	1
Pdzd2	0.115635	0.678072	0.875	0.5	1
Lemd2	0.115688	1.64909	0.625	0.375	1
Gm49164	0.115688	0.469485	0.875	0.5	1
Ccdc7a	0.115982	-0.29956	0.625	0.125	1
Reep3	0.115982	-1	0.625	0.125	1
Pex6	0.115995	2.11548	0.625	0.375	1
Tmco4	0.115995	0.913585	0.75	0.25	1
Ticam2	0.115995	0.634716	0.75	0.25	1
Brat1	0.116301	2.26589	0.625	0.375	1
Anapc7	0.116301	-1.89812	0.375	0.625	1
Zfp52	0.116692	0.440573	0.625	0.125	1
Gpx7	0.116692	-0.330149	0.625	0.125	1
B3gntl1	0.116897	2.16993	0.625	0.25	1
Haus6	0.116897	1.46713	0.625	0.25	1
Dpy19l1	0.117347	2.14684	0.75	0.5	1
Cand1	0.117347	1.3505	0.75	0.5	1
Ppp2r2d	0.117347	0.935294	0.875	0.375	1
Ak4	0.117632	1.12711	0.875	0.375	1
Pygo2	0.117917	1.36995	0.75	0.5	1
Ak1	0.117917	-1.83954	0.5	0.75	1
Pip5k1b	0.118212	2.16993	0.625	0.25	1
Ccdc22	0.118212	-1.41504	0.25	0.625	1
Saal1	0.118212	-1.71882	0.25	0.625	1
Slc25a38	0.118212	-1.76184	0.25	0.625	1
Pmm1	0.118212	-1.76818	0.25	0.625	1
Csf1	0.118212	-1.92765	0.25	0.625	1
Srm	0.118212	-2.08746	0.25	0.625	1
Pex3	0.118212	-2.41504	0.25	0.625	1
Ahdc1	0.119056	-2.24462	0.5	0.875	1
Ebi3	0.119908	-1.30666	0.625	0.75	1
Trp53rka	0.120759	2.05209	0.875	0.5	1
Dnajc4	0.120759	1.25154	0.75	0.625	1
Ppp1r12c	0.121043	1.15754	0.875	0.5	1
Myo6	0.121326	0.935294	0.875	0.5	1
Alyref	0.121335	1.41504	0.5	0.125	1
Efcab5	0.121335	1	0.5	0.125	1
BC028528	0.121335	-0.530515	0.125	0.5	1
Adarb2	0.121335	-0.530515	0.125	0.5	1
Sema5b	0.121335	-0.63743	0.125	0.5	1
Rnf167	0.12161	1.22588	0.875	0.5	1
Ahi1	0.121893	1.39689	0.75	0.625	1
Twistnb	0.121893	1.06609	1	0.375	1
Galnt11	0.123871	0.910363	1	0.5	1
Ndufb2	0.123871	-0.498806	0.875	1	1
Lncppara	0.124216	1.365	0.75	0.375	1
Zfpl1	0.124216	-1.65208	0.375	0.75	1
Prpf19	0.124435	0.621488	1	0.625	1
Fundc2	0.124435	-0.895303	0.625	0.875	1
Tspan9	0.124518	1.22239	0.75	0.375	1
Arid5a	0.124518	-1.45568	0.375	0.75	1
2410002F23Rik	0.124636	-2.36565	0.125	0.5	1
Usp6nl	0.124717	1.1901	1	0.5	1
Kif21b	0.124717	0.446064	1	0.5	1
Dip2c	0.124717	-1.92801	0.75	0.75	1
Mau2	0.124998	0.96801	0.875	0.75	1
Procr	0.124998	0.786405	1	0.5	1
Elp4	0.124998	-1.02647	0.625	1	1
Msantd3	0.125047	2	0.5	0.125	1
Orc2	0.125047	-1.43296	0.125	0.5	1
Ficd	0.125047	-1.58496	0.125	0.5	1
Erc2	0.125047	-2.67807	0.125	0.5	1
Gpatch11	0.12528	-1.15472	0.875	0.75	1
Dlg2	0.125506	0.628031	0.75	0.375	1
Commd4	0.125561	-1.54565	0.75	0.875	1
Bdp1	0.125843	1.36257	1	0.625	1
Trappc10	0.125843	1.10128	0.875	0.75	1
Mfsd6	0.125843	0.914883	1	0.625	1
Cdkn1b	0.126124	1.12199	1	0.875	1
Sgpp1	0.126405	1.56327	0.875	0.75	1
Ppp2ca	0.126405	0.947533	0.875	0.75	1
Stard9	0.126405	0.576575	1	0.625	1
Mrpl37	0.126405	-0.926683	0.875	0.875	1
Gtf2b	0.126405	-1	0.75	0.875	1
Man2a1	0.126686	1.13338	1	0.625	1
Alpk1	0.126686	0.821235	1	0.625	1
Pi4k2b	0.126686	0.78182	1	0.625	1
Pstpip1	0.126686	-1.13572	0.75	0.875	1
Eed	0.126966	0.818393	1	0.75	1
Eif2s3x	0.126966	0.619129	1	0.75	1
Ndufs4	0.126966	-0.460448	1	1	1
Uri1	0.126966	-0.709962	0.875	0.875	1
Tle3	0.127247	1.19898	1	0.75	1
Ikzf1	0.127247	0.993014	1	0.75	1
Fgd4	0.127247	0.947051	1	1	1
Mgat4a	0.127247	0.830733	1	0.875	1
Jpt1	0.127247	0.675871	1	1	1
Rpl27	0.127247	0.44281	1	1	1
Rpl27a	0.127247	-0.422532	1	1	1
Hdgf	0.127247	-0.539073	1	1	1
Twf2	0.127247	-0.633015	1	1	1
Ndufs8	0.127247	-0.742202	0.875	1	1
Man2c1	0.127247	-0.793549	0.875	0.875	1
Skp1a	0.127247	-0.859519	1	0.875	1
Phf5a	0.127247	-1.30087	0.875	1	1
Tmem38b	0.127527	0.877228	1	0.875	1
Sh3bp2	0.127527	0.871267	1	0.875	1
Ell2	0.127527	0.770254	1	0.75	1
Ubr4	0.127527	0.611512	1	1	1
Arhgap45	0.127527	0.515085	1	0.75	1
Gapdh	0.127527	0.407274	1	1	1
Tpst2	0.127527	-0.540224	0.875	1	1
Kpna2	0.127527	-0.682659	0.875	1	1
Psmd7	0.127527	-0.810446	1	1	1
Pls3	0.127527	-0.969303	0.75	1	1
Slc7a2	0.127808	1.01534	1	0.875	1
Tmem165	0.127808	0.960107	1	0.875	1
Diaph2	0.127808	0.924397	1	1	1
Atg7	0.127808	0.911591	1	1	1
Malat1	0.127808	0.771396	1	1	1
Adap2	0.127808	0.747662	1	0.875	1
Slc3a2	0.127808	0.743078	1	1	1
Birc6	0.127808	0.73601	1	1	1
Ptk2b	0.127808	0.718127	1	0.875	1
Creg1	0.127808	0.664472	1	1	1
Srrm2	0.127808	0.632868	1	1	1
Ninj1	0.127808	0.578351	1	1	1
Ubl3	0.127808	0.53307	1	1	1
Tpd52	0.127808	0.443271	1	1	1
Itm2b	0.127808	0.390532	1	1	1
Psma7	0.127808	-0.472882	1	1	1
Tram1	0.127808	-0.519727	1	1	1
Cct8	0.127808	-0.55821	1	0.875	1
Hmga1	0.127808	-0.638812	0.875	1	1
Scarb1	0.127808	-0.826464	1	0.875	1
Bzw1	0.127808	-0.974313	0.875	1	1
Actn4	0.127808	-0.977516	1	0.875	1
Igf2bp3	0.129602	1.24793	0.75	0.25	1
Cep135	0.129602	0.807355	0.75	0.25	1
Cep83os	0.129602	0.743225	0.75	0.25	1
Pex11g	0.129602	-1.88753	0.375	0.625	1
Mr1	0.129602	-1.88753	0.375	0.625	1
Ppat	0.129924	0.979241	0.75	0.25	1
Amotl1	0.129924	-1.13493	0.25	0.75	1
Slc49a4	0.130233	-1.32193	0.5	0.75	1
Stard13	0.130533	0.40691	0.875	0.375	1
Gm13986	0.130832	2.4644	0.75	0.5	1
Jpt2	0.130832	-1.85561	0.5	0.75	1
Cd72	0.131131	1.40599	0.875	0.375	1
Shkbp1	0.131131	0.973528	0.875	0.375	1
Usf1	0.131131	0.947533	0.875	0.375	1
B020010K11Rik	0.13121	0.584963	0.75	0.375	1
Ccnq	0.132118	1.6865	0.625	0.25	1
Pknox1	0.132118	1.25873	0.625	0.25	1
Ccl5	0.132118	-1.32193	0.25	0.625	1
Ankrd13d	0.132118	-1.96153	0.25	0.625	1
Dnajb13	0.132118	-2.26303	0.25	0.625	1
Stx1b	0.133247	0.415037	0.5	0.125	1
Adam2	0.133247	0.415037	0.5	0.125	1
Smim27	0.133247	-0.415037	0.125	0.5	1
S100pbp	0.13411	-0.889817	0.625	0.75	1
Rgs14	0.135	1.23947	0.875	0.5	1
Htatsf1	0.135	1.20436	1	0.375	1
Rad50	0.135	-0.851477	0.5	0.875	1
Sccpdh	0.135	-1.63472	0.625	0.75	1
Ccz1	0.135297	2.27798	0.75	0.625	1
Mybbp1a	0.135297	0.798742	0.875	0.5	1
Trib1	0.135297	0.383915	1	0.375	1
Ublcp1	0.135297	-1.24998	0.625	0.75	1
Kbtbd2	0.135297	-2.09686	0.5	0.875	1
Map3k12	0.135297	-2.37084	0.625	0.75	1
Coprs	0.137072	-1.01749	0.625	0.875	1
Tomm40l	0.137279	-0.961526	0.375	0.75	1
Zcchc4	0.137596	0.330149	0.75	0.375	1
1110059G10Rik	0.137596	-0.862496	0.375	0.75	1
Prkra	0.137596	-1.56131	0.375	0.75	1
Dpm3	0.137662	-0.72792	0.75	1	1
Minpp1	0.137957	-0.907882	0.625	0.875	1
Inpp5b	0.137957	-1.14543	0.625	0.875	1
Aldh3a2	0.138252	1.0666	0.875	0.625	1
Kras	0.138252	0.964667	0.875	0.625	1
Gas2l1	0.138252	0.711374	0.875	0.625	1
Gas7	0.138252	0.666576	1	0.5	1
Dhx32	0.138252	-0.381871	0.875	0.625	1
Slc29a3	0.138546	-1.40559	0.625	0.875	1
Ctu2	0.138547	1.23349	0.75	0.375	1
Ppa1	0.138547	-3.3505	0.5	0.625	1
Foxo1	0.138864	1.4549	0.75	0.375	1
Stk35	0.138864	1.3744	0.75	0.375	1
Tubg1	0.138864	-1.20163	0.375	0.75	1
Twf1	0.139135	-0.610958	1	1	1
Frg1	0.139429	-0.699134	0.75	0.875	1
Glo1	0.139429	-0.994686	0.875	0.875	1
Fos	0.139723	1.24133	0.875	0.75	1
Traf2	0.139723	1.1281	0.875	0.75	1
Pi4kb	0.139723	0.870717	0.875	0.75	1
Tspan5	0.139723	0.408465	0.875	0.75	1
Rps6ka1	0.139723	0.286881	1	0.75	1
Cluh	0.139723	-0.613532	0.75	1	1
Snx19	0.139723	-0.910058	0.75	0.875	1
Ddx50	0.139723	-1.31937	0.75	0.875	1
Uqcc1	0.140017	0.868356	0.875	0.75	1
Uck1	0.140017	0.754888	0.875	0.75	1
Aimp1	0.140017	0.705715	1	0.625	1
Hnrnph1	0.140017	0.538866	1	0.625	1
Shc1	0.140017	0.470142	0.875	0.75	1
Pdxk	0.140017	-0.523097	0.75	0.875	1
Zfp871	0.140017	-0.964199	0.875	0.875	1
Synj2bp	0.140017	-1.2555	0.875	0.75	1
Ltbr	0.14031	0.580624	1	1	1
Mlf2	0.14031	-0.44276	1	1	1
Uqcrfs1	0.14031	-0.596759	0.875	0.875	1
Zfp266	0.14031	-1.23758	0.75	1	1
Impa1	0.140603	1.23167	1	0.75	1
Tjp1	0.140603	0.878212	1	0.75	1
Ccnt2	0.140603	0.71843	1	0.75	1
Ptpn23	0.140603	0.458585	1	0.875	1
Timm13	0.140603	-0.706869	1	1	1
2024-09-11	0.140603	-1.14144	0.875	0.875	1
Hk3	0.140896	1.06311	1	0.75	1
Arrb1	0.140896	1.04406	0.875	0.875	1
Usp3	0.140896	0.924336	1	0.75	1
Irf5	0.140896	0.896241	0.875	0.875	1
Cd82	0.140896	0.884523	1	0.875	1
Sgk1	0.140896	0.878594	1	0.75	1
Actr1b	0.140896	0.828954	1	0.875	1
Pex19	0.140896	0.785495	1	0.75	1
Dnajc14	0.140896	0.752988	1	1	1
Pcnx	0.140896	0.748021	1	0.75	1
Tmem256	0.140896	-0.315502	1	1	1
Atp13a3	0.140896	-1.01582	0.875	1	1
Prpf4b	0.140896	-1.05703	0.75	1	1
Zfp622	0.140896	-1.16993	0.875	0.875	1
Tpm1	0.140896	-3.18322	0.875	0.875	1
Tbc1d12	0.141123	1	0.5	0.125	1
Ptafr	0.141189	1.68785	0.875	0.875	1
Clock	0.141189	1.02733	1	0.875	1
Micu2	0.141189	0.799218	1	0.875	1
Vps13b	0.141189	0.727039	1	1	1
Hectd1	0.141189	0.692266	0.875	0.875	1
Tmem30a	0.141189	0.675199	1	1	1
Rab5c	0.141189	0.662182	1	1	1
Tapbp	0.141189	0.479683	1	1	1
Tacc1	0.141189	0.366854	1	1	1
Rps17	0.141189	-0.301611	1	1	1
Hsbp1	0.141189	-0.591688	1	1	1
Commd7	0.141189	-0.691878	0.875	1	1
Msl1	0.141557	1.76553	0.5	0.125	1
Bahd1	0.141557	1.07039	0.5	0.125	1
Dcaf1	0.141557	1	0.5	0.125	1
Zfp821	0.141991	2.38702	0.5	0.125	1
Rab27a	0.141991	2.02106	0.5	0.125	1
Rnpc3	0.141991	1.40439	0.5	0.125	1
Ica1l	0.141991	1.29546	0.5	0.125	1
Cep89	0.141991	1.24101	0.5	0.125	1
Fastkd1	0.141991	-1	0.125	0.5	1
Ptpn3	0.141991	-1.40599	0.125	0.5	1
Pdgfc	0.141991	-1.49476	0.125	0.5	1
Gm26944	0.141991	-1.4975	0.125	0.5	1
Nupl2	0.141991	-1.55254	0.125	0.5	1
Smc2	0.141991	-1.69188	0.125	0.5	1
Fam151b	0.141991	-1.85415	0.125	0.5	1
Lcmt2	0.141991	-1.98272	0.125	0.5	1
Hspg2	0.141991	-2.07241	0.125	0.5	1
Tmem67	0.141991	-2.25096	0.125	0.5	1
Nhsl1	0.141991	-2.30743	0.125	0.5	1
Ccn4	0.141991	-2.38082	0.125	0.5	1
Rcn3	0.141991	-2.60627	0.125	0.5	1
Nedd4	0.141991	-2.9542	0.125	0.5	1
Serpinf1	0.141991	-3.38989	0.125	0.5	1
Col5a2	0.141991	-3.56663	0.125	0.5	1
Sorbs1	0.141991	-4.41401	0.125	0.5	1
Upp2	0.143066	1.11548	0.625	0.375	1
Cipc	0.144417	1.01495	0.75	0.25	1
Rilpl1	0.144417	-1.39486	0.375	0.625	1
Tasor2	0.144417	-1.43063	0.375	0.625	1
Rps6ka5	0.144754	1.72437	0.625	0.375	1
Zfp672	0.144754	-1.47644	0.375	0.625	1
Rusc1	0.144754	-1.57032	0.375	0.625	1
Epg5	0.144754	-1.69188	0.375	0.625	1
Vezf1	0.144839	1.13465	0.75	0.5	1
Vps37c	0.144839	1	0.75	0.5	1
H2-Q6	0.145152	1.86192	0.875	0.375	1
Timm50	0.145152	1.57374	0.75	0.5	1
Rinl	0.145152	0.973033	0.875	0.375	1
Klf10	0.145464	1.40358	0.75	0.5	1
Tsc22d3	0.145464	-2.41504	0.5	0.75	1
Gm40787	0.146561	1.54432	0.625	0.25	1
Mpc1	0.146561	-1.70044	0.25	0.625	1
Mrm1	0.147286	-1.58496	0.25	0.625	1
Tlr6	0.147649	0.974909	0.625	0.25	1
Zcchc10	0.147649	-1.47805	0.25	0.625	1
Pwwp2a	0.147649	-1.6845	0.25	0.625	1
Ahcy	0.147649	-1.95109	0.25	0.625	1
Dnajc25	0.148011	2.37126	0.625	0.25	1
Lrrc49	0.148011	2.12199	0.625	0.25	1
Zbtb41	0.148011	1.5025	0.625	0.25	1
Fancg	0.148011	1.3505	0.625	0.25	1
Mettl26	0.148011	1.14886	0.625	0.25	1
Dipk2a	0.148011	1.03953	0.625	0.25	1
Mical2	0.148011	-1.05787	0.25	0.625	1
Rrp9	0.148011	-1.16046	0.25	0.625	1
Dhx35	0.148011	-1.18057	0.25	0.625	1
6030458C11Rik	0.148011	-1.45664	0.25	0.625	1
Mrgpre	0.148011	-2.06871	0.25	0.625	1
Myo1d	0.148011	-3.40858	0.25	0.625	1
Socs6	0.148574	-0.89743	0.625	0.75	1
Ssbp3	0.149193	1.46632	0.875	0.5	1
Scnm1	0.149193	-0.703607	0.5	0.875	1
Prkar2a	0.149193	-1.85316	0.5	0.875	1
Ank	0.149503	0.816288	0.875	0.5	1
Tarbp2	0.149503	-1.30256	0.5	0.875	1
Hsph1	0.149812	0.606855	0.875	0.5	1
Drosha	0.149812	-1	0.625	0.75	1
Micu3	0.149812	-1.26303	0.625	0.75	1
Sh3gl1	0.150121	-0.953206	0.625	0.75	1
Med8	0.150121	-1.05445	0.5	0.875	1
Gmds	0.151354	-0.393342	0.625	0.875	1
Katna1	0.15197	0.430634	1	0.5	1
Plpbp	0.152277	-0.790904	0.625	0.875	1
Gm26782	0.152585	0.936806	0.875	0.625	1
Supt16	0.152585	0.442222	1	0.5	1
Scoc	0.152585	-0.565063	0.625	0.875	1
C1galt1c1	0.152585	-1.23704	0.625	0.875	1
Rps6kc1	0.152892	1.37707	0.875	0.625	1
Kdm4c	0.152892	1.30666	0.875	0.625	1
Uhmk1	0.152892	1.17487	0.75	0.75	1
Pias2	0.152892	0.749038	0.875	0.625	1
Dynll2	0.153198	1.16993	0.875	0.75	1
Sugt1	0.153198	1.05658	1	0.5	1
Egln3	0.153198	0.996687	1	0.5	1
Trappc8	0.153198	0.751612	1	0.5	1
Eif2b5	0.153433	1.24511	0.75	0.375	1
Lsm2	0.153433	1.13245	0.75	0.375	1
Gpd2	0.153505	1.47547	0.875	0.75	1
Rgs3	0.153764	1.35669	0.75	0.375	1
Mtmr4	0.153764	1.09192	0.75	0.375	1
Ppp2cb	0.153764	1.03395	0.75	0.375	1
Dhx57	0.153764	-1.24393	0.375	0.75	1
Nol7	0.153811	0.980371	1	0.625	1
Arf6	0.154117	1.19878	0.875	0.75	1
Idnk	0.154117	-0.648156	0.75	1	1
Dop1a	0.154423	0.969194	0.875	0.75	1
Amdhd2	0.154423	0.54565	0.875	0.75	1
Tomm40	0.154423	-0.894131	0.75	0.875	1
Agfg2	0.154423	-0.944147	0.75	0.875	1
Elof1	0.154423	-1.10692	0.875	0.875	1
Slc25a17	0.154729	1.08356	0.875	0.75	1
Eif2ak1	0.154729	1.06559	1	0.875	1
Sel1l	0.154729	0.645335	0.875	1	1
Ncaph2	0.154729	-0.866322	0.875	1	1
Zc3h13	0.155034	1.23217	0.875	0.75	1
Add3	0.155034	1.16439	0.875	0.75	1
Sf1	0.155034	0.96057	1	0.875	1
Nedd9	0.155034	0.951595	1	1	1
Rbpms	0.155034	0.789693	1	1	1
Foxp4	0.155034	0.639824	1	0.625	1
Slc16a10	0.155034	0.581922	1	0.625	1
Nutf2	0.155034	-0.563525	1	1	1
Acbd5	0.155034	-0.590745	1	0.875	1
Slc38a7	0.155034	-0.896164	0.75	0.875	1
Chd1	0.15534	0.729642	1	0.75	1
Vps26b	0.15534	0.521537	1	0.875	1
Mrpl57	0.15534	-0.512062	1	1	1
Psmb4	0.15534	-0.517848	0.875	0.875	1
Taf2	0.15534	-0.674905	0.875	0.875	1
Pfdn1	0.15534	-0.773996	1	1	1
Plcb1	0.155645	1.12755	1	0.75	1
Smox	0.155645	1.03242	0.875	0.875	1
Rassf3	0.155645	1.01073	1	0.75	1
Hbp1	0.155645	0.921997	1	1	1
Aopep	0.155645	0.88718	0.875	0.875	1
Ptpn12	0.155645	0.772048	1	0.75	1
Ampd3	0.155645	0.643479	1	0.75	1
Adi1	0.155645	0.588144	1	1	1
Vasp	0.155645	0.321928	1	1	1
Rpl31	0.155645	-0.42344	1	1	1
Aco1	0.155645	-0.741575	1	0.875	1
Ncor2	0.155949	0.881737	1	1	1
Pnrc1	0.155949	0.840276	1	1	1
Prex1	0.155949	0.835093	1	0.75	1
Arfgef1	0.155949	0.565244	1	0.75	1
Capns1	0.155949	0.352302	1	1	1
Cep85	0.155949	0.312645	1	1	1
Mdfic	0.155949	-0.278859	1	1	1
B230219D22Rik	0.155949	-0.571157	0.875	1	1
Rps16	0.155949	-0.635484	1	1	1
Ndfip1	0.155949	-0.678338	1	1	1
Txn2	0.155949	-0.697073	1	1	1
Ide	0.155949	-1.0812	1	1	1
Abl1	0.156254	0.854506	1	0.875	1
Ap3d1	0.156254	0.75336	1	0.875	1
Syngr2	0.156254	0.736966	0.875	1	1
Mitf	0.156254	0.720338	1	1	1
Plxdc2	0.156254	0.683626	1	1	1
Sgms1	0.156254	0.641952	1	0.875	1
Hck	0.156254	0.626847	1	1	1
Gng12	0.156254	0.53834	1	1	1
H2-D1	0.156254	0.520836	1	1	1
Itgb2	0.156254	0.504743	1	1	1
Cfh	0.156254	0.464797	1	1	1
Gpi1	0.156254	0.456716	1	1	1
Saa3	0.156254	0.440656	1	1	1
Osbpl8	0.156254	0.316672	1	1	1
Eif4a1	0.156254	-0.321928	1	1	1
Ythdf3	0.156254	-0.41913	1	1	1
Mdh2	0.156254	-0.485427	1	1	1
Cox6a1	0.156254	-0.52501	1	1	1
Snap23	0.156254	-0.612761	1	1	1
Rps2	0.156254	-0.623146	1	1	1
Rpl10a	0.156254	-0.689299	1	1	1
Adh5	0.156254	-0.708834	0.875	1	1
Emc4	0.156254	-0.714246	1	1	1
Glrx3	0.156254	-0.755763	1	1	1
Ccny	0.156254	-0.935374	1	1	1
Snx2	0.156254	-0.980304	1	0.875	1
mt-Atp6	0.156254	-1.05261	1	1	1
Mvb12b	0.156254	-1.10281	0.875	1	1
Gpnmb	0.156254	-1.61273	1	1	1
Gm10801	0.157381	2.21632	0.75	0.5	1
Fignl2	0.157381	1.04182	0.75	0.5	1
Creld1	0.159089	-1.62803	0.375	0.625	1
Rpain	0.159341	-0.932886	0.5	0.75	1
Atp5o	0.159599	-0.540568	0.25	0.625	1
D330023K18Rik	0.159694	1.54432	0.5	0.125	1
Gatd3a	0.159694	1.28011	0.5	0.125	1
Hal	0.159694	1.18442	0.5	0.125	1
Dact2	0.159694	0.938599	0.5	0.125	1
Jade1	0.160145	2.02554	0.625	0.375	1
E4f1	0.160318	0.74366	0.875	0.375	1
Ak3	0.160497	1.45066	0.625	0.375	1
Mta1	0.160497	1.44931	0.625	0.375	1
Dxo	0.160497	1.2713	0.625	0.375	1
Pola2	0.160497	1.06559	0.75	0.25	1
Olr1	0.160642	1.31965	0.75	0.5	1
Fam219b	0.160642	-0.864648	0.375	0.875	1
Utp3	0.160642	-1.0126	0.5	0.75	1
Dnajc30	0.161125	-0.807355	0.25	0.625	1
Becn1	0.161616	-0.607683	0.75	0.875	1
Heatr3	0.162263	-1.2578	0.625	0.875	1
Rgl3	0.163782	0.893085	0.625	0.25	1
Gtpbp3	0.16416	1.80735	0.625	0.25	1
Med31	0.16416	1.22239	0.625	0.25	1
Gon4l	0.1642	0.842459	0.875	0.5	1
Ice2	0.164378	-1.6845	0.25	0.5	1
Terf1	0.164537	1.46467	0.625	0.25	1
Lyar	0.164537	1.06711	0.625	0.25	1
Ttll12	0.164537	-1.56009	0.25	0.625	1
Acss2	0.164789	1.80735	0.5	0.25	1
Rad1	0.164789	1.58496	0.5	0.25	1
Ppil3	0.164789	1.50901	0.5	0.25	1
Cep95	0.164789	-1.58496	0.25	0.5	1
Ift122	0.164789	-3.37851	0.25	0.5	1
Mbd6	0.165165	1.66051	0.875	0.5	1
Wdr3	0.165165	-1.37656	0.625	0.75	1
Mdp1	0.165165	-1.44961	0.625	0.75	1
Map2k6	0.1652	1.82312	0.5	0.25	1
Pgm3	0.1652	-1.64386	0.25	0.5	1
Jade3	0.1652	-2.24286	0.25	0.5	1
Chek2	0.1652	-2.29662	0.25	0.5	1
Tfb2m	0.1652	-2.29866	0.25	0.5	1
Hps4	0.1652	-2.42321	0.25	0.5	1
Slamf9	0.1652	-2.56635	0.25	0.5	1
Poc5	0.1652	-2.56635	0.25	0.5	1
Taf1a	0.1652	-2.75899	0.25	0.5	1
Pef1	0.165486	1.36721	0.75	0.625	1
Abhd17b	0.165486	1.23447	0.75	0.625	1
Fam78b	0.165486	1.09954	0.875	0.5	1
P2ry2	0.165486	1.05274	0.875	0.5	1
Msl2	0.165486	0.652077	0.875	0.5	1
Chka	0.165486	0.391191	0.875	0.5	1
Znrd1	0.165735	-0.868755	0.375	0.75	1
Adipor2	0.167087	1.72329	0.875	0.625	1
Hnrnpd	0.167087	-1.1375	0.625	0.875	1
Thra	0.16712	0.567041	0.75	0.375	1
Golph3l	0.167407	1.36171	0.875	0.625	1
Ivd	0.167407	0.913288	0.875	0.625	1
D5Ertd579e	0.168363	0.894818	0.875	0.625	1
Cd2ap	0.168682	1.16255	0.875	0.625	1
Spg7	0.168682	0.508612	1	0.5	1
Dcun1d1	0.168682	0.457473	1	0.75	1
Snupn	0.168844	-0.814444	0.375	0.75	1
Msantd4	0.169	1.23406	0.875	0.625	1
Malt1	0.169	0.960351	0.875	0.625	1
Ednrb	0.169	0.393145	0.875	0.625	1
Ndrg3	0.169	-0.449611	1	1	1
Rpl38	0.169636	-0.363691	1	1	1
Esrra	0.169875	1.24998	0.75	0.375	1
Adprm	0.169875	-0.883186	0.375	0.75	1
Ccdc32	0.169875	-1.76553	0.5	0.625	1
Mafk	0.169875	-1.96467	0.375	0.75	1
Rnf144a	0.169952	1	0.25	0	1
Eps8l1	0.169952	1	0.25	0	1
Smtnl2	0.169952	0.584963	0.25	0	1
Lrp2bp	0.169952	0.584963	0.25	0	1
Kif15	0.169952	0.584963	0.25	0	1
4732496C06Rik	0.169952	0.584963	0.25	0	1
Zpbp	0.169952	0.321928	0.25	0	1
Tmem267	0.169952	0.321928	0.25	0	1
Stk32c	0.169952	0.321928	0.25	0	1
Spsb3	0.169952	0.321928	0.25	0	1
Skint11	0.169952	0.321928	0.25	0	1
Scml2	0.169952	0.321928	0.25	0	1
Rtl4	0.169952	0.321928	0.25	0	1
Pkhd1l1	0.169952	0.321928	0.25	0	1
Otud7a	0.169952	0.321928	0.25	0	1
Olfr18	0.169952	0.321928	0.25	0	1
Olfm2	0.169952	0.321928	0.25	0	1
Nlrp9c	0.169952	0.321928	0.25	0	1
Mlip	0.169952	0.321928	0.25	0	1
Lrfn5	0.169952	0.321928	0.25	0	1
Lingo2	0.169952	0.321928	0.25	0	1
Hpse2	0.169952	0.321928	0.25	0	1
Gria4	0.169952	0.321928	0.25	0	1
Gm609	0.169952	0.321928	0.25	0	1
Gm50237	0.169952	0.321928	0.25	0	1
Gm49729	0.169952	0.321928	0.25	0	1
Gm49678	0.169952	0.321928	0.25	0	1
Gm45304	0.169952	0.321928	0.25	0	1
Gm4316	0.169952	0.321928	0.25	0	1
Gm41225	0.169952	0.321928	0.25	0	1
Gm30835	0.169952	0.321928	0.25	0	1
Gm26940	0.169952	0.321928	0.25	0	1
Gm12766	0.169952	0.321928	0.25	0	1
Gm10964	0.169952	0.321928	0.25	0	1
Fsip1	0.169952	0.321928	0.25	0	1
Dscam	0.169952	0.321928	0.25	0	1
Ankrd36	0.169952	0.321928	0.25	0	1
4930556J24Rik	0.169952	0.321928	0.25	0	1
1500015A07Rik	0.169952	0.321928	0.25	0	1
Zfp985	0.169952	-0.321928	0	0.25	1
Stmn3	0.169952	-0.321928	0	0.25	1
Sned1	0.169952	-0.321928	0	0.25	1
Slc2a3	0.169952	-0.321928	0	0.25	1
Saxo1	0.169952	-0.321928	0	0.25	1
Polq	0.169952	-0.321928	0	0.25	1
Padi2	0.169952	-0.321928	0	0.25	1
Olfr275	0.169952	-0.321928	0	0.25	1
Mmp1b	0.169952	-0.321928	0	0.25	1
L3mbtl4	0.169952	-0.321928	0	0.25	1
Klra4	0.169952	-0.321928	0	0.25	1
Itgad	0.169952	-0.321928	0	0.25	1
Hdhd3	0.169952	-0.321928	0	0.25	1
Gm9833	0.169952	-0.321928	0	0.25	1
Gm7697	0.169952	-0.321928	0	0.25	1
Gm5134	0.169952	-0.321928	0	0.25	1
Gm50397	0.169952	-0.321928	0	0.25	1
Gm50340	0.169952	-0.321928	0	0.25	1
Gm46323	0.169952	-0.321928	0	0.25	1
Gm21388	0.169952	-0.321928	0	0.25	1
Frat1	0.169952	-0.321928	0	0.25	1
Fam161b	0.169952	-0.321928	0	0.25	1
Exoc3l4	0.169952	-0.321928	0	0.25	1
Cyp2b13	0.169952	-0.321928	0	0.25	1
Crtac1	0.169952	-0.321928	0	0.25	1
Cdcp1	0.169952	-0.321928	0	0.25	1
Borcs8	0.169952	-0.321928	0	0.25	1
AV356131	0.169952	-0.321928	0	0.25	1
Arhgap8	0.169952	-0.321928	0	0.25	1
Apol9b	0.169952	-0.321928	0	0.25	1
Adgrg4	0.169952	-0.321928	0	0.25	1
AC133103.3	0.169952	-0.321928	0	0.25	1
Abca13	0.169952	-0.321928	0	0.25	1
9330136K24Rik	0.169952	-0.321928	0	0.25	1
Hist1h2ad	0.169952	-0.584963	0	0.25	1
Bdh1	0.169952	-0.584963	0	0.25	1
9130230N09Rik	0.169952	-0.584963	0	0.25	1
2010204K13Rik	0.169952	-0.584963	0	0.25	1
Ccdc158	0.169952	-0.807355	0	0.25	1
Tmem198b	0.169952	-1	0	0.25	1
Pard6a	0.169952	-1.16993	0	0.25	1
Ptprt	0.169952	-1.32193	0	0.25	1
Snhg18	0.169952	-1.58496	0	0.25	1
6230400D17Rik	0.169952	-1.70044	0	0.25	1
Ndor1	0.170218	2.05889	0.625	0.5	1
Med17	0.170218	1.0126	0.75	0.375	1
Ccdc28a	0.170218	0.754888	0.75	0.375	1
Unkl	0.170218	-1.05445	0.375	0.75	1
Gna11	0.170218	-2.55695	0.5	0.625	1
Agmo	0.17027	1.39541	0.875	0.75	1
Ddit3	0.17027	0.680932	1	0.625	1
Pdlim2	0.17027	0.671674	0.875	0.75	1
Uba2	0.17027	-1.14561	0.875	0.875	1
Brix1	0.170561	1.01238	0.75	0.375	1
Armc1	0.170587	0.786756	1	0.625	1
Pip5k1a	0.170587	0.676386	1	0.875	1
Rbm4b	0.170587	-0.824273	0.625	1	1
Fads1	0.170587	-1.25584	0.75	0.875	1
Atrnl1	0.170587	-1.30799	0.875	0.875	1
Plau	0.170587	-2.72022	0.75	0.875	1
Greb1l	0.170904	-1.29546	0.375	0.625	1
Nudt6	0.170904	3.74147	0.25	0	1
Hirip3	0.170904	3.24793	0.25	0	1
Nemp1	0.170904	3.04439	0.25	0	1
Sema3e	0.170904	2.72792	0.25	0	1
Grin2a	0.170904	2.58496	0.25	0	1
Tigd5	0.170904	2.52356	0.25	0	1
Fbxl8	0.170904	2.52356	0.25	0	1
Ntm	0.170904	2.24793	0.25	0	1
Zscan12	0.170904	2.16993	0.25	0	1
Tmod1	0.170904	2.16993	0.25	0	1
Gm49484	0.170904	2.16993	0.25	0	1
Ranbp6	0.170904	2.12928	0.25	0	1
Csf3	0.170904	2.12928	0.25	0	1
Zfp551	0.170904	2.04439	0.25	0	1
Reep1	0.170904	2.04439	0.25	0	1
Gm15458	0.170904	2.04439	0.25	0	1
Cspg5	0.170904	2.04439	0.25	0	1
5031434O11Rik	0.170904	2.04439	0.25	0	1
Casz1	0.170904	2	0.25	0	1
2900052L18Rik	0.170904	1.9542	0.25	0	1
Inhbb	0.170904	1.90689	0.25	0	1
B930018H19Rik	0.170904	1.90689	0.25	0	1
Aars2	0.170904	1.90689	0.25	0	1
Zfp82	0.170904	1.85798	0.25	0	1
Tenm2	0.170904	1.85798	0.25	0	1
Lmntd1	0.170904	1.85798	0.25	0	1
B3gat2	0.170904	1.85798	0.25	0	1
A330008L17Rik	0.170904	1.85798	0.25	0	1
Prom1	0.170904	1.80735	0.25	0	1
Fhad1	0.170904	1.80735	0.25	0	1
4930590J08Rik	0.170904	1.80735	0.25	0	1
Camkk1	0.170904	1.75489	0.25	0	1
Zfp78	0.170904	1.70044	0.25	0	1
Gm28187	0.170904	1.70044	0.25	0	1
Dpf3	0.170904	1.70044	0.25	0	1
D5Ertd615e	0.170904	1.70044	0.25	0	1
Ssc4d	0.170904	1.64386	0.25	0	1
5033421B08Rik	0.170904	1.64386	0.25	0	1
Rflna	0.170904	1.58496	0.25	0	1
Cmpk2	0.170904	1.58496	0.25	0	1
Ybey	0.170904	1.52356	0.25	0	1
Lilra5	0.170904	1.52356	0.25	0	1
Chl1	0.170904	1.52356	0.25	0	1
BE692007	0.170904	1.52356	0.25	0	1
4933426B08Rik	0.170904	1.52356	0.25	0	1
2024-09-06	0.170904	1.52356	0.25	0	1
Sema3f	0.170904	1.45943	0.25	0	1
Matn2	0.170904	1.45943	0.25	0	1
Klhdc8b	0.170904	1.45943	0.25	0	1
Gm50209	0.170904	1.45943	0.25	0	1
Asic2	0.170904	1.45943	0.25	0	1
Apol7d	0.170904	1.45943	0.25	0	1
9330159M07Rik	0.170904	1.45943	0.25	0	1
4833418N02Rik	0.170904	1.45943	0.25	0	1
Spock1	0.170904	1.39232	0.25	0	1
Qrich2	0.170904	1.39232	0.25	0	1
Pde1c	0.170904	1.39232	0.25	0	1
Gm49539	0.170904	1.39232	0.25	0	1
Gm35853	0.170904	1.39232	0.25	0	1
Gm32828	0.170904	1.39232	0.25	0	1
Cmtm8	0.170904	1.39232	0.25	0	1
Wnt9a	0.170904	1.32193	0.25	0	1
Pmaip1	0.170904	1.32193	0.25	0	1
Mybpc3	0.170904	1.32193	0.25	0	1
Jph3	0.170904	1.32193	0.25	0	1
Gm30122	0.170904	1.32193	0.25	0	1
Gm13270	0.170904	1.32193	0.25	0	1
Acss1	0.170904	1.32193	0.25	0	1
Zfp128	0.170904	1.24793	0.25	0	1
Rnf125	0.170904	1.24793	0.25	0	1
Pygm	0.170904	1.24793	0.25	0	1
Nectin4	0.170904	1.24793	0.25	0	1
Gm32856	0.170904	1.24793	0.25	0	1
Gm31854	0.170904	1.24793	0.25	0	1
Ccno	0.170904	1.24793	0.25	0	1
Smc1b	0.170904	1.16993	0.25	0	1
Kcnj9	0.170904	1.16993	0.25	0	1
Gm16973	0.170904	1.16993	0.25	0	1
E230029C05Rik	0.170904	1.16993	0.25	0	1
Zscan20	0.170904	1.08746	0.25	0	1
Zfp770	0.170904	1.08746	0.25	0	1
Zfp595	0.170904	1.08746	0.25	0	1
Suox	0.170904	1.08746	0.25	0	1
Sema7a	0.170904	1.08746	0.25	0	1
Mutyh	0.170904	1.08746	0.25	0	1
Lrrc56	0.170904	1.08746	0.25	0	1
Gm48623	0.170904	1.08746	0.25	0	1
Gm38335	0.170904	1.08746	0.25	0	1
Gm36079	0.170904	1.08746	0.25	0	1
4632404H12Rik	0.170904	1.08746	0.25	0	1
Rpgr	0.170904	1	0.25	0	1
Rasgrf2	0.170904	1	0.25	0	1
Mdga2	0.170904	1	0.25	0	1
Gm5141	0.170904	1	0.25	0	1
Gm41409	0.170904	1	0.25	0	1
Frg2f1	0.170904	1	0.25	0	1
Eda2r	0.170904	1	0.25	0	1
E230025N22Rik	0.170904	1	0.25	0	1
Cntn4	0.170904	1	0.25	0	1
Abcb9	0.170904	1	0.25	0	1
Zfp93	0.170904	0.906891	0.25	0	1
Trim36	0.170904	0.906891	0.25	0	1
Tceal1	0.170904	0.906891	0.25	0	1
Tafa5	0.170904	0.906891	0.25	0	1
Stkld1	0.170904	0.906891	0.25	0	1
Scg5	0.170904	0.906891	0.25	0	1
Ppp2r2b	0.170904	0.906891	0.25	0	1
Lsmem1	0.170904	0.906891	0.25	0	1
Hexim2	0.170904	0.906891	0.25	0	1
Gm50105	0.170904	0.906891	0.25	0	1
Dnah11	0.170904	0.906891	0.25	0	1
Cdc42ep1	0.170904	0.906891	0.25	0	1
Art3	0.170904	0.906891	0.25	0	1
Arhgef9	0.170904	0.906891	0.25	0	1
Adra2a	0.170904	0.906891	0.25	0	1
4930511M06Rik	0.170904	0.906891	0.25	0	1
2810405F17Rik	0.170904	0.906891	0.25	0	1
Tmigd3	0.170904	0.807355	0.25	0	1
Tmem91	0.170904	0.807355	0.25	0	1
Tal2	0.170904	0.807355	0.25	0	1
Msantd1	0.170904	0.807355	0.25	0	1
Mettl5os	0.170904	0.807355	0.25	0	1
Itfg2	0.170904	0.807355	0.25	0	1
Gm14286	0.170904	0.807355	0.25	0	1
Gm10701	0.170904	0.807355	0.25	0	1
Cfap100	0.170904	0.807355	0.25	0	1
Catip	0.170904	0.807355	0.25	0	1
Apol7c	0.170904	0.807355	0.25	0	1
Amy1	0.170904	0.807355	0.25	0	1
5830444B04Rik	0.170904	0.807355	0.25	0	1
1700010K24Rik	0.170904	0.807355	0.25	0	1
Slc25a29	0.170904	0.70044	0.25	0	1
Klrb1a	0.170904	0.70044	0.25	0	1
Gm29394	0.170904	0.70044	0.25	0	1
Gm26779	0.170904	0.70044	0.25	0	1
Gm19689	0.170904	0.70044	0.25	0	1
Gm17359	0.170904	0.70044	0.25	0	1
Gm16287	0.170904	0.70044	0.25	0	1
Gm10941	0.170904	0.70044	0.25	0	1
Gm10399	0.170904	0.70044	0.25	0	1
Cox7b2	0.170904	0.70044	0.25	0	1
Cntn5	0.170904	0.70044	0.25	0	1
Anln	0.170904	0.70044	0.25	0	1
Adamts1	0.170904	0.70044	0.25	0	1
9330182L06Rik	0.170904	0.70044	0.25	0	1
Zmynd19	0.170904	0.584963	0.25	0	1
Zc3h10	0.170904	0.584963	0.25	0	1
Tcp10b	0.170904	0.584963	0.25	0	1
Mmp17	0.170904	0.584963	0.25	0	1
Klhl1	0.170904	0.584963	0.25	0	1
Gpld1	0.170904	0.584963	0.25	0	1
Gm50431	0.170904	0.584963	0.25	0	1
Gm47467	0.170904	0.584963	0.25	0	1
Gm39460	0.170904	0.584963	0.25	0	1
Adam18	0.170904	0.584963	0.25	0	1
4933408B17Rik	0.170904	0.584963	0.25	0	1
1700094D03Rik	0.170904	0.584963	0.25	0	1
Zp3r	0.170904	0.459432	0.25	0	1
Zfp820	0.170904	0.459432	0.25	0	1
Zfp239	0.170904	0.459432	0.25	0	1
Unc13b	0.170904	0.459432	0.25	0	1
Tmem178b	0.170904	0.459432	0.25	0	1
Slc9b1	0.170904	0.459432	0.25	0	1
Ptgs2os2	0.170904	0.459432	0.25	0	1
Pkp1	0.170904	0.459432	0.25	0	1
Mterf1b	0.170904	0.459432	0.25	0	1
Gm49312	0.170904	0.459432	0.25	0	1
[truncated: 8,391 more rows]
