# Supplementary material for: Single‐Cell Simultaneous Metabolome and Transcriptome Profiling Revealing Metabolite‐Gene Correlation Network
Source: Adv Sci (Weinh). 2024 Dec 4;12(4):2411276. doi: 10.1002/advs.202411276 (PMC11775534; doi:10.1002/advs.202411276)
Supplement: Supplementary file 3 — Supporting Information [file ADVS-12-2411276-s003.zip › Data S2.xlsx]

## Sheet: State1
ID	Gene Name	Species	BIOCARTA	GOTERM_BP_DIRECT	GOTERM_CC_DIRECT	GOTERM_MF_DIRECT	INTERPRO	KEGG_PATHWAY	PIR_SUPERFAMILY	SMART	UP_KW_BIOLOGICAL_PROCESS	UP_KW_CELLULAR_COMPONENT	UP_KW_DISEASE	UP_KW_DOMAIN	UP_KW_LIGAND	UP_KW_MOLECULAR_FUNCTION	UP_KW_PTM	UP_SEQ_FEATURE
Papss2	3'-phosphoadenosine 5'-phosphosulfate synthase 2(Papss2)	Mus musculus		GO:0000103~sulfate assimilation,GO:0007596~blood coagulation,GO:0008152~metabolic process,GO:0009152~purine ribonucleotide biosynthetic process,GO:0016310~phosphorylation,GO:0034030~ribonucleoside bisphosphate biosynthetic process,GO:0034033~purine nucleoside bisphosphate biosynthetic process,GO:0042445~hormone metabolic process,GO:0050428~3'-phosphoadenosine 5'-phosphosulfate biosynthetic proces…	GO:0005829~cytosol,	GO:0000166~nucleotide binding,GO:0003824~catalytic activity,GO:0004020~adenylylsulfate kinase activity,GO:0004781~sulfate adenylyltransferase (ATP) activity,GO:0005524~ATP binding,GO:0016301~kinase activity,GO:0016740~transferase activity,GO:0016779~nucleotidyltransferase activity,	IPR002650:Sulphate_adenylyltransferase,IPR002891:APS_kinase,IPR014729:Rossmann-like_a/b/a_fold,IPR015947:PUA-like_sf,IPR024951:Sulfurylase_cat_dom,IPR025980:ATP-Sase_PUA-like_dom,IPR027417:P-loop_NTPase,	mmu00230:Purine metabolism,mmu00450:Selenocompound metabolism,mmu00920:Sulfur metabolism,mmu01100:Metabolic pathways,					KW-0225~Disease variant,		KW-0067~ATP-binding,KW-0547~Nucleotide-binding,	KW-0418~Kinase,KW-0511~Multifunctional enzyme,KW-0548~Nucleotidyltransferase,KW-0808~Transferase,		DOMAIN:ATP-sulfurylase PUA-like,DOMAIN:Sulphate adenylyltransferase catalytic,REGION:Adenylyl-sulfate kinase,REGION:Sulfate adenylyltransferase,
Nt5c3	5'-nucleotidase, cytosolic III(Nt5c3)	Mus musculus		GO:0006248~CMP catabolic process,GO:0006249~dCMP catabolic process,GO:0009117~nucleotide metabolic process,GO:0046050~UMP catabolic process,GO:0046074~dTMP catabolic process,GO:0046079~dUMP catabolic process,GO:0046085~adenosine metabolic process,GO:0051607~defense response to virus,	GO:0005654~nucleoplasm,GO:0005737~cytoplasm,GO:0005739~mitochondrion,GO:0005783~endoplasmic reticulum,GO:0005829~cytosol,GO:0016020~membrane,GO:0016604~nuclear body,	GO:0000166~nucleotide binding,GO:0000287~magnesium ion binding,GO:0008253~5'-nucleotidase activity,GO:0016740~transferase activity,GO:0016787~hydrolase activity,GO:0046872~metal ion binding,	IPR006434:Pyrimidine_nucleotidase_eu,IPR023214:HAD_sf,IPR036412:HAD-like_sf,	mmu00240:Pyrimidine metabolism,mmu01100:Metabolic pathways,mmu01232:Nucleotide metabolism,			KW-0546~Nucleotide metabolism,	KW-0472~Membrane,KW-0963~Cytoplasm,		KW-0812~Transmembrane,KW-1133~Transmembrane helix,	KW-0460~Magnesium,KW-0479~Metal-binding,KW-0547~Nucleotide-binding,	KW-0378~Hydrolase,KW-0808~Transferase,	KW-0597~Phosphoprotein,	ACT_SITE:Nucleophile,ACT_SITE:Proton donor,TRANSMEM:Helical,
Htr2a	5-hydroxytryptamine (serotonin) receptor 2A(Htr2a)	Mus musculus		GO:0001659~temperature homeostasis,GO:0006096~glycolytic process,GO:0006874~cellular calcium ion homeostasis,GO:0007165~signal transduction,GO:0007186~G-protein coupled receptor signaling pathway,GO:0007187~G-protein coupled receptor signaling pathway, coupled to cyclic nucleotide second messenger,GO:0007200~phospholipase C-activating G-protein coupled receptor signaling pathway,GO:0007202~activa…	GO:0005886~plasma membrane,GO:0005901~caveola,GO:0016020~membrane,GO:0030424~axon,GO:0030425~dendrite,GO:0031410~cytoplasmic vesicle,GO:0042734~presynaptic membrane,GO:0042995~cell projection,GO:0043025~neuronal cell body,GO:0043198~dendritic shaft,GO:0045202~synapse,GO:0045211~postsynaptic membrane,GO:0070852~cell body fiber,GO:0098666~G-protein coupled serotonin receptor complex,GO:0098978~glut…	GO:0001587~Gq/11-coupled serotonin receptor activity,GO:0004930~G-protein coupled receptor activity,GO:0004993~G-protein coupled serotonin receptor activity,GO:0030296~protein tyrosine kinase activator activity,GO:0030594~neurotransmitter receptor activity,GO:0042802~identical protein binding,GO:0044877~macromolecular complex binding,GO:0051378~serotonin binding,GO:0071886~1-(4-iodo-2,5-dimethoxy…	IPR000276:GPCR_Rhodpsn,IPR000455:5HT2A_rcpt,IPR002231:5HT_rcpt,IPR017452:GPCR_Rhodpsn_7TM,	mmu04020:Calcium signaling pathway,mmu04080:Neuroactive ligand-receptor interaction,mmu04540:Gap junction,mmu04726:Serotonergic synapse,mmu04750:Inflammatory mediator regulation of TRP channels,		SM01381:7TM_GPCR_Srsx,	KW-0085~Behavior,	KW-0472~Membrane,KW-0770~Synapse,KW-0966~Cell projection,KW-0968~Cytoplasmic vesicle,KW-1003~Cell membrane,		KW-0812~Transmembrane,KW-1133~Transmembrane helix,		KW-0297~G-protein coupled receptor,KW-0675~Receptor,KW-0807~Transducer,	KW-0325~Glycoprotein,KW-0597~Phosphoprotein,KW-1015~Disulfide bond,	CARBOHYD:N-linked (GlcNAc...) asparagine,DOMAIN:G-protein coupled receptors family 1 profile,MOTIF:DRY motif; important for ligand-induced conformation changes,MOTIF:NPxxY motif; important for ligand-induced conformation changes and signaling,MOTIF:PDZ-binding,SITE:Hydrophobic barrier that decreases the speed of ligand binding and dissociation,TOPO_DOM:Cytoplasmic,TOPO_DOM:Extracellular,TRANSMEM:…
Abl2	ABL proto-oncogene 2, non-receptor tyrosine kinase(Abl2)	Mus musculus		GO:0001843~neural tube closure,GO:0002118~aggressive behavior,GO:0006468~protein phosphorylation,GO:0006909~phagocytosis,GO:0006930~substrate-dependent cell migration, cell extension,GO:0007015~actin filament organization,GO:0007154~cell communication,GO:0007155~cell adhesion,GO:0007173~epidermal growth factor receptor signaling pathway,GO:0007204~positive regulation of cytosolic calcium ion conc…	GO:0001891~phagocytic cup,GO:0005737~cytoplasm,GO:0005856~cytoskeleton,GO:0015629~actin cytoskeleton,GO:0030027~lamellipodium,GO:0031410~cytoplasmic vesicle,GO:0043197~dendritic spine,GO:0098794~postsynapse,GO:0098978~glutamatergic synapse,	GO:0000166~nucleotide binding,GO:0000287~magnesium ion binding,GO:0001784~phosphotyrosine binding,GO:0004672~protein kinase activity,GO:0004713~protein tyrosine kinase activity,GO:0004715~non-membrane spanning protein tyrosine kinase activity,GO:0005515~protein binding,GO:0005524~ATP binding,GO:0016301~kinase activity,GO:0016740~transferase activity,GO:0030145~manganese ion binding,GO:0046872~met…	IPR000719:Prot_kinase_dom,IPR000980:SH2,IPR001245:Ser-Thr/Tyr_kinase_cat_dom,IPR001452:SH3_domain,IPR008266:Tyr_kinase_AS,IPR011009:Kinase-like_dom_sf,IPR015015:F-actin-binding,IPR017441:Protein_kinase_ATP_BS,IPR020635:Tyr_kinase_cat_dom,IPR035837:ABL_SH2,IPR036028:SH3-like_dom_sf,IPR036860:SH2_dom_sf,IPR043539:Grb2-like,	mmu04012:ErbB signaling pathway,mmu04014:Ras signaling pathway,mmu05208:Chemical carcinogenesis - reactive oxygen species,mmu05416:Viral myocarditis,		SM00219:TyrKc,SM00252:SH2,SM00326:SH3,SM00808:FABD,	KW-0130~Cell adhesion,	KW-0206~Cytoskeleton,KW-0963~Cytoplasm,		KW-0727~SH2 domain,KW-0728~SH3 domain,	KW-0067~ATP-binding,KW-0460~Magnesium,KW-0464~Manganese,KW-0479~Metal-binding,KW-0547~Nucleotide-binding,	KW-0418~Kinase,KW-0808~Transferase,KW-0829~Tyrosine-protein kinase,	KW-0007~Acetylation,KW-0449~Lipoprotein,KW-0519~Myristate,KW-0597~Phosphoprotein,KW-0832~Ubl conjugation,	ACT_SITE:Proton acceptor,COMPBIAS:Basic and acidic residues,COMPBIAS:Polar residues,COMPBIAS:Pro residues,DOMAIN:Protein kinase,DOMAIN:SH2,DOMAIN:SH3,LIPID:N-myristoyl glycine,MOTIF:Kinase activation loop,MOTIF:Nuclear localization signal,MUTAGEN:K->M: Loss of kinase activity.,MUTAGEN:Y->F: Minimal reduction in ability to autophosphorylate.,MUTAGEN:Y->F: No reduction in ability to autophosphoryla…
Adam19	ADAM metallopeptidase domain 19(Adam19)	Mus musculus		GO:0001890~placenta development,GO:0006508~proteolysis,GO:0006509~membrane protein ectodomain proteolysis,GO:0007507~heart development,GO:0010628~positive regulation of gene expression,GO:0016485~protein processing,GO:0042987~amyloid precursor protein catabolic process,GO:2000049~positive regulation of cell-cell adhesion mediated by cadherin,	GO:0005634~nucleus,GO:0005794~Golgi apparatus,GO:0016020~membrane,	GO:0004222~metalloendopeptidase activity,GO:0005515~protein binding,GO:0008233~peptidase activity,GO:0008237~metallopeptidase activity,GO:0016787~hydrolase activity,GO:0017124~SH3 domain binding,GO:0046872~metal ion binding,GO:1902945~metalloendopeptidase activity involved in amyloid precursor protein catabolic process,	IPR000742:EGF-like_dom,IPR001590:Peptidase_M12B,IPR001762:Disintegrin_dom,IPR002870:Peptidase_M12B_N,IPR006586:ADAM_Cys-rich,IPR018358:Disintegrin_CS,IPR024079:MetalloPept_cat_dom_sf,IPR034027:Reprolysin_adamalysin,IPR036436:Disintegrin_dom_sf,			SM00050:DISIN,SM00608:ACR,		KW-0472~Membrane,		KW-0245~EGF-like domain,KW-0729~SH3-binding,KW-0732~Signal,KW-0812~Transmembrane,KW-1133~Transmembrane helix,	KW-0479~Metal-binding,KW-0862~Zinc,	KW-0378~Hydrolase,KW-0482~Metalloprotease,KW-0645~Protease,	KW-0165~Cleavage on pair of basic residues,KW-0325~Glycoprotein,KW-0865~Zymogen,KW-1015~Disulfide bond,	BINDING:in inhibited form,CARBOHYD:N-linked (GlcNAc...) asparagine,COMPBIAS:Polar residues,COMPBIAS:Pro residues,DOMAIN:Disintegrin,DOMAIN:EGF-like,DOMAIN:Peptidase M12B,MOTIF:Cysteine switch,MOTIF:SH3-binding,REGION:Disordered,TOPO_DOM:Cytoplasmic,TOPO_DOM:Extracellular,TRANSMEM:Helical,
Arl15	ADP-ribosylation factor-like 15(Arl15)	Mus musculus				GO:0000166~nucleotide binding,GO:0003924~GTPase activity,GO:0005525~GTP binding,	IPR006689:Small_GTPase_ARF/SAR,IPR027417:P-loop_NTPase,			SM00177:ARF,SM00178:SAR,					KW-0342~GTP-binding,KW-0547~Nucleotide-binding,
Arid5b	AT-rich interaction domain 5B(Arid5b)	Mus musculus		GO:0000122~negative regulation of transcription from RNA polymerase II promoter,GO:0001822~kidney development,GO:0006357~regulation of transcription from RNA polymerase II promoter,GO:0006807~nitrogen compound metabolic process,GO:0008584~male gonad development,GO:0008585~female gonad development,GO:0009791~post-embryonic development,GO:0010761~fibroblast migration,GO:0030325~adrenal gland develo…	GO:0005634~nucleus,	GO:0000976~transcription regulatory region sequence-specific DNA binding,GO:0003677~DNA binding,GO:0003713~transcription coactivator activity,	IPR001606:ARID_dom,IPR030408:ARID5B_ARID/BRIGHT_DNA-bd,IPR036431:ARID_dom_sf,IPR043151:BAH_sf,			SM00501:BRIGHT,SM01014:ARID,	KW-0804~Transcription,KW-0805~Transcription regulation,	KW-0539~Nucleus,				KW-0010~Activator,KW-0238~DNA-binding,	KW-0488~Methylation,KW-0597~Phosphoprotein,KW-0832~Ubl conjugation,KW-1017~Isopeptide bond,	COMPBIAS:Basic and acidic residues,COMPBIAS:Basic residues,COMPBIAS:Polar residues,CROSSLNK:Glycyl lysine isopeptide (Lys-Gly) (interchain with G-Cter in SUMO2),DOMAIN:ARID,REGION:Disordered,
Abcc4	ATP-binding cassette, sub-family C member 4(Abcc4)	Mus musculus		GO:0006855~drug transmembrane transport,GO:0006869~lipid transport,GO:0015721~bile acid and bile salt transport,GO:0015732~prostaglandin transport,GO:0015747~urate transport,GO:0015850~organic hydroxy compound transport,GO:0032310~prostaglandin secretion,GO:0048661~positive regulation of smooth muscle cell proliferation,GO:0055085~transmembrane transport,GO:0060271~cilium assembly,GO:0070730~cAMP…	GO:0005730~nucleolus,GO:0005794~Golgi apparatus,GO:0005886~plasma membrane,GO:0016020~membrane,GO:0016323~basolateral plasma membrane,GO:0016324~apical plasma membrane,GO:0031088~platelet dense granule membrane,GO:0098591~external side of apical plasma membrane,	GO:0000166~nucleotide binding,GO:0001409~guanine nucleotide transmembrane transporter activity,GO:0005524~ATP binding,GO:0008559~xenobiotic-transporting ATPase activity,GO:0015132~prostaglandin transmembrane transporter activity,GO:0015143~urate transmembrane transporter activity,GO:0015216~purine nucleotide transmembrane transporter activity,GO:0015431~glutathione S-conjugate-exporting ATPase ac…	IPR003439:ABC_transporter-like_ATP-bd,IPR003593:AAA+_ATPase,IPR011527:ABC1_TM_dom,IPR017871:ABC_transporter-like_CS,IPR027417:P-loop_NTPase,IPR030240:ABCC4_TMD1,IPR036640:ABC1_TM_sf,IPR047083:ABCC4_TMD2,	mmu01523:Antifolate resistance,mmu02010:ABC transporters,mmu04024:cAMP signaling pathway,mmu04976:Bile secretion,		SM00382:AAA,	KW-0445~Lipid transport,KW-0813~Transport,	KW-0472~Membrane,KW-1003~Cell membrane,		KW-0812~Transmembrane,KW-1133~Transmembrane helix,	KW-0067~ATP-binding,KW-0547~Nucleotide-binding,	KW-1278~Translocase,	KW-0597~Phosphoprotein,	DOMAIN:ABC transmembrane type-1,DOMAIN:ABC transmembrane type-1 1,DOMAIN:ABC transmembrane type-1 2,DOMAIN:ABC transporter,DOMAIN:ABC transporter 1,DOMAIN:ABC transporter 2,MOTIF:PDZ-binding,REGION:Disordered,TRANSMEM:Helical,
Agap1	ArfGAP with GTPase domain, ankyrin repeat and PH domain 1(Agap1)	Mus musculus		GO:0015031~protein transport,GO:0090630~activation of GTPase activity,	GO:0005737~cytoplasm,GO:0005829~cytosol,	GO:0000166~nucleotide binding,GO:0003924~GTPase activity,GO:0005096~GTPase activator activity,GO:0005525~GTP binding,GO:0005543~phospholipid binding,GO:0046872~metal ion binding,	IPR001164:ArfGAP_dom,IPR001806:Small_GTPase,IPR001849:PH_domain,IPR002110:Ankyrin_rpt,IPR011993:PH-like_dom_sf,IPR027417:P-loop_NTPase,IPR036770:Ankyrin_rpt-contain_sf,IPR037278:ARFGAP/RecO,IPR038508:ArfGAP_dom_sf,	mmu04144:Endocytosis,		SM00105:ArfGap,SM00173:RAS,SM00174:RHO,SM00175:RAB,SM00233:PH,SM00248:ANK,	KW-0653~Protein transport,KW-0813~Transport,	KW-0963~Cytoplasm,		KW-0040~ANK repeat,KW-0677~Repeat,KW-0863~Zinc-finger,	KW-0342~GTP-binding,KW-0479~Metal-binding,KW-0547~Nucleotide-binding,KW-0862~Zinc,	KW-0343~GTPase activation,	KW-0007~Acetylation,KW-0597~Phosphoprotein,	COMPBIAS:Basic and acidic residues,COMPBIAS:Polar residues,DOMAIN:Arf-GAP,DOMAIN:PH,REGION:Disordered,REGION:Small GTPase-like,REPEAT:ANK,REPEAT:ANK 1,REPEAT:ANK 2,ZN_FING:C4-type,
Bbs9	Bardet-Biedl syndrome 9(Bbs9)	Mus musculus		GO:0015031~protein transport,GO:0030030~cell projection organization,GO:0045444~fat cell differentiation,GO:0060271~cilium assembly,GO:0061512~protein localization to cilium,	GO:0000242~pericentriolar material,GO:0005737~cytoplasm,GO:0005856~cytoskeleton,GO:0005886~plasma membrane,GO:0005929~cilium,GO:0016020~membrane,GO:0034451~centriolar satellite,GO:0034464~BBSome,GO:0035869~ciliary transition zone,GO:0036064~ciliary basal body,GO:0042995~cell projection,GO:0060170~ciliary membrane,	GO:0005515~protein binding,	IPR026511:PTHB1,IPR028073:PHTB1_N_dom,IPR028074:PHTB1_C_dom,				KW-0653~Protein transport,KW-0813~Transport,KW-0970~Cilium biogenesis/degradation,	KW-0206~Cytoskeleton,KW-0472~Membrane,KW-0963~Cytoplasm,KW-0966~Cell projection,KW-0969~Cilium,KW-1003~Cell membrane,						DOMAIN:PTHB1 C-terminal,DOMAIN:PTHB1 N-terminal,REGION:Interaction with LZTL1,REGION:Seven-bladed beta-propeller,SITE:Critical for protein stability,
Ccl25	C-C motif chemokine ligand 25(Ccl25)	Mus musculus		GO:0001954~positive regulation of cell-matrix adhesion,GO:0002548~monocyte chemotaxis,GO:0006935~chemotaxis,GO:0006954~inflammatory response,GO:0006955~immune response,GO:0007186~G-protein coupled receptor signaling pathway,GO:0030593~neutrophil chemotaxis,GO:0031640~killing of cells of other organism,GO:0043547~positive regulation of GTPase activity,GO:0048245~eosinophil chemotaxis,GO:0048247~ly…	GO:0005576~extracellular region,GO:0005615~extracellular space,GO:0016020~membrane,	GO:0005125~cytokine activity,GO:0005515~protein binding,GO:0008009~chemokine activity,GO:0031735~CCR10 chemokine receptor binding,GO:0042379~chemokine receptor binding,GO:0048020~CCR chemokine receptor binding,	IPR001811:Chemokine_IL8-like_dom,IPR034133:Chemokine_CC_DCCL,IPR036048:Interleukin_8-like_sf,	mmu04060:Cytokine-cytokine receptor interaction,mmu04061:Viral protein interaction with cytokine and cytokine receptor,mmu04062:Chemokine signaling pathway,mmu04672:Intestinal immune network for IgA production,		SM00199:SCY,	KW-0145~Chemotaxis,KW-0395~Inflammatory response,	KW-0472~Membrane,KW-0964~Secreted,		KW-0732~Signal,KW-0812~Transmembrane,KW-1133~Transmembrane helix,		KW-0202~Cytokine,	KW-1015~Disulfide bond,	COMPBIAS:Basic and acidic residues,COMPBIAS:Polar residues,DOMAIN:Chemokine interleukin-8-like,REGION:Disordered,TRANSMEM:Helical,
Cnot4	CCR4-NOT transcription complex, subunit 4(Cnot4)	Mus musculus		GO:0006511~ubiquitin-dependent protein catabolic process,GO:0016567~protein ubiquitination,GO:0045652~regulation of megakaryocyte differentiation,GO:0051865~protein autoubiquitination,	GO:0005634~nucleus,GO:0005737~cytoplasm,GO:0005829~cytosol,GO:0030014~CCR4-NOT complex,	GO:0003676~nucleic acid binding,GO:0003723~RNA binding,GO:0004842~ubiquitin-protein transferase activity,GO:0016740~transferase activity,GO:0046872~metal ion binding,	IPR000504:RRM_dom,IPR000571:Znf_CCCH,IPR001841:Znf_RING,IPR003954:RRM_dom_euk,IPR012677:Nucleotide-bd_a/b_plait_sf,IPR013083:Znf_RING/FYVE/PHD,IPR034261:CNOT4_RRM,IPR035979:RBD_domain_sf,IPR039515:NOT4_mRING-HC-C4C4,IPR039780:Mot2,	mmu03018:RNA degradation,		SM00361:RRM_1,	KW-0804~Transcription,KW-0805~Transcription regulation,KW-0833~Ubl conjugation pathway,	KW-0539~Nucleus,KW-0963~Cytoplasm,		KW-0175~Coiled coil,KW-0863~Zinc-finger,	KW-0479~Metal-binding,KW-0862~Zinc,	KW-0694~RNA-binding,KW-0808~Transferase,	KW-0488~Methylation,KW-0597~Phosphoprotein,KW-0832~Ubl conjugation,	COMPBIAS:Polar residues,COMPBIAS:Pro residues,DOMAIN:C3H1-type,DOMAIN:RING-type,DOMAIN:RRM,REGION:Disordered,ZN_FING:C3H1-type,ZN_FING:RING-type; degenerate,
Cd59a	CD59a antigen(Cd59a)	Mus musculus		GO:0001971~negative regulation of activation of membrane attack complex,GO:0016525~negative regulation of angiogenesis,GO:0030449~regulation of complement activation,GO:0030948~negative regulation of vascular endothelial growth factor receptor signaling pathway,GO:0042102~positive regulation of T cell proliferation,GO:0043066~negative regulation of apoptotic process,GO:0045916~negative regulation…	GO:0005615~extracellular space,GO:0005886~plasma membrane,GO:0009897~external side of plasma membrane,GO:0009986~cell surface,GO:0016020~membrane,GO:0042383~sarcolemma,GO:0043218~compact myelin,GO:0098552~side of membrane,	GO:0001848~complement binding,	IPR016054:LY6_UPA_recep-like,IPR045860:Snake_toxin-like_sf,	mmu04610:Complement and coagulation cascades,mmu04640:Hematopoietic cell lineage,		SM00134:LU,		KW-0472~Membrane,KW-1003~Cell membrane,		KW-0732~Signal,			KW-0325~Glycoprotein,KW-0336~GPI-anchor,KW-0449~Lipoprotein,KW-1015~Disulfide bond,	CARBOHYD:N-linked (GlcNAc...) asparagine,DOMAIN:UPAR/Ly6,LIPID:GPI-anchor amidated serine,PROPEP:Removed in mature form,
Cdc42bpa	CDC42 binding protein kinase alpha(Cdc42bpa)	Mus musculus		GO:0000226~microtubule cytoskeleton organization,GO:0006468~protein phosphorylation,GO:0006996~organelle organization,GO:0007010~cytoskeleton organization,GO:0007097~nuclear migration,GO:0016310~phosphorylation,GO:0016477~cell migration,GO:0018107~peptidyl-threonine phosphorylation,GO:0030036~actin cytoskeleton organization,GO:0031032~actomyosin structure organization,GO:0051056~regulation of sma…	GO:0005737~cytoplasm,GO:0005856~cytoskeleton,GO:0005911~cell-cell junction,GO:0030027~lamellipodium,GO:0031252~cell leading edge,GO:0042641~actomyosin,GO:0042995~cell projection,	GO:0000166~nucleotide binding,GO:0000287~magnesium ion binding,GO:0004672~protein kinase activity,GO:0004674~protein serine/threonine kinase activity,GO:0005515~protein binding,GO:0005524~ATP binding,GO:0016301~kinase activity,GO:0016740~transferase activity,GO:0042802~identical protein binding,GO:0046872~metal ion binding,	IPR000095:CRIB_dom,IPR000719:Prot_kinase_dom,IPR000961:AGC-kinase_C,IPR001180:CNH_dom,IPR001849:PH_domain,IPR002219:PE/DAG-bd,IPR008271:Ser/Thr_kinase_AS,IPR011009:Kinase-like_dom_sf,IPR011993:PH-like_dom_sf,IPR014930:Myotonic_dystrophy_kinase_coil,IPR017441:Protein_kinase_ATP_BS,IPR017892:Pkinase_C,IPR020454:DAG/PE-bd,IPR026611:MRCK_alpha_cat,IPR031597:KELK,IPR046349:C1-like_sf,			SM00036:CNH,SM00109:C1,SM00133:S_TK_X,SM00220:S_TKc,SM00233:PH,SM00285:PBD,		KW-0963~Cytoplasm,KW-0966~Cell projection,		KW-0175~Coiled coil,KW-0863~Zinc-finger,	KW-0067~ATP-binding,KW-0460~Magnesium,KW-0479~Metal-binding,KW-0547~Nucleotide-binding,KW-0862~Zinc,	KW-0418~Kinase,KW-0723~Serine/threonine-protein kinase,KW-0808~Transferase,	KW-0597~Phosphoprotein,	ACT_SITE:Proton acceptor,COMPBIAS:Polar residues,DOMAIN:AGC-kinase C-terminal,DOMAIN:CNH,DOMAIN:CRIB,DOMAIN:Myotonic dystrophy protein kinase coiled coil,DOMAIN:PH,DOMAIN:Phorbol-ester/DAG-type,DOMAIN:Protein kinase,REGION:Disordered,SITE:Cleavage; by CASP3 in vitro,ZN_FING:Phorbol-ester/DAG-type,
Cop1	COP1, E3 ubiquitin ligase(Cop1)	Mus musculus		GO:0010212~response to ionizing radiation,GO:0016567~protein ubiquitination,GO:0032436~positive regulation of proteasomal ubiquitin-dependent protein catabolic process,GO:0043161~proteasome-mediated ubiquitin-dependent protein catabolic process,	GO:0000139~Golgi membrane,GO:0005634~nucleus,GO:0005737~cytoplasm,GO:0016607~nuclear speck,GO:0031464~Cul4A-RING E3 ubiquitin ligase complex,	GO:0005515~protein binding,GO:0016740~transferase activity,GO:0046872~metal ion binding,GO:0061630~ubiquitin protein ligase activity,	IPR001680:WD40_rpt,IPR001841:Znf_RING,IPR013083:Znf_RING/FYVE/PHD,IPR015943:WD40/YVTN_repeat-like_dom_sf,IPR017907:Znf_RING_CS,IPR019775:WD40_repeat_CS,IPR036322:WD40_repeat_dom_sf,IPR042755:COP1,	mmu04115:p53 signaling pathway,mmu04120:Ubiquitin mediated proteolysis,		SM00184:RING,SM00320:WD40,	KW-0833~Ubl conjugation pathway,	KW-0539~Nucleus,KW-0963~Cytoplasm,		KW-0175~Coiled coil,KW-0677~Repeat,KW-0853~WD repeat,KW-0863~Zinc-finger,	KW-0479~Metal-binding,KW-0862~Zinc,	KW-0808~Transferase,		COMPBIAS:Polar residues,DOMAIN:RING-type,MOTIF:Nuclear export signal,MOTIF:Nuclear localization signal 1,MOTIF:Nuclear localization signal 2,MUTAGEN:KQKQR->NQNQS: Does not affect the subcellular localization.,MUTAGEN:KRFK->TSFT: Abolishes nuclear localization.,MUTAGEN:LEL->AEA: Abolishes nuclear export.,MUTAGEN:RK->SN: Abolishes nuclear localization.,MUTAGEN:RRK->SRT: Abolishes the nuclear speckl…
Cblb	Casitas B-lineage lymphoma b(Cblb)	Mus musculus		GO:0002669~positive regulation of T cell anergy,GO:0002870~T cell anergy,GO:0006955~immune response,GO:0007165~signal transduction,GO:0007166~cell surface receptor signaling pathway,GO:0007175~negative regulation of epidermal growth factor-activated receptor activity,GO:0016567~protein ubiquitination,GO:0018193~peptidyl-amino acid modification,GO:0023051~regulation of signaling,GO:0030155~regulat…	GO:0005654~nucleoplasm,GO:0005737~cytoplasm,GO:0005829~cytosol,GO:0005886~plasma membrane,GO:0045121~membrane raft,	GO:0001784~phosphotyrosine binding,GO:0004842~ubiquitin-protein transferase activity,GO:0005509~calcium ion binding,GO:0005515~protein binding,GO:0016740~transferase activity,GO:0017124~SH3 domain binding,GO:0019901~protein kinase binding,GO:0030971~receptor tyrosine kinase binding,GO:0046872~metal ion binding,GO:0061630~ubiquitin protein ligase activity,	IPR001841:Znf_RING,IPR003153:Adaptor_Cbl_N_hlx,IPR011992:EF-hand-dom_pair,IPR013083:Znf_RING/FYVE/PHD,IPR014741:Adaptor_Cbl_EF_hand-like,IPR014742:Adaptor_Cbl_SH2-like,IPR015940:UBA,IPR017907:Znf_RING_CS,IPR018957:Znf_C3HC4_RING-type,IPR024159:Cbl_PTB,IPR024162:Adaptor_Cbl,IPR036537:Adaptor_Cbl_N_dom_sf,IPR036860:SH2_dom_sf,IPR039520:CBL-B_RING-HC,	mmu04012:ErbB signaling pathway,mmu04120:Ubiquitin mediated proteolysis,mmu04144:Endocytosis,mmu04625:C-type lectin receptor signaling pathway,mmu04660:T cell receptor signaling pathway,mmu04910:Insulin signaling pathway,mmu05162:Measles,		SM00165:UBA,SM00184:RING,	KW-0833~Ubl conjugation pathway,	KW-0963~Cytoplasm,		KW-0677~Repeat,KW-0863~Zinc-finger,	KW-0106~Calcium,KW-0479~Metal-binding,KW-0862~Zinc,	KW-0808~Transferase,	KW-0597~Phosphoprotein,KW-0832~Ubl conjugation,	COMPBIAS:Polar residues,COMPBIAS:Pro residues,DOMAIN:Cbl-PTB,DOMAIN:RING-type,DOMAIN:UBA,REGION:4H,REGION:Disordered,REGION:EF-hand-like,REGION:Interaction with SH3KBP1,REGION:Interaction with VAV1,REGION:Linker,REGION:SH2-like,ZN_FING:RING-type,
Dennd1a	DENN domain containing 1A(Dennd1a)	Mus musculus		GO:0006897~endocytosis,GO:0015031~protein transport,GO:0032456~endocytic recycling,GO:0032483~regulation of Rab protein signal transduction,GO:0043547~positive regulation of GTPase activity,GO:0048488~synaptic vesicle endocytosis,	GO:0005829~cytosol,GO:0005886~plasma membrane,GO:0016020~membrane,GO:0030136~clathrin-coated vesicle,GO:0030425~dendrite,GO:0030665~clathrin-coated vesicle membrane,GO:0031410~cytoplasmic vesicle,GO:0042734~presynaptic membrane,GO:0042995~cell projection,GO:0043025~neuronal cell body,GO:0043231~intracellular membrane-bounded organelle,GO:0045202~synapse,	GO:0005085~guanyl-nucleotide exchange factor activity,GO:0005515~protein binding,GO:0008289~lipid binding,GO:0017124~SH3 domain binding,GO:0031267~small GTPase binding,GO:0032266~phosphatidylinositol-3-phosphate binding,GO:1901981~phosphatidylinositol phosphate binding,	IPR001194:cDENN_dom,IPR005112:dDENN_dom,IPR005113:uDENN_dom,IPR037516:Tripartite_DENN,IPR040032:DENND1A/B/C,IPR043153:DENN_C,			SM00799:DENN,SM00800:uDENN,SM00801:dDENN,	KW-0653~Protein transport,KW-0813~Transport,	KW-0472~Membrane,KW-0770~Synapse,KW-0966~Cell projection,KW-0968~Cytoplasmic vesicle,KW-1003~Cell membrane,			KW-0446~Lipid-binding,	KW-0344~Guanine-nucleotide releasing factor,	KW-0488~Methylation,KW-0597~Phosphoprotein,	COMPBIAS:Basic and acidic residues,COMPBIAS:Polar residues,COMPBIAS:Pro residues,DOMAIN:UDENN,DOMAIN:cDENN,DOMAIN:dDENN,DOMAIN:uDENN,MOTIF:Clathrin box,MOTIF:FXDXF motif,REGION:Disordered,
Frmd4a	FERM domain containing 4A(Frmd4a)	Mus musculus		GO:0050709~negative regulation of protein secretion,GO:0050714~positive regulation of protein secretion,GO:0090162~establishment of epithelial cell polarity,	GO:0005737~cytoplasm,GO:0005856~cytoskeleton,GO:0005912~adherens junction,GO:0005923~bicellular tight junction,GO:0070161~anchoring junction,	GO:0030674~protein binding, bridging,	IPR000299:FERM_domain,IPR011993:PH-like_dom_sf,IPR014352:FERM/acyl-CoA-bd_prot_sf,IPR018979:FERM_N,IPR018980:FERM_PH-like_C,IPR019747:FERM_CS,IPR019748:FERM_central,IPR019749:Band_41_domain,IPR021774:CUPID,IPR029071:Ubiquitin-like_domsf,IPR035963:FERM_2,IPR041785:FRMD4A/B_FERM_C,IPR047176:FRMD4A/B,			SM00295:B41,SM01196:FERM_C,		KW-0206~Cytoskeleton,KW-0796~Tight junction,KW-0963~Cytoplasm,KW-0965~Cell junction,		KW-0175~Coiled coil,			KW-0597~Phosphoprotein,	COMPBIAS:Basic and acidic residues,COMPBIAS:Polar residues,COMPBIAS:Pro residues,DOMAIN:Cytohesin Ubiquitin Protein Inducing,DOMAIN:FERM,REGION:Disordered,REGION:Necessary for interaction with CYTH1,REGION:Necessary for tight junction and adherens junction localization; Requires for interaction with PARD3,
Fyn	Fyn proto-oncogene(Fyn)	Mus musculus	m_biopeptidesPathway:Bioactive Peptide Induced Signaling Pathway,m_ecmPathway:Erk and PI-3 Kinase Are Necessary for Collagen Binding in Corneal Epithelia,m_ephA4Pathway:Eph Kinases and ephrins support platelet aggregation,m_il7Pathway:IL-7 Signal Transduction,m_integrinPathway:Integrin Signaling Pathway,m_reelinPathway:Reelin Signaling Pathway,m_tcraPathway:Lck and Fyn tyrosine kinases in initiat…	GO:0000304~response to singlet oxygen,GO:0001764~neuron migration,GO:0002250~adaptive immune response,GO:0002376~immune system process,GO:0003015~heart process,GO:0006468~protein phosphorylation,GO:0007166~cell surface receptor signaling pathway,GO:0007169~transmembrane receptor protein tyrosine kinase signaling pathway,GO:0007249~I-kappaB kinase/NF-kappaB signaling,GO:0007275~multicellular organ…	GO:0005634~nucleus,GO:0005737~cytoplasm,GO:0005739~mitochondrion,GO:0005768~endosome,GO:0005829~cytosol,GO:0005884~actin filament,GO:0005886~plasma membrane,GO:0014069~postsynaptic density,GO:0016020~membrane,GO:0030425~dendrite,GO:0031234~extrinsic component of cytoplasmic side of plasma membrane,GO:0043204~perikaryon,GO:0044297~cell body,GO:0045121~membrane raft,GO:0048471~perinuclear region of…	GO:0000166~nucleotide binding,GO:0001664~G-protein coupled receptor binding,GO:0004672~protein kinase activity,GO:0004713~protein tyrosine kinase activity,GO:0004715~non-membrane spanning protein tyrosine kinase activity,GO:0005102~receptor binding,GO:0005515~protein binding,GO:0005524~ATP binding,GO:0015631~tubulin binding,GO:0016004~phospholipase activator activity,GO:0016301~kinase activity,GO…	IPR000719:Prot_kinase_dom,IPR000980:SH2,IPR001245:Ser-Thr/Tyr_kinase_cat_dom,IPR001452:SH3_domain,IPR008266:Tyr_kinase_AS,IPR011009:Kinase-like_dom_sf,IPR017441:Protein_kinase_ATP_BS,IPR020635:Tyr_kinase_cat_dom,IPR035750:Fyn/Yrk_SH3,IPR036028:SH3-like_dom_sf,IPR036860:SH2_dom_sf,IPR047924:Fyn/Yrk_SH2,	mmu04071:Sphingolipid signaling pathway,mmu04072:Phospholipase D signaling pathway,mmu04360:Axon guidance,mmu04380:Osteoclast differentiation,mmu04510:Focal adhesion,mmu04520:Adherens junction,mmu04611:Platelet activation,mmu04650:Natural killer cell mediated cytotoxicity,mmu04660:T cell receptor signaling pathway,mmu04664:Fc epsilon RI signaling pathway,mmu04725:Cholinergic synapse,mmu05020:Prio…		SM00219:TyrKc,SM00252:SH2,SM00326:SH3,	KW-0391~Immunity,KW-1064~Adaptive immunity,	KW-0472~Membrane,KW-0539~Nucleus,KW-0963~Cytoplasm,KW-1003~Cell membrane,	KW-0656~Proto-oncogene,	KW-0727~SH2 domain,KW-0728~SH3 domain,	KW-0067~ATP-binding,KW-0464~Manganese,KW-0479~Metal-binding,KW-0547~Nucleotide-binding,	KW-0217~Developmental protein,KW-0418~Kinase,KW-0808~Transferase,KW-0829~Tyrosine-protein kinase,KW-9996~Developmental protein,	KW-0449~Lipoprotein,KW-0519~Myristate,KW-0564~Palmitate,KW-0597~Phosphoprotein,	ACT_SITE:Proton acceptor,COMPBIAS:Polar residues,DOMAIN:Protein kinase,DOMAIN:SH2,DOMAIN:SH3,LIPID:N-myristoyl glycine,LIPID:S-palmitoyl cysteine,MUTAGEN:C->A: Abolishes palmitoylation and plasma membrane association; when associated with A-3.,MUTAGEN:C->A: Abolishes palmitoylation and plasma membrane association; when associated with A-6.,MUTAGEN:C->S: Abolishes palmitoylation and plasma membran…
Grk5	G protein-coupled receptor kinase 5(Grk5)	Mus musculus		GO:0002029~desensitization of G-protein coupled receptor protein signaling pathway,GO:0006468~protein phosphorylation,GO:0006915~apoptotic process,GO:0007165~signal transduction,GO:0007217~tachykinin receptor signaling pathway,GO:0008277~regulation of G-protein coupled receptor protein signaling pathway,GO:0008284~positive regulation of cell proliferation,GO:0009966~regulation of signal transduct…	GO:0005634~nucleus,GO:0005737~cytoplasm,GO:0005829~cytosol,GO:0005886~plasma membrane,GO:0016020~membrane,GO:0016607~nuclear speck,GO:0031965~nuclear membrane,	GO:0000166~nucleotide binding,GO:0004672~protein kinase activity,GO:0004674~protein serine/threonine kinase activity,GO:0004703~G-protein coupled receptor kinase activity,GO:0005515~protein binding,GO:0005524~ATP binding,GO:0008289~lipid binding,GO:0016301~kinase activity,GO:0016740~transferase activity,GO:0047696~beta-adrenergic receptor kinase activity,	IPR000239:GPCR_kinase,IPR000719:Prot_kinase_dom,IPR000961:AGC-kinase_C,IPR011009:Kinase-like_dom_sf,IPR016137:RGS,IPR017441:Protein_kinase_ATP_BS,IPR036305:RGS_sf,IPR044926:RGS_subdomain_2,	mmu04062:Chemokine signaling pathway,mmu04144:Endocytosis,mmu05032:Morphine addiction,		SM00133:S_TK_X,SM00220:S_TKc,SM00315:RGS,	KW-0053~Apoptosis,KW-0879~Wnt signaling pathway,	KW-0472~Membrane,KW-0539~Nucleus,KW-0963~Cytoplasm,KW-1003~Cell membrane,			KW-0067~ATP-binding,KW-0446~Lipid-binding,KW-0547~Nucleotide-binding,	KW-0418~Kinase,KW-0723~Serine/threonine-protein kinase,KW-0808~Transferase,	KW-0597~Phosphoprotein,	ACT_SITE:Proton acceptor,COMPBIAS:Polar residues,DOMAIN:AGC-kinase C-terminal,DOMAIN:Protein kinase,DOMAIN:RGS,MOTIF:Nuclear localization signal,REGION:Disordered,REGION:Interaction with calmodulin,REGION:N-terminal,REGION:Sufficient for membrane localization,
Hjurp	Holliday junction recognition protein(Hjurp)	Mus musculus		GO:0007049~cell cycle,GO:0007059~chromosome segregation,GO:0034080~CENP-A containing nucleosome assembly,GO:0043254~regulation of protein complex assembly,GO:0051101~regulation of DNA binding,	GO:0000775~chromosome, centromeric region,GO:0000776~kinetochore,GO:0005634~nucleus,GO:0005654~nucleoplasm,GO:0005694~chromosome,GO:0005730~nucleolus,GO:0005829~cytosol,	GO:0003677~DNA binding,GO:0042393~histone binding,GO:0042802~identical protein binding,	IPR018465:Scm3/HJURP,IPR021052:HJURP_central_dom,IPR022102:HJURP_C,				KW-0131~Cell cycle,	KW-0137~Centromere,KW-0158~Chromosome,KW-0539~Nucleus,				KW-0143~Chaperone,KW-0238~DNA-binding,	KW-0597~Phosphoprotein,KW-0832~Ubl conjugation,KW-1017~Isopeptide bond,	COMPBIAS:Basic and acidic residues,COMPBIAS:Basic residues,COMPBIAS:Polar residues,CROSSLNK:Glycyl lysine isopeptide (Lys-Gly) (interchain with G-Cter in SUMO2),DOMAIN:Holliday junction recognition protein HJURP central,DOMAIN:Holliday junction regulator protein family C-terminal,REGION:Disordered,
Immp2l	IMP2 inner mitochondrial membrane peptidase-like (S. cerevisiae)(Immp2l)	Mus musculus		GO:0001541~ovarian follicle development,GO:0006465~signal peptide processing,GO:0006508~proteolysis,GO:0006627~protein processing involved in protein targeting to mitochondrion,GO:0006801~superoxide metabolic process,GO:0006974~cellular response to DNA damage stimulus,GO:0007283~spermatogenesis,GO:0007420~brain development,GO:0008015~blood circulation,GO:0008104~protein localization,GO:0022904~re…	GO:0005739~mitochondrion,GO:0005743~mitochondrial inner membrane,GO:0016020~membrane,GO:0042720~mitochondrial inner membrane peptidase complex,	GO:0004175~endopeptidase activity,GO:0004252~serine-type endopeptidase activity,GO:0008233~peptidase activity,GO:0008236~serine-type peptidase activity,GO:0016787~hydrolase activity,	IPR000223:Pept_S26A_signal_pept_1,IPR019533:Peptidase_S26,IPR019758:Pept_S26A_signal_pept_1_CS,IPR036286:LexA/Signal_pep-like_sf,IPR037730:IMP2,	mmu03060:Protein export,				KW-0472~Membrane,KW-0496~Mitochondrion,KW-0999~Mitochondrion inner membrane,		KW-0812~Transmembrane,KW-1133~Transmembrane helix,		KW-0378~Hydrolase,KW-0645~Protease,		TRANSMEM:Helical,
Large1	LARGE xylosyl- and glucuronyltransferase 1(Large1)	Mus musculus		GO:0001568~blood vessel development,GO:0001662~behavioral fear response,GO:0001764~neuron migration,GO:0006468~protein phosphorylation,GO:0006486~protein glycosylation,GO:0006493~protein O-linked glycosylation,GO:0006517~protein deglycosylation,GO:0006612~protein targeting to membrane,GO:0006833~water transport,GO:0006886~intracellular protein transport,GO:0006941~striated muscle contraction,GO:0…	GO:0000139~Golgi membrane,GO:0005794~Golgi apparatus,GO:0005886~plasma membrane,GO:0016020~membrane,GO:0031594~neuromuscular junction,GO:0032991~macromolecular complex,GO:0043231~intracellular membrane-bounded organelle,	GO:0003824~catalytic activity,GO:0005515~protein binding,GO:0008194~UDP-glycosyltransferase activity,GO:0015020~glucuronosyltransferase activity,GO:0016740~transferase activity,GO:0016757~transferase activity, transferring glycosyl groups,GO:0016758~transferase activity, transferring hexosyl groups,GO:0030145~manganese ion binding,GO:0042285~xylosyltransferase activity,GO:0046872~metal ion bindin…	IPR002495:Glyco_trans_8,IPR029044:Nucleotide-diphossugar_trans,	mmu00515:Mannose type O-glycan biosynthesis,mmu01100:Metabolic pathways,				KW-0333~Golgi apparatus,KW-0472~Membrane,		KW-0175~Coiled coil,KW-0735~Signal-anchor,KW-0812~Transmembrane,KW-1133~Transmembrane helix,	KW-0464~Manganese,KW-0479~Metal-binding,	KW-0328~Glycosyltransferase,KW-0511~Multifunctional enzyme,KW-0808~Transferase,	KW-0325~Glycoprotein,	CARBOHYD:N-linked (GlcNAc...) asparagine,COMPBIAS:Polar residues,REGION:Disordered,REGION:Glucuronyltransferase activity,REGION:Xylosyltransferase activity,TOPO_DOM:Cytoplasmic,TOPO_DOM:Lumenal,TRANSMEM:Helical,TRANSMEM:Helical; Signal-anchor for type II membrane protein,
Lima1	LIM domain and actin binding 1(Lima1)	Mus musculus		GO:0006629~lipid metabolic process,GO:0008202~steroid metabolic process,GO:0008203~cholesterol metabolic process,GO:0016477~cell migration,GO:0030299~intestinal cholesterol absorption,GO:0030835~negative regulation of actin filament depolymerization,GO:0031529~ruffle organization,GO:0042632~cholesterol homeostasis,GO:0051017~actin filament bundle assembly,	GO:0001725~stress fiber,GO:0001726~ruffle,GO:0005737~cytoplasm,GO:0005829~cytosol,GO:0005856~cytoskeleton,GO:0005886~plasma membrane,GO:0005903~brush border,GO:0005925~focal adhesion,GO:0015629~actin cytoskeleton,GO:0016020~membrane,GO:0031526~brush border membrane,GO:0032154~cleavage furrow,GO:0042995~cell projection,	GO:0003779~actin binding,GO:0003785~actin monomer binding,GO:0005515~protein binding,GO:0046872~metal ion binding,GO:0051015~actin filament binding,	IPR001781:Znf_LIM,IPR028740:EPLIN_Lim_dom,			SM00132:LIM,	KW-0153~Cholesterol metabolism,KW-0443~Lipid metabolism,KW-0753~Steroid metabolism,KW-1207~Sterol metabolism,	KW-0206~Cytoskeleton,KW-0472~Membrane,KW-0963~Cytoplasm,KW-0966~Cell projection,KW-1003~Cell membrane,		KW-0440~LIM domain,	KW-0479~Metal-binding,KW-0862~Zinc,	KW-0009~Actin-binding,	KW-0007~Acetylation,KW-0597~Phosphoprotein,	COMPBIAS:Basic and acidic residues,COMPBIAS:Polar residues,DOMAIN:LIM zinc-binding,MOTIF:Required for interaction with NPC1L1,MUTAGEN:CLG->AAA: Decreases interaction with NPC1L1.,MUTAGEN:S->A: Abolished phosphorylation by MAPK1/MAPK3.,MUTAGEN:S->A: Reduced phosphorylation by MAPK1/MAPK3.,REGION:Disordered,REGION:Required for interaction with MYO5B,
Luc7l2	LUC7-like 2 (S. cerevisiae)(Luc7l2)	Mus musculus		GO:0006376~mRNA splice site selection,	GO:0005634~nucleus,GO:0005685~U1 snRNP,GO:0016607~nuclear speck,GO:0071004~U2-type prespliceosome,	GO:0003729~mRNA binding,GO:0019899~enzyme binding,	IPR004882:Luc7-rel,					KW-0539~Nucleus,		KW-0175~Coiled coil,			KW-0379~Hydroxylation,KW-0597~Phosphoprotein,	COMPBIAS:Basic and acidic residues,COMPBIAS:Basic residues,REGION:Disordered,
Mdga1	MAM domain containing glycosylphosphatidylinositol anchor 1(Mdga1)	Mus musculus		GO:0001764~neuron migration,GO:0007275~multicellular organism development,GO:0007399~nervous system development,GO:0021799~cerebral cortex radially oriented cell migration,GO:0030154~cell differentiation,GO:0051964~negative regulation of synapse assembly,GO:1905606~regulation of presynapse assembly,	GO:0005794~Golgi apparatus,GO:0005886~plasma membrane,GO:0016020~membrane,GO:0045121~membrane raft,GO:0098552~side of membrane,GO:0098982~GABA-ergic synapse,		IPR000998:MAM_dom,IPR003598:Ig_sub2,IPR003599:Ig_sub,IPR003961:FN3_dom,IPR007110:Ig-like_dom,IPR013098:Ig_I-set,IPR013320:ConA-like_dom_sf,IPR013783:Ig-like_fold,IPR036116:FN3_sf,IPR036179:Ig-like_dom_sf,			SM00137:MAM,SM00408:IGc2,SM00409:IG,	KW-0221~Differentiation,KW-0524~Neurogenesis,	KW-0472~Membrane,KW-1003~Cell membrane,		KW-0393~Immunoglobulin domain,KW-0677~Repeat,KW-0732~Signal,		KW-0217~Developmental protein,KW-9996~Developmental protein,	KW-0325~Glycoprotein,KW-0336~GPI-anchor,KW-0449~Lipoprotein,KW-1015~Disulfide bond,	CARBOHYD:N-linked (GlcNAc...) asparagine,COMPBIAS:Basic and acidic residues,COMPBIAS:Polar residues,DOMAIN:Fibronectin type-III,DOMAIN:Ig-like,DOMAIN:Ig-like 1,DOMAIN:Ig-like 2,DOMAIN:Ig-like 3,DOMAIN:Ig-like 4,DOMAIN:Ig-like 5,DOMAIN:Ig-like 6,DOMAIN:MAM,LIPID:GPI-anchor amidated serine,PROPEP:Removed in mature form,REGION:Disordered,
Nek1	NIMA (never in mitosis gene a)-related expressed kinase 1(Nek1)	Mus musculus		GO:0001822~kidney development,GO:0006468~protein phosphorylation,GO:0006974~cellular response to DNA damage stimulus,GO:0007049~cell cycle,GO:0007283~spermatogenesis,GO:0010212~response to ionizing radiation,GO:0016310~phosphorylation,GO:0030030~cell projection organization,GO:0035264~multicellular organism growth,GO:0051301~cell division,GO:0060271~cilium assembly,GO:2000001~regulation of DNA da…	GO:0000242~pericentriolar material,GO:0005634~nucleus,GO:0005654~nucleoplasm,GO:0005737~cytoplasm,GO:0005813~centrosome,GO:0005829~cytosol,GO:0005856~cytoskeleton,GO:0034451~centriolar satellite,	GO:0000166~nucleotide binding,GO:0004672~protein kinase activity,GO:0004674~protein serine/threonine kinase activity,GO:0004713~protein tyrosine kinase activity,GO:0005524~ATP binding,GO:0016301~kinase activity,GO:0016740~transferase activity,GO:0046872~metal ion binding,GO:0071889~14-3-3 protein binding,	IPR000719:Prot_kinase_dom,IPR008271:Ser/Thr_kinase_AS,IPR011009:Kinase-like_dom_sf,IPR017441:Protein_kinase_ATP_BS,		PIRSF000654:Integrin-linked_kinase,	SM00220:S_TKc,	KW-0131~Cell cycle,KW-0132~Cell division,KW-0498~Mitosis,KW-0970~Cilium biogenesis/degradation,	KW-0206~Cytoskeleton,KW-0539~Nucleus,KW-0963~Cytoplasm,		KW-0175~Coiled coil,	KW-0067~ATP-binding,KW-0460~Magnesium,KW-0479~Metal-binding,KW-0547~Nucleotide-binding,	KW-0418~Kinase,KW-0723~Serine/threonine-protein kinase,KW-0808~Transferase,KW-0829~Tyrosine-protein kinase,	KW-0597~Phosphoprotein,	ACT_SITE:Proton acceptor,COMPBIAS:Acidic residues,COMPBIAS:Basic and acidic residues,COMPBIAS:Polar residues,DOMAIN:Protein kinase,MUTAGEN:S->A: Loss of 14-3-3 protein-binding.,REGION:Disordered,
Nuak1	NUAK family, SNF1-like kinase, 1(Nuak1)	Mus musculus		GO:0006468~protein phosphorylation,GO:0006974~cellular response to DNA damage stimulus,GO:0007155~cell adhesion,GO:0016310~phosphorylation,GO:0030155~regulation of cell adhesion,GO:0032007~negative regulation of TOR signaling,GO:0035507~regulation of myosin-light-chain-phosphatase activity,GO:0035556~intracellular signal transduction,GO:0042149~cellular response to glucose starvation,GO:2000772~r…	GO:0001650~fibrillar center,GO:0005634~nucleus,GO:0005654~nucleoplasm,GO:0005737~cytoplasm,GO:0015630~microtubule cytoskeleton,GO:0031588~nucleotide-activated protein kinase complex,	GO:0000166~nucleotide binding,GO:0002039~p53 binding,GO:0004672~protein kinase activity,GO:0004674~protein serine/threonine kinase activity,GO:0005524~ATP binding,GO:0016301~kinase activity,GO:0016740~transferase activity,	IPR000719:Prot_kinase_dom,IPR008271:Ser/Thr_kinase_AS,IPR011009:Kinase-like_dom_sf,IPR017441:Protein_kinase_ATP_BS,			SM00220:S_TKc,	KW-0130~Cell adhesion,KW-0227~DNA damage,	KW-0539~Nucleus,KW-0963~Cytoplasm,		KW-0732~Signal,	KW-0067~ATP-binding,KW-0547~Nucleotide-binding,	KW-0418~Kinase,KW-0723~Serine/threonine-protein kinase,KW-0808~Transferase,	KW-0007~Acetylation,KW-0597~Phosphoprotein,KW-0832~Ubl conjugation,	ACT_SITE:Proton acceptor,COMPBIAS:Basic and acidic residues,COMPBIAS:Polar residues,DOMAIN:Protein kinase,MOTIF:GILK motif,REGION:Disordered,
Otud4	OTU domain containing 4(Otud4)	Mus musculus		GO:0002376~immune system process,GO:0006508~proteolysis,GO:0016579~protein deubiquitination,GO:0034122~negative regulation of toll-like receptor signaling pathway,GO:0045087~innate immune response,GO:0070536~protein K63-linked deubiquitination,GO:0071108~protein K48-linked deubiquitination,GO:1901537~positive regulation of DNA demethylation,GO:1903093~regulation of protein K48-linked deubiquitina…	GO:0005634~nucleus,GO:0005737~cytoplasm,GO:0005829~cytosol,	GO:0004843~thiol-dependent ubiquitin-specific protease activity,GO:0008233~peptidase activity,GO:0008234~cysteine-type peptidase activity,GO:0016787~hydrolase activity,GO:0060090~binding, bridging,GO:0061578~Lys63-specific deubiquitinase activity,	IPR003323:OTU_dom,IPR038765:Papain-like_cys_pep_sf,				KW-0391~Immunity,KW-0399~Innate immunity,KW-0833~Ubl conjugation pathway,	KW-0539~Nucleus,KW-0963~Cytoplasm,				KW-0378~Hydrolase,KW-0645~Protease,KW-0788~Thiol protease,	KW-0007~Acetylation,KW-0597~Phosphoprotein,	ACT_SITE:Nucleophile,COMPBIAS:Basic and acidic residues,COMPBIAS:Polar residues,DOMAIN:OTU,MUTAGEN:C->A: Abolishes 'Lys-48'- and 'Lys-63'-specific deubiquitinase activity. Impairs 'Lys-63'-specific deubiquitination of TRAF6 substrate.,REGION:Cys-loop,REGION:Disordered,REGION:His-loop,REGION:Variable-loop,
Phlpp1	PH domain and leucine rich repeat protein phosphatase 1(Phlpp1)	Mus musculus		GO:0001932~regulation of protein phosphorylation,GO:0002667~regulation of T cell anergy,GO:0006470~protein dephosphorylation,GO:0006915~apoptotic process,GO:0007165~signal transduction,GO:0009649~entrainment of circadian clock,GO:0042981~regulation of apoptotic process,GO:0043408~regulation of MAPK cascade,GO:0046328~regulation of JNK cascade,GO:0051897~positive regulation of protein kinase B sig…	GO:0005634~nucleus,GO:0005654~nucleoplasm,GO:0005737~cytoplasm,GO:0005886~plasma membrane,GO:0016020~membrane,GO:0031965~nuclear membrane,GO:0043231~intracellular membrane-bounded organelle,	GO:0004721~phosphoprotein phosphatase activity,GO:0004722~protein serine/threonine phosphatase activity,GO:0016787~hydrolase activity,GO:0017018~myosin phosphatase activity,GO:0046872~metal ion binding,	IPR001611:Leu-rich_rpt,IPR001849:PH_domain,IPR001932:PPM-type_phosphatase-like_dom,IPR003591:Leu-rich_rpt_typical-subtyp,IPR011993:PH-like_dom_sf,IPR032675:LRR_dom_sf,IPR036457:PPM-type-like_dom_sf,	mmu04151:PI3K-Akt signaling pathway,		SM00332:PP2Cc,SM00364:LRR_BAC,SM00369:LRR_TYP,	KW-0053~Apoptosis,	KW-0472~Membrane,KW-0539~Nucleus,KW-0963~Cytoplasm,		KW-0433~Leucine-rich repeat,KW-0677~Repeat,	KW-0464~Manganese,KW-0479~Metal-binding,	KW-0378~Hydrolase,KW-0904~Protein phosphatase,	KW-0007~Acetylation,KW-0597~Phosphoprotein,	COMPBIAS:Basic and acidic residues,COMPBIAS:Polar residues,COMPBIAS:Pro residues,DOMAIN:PH,DOMAIN:PPM-type phosphatase,MOTIF:PDZ-binding,REGION:Disordered,REPEAT:LRR 1,REPEAT:LRR 10,REPEAT:LRR 11,REPEAT:LRR 12,REPEAT:LRR 13,REPEAT:LRR 14,REPEAT:LRR 15,REPEAT:LRR 16,REPEAT:LRR 17,REPEAT:LRR 18,REPEAT:LRR 19,REPEAT:LRR 2,REPEAT:LRR 20,REPEAT:LRR 21,REPEAT:LRR 3,REPEAT:LRR 4,REPEAT:LRR 5,REPEAT:LRR …
Phf3	PHD finger protein 3(Phf3)	Mus musculus		GO:0006351~transcription, DNA-templated,	GO:0005634~nucleus,GO:0048188~Set1C/COMPASS complex,	GO:0046872~metal ion binding,	IPR001965:Znf_PHD,IPR003618:TFIIS_cen_dom,IPR011011:Znf_FYVE_PHD,IPR012921:SPOC_C,IPR013083:Znf_RING/FYVE/PHD,IPR019786:Zinc_finger_PHD-type_CS,IPR019787:Znf_PHD-finger,IPR036575:TFIIS_cen_dom_sf,IPR037869:Spp1/CFP1,			SM00249:PHD,SM00510:TFS2M,		KW-0539~Nucleus,		KW-0863~Zinc-finger,	KW-0479~Metal-binding,KW-0862~Zinc,			COMPBIAS:Basic and acidic residues,COMPBIAS:Polar residues,COMPBIAS:Pro residues,DOMAIN:PHD-type,DOMAIN:Spen paralogue and orthologue SPOC C-terminal,DOMAIN:TFIIS central,REGION:Disordered,
Pwwp2b	PWWP domain containing 2B(Pwwp2b)	Mus musculus		GO:0006338~chromatin remodeling,GO:0032968~positive regulation of transcription elongation from RNA polymerase II promoter,	GO:0005634~nucleus,GO:0005654~nucleoplasm,	GO:0005515~protein binding,	IPR000313:PWWP_dom,			SM00293:PWWP,	KW-0804~Transcription,KW-0805~Transcription regulation,	KW-0539~Nucleus,					KW-0597~Phosphoprotein,	COMPBIAS:Basic and acidic residues,COMPBIAS:Polar residues,COMPBIAS:Pro residues,DOMAIN:PWWP,REGION:Disordered,
Pvt1	Pvt1 oncogene(Pvt1)	Mus musculus		GO:0009611~response to wounding,	GO:0016020~membrane,							KW-0472~Membrane,		KW-0812~Transmembrane,KW-1133~Transmembrane helix,				TRANSMEM:Helical,
Rasa1	RAS p21 protein activator 1(Rasa1)	Mus musculus	m_egfPathway:EGF Signaling Pathway,m_hivnefPathway:HIV-I Nef: negative effector of Fas and TNF,m_igf1Pathway:IGF-1 Signaling Pathway,m_insulinPathway:Insulin Signaling Pathway,m_metPathway:Signaling of Hepatocyte Growth Factor Receptor,m_pdgfPathway:PDGF Signaling Pathway,m_sam68Pathway:Regulation of Splicing through Sam68,m_spryPathway:Sprouty regulation of tyrosine kinase signals,m_tcrPathway:T…	GO:0001570~vasculogenesis,GO:0001934~positive regulation of protein phosphorylation,GO:0001953~negative regulation of cell-matrix adhesion,GO:0007162~negative regulation of cell adhesion,GO:0007165~signal transduction,GO:0009410~response to xenobiotic stimulus,GO:0030833~regulation of actin filament polymerization,GO:0036120~cellular response to platelet-derived growth factor stimulus,GO:0043066~…	GO:0001726~ruffle,GO:0005829~cytosol,GO:0005886~plasma membrane,GO:0031965~nuclear membrane,	GO:0001784~phosphotyrosine binding,GO:0005096~GTPase activator activity,GO:0005102~receptor binding,GO:0005161~platelet-derived growth factor receptor binding,GO:0005515~protein binding,GO:0019900~kinase binding,GO:0030971~receptor tyrosine kinase binding,GO:0043422~protein kinase B binding,GO:0044325~ion channel binding,GO:0044877~macromolecular complex binding,GO:0051020~GTPase binding,GO:19907…	IPR000008:C2_dom,IPR000980:SH2,IPR001452:SH3_domain,IPR001849:PH_domain,IPR001936:RasGAP_dom,IPR008936:Rho_GTPase_activation_prot,IPR011993:PH-like_dom_sf,IPR023152:RasGAP_CS,IPR035652:RasGAP_SH3,IPR035841:RasGAP_N_SH2,IPR035842:RasGAP_C_SH2,IPR035892:C2_domain_sf,IPR036028:SH3-like_dom_sf,IPR036860:SH2_dom_sf,IPR039360:Ras_GTPase,	mmu04010:MAPK signaling pathway,mmu04014:Ras signaling pathway,mmu04360:Axon guidance,		SM00233:PH,SM00239:C2,SM00252:SH2,SM00323:RasGAP,SM00326:SH3,						KW-0343~GTPase activation,	KW-0597~Phosphoprotein,	DOMAIN:C2,DOMAIN:PH,DOMAIN:Ras-GAP,DOMAIN:SH2,DOMAIN:SH3,REGION:Disordered,
Rb1	RB transcriptional corepressor 1(Rb1)	Mus musculus	m_arfPathway:Tumor Suppressor Arf Inhibits Ribosomal Biogenesis,m_btg2Pathway:BTG family proteins and cell cycle regulation,m_cellcyclePathway:Cyclins and Cell Cycle Regulation,m_fasPathway:FAS signaling pathway ( CD95 ),m_fbw7Pathway:Cyclin E Destruction Pathway,m_g1Pathway:Cell Cycle: G1/S Check Point ,m_hcmvPathway:Human Cytomegalovirus and Map Kinase Pathways,m_hivnefPathway:HIV-I Nef: negati…	GO:0000082~G1/S transition of mitotic cell cycle,GO:0000122~negative regulation of transcription from RNA polymerase II promoter,GO:0001558~regulation of cell growth,GO:0001894~tissue homeostasis,GO:0002062~chondrocyte differentiation,GO:0003180~aortic valve morphogenesis,GO:0006325~chromatin organization,GO:0006355~regulation of transcription, DNA-templated,GO:0006357~regulation of transcription…	GO:0000785~chromatin,GO:0005634~nucleus,GO:0005654~nucleoplasm,GO:0005667~transcription factor complex,GO:0005819~spindle,GO:0008024~cyclin/CDK positive transcription elongation factor complex,GO:0016605~PML body,GO:0035189~Rb-E2F complex,GO:0061793~chromatin lock complex,	GO:0000977~RNA polymerase II regulatory region sequence-specific DNA binding,GO:0003677~DNA binding,GO:0005515~protein binding,GO:0019899~enzyme binding,GO:0019900~kinase binding,GO:0031625~ubiquitin protein ligase binding,GO:0042802~identical protein binding,GO:0051219~phosphoprotein binding,GO:0060090~binding, bridging,GO:0061629~RNA polymerase II sequence-specific DNA binding transcription fac…	IPR002719:RB_B,IPR002720:RB_A,IPR013763:Cyclin-like_dom,IPR015030:RB_C,IPR024599:RB_N,IPR028309:RB_fam,IPR036915:Cyclin-like_sf,	mmu01522:Endocrine resistance,mmu04110:Cell cycle,mmu04218:Cellular senescence,mmu04934:Cushing syndrome,mmu05160:Hepatitis C,mmu05161:Hepatitis B,mmu05163:Human cytomegalovirus infection,mmu05165:Human papillomavirus infection,mmu05166:Human T-cell leukemia virus 1 infection,mmu05167:Kaposi sarcoma-associated herpesvirus infection,mmu05169:Epstein-Barr virus infection,mmu05200:Pathways in cancer…		SM00385:CYCLIN,SM01367:DUF3452,SM01368:RB_A,SM01369:Rb_C,	KW-0131~Cell cycle,KW-0804~Transcription,KW-0805~Transcription regulation,	KW-0539~Nucleus,	KW-0043~Tumor suppressor,	KW-0732~Signal,		KW-0156~Chromatin regulator,KW-0238~DNA-binding,KW-0678~Repressor,	KW-0007~Acetylation,KW-0488~Methylation,KW-0597~Phosphoprotein,	COMPBIAS:Basic and acidic residues,COMPBIAS:Pro residues,DOMAIN:Cyclin-like,DOMAIN:Retinoblastoma-associated protein A-box,DOMAIN:Retinoblastoma-associated protein C-terminal,DOMAIN:Retinoblastoma-associated protein N-terminal,MOTIF:Bipartite nuclear localization signal,MUTAGEN:I->A: Abolishes the interaction with many chromatin regulators but not that with KMT5B and KMT5C; when associated with A…
Rbms2	RNA binding motif, single stranded interacting protein 2(Rbms2)	Mus musculus			GO:0005634~nucleus,GO:0005829~cytosol,GO:1990904~ribonucleoprotein complex,	GO:0003676~nucleic acid binding,GO:0003723~RNA binding,GO:0003730~mRNA 3'-UTR binding,GO:0008143~poly(A) binding,GO:0008266~poly(U) RNA binding,	IPR000504:RRM_dom,IPR002343:Hud_Sxl_RNA,IPR012677:Nucleotide-bd_a/b_plait_sf,IPR035979:RBD_domain_sf,			SM00360:RRM,		KW-0539~Nucleus,		KW-0677~Repeat,		KW-0694~RNA-binding,	KW-0007~Acetylation,KW-0597~Phosphoprotein,	COMPBIAS:Polar residues,DOMAIN:RRM,DOMAIN:RRM 1,DOMAIN:RRM 2,REGION:Disordered,
Ahcyl1	S-adenosylhomocysteine hydrolase-like 1(Ahcyl1)	Mus musculus		GO:0006378~mRNA polyadenylation,GO:0006611~protein export from nucleus,GO:0006730~one-carbon metabolic process,GO:0006915~apoptotic process,GO:0010765~positive regulation of sodium ion transport,GO:0031440~regulation of mRNA 3'-end processing,GO:0032412~regulation of ion transmembrane transporter activity,GO:0033353~S-adenosylmethionine cycle,GO:0038166~angiotensin-activated signaling pathway,GO:…	GO:0005737~cytoplasm,GO:0005783~endoplasmic reticulum,GO:0005829~cytosol,GO:0005886~plasma membrane,GO:0016020~membrane,GO:0016324~apical plasma membrane,GO:0043231~intracellular membrane-bounded organelle,GO:0044233~ER-mitochondrion membrane contact site,	GO:0003723~RNA binding,GO:0004013~adenosylhomocysteinase activity,GO:0005515~protein binding,GO:0030234~enzyme regulator activity,GO:0042802~identical protein binding,	IPR000043:Adenosylhomocysteinase-like,IPR015878:Ado_hCys_hydrolase_NAD-bd,IPR020082:S-Ado-L-homoCys_hydrolase_CS,IPR036291:NAD(P)-bd_dom_sf,IPR042172:Adenosylhomocyst_ase-like_sf,	mmu00270:Cysteine and methionine metabolism,mmu01100:Metabolic pathways,	PIRSF001109:Ad_hcy_hydrolase,	SM00996:AdoHcyase,SM00997:AdoHcyase_NAD,	KW-0554~One-carbon metabolism,	KW-0256~Endoplasmic reticulum,KW-0472~Membrane,KW-0492~Microsome,KW-0963~Cytoplasm,KW-1003~Cell membrane,			KW-0520~NAD,	KW-0378~Hydrolase,KW-0694~RNA-binding,	KW-0007~Acetylation,KW-0597~Phosphoprotein,	COMPBIAS:Polar residues,DOMAIN:S-adenosyl-L-homocysteine hydrolase NAD binding,MUTAGEN:D->R: Inhibits interaction with ITPR1.,MUTAGEN:DDE->KKK: Does not inhibit interaction with ITPR1.,MUTAGEN:IQF->AQA: Inhibits SLC4A4 dephosphorylation by PP1 phosphatase and activity.,MUTAGEN:Missing: Inhibits interaction with ITPR1.,REGION:Disordered,REGION:Interaction with BCL2L10,REGION:NAD binding,REGION:PDZ…
Sec61a2	SEC61 translocon subunit alpha 2(Sec61a2)	Mus musculus		GO:0006616~SRP-dependent cotranslational protein targeting to membrane, translocation,GO:0015031~protein transport,GO:0031204~posttranslational protein targeting to membrane, translocation,	GO:0005783~endoplasmic reticulum,GO:0005784~Sec61 translocon complex,GO:0005789~endoplasmic reticulum membrane,GO:0016020~membrane,	GO:0005048~signal sequence binding,GO:0008320~protein transmembrane transporter activity,GO:0043022~ribosome binding,	IPR002208:SecY/SEC61-alpha,IPR019561:Translocon_Sec61/SecY_plug_dom,IPR023201:SecY_dom_sf,IPR030659:SecY_CS,	mmu03060:Protein export,mmu04141:Protein processing in endoplasmic reticulum,mmu04145:Phagosome,	PIRSF004557:SecY,		KW-0653~Protein transport,KW-0811~Translocation,KW-0813~Transport,	KW-0256~Endoplasmic reticulum,KW-0472~Membrane,		KW-0812~Transmembrane,KW-1133~Transmembrane helix,				DOMAIN:Translocon Sec61/SecY plug,TOPO_DOM:Cytoplasmic,TOPO_DOM:Lumenal,TRANSMEM:Helical,
Sh3rf1	SH3 domain containing ring finger 1(Sh3rf1)	Mus musculus		GO:0001764~neuron migration,GO:0009966~regulation of signal transduction,GO:0016567~protein ubiquitination,GO:0032436~positive regulation of proteasomal ubiquitin-dependent protein catabolic process,GO:0043066~negative regulation of apoptotic process,GO:0043154~negative regulation of cysteine-type endopeptidase activity involved in apoptotic process,GO:0043370~regulation of CD4-positive, alpha-be…	GO:0005737~cytoplasm,GO:0005794~Golgi apparatus,GO:0005829~cytosol,GO:0030027~lamellipodium,GO:0042995~cell projection,GO:0048471~perinuclear region of cytoplasm,	GO:0005078~MAP-kinase scaffold activity,GO:0005515~protein binding,GO:0016740~transferase activity,GO:0046872~metal ion binding,GO:0061630~ubiquitin protein ligase activity,	IPR001452:SH3_domain,IPR001841:Znf_RING,IPR013083:Znf_RING/FYVE/PHD,IPR017907:Znf_RING_CS,IPR035795:SH3RF1_SH3_2,IPR035816:SH3RF1/SH3RF3_SH3_4,IPR036028:SH3-like_dom_sf,			SM00184:RING,SM00326:SH3,	KW-0833~Ubl conjugation pathway,	KW-0333~Golgi apparatus,KW-0963~Cytoplasm,KW-0966~Cell projection,		KW-0677~Repeat,KW-0728~SH3 domain,KW-0863~Zinc-finger,	KW-0479~Metal-binding,KW-0862~Zinc,	KW-0808~Transferase,	KW-0597~Phosphoprotein,KW-0832~Ubl conjugation,	COMPBIAS:Polar residues,DOMAIN:RING-type,DOMAIN:SH3,DOMAIN:SH3 1,DOMAIN:SH3 2,DOMAIN:SH3 3,DOMAIN:SH3 4,MUTAGEN:E->Q: Loss of binding to AKT2.,MUTAGEN:W->A: Loss of binding to AKT2 and enhanced binding to MAP3K11.,REGION:Disordered,REGION:Interaction with AKT2,REGION:Interaction with RAC1,ZN_FING:RING-type,
Srgap3	SLIT-ROBO Rho GTPase activating protein 3(Srgap3)	Mus musculus		GO:0007165~signal transduction,GO:0030336~negative regulation of cell migration,	GO:0005737~cytoplasm,GO:0016020~membrane,	GO:0005096~GTPase activator activity,GO:0005515~protein binding,	IPR000198:RhoGAP_dom,IPR001060:FCH_dom,IPR001452:SH3_domain,IPR008936:Rho_GTPase_activation_prot,IPR027267:AH/BAR_dom_sf,IPR031160:F_BAR,IPR035648:srGAP1/2/3_SH3,IPR036028:SH3-like_dom_sf,	mmu04360:Axon guidance,		SM00055:FCH,SM00324:RhoGAP,SM00326:SH3,		KW-0472~Membrane,		KW-0175~Coiled coil,KW-0728~SH3 domain,KW-0812~Transmembrane,KW-1133~Transmembrane helix,		KW-0343~GTPase activation,	KW-0597~Phosphoprotein,	COMPBIAS:Basic and acidic residues,COMPBIAS:Polar residues,DOMAIN:F-BAR,DOMAIN:Rho-GAP,DOMAIN:SH3,REGION:Disordered,TRANSMEM:Helical,
Smad4	SMAD family member 4(Smad4)	Mus musculus	m_ctcfPathway:CTCF: First Multivalent Nuclear Factor,m_g1Pathway:Cell Cycle: G1/S Check Point ,m_nthiPathway:NFkB activation by Nontypeable Hemophilus influenzae,m_tgfbPathway:TGF beta signaling pathway,m_tob1Pathway:Role of Tob in T-cell activation,m_wntPathway:WNT Signaling Pathway,	GO:0000122~negative regulation of transcription from RNA polymerase II promoter,GO:0001541~ovarian follicle development,GO:0001649~osteoblast differentiation,GO:0001657~ureteric bud development,GO:0001658~branching involved in ureteric bud morphogenesis,GO:0001666~response to hypoxia,GO:0001701~in utero embryonic development,GO:0001702~gastrulation with mouth forming second,GO:0001822~kidney deve…	GO:0000785~chromatin,GO:0005634~nucleus,GO:0005654~nucleoplasm,GO:0005667~transcription factor complex,GO:0005737~cytoplasm,GO:0005813~centrosome,GO:0005829~cytosol,GO:0032444~activin responsive factor complex,GO:0032991~macromolecular complex,GO:0071141~SMAD protein complex,GO:0071144~SMAD2-SMAD3 protein complex,GO:0090575~RNA polymerase II transcription factor complex,	GO:0000976~transcription regulatory region sequence-specific DNA binding,GO:0000977~RNA polymerase II regulatory region sequence-specific DNA binding,GO:0000978~RNA polymerase II core promoter proximal region sequence-specific DNA binding,GO:0000981~RNA polymerase II transcription factor activity, sequence-specific DNA binding,GO:0001222~transcription corepressor binding,GO:0001223~transcription …	IPR001132:SMAD_dom_Dwarfin-type,IPR003619:MAD_homology1_Dwarfin-type,IPR008984:SMAD_FHA_dom_sf,IPR013019:MAD_homology_MH1,IPR013790:Dwarfin,IPR017855:SMAD-like_dom_sf,IPR036578:SMAD_MH1_sf,	mmu04068:FoxO signaling pathway,mmu04110:Cell cycle,mmu04310:Wnt signaling pathway,mmu04350:TGF-beta signaling pathway,mmu04371:Apelin signaling pathway,mmu04390:Hippo signaling pathway,mmu04520:Adherens junction,mmu04550:Signaling pathways regulating pluripotency of stem cells,mmu04659:Th17 cell differentiation,mmu04933:AGE-RAGE signaling pathway in diabetic complications,mmu05161:Hepatitis B,mm…		SM00523:DWA,SM00524:DWB,	KW-0804~Transcription,KW-0805~Transcription regulation,	KW-0539~Nucleus,KW-0963~Cytoplasm,		KW-0175~Coiled coil,	KW-0479~Metal-binding,KW-0862~Zinc,	KW-0238~DNA-binding,	KW-0007~Acetylation,KW-0832~Ubl conjugation,KW-1017~Isopeptide bond,	COMPBIAS:Polar residues,CROSSLNK:Glycyl lysine isopeptide (Lys-Gly) (interchain with G-Cter in SUMO2),CROSSLNK:Glycyl lysine isopeptide (Lys-Gly) (interchain with G-Cter in ubiquitin),DOMAIN:MH1,DOMAIN:MH2,REGION:Disordered,REGION:Mediates interaction with ZBTB7A,REGION:Required for interaction with TSC22D1,REGION:SAD,SITE:Necessary for heterotrimerization,
Smad6	SMAD family member 6(Smad6)	Mus musculus		GO:0001657~ureteric bud development,GO:0003148~outflow tract septum morphogenesis,GO:0003170~heart valve development,GO:0003180~aortic valve morphogenesis,GO:0003183~mitral valve morphogenesis,GO:0003184~pulmonary valve morphogenesis,GO:0003281~ventricular septum development,GO:0006355~regulation of transcription, DNA-templated,GO:0006357~regulation of transcription from RNA polymerase II promote…	GO:0005634~nucleus,GO:0005654~nucleoplasm,GO:0005667~transcription factor complex,GO:0005737~cytoplasm,GO:0005794~Golgi apparatus,GO:0005829~cytosol,GO:0016604~nuclear body,GO:0032991~macromolecular complex,GO:0071144~SMAD2-SMAD3 protein complex,	GO:0000976~transcription regulatory region sequence-specific DNA binding,GO:0003682~chromatin binding,GO:0005515~protein binding,GO:0031625~ubiquitin protein ligase binding,GO:0034713~type I transforming growth factor beta receptor binding,GO:0042802~identical protein binding,GO:0046872~metal ion binding,GO:0070410~co-SMAD binding,GO:0070411~I-SMAD binding,GO:0070412~R-SMAD binding,GO:0070698~typ…	IPR001132:SMAD_dom_Dwarfin-type,IPR003619:MAD_homology1_Dwarfin-type,IPR008984:SMAD_FHA_dom_sf,IPR013019:MAD_homology_MH1,IPR013790:Dwarfin,IPR017855:SMAD-like_dom_sf,IPR036578:SMAD_MH1_sf,	mmu04350:TGF-beta signaling pathway,		SM00523:DWA,SM00524:DWB,	KW-0804~Transcription,KW-0805~Transcription regulation,	KW-0539~Nucleus,KW-0963~Cytoplasm,			KW-0479~Metal-binding,KW-0862~Zinc,		KW-0488~Methylation,KW-0597~Phosphoprotein,KW-0832~Ubl conjugation,KW-1017~Isopeptide bond,	COMPBIAS:Basic and acidic residues,CROSSLNK:Glycyl lysine isopeptide (Lys-Gly) (interchain with G-Cter in ubiquitin),DOMAIN:MH1,DOMAIN:MH2,MUTAGEN:R->A: Strongly decreased methylation.,REGION:Disordered,
Smurf1	SMAD specific E3 ubiquitin protein ligase 1(Smurf1)	Mus musculus	m_EfpPathway:Estrogen-responsive protein Efp controls cell cycle and breast tumors growth,	GO:0000209~protein polyubiquitination,GO:0006511~ubiquitin-dependent protein catabolic process,GO:0006611~protein export from nucleus,GO:0016567~protein ubiquitination,GO:0030154~cell differentiation,GO:0030279~negative regulation of ossification,GO:0030509~BMP signaling pathway,GO:0030512~negative regulation of transforming growth factor beta receptor signaling pathway,GO:0030514~negative regula…	GO:0005737~cytoplasm,GO:0005739~mitochondrion,GO:0005829~cytosol,GO:0005886~plasma membrane,GO:0016020~membrane,GO:0030424~axon,GO:0043025~neuronal cell body,	GO:0004842~ubiquitin-protein transferase activity,GO:0005160~transforming growth factor beta receptor binding,GO:0005515~protein binding,GO:0016740~transferase activity,GO:0046332~SMAD binding,GO:0061630~ubiquitin protein ligase activity,GO:0070411~I-SMAD binding,GO:0070412~R-SMAD binding,GO:0070697~activin receptor binding,	IPR000008:C2_dom,IPR000569:HECT_dom,IPR001202:WW_dom,IPR024928:E3_ub_ligase_SMURF1,IPR035892:C2_domain_sf,IPR035983:Hect_E3_ubiquitin_ligase,IPR036020:WW_dom_sf,	mmu04120:Ubiquitin mediated proteolysis,mmu04137:Mitophagy - animal,mmu04144:Endocytosis,mmu04340:Hedgehog signaling pathway,mmu04350:TGF-beta signaling pathway,mmu04520:Adherens junction,	PIRSF001569:E3_ub_ligase_SMURF1,	SM00119:HECTc,SM00239:C2,SM00456:WW,	KW-0221~Differentiation,KW-0833~Ubl conjugation pathway,	KW-0472~Membrane,KW-0963~Cytoplasm,KW-1003~Cell membrane,		KW-0677~Repeat,		KW-0808~Transferase,	KW-0597~Phosphoprotein,KW-0832~Ubl conjugation,KW-1017~Isopeptide bond,	ACT_SITE:Glycyl thioester intermediate,COMPBIAS:Polar residues,CROSSLNK:Glycyl lysine isopeptide (Lys-Gly) (interchain with G-Cter in ubiquitin),DOMAIN:C2,DOMAIN:HECT,DOMAIN:WW,DOMAIN:WW 1,DOMAIN:WW 2,REGION:Disordered,
Scaf8	SR-related CTD-associated factor 8(Scaf8)	Mus musculus		GO:0006366~transcription from RNA polymerase II promoter,GO:0006369~termination of RNA polymerase II transcription,GO:0006378~mRNA polyadenylation,GO:0006397~mRNA processing,GO:0032786~positive regulation of DNA-templated transcription, elongation,GO:2000805~negative regulation of termination of RNA polymerase II transcription, poly(A)-coupled,	GO:0005634~nucleus,GO:0005654~nucleoplasm,GO:0005737~cytoplasm,GO:0005849~mRNA cleavage factor complex,GO:0016363~nuclear matrix,	GO:0000993~RNA polymerase II core binding,GO:0003676~nucleic acid binding,GO:0003723~RNA binding,GO:0003729~mRNA binding,GO:0019904~protein domain specific binding,GO:0043175~RNA polymerase core enzyme binding,GO:0070063~RNA polymerase binding,GO:1990269~RNA polymerase II C-terminal domain phosphoserine binding,	IPR000504:RRM_dom,IPR006569:CID_dom,IPR008942:ENTH_VHS,IPR012677:Nucleotide-bd_a/b_plait_sf,IPR034370:SCAF8_RRM,IPR035979:RBD_domain_sf,			SM00360:RRM,SM00582:RPR,	KW-0804~Transcription,KW-0805~Transcription regulation,	KW-0539~Nucleus,				KW-0694~RNA-binding,	KW-0488~Methylation,KW-0597~Phosphoprotein,KW-0832~Ubl conjugation,KW-1017~Isopeptide bond,	COMPBIAS:Basic and acidic residues,COMPBIAS:Basic residues,COMPBIAS:Polar residues,COMPBIAS:Pro residues,CROSSLNK:Glycyl lysine isopeptide (Lys-Gly) (interchain with G-Cter in SUMO1),DOMAIN:CID,DOMAIN:RRM,REGION:Disordered,
St3gal3	ST3 beta-galactoside alpha-2,3-sialyltransferase 3(St3gal3)	Mus musculus		GO:0006486~protein glycosylation,GO:0010706~ganglioside biosynthetic process via lactosylceramide,	GO:0005794~Golgi apparatus,GO:0016020~membrane,GO:0032580~Golgi cisterna membrane,	GO:0003836~beta-galactoside (CMP) alpha-2,3-sialyltransferase activity,GO:0008118~N-acetyllactosaminide alpha-2,3-sialyltransferase activity,GO:0008373~sialyltransferase activity,GO:0016740~transferase activity,GO:0016757~transferase activity, transferring glycosyl groups,	IPR001675:Glyco_trans_29,IPR012163:Sialyl_trans,IPR038578:GT29-like_sf,	mmu00513:Various types of N-glycan biosynthesis,mmu00514:Other types of O-glycan biosynthesis,mmu00515:Mannose type O-glycan biosynthesis,mmu00533:Glycosaminoglycan biosynthesis - keratan sulfate,mmu00601:Glycosphingolipid biosynthesis - lacto and neolacto series,mmu01100:Metabolic pathways,	PIRSF005557:Sialyl_trans,			KW-0333~Golgi apparatus,KW-0472~Membrane,		KW-0735~Signal-anchor,KW-0812~Transmembrane,KW-1133~Transmembrane helix,		KW-0328~Glycosyltransferase,KW-0808~Transferase,	KW-0325~Glycoprotein,KW-1015~Disulfide bond,	CARBOHYD:N-linked (GlcNAc...) asparagine,TOPO_DOM:Cytoplasmic,TOPO_DOM:Lumenal,TRANSMEM:Helical,TRANSMEM:Helical; Signal-anchor for type II membrane protein,
Stimate	STIM activating enhancer(Stimate)	Mus musculus		GO:0032237~activation of store-operated calcium channel activity,GO:0035584~calcium-mediated signaling using intracellular calcium source,GO:0070886~positive regulation of calcineurin-NFAT signaling cascade,	GO:0005783~endoplasmic reticulum,GO:0005789~endoplasmic reticulum membrane,GO:0016020~membrane,GO:0032541~cortical endoplasmic reticulum,	GO:0005246~calcium channel regulator activity,	IPR022127:STIMATE/YPL162C,					KW-0256~Endoplasmic reticulum,KW-0472~Membrane,		KW-0812~Transmembrane,KW-1133~Transmembrane helix,				COMPBIAS:Basic and acidic residues,MOTIF:GXXXG motif,REGION:Disordered,REGION:Required for localization in the endoplasmic reticulum,TOPO_DOM:Cytoplasmic,TRANSMEM:Helical,
Smarca4	SWI/SNF related, matrix associated, actin dependent regulator of chromatin, subfamily a, member 4(Smarca4)	Mus musculus	m_hSWI-SNFpathway:Chromatin Remodeling by hSWI/SNF ATP-dependent Complexes,m_vdrPathway:Control of Gene Expression by Vitamin D Receptor,	GO:0000122~negative regulation of transcription from RNA polymerase II promoter,GO:0000902~cell morphogenesis,GO:0001188~RNA polymerase I transcriptional preinitiation complex assembly,GO:0001568~blood vessel development,GO:0001570~vasculogenesis,GO:0001701~in utero embryonic development,GO:0001832~blastocyst growth,GO:0001835~blastocyst hatching,GO:0001889~liver development,GO:0003151~outflow tr…	GO:0000776~kinetochore,GO:0000785~chromatin,GO:0000791~euchromatin,GO:0000792~heterochromatin,GO:0001650~fibrillar center,GO:0001673~male germ cell nucleus,GO:0005634~nucleus,GO:0005654~nucleoplasm,GO:0005726~perichromatin fibrils,GO:0016363~nuclear matrix,GO:0016514~SWI/SNF complex,GO:0016586~RSC complex,GO:0070603~SWI/SNF superfamily-type complex,GO:0071564~npBAF complex,GO:0071565~nBAF complex,	GO:0000166~nucleotide binding,GO:0000977~RNA polymerase II regulatory region sequence-specific DNA binding,GO:0000978~RNA polymerase II core promoter proximal region sequence-specific DNA binding,GO:0001164~RNA polymerase I CORE element sequence-specific DNA binding,GO:0001221~transcription cofactor binding,GO:0002039~p53 binding,GO:0003677~DNA binding,GO:0003682~chromatin binding,GO:0003713~tran…	IPR000330:SNF2_N,IPR001487:Bromodomain,IPR001650:Helicase_C,IPR006576:BRK_domain,IPR014001:Helicase_ATP-bd,IPR014012:HSA_dom,IPR014978:Gln-Leu-Gln_QLQ,IPR018359:Bromodomain_CS,IPR027417:P-loop_NTPase,IPR029295:SnAC,IPR030100:BRG1_ATP-bd,IPR036427:Bromodomain-like_sf,IPR037259:BRK_sf,IPR038718:SNF2-like_sf,	mmu03082:ATP-dependent chromatin remodeling,mmu04714:Thermogenesis,mmu05225:Hepatocellular carcinoma,		SM00297:BROMO,SM00487:DEXDc,SM00490:HELICc,SM00573:HSA,SM00592:BRK,SM00951:QLQ,SM01314:SnAC,	KW-0524~Neurogenesis,KW-0804~Transcription,KW-0805~Transcription regulation,	KW-0539~Nucleus,		KW-0103~Bromodomain,	KW-0067~ATP-binding,KW-0547~Nucleotide-binding,	KW-0010~Activator,KW-0156~Chromatin regulator,KW-0347~Helicase,KW-0378~Hydrolase,KW-0678~Repressor,KW-0694~RNA-binding,	KW-0007~Acetylation,KW-0597~Phosphoprotein,KW-0832~Ubl conjugation,KW-1017~Isopeptide bond,	COMPBIAS:Acidic residues,COMPBIAS:Basic and acidic residues,COMPBIAS:Basic residues,COMPBIAS:Polar residues,COMPBIAS:Pro residues,CROSSLNK:Glycyl lysine isopeptide (Lys-Gly) (interchain with G-Cter in SUMO2),DOMAIN:Bromo,DOMAIN:HSA,DOMAIN:Helicase ATP-binding,DOMAIN:Helicase C-terminal,DOMAIN:QLQ,MOTIF:DEGH box,REGION:Disordered,REGION:Necessary for interaction with SS18L1/CREST,REGION:RNA-bindin…
Taf15	TATA-box binding protein associated factor 15(Taf15)	Mus musculus		GO:0008380~RNA splicing,GO:0010467~gene expression,GO:0048255~mRNA stabilization,	GO:0005634~nucleus,GO:0005654~nucleoplasm,GO:0005737~cytoplasm,	GO:0003712~transcription cofactor activity,GO:0003723~RNA binding,GO:0003730~mRNA 3'-UTR binding,GO:0046872~metal ion binding,	IPR000504:RRM_dom,IPR001876:Znf_RanBP2,IPR012677:Nucleotide-bd_a/b_plait_sf,IPR034870:TET_fam,IPR035979:RBD_domain_sf,IPR036443:Znf_RanBP2_sf,	mmu03022:Basal transcription factors,mmu05202:Transcriptional misregulation in cancer,		SM00360:RRM,SM00547:ZnF_RBZ,		KW-0539~Nucleus,			KW-0479~Metal-binding,KW-0862~Zinc,			COMPBIAS:Basic and acidic residues,COMPBIAS:Polar residues,DOMAIN:RRM,DOMAIN:RanBP2-type,REGION:Disordered,
Tbc1d1	TBC1 domain family, member 1(Tbc1d1)	Mus musculus		GO:0032880~regulation of protein localization,GO:0061179~negative regulation of insulin secretion involved in cellular response to glucose stimulus,GO:0090630~activation of GTPase activity,	GO:0005634~nucleus,GO:0005829~cytosol,	GO:0005096~GTPase activator activity,GO:0005515~protein binding,	IPR000195:Rab-GAP-TBC_dom,IPR006020:PTB/PI_dom,IPR011993:PH-like_dom_sf,IPR021785:DUF3350,IPR035969:Rab-GAP_TBC_sf,	mmu04152:AMPK signaling pathway,		SM00164:TBC,SM00462:PTB,		KW-0539~Nucleus,				KW-0343~GTPase activation,	KW-0597~Phosphoprotein,	COMPBIAS:Basic and acidic residues,COMPBIAS:Polar residues,DOMAIN:PID,DOMAIN:Rab-GAP TBC,REGION:Disordered,
Wwc2	WW, C2 and coiled-coil domain containing 2(Wwc2)	Mus musculus		GO:0000122~negative regulation of transcription from RNA polymerase II promoter,GO:0006355~regulation of transcription, DNA-templated,GO:0008285~negative regulation of cell proliferation,GO:0016477~cell migration,GO:0035330~regulation of hippo signaling,GO:0035331~negative regulation of hippo signaling,GO:0046621~negative regulation of organ growth,	GO:0005737~cytoplasm,GO:0005829~cytosol,	GO:0019900~kinase binding,GO:0060090~binding, bridging,	IPR000008:C2_dom,IPR001202:WW_dom,IPR035892:C2_domain_sf,IPR036020:WW_dom_sf,IPR037771:C2_WWC,			SM00456:WW,	KW-0804~Transcription,KW-0805~Transcription regulation,	KW-0963~Cytoplasm,		KW-0175~Coiled coil,KW-0677~Repeat,		KW-0678~Repressor,	KW-0597~Phosphoprotein,	COMPBIAS:Basic and acidic residues,DOMAIN:C2,DOMAIN:WW 1,DOMAIN:WW 2,REGION:Disordered,REGION:Interaction with PRKCZ,
Acvr2a	activin receptor IIA(Acvr2a)	Mus musculus		GO:0001702~gastrulation with mouth forming second,GO:0001934~positive regulation of protein phosphorylation,GO:0006468~protein phosphorylation,GO:0006914~autophagy,GO:0007178~transmembrane receptor protein serine/threonine kinase signaling pathway,GO:0007283~spermatogenesis,GO:0007368~determination of left/right symmetry,GO:0007498~mesoderm development,GO:0008584~male gonad development,GO:0009952…	GO:0005737~cytoplasm,GO:0005886~plasma membrane,GO:0009986~cell surface,GO:0016020~membrane,GO:0034673~inhibin-betaglycan-ActRII complex,GO:0043235~receptor complex,GO:0048179~activin receptor complex,	GO:0000166~nucleotide binding,GO:0004672~protein kinase activity,GO:0004674~protein serine/threonine kinase activity,GO:0004675~transmembrane receptor protein serine/threonine kinase activity,GO:0005515~protein binding,GO:0005524~ATP binding,GO:0015026~coreceptor activity,GO:0016301~kinase activity,GO:0016740~transferase activity,GO:0017002~activin-activated receptor activity,GO:0019838~growth fa…	IPR000333:TGFB_receptor,IPR000472:Activin_recp,IPR000719:Prot_kinase_dom,IPR008271:Ser/Thr_kinase_AS,IPR011009:Kinase-like_dom_sf,IPR045860:Snake_toxin-like_sf,	mmu04060:Cytokine-cytokine receptor interaction,mmu04350:TGF-beta signaling pathway,mmu04550:Signaling pathways regulating pluripotency of stem cells,mmu05418:Fluid shear stress and atherosclerosis,		SM00220:S_TKc,		KW-0472~Membrane,KW-1003~Cell membrane,		KW-0732~Signal,KW-0812~Transmembrane,KW-1133~Transmembrane helix,	KW-0067~ATP-binding,KW-0460~Magnesium,KW-0464~Manganese,KW-0479~Metal-binding,KW-0547~Nucleotide-binding,	KW-0418~Kinase,KW-0675~Receptor,KW-0723~Serine/threonine-protein kinase,KW-0808~Transferase,	KW-0325~Glycoprotein,KW-1015~Disulfide bond,	ACT_SITE:Proton acceptor,CARBOHYD:N-linked (GlcNAc...) asparagine,DOMAIN:Protein kinase,TOPO_DOM:Cytoplasmic,TOPO_DOM:Extracellular,TRANSMEM:Helical,
Adnp	activity-dependent neuroprotective protein(Adnp)	Mus musculus		GO:0001933~negative regulation of protein phosphorylation,GO:0006357~regulation of transcription from RNA polymerase II promoter,GO:0007614~short-term memory,GO:0009743~response to carbohydrate,GO:0010035~response to inorganic substance,GO:0010468~regulation of gene expression,GO:0010629~negative regulation of gene expression,GO:0010976~positive regulation of neuron projection development,GO:0019…	GO:0005615~extracellular space,GO:0005634~nucleus,GO:0005694~chromosome,GO:0030424~axon,GO:0030425~dendrite,GO:0043025~neuronal cell body,GO:0090575~RNA polymerase II transcription factor complex,	GO:0000977~RNA polymerase II regulatory region sequence-specific DNA binding,GO:0000981~RNA polymerase II transcription factor activity, sequence-specific DNA binding,GO:0003677~DNA binding,GO:0003682~chromatin binding,GO:0005507~copper ion binding,GO:0005515~protein binding,GO:0008013~beta-catenin binding,GO:0042277~peptide binding,GO:0046872~metal ion binding,GO:0048487~beta-tubulin binding,	IPR001356:Homeobox_dom,IPR009057:Homeobox-like_sf,IPR013087:Znf_C2H2_type,IPR038861:ADNP/ADNP2,IPR045762:ADNP_Znf,			SM00355:ZnF_C2H2,SM00389:HOX,	KW-0804~Transcription,KW-0805~Transcription regulation,	KW-0158~Chromosome,KW-0539~Nucleus,		KW-0371~Homeobox,KW-0677~Repeat,KW-0863~Zinc-finger,	KW-0479~Metal-binding,KW-0862~Zinc,	KW-0238~DNA-binding,	KW-0007~Acetylation,KW-0488~Methylation,KW-0597~Phosphoprotein,KW-0832~Ubl conjugation,KW-1017~Isopeptide bond,	COMPBIAS:Basic and acidic residues,COMPBIAS:Polar residues,CROSSLNK:Glycyl lysine isopeptide (Lys-Gly) (interchain with G-Cter in SUMO2),CROSSLNK:Glycyl lysine isopeptide (Lys-Gly) (interchain with G-Cter in SUMO2); alternate,DNA_BIND:Homeobox,DOMAIN:C2H2-type,DOMAIN:Homeobox,REGION:Binds to beta-catenin/CTNNB1,REGION:Disordered,REGION:Neuroprotective peptide; contributes to CTNNB1-binding, but l…
Apbb2	amyloid beta precursor protein binding family B member 2(Apbb2)	Mus musculus		GO:0000122~negative regulation of transcription from RNA polymerase II promoter,GO:0001764~neuron migration,GO:0006355~regulation of transcription, DNA-templated,GO:0006939~smooth muscle contraction,GO:0007411~axon guidance,GO:0030198~extracellular matrix organization,GO:0036438~maintenance of lens transparency,GO:0043065~positive regulation of apoptotic process,GO:0043066~negative regulation of …	GO:0005634~nucleus,GO:0005737~cytoplasm,GO:0005768~endosome,GO:0005769~early endosome,GO:0005783~endoplasmic reticulum,GO:0005794~Golgi apparatus,	GO:0001540~beta-amyloid binding,GO:0005515~protein binding,GO:0008134~transcription factor binding,	IPR001202:WW_dom,IPR006020:PTB/PI_dom,IPR011993:PH-like_dom_sf,IPR036020:WW_dom_sf,IPR039576:APBB1/2/3,			SM00456:WW,SM00462:PTB,		KW-0256~Endoplasmic reticulum,KW-0333~Golgi apparatus,KW-0967~Endosome,		KW-0677~Repeat,			KW-0597~Phosphoprotein,	COMPBIAS:Polar residues,DOMAIN:PID,DOMAIN:PID 1,DOMAIN:PID 2,DOMAIN:WW,REGION:Disordered,
Ankrd17	ankyrin repeat domain 17(Ankrd17)	Mus musculus		GO:0001955~blood vessel maturation,GO:0002376~immune system process,GO:0006275~regulation of DNA replication,GO:0007492~endoderm development,GO:0042742~defense response to bacterium,GO:0043123~positive regulation of I-kappaB kinase/NF-kappaB signaling,GO:0045087~innate immune response,GO:0045787~positive regulation of cell cycle,GO:0051151~negative regulation of smooth muscle cell differentiation…	GO:0000785~chromatin,GO:0001673~male germ cell nucleus,GO:0005634~nucleus,GO:0005654~nucleoplasm,GO:0005737~cytoplasm,GO:0031965~nuclear membrane,	GO:0003676~nucleic acid binding,GO:0003682~chromatin binding,GO:0003723~RNA binding,	IPR002110:Ankyrin_rpt,IPR004087:KH_dom,IPR004088:KH_dom_type_1,IPR036612:KH_dom_type_1_sf,IPR036770:Ankyrin_rpt-contain_sf,IPR047375:KH-I_ANKRD17,			SM00248:ANK,SM00322:KH,	KW-0391~Immunity,KW-0399~Innate immunity,	KW-0539~Nucleus,KW-0963~Cytoplasm,		KW-0040~ANK repeat,KW-0175~Coiled coil,KW-0677~Repeat,		KW-0694~RNA-binding,	KW-0007~Acetylation,KW-0488~Methylation,KW-0597~Phosphoprotein,KW-0832~Ubl conjugation,KW-1017~Isopeptide bond,	COMPBIAS:Acidic residues,COMPBIAS:Polar residues,CROSSLNK:Glycyl lysine isopeptide (Lys-Gly) (interchain with G-Cter in SUMO2),DOMAIN:K Homology,DOMAIN:KH,REGION:Disordered,REPEAT:ANK,REPEAT:ANK 1,REPEAT:ANK 10,REPEAT:ANK 11,REPEAT:ANK 12,REPEAT:ANK 13,REPEAT:ANK 14,REPEAT:ANK 15,REPEAT:ANK 16,REPEAT:ANK 17,REPEAT:ANK 18,REPEAT:ANK 19,REPEAT:ANK 2,REPEAT:ANK 20,REPEAT:ANK 21,REPEAT:ANK 22,REPEAT:…
Atxn2	ataxin 2(Atxn2)	Mus musculus		GO:0002091~negative regulation of receptor internalization,GO:0021702~cerebellar Purkinje cell differentiation,GO:0033962~cytoplasmic mRNA processing body assembly,GO:0034063~stress granule assembly,GO:0040015~negative regulation of multicellular organism growth,GO:0048812~neuron projection morphogenesis,GO:0048872~homeostasis of number of cells,GO:0050905~neuromuscular process,	GO:0005737~cytoplasm,GO:0005794~Golgi apparatus,GO:0005802~trans-Golgi network,GO:0005829~cytosol,GO:0005844~polysome,GO:0010494~cytoplasmic stress granule,GO:0048471~perinuclear region of cytoplasm,GO:1990904~ribonucleoprotein complex,	GO:0003723~RNA binding,GO:0003729~mRNA binding,GO:0005154~epidermal growth factor receptor binding,	IPR009604:LsmAD_domain,IPR009818:Ataxin-2_C,IPR010920:LSM_dom_sf,IPR025852:SM_dom_ATX,IPR045117:ATXN2-like,IPR047575:Sm,	mmu05014:Amyotrophic lateral sclerosis,mmu05017:Spinocerebellar ataxia,mmu05022:Pathways of neurodegeneration - multiple diseases,		SM01272:LsmAD,		KW-0963~Cytoplasm,					KW-0488~Methylation,KW-0597~Phosphoprotein,KW-0832~Ubl conjugation,KW-1017~Isopeptide bond,	COMPBIAS:Acidic residues,COMPBIAS:Basic and acidic residues,COMPBIAS:Polar residues,COMPBIAS:Pro residues,CROSSLNK:Glycyl lysine isopeptide (Lys-Gly) (interchain with G-Cter in SUMO2),DOMAIN:Ataxin-2 C-terminal,DOMAIN:LsmAD,DOMAIN:Sm,REGION:Disordered,
Atrnl1	attractin like 1(Atrnl1)	Mus musculus		GO:0007186~G-protein coupled receptor signaling pathway,	GO:0005886~plasma membrane,GO:0016020~membrane,	GO:0005112~Notch binding,GO:0005515~protein binding,GO:0030246~carbohydrate binding,	IPR000742:EGF-like_dom,IPR000859:CUB_dom,IPR001304:C-type_lectin-like,IPR002049:LE_dom,IPR002165:Plexin_repeat,IPR006652:Kelch_1,IPR015915:Kelch-typ_b-propeller,IPR016186:C-type_lectin-like/link_sf,IPR016187:CTDL_fold,IPR016201:PSI,IPR034011:Attractin-like_CTLD,IPR035914:Sperma_CUB_dom_sf,			SM00034:CLECT,SM00042:CUB,SM00180:EGF_Lam,SM00181:EGF,SM00423:PSI,		KW-0472~Membrane,KW-1003~Cell membrane,		KW-0245~EGF-like domain,KW-0424~Laminin EGF-like domain,KW-0677~Repeat,KW-0732~Signal,KW-0812~Transmembrane,KW-0880~Kelch repeat,KW-1133~Transmembrane helix,	KW-0430~Lectin,		KW-0325~Glycoprotein,KW-1015~Disulfide bond,	CARBOHYD:N-linked (GlcNAc...) asparagine,DOMAIN:C-type lectin,DOMAIN:CUB,DOMAIN:EGF-like 1,DOMAIN:EGF-like 2,DOMAIN:Laminin EGF-like 1,DOMAIN:Laminin EGF-like 2,DOMAIN:PSI 1,DOMAIN:PSI 2,DOMAIN:PSI 3,DOMAIN:PSI 4,DOMAIN:PSI 5,REGION:Disordered,REGION:Interaction with MC4R,REPEAT:Kelch 1,REPEAT:Kelch 2,REPEAT:Kelch 3,REPEAT:Kelch 4,REPEAT:Kelch 5,REPEAT:Kelch 6,TOPO_DOM:Cytoplasmic,TOPO_DOM:Extrac…
Bod1l	biorientation of chromosomes in cell division 1-like(Bod1l)	Mus musculus		GO:0006281~DNA repair,GO:0006974~cellular response to DNA damage stimulus,GO:0031297~replication fork processing,	GO:0005654~nucleoplasm,GO:0005694~chromosome,GO:0048188~Set1C/COMPASS complex,	GO:0003677~DNA binding,	IPR043244:BOD1L1,				KW-0227~DNA damage,KW-0234~DNA repair,	KW-0158~Chromosome,				KW-0238~DNA-binding,	KW-0007~Acetylation,KW-0597~Phosphoprotein,KW-0832~Ubl conjugation,KW-1017~Isopeptide bond,	COMPBIAS:Acidic residues,COMPBIAS:Basic and acidic residues,COMPBIAS:Polar residues,COMPBIAS:Pro residues,CROSSLNK:Glycyl lysine isopeptide (Lys-Gly) (interchain with G-Cter in ubiquitin),DNA_BIND:A.T hook,REGION:Disordered,
Cmip	c-Maf inducing protein(Cmip)	Mus musculus		GO:0001701~in utero embryonic development,	GO:0005634~nucleus,GO:0005654~nucleoplasm,GO:0005737~cytoplasm,GO:0005829~cytosol,		IPR032675:LRR_dom_sf,					KW-0539~Nucleus,KW-0963~Cytoplasm,		KW-0433~Leucine-rich repeat,KW-0677~Repeat,			KW-0597~Phosphoprotein,	DOMAIN:PH,REGION:Disordered,REPEAT:LRR 1,REPEAT:LRR 2,REPEAT:LRR 3,REPEAT:LRR 4,
Clcf1	cardiotrophin-like cytokine factor 1(Clcf1)	Mus musculus		GO:0002639~positive regulation of immunoglobulin production,GO:0002830~positive regulation of type 2 immune response,GO:0007166~cell surface receptor signaling pathway,GO:0007259~JAK-STAT cascade,GO:0008284~positive regulation of cell proliferation,GO:0030183~B cell differentiation,GO:0030890~positive regulation of B cell proliferation,GO:0042531~positive regulation of tyrosine phosphorylation of…	GO:0005576~extracellular region,GO:0005615~extracellular space,GO:0097058~CRLF-CLCF1 complex,GO:0097059~CNTFR-CLCF1 complex,	GO:0005102~receptor binding,GO:0005125~cytokine activity,GO:0005127~ciliary neurotrophic factor receptor binding,GO:0005515~protein binding,	IPR009079:4_helix_cytokine-like_core,IPR010681:PRF/CT,	mmu04060:Cytokine-cytokine receptor interaction,mmu04630:JAK-STAT signaling pathway,				KW-0964~Secreted,		KW-0732~Signal,		KW-0202~Cytokine,	KW-0325~Glycoprotein,	CARBOHYD:N-linked (GlcNAc...) asparagine,REGION:Disordered,
Csnk1g1	casein kinase 1, gamma 1(Csnk1g1)	Mus musculus		GO:0006468~protein phosphorylation,GO:0006897~endocytosis,GO:0007165~signal transduction,GO:0016055~Wnt signaling pathway,GO:0016310~phosphorylation,GO:0018105~peptidyl-serine phosphorylation,GO:0090263~positive regulation of canonical Wnt signaling pathway,	GO:0005634~nucleus,GO:0005737~cytoplasm,GO:0005829~cytosol,GO:0005886~plasma membrane,	GO:0000166~nucleotide binding,GO:0004672~protein kinase activity,GO:0004674~protein serine/threonine kinase activity,GO:0005524~ATP binding,GO:0016301~kinase activity,GO:0016740~transferase activity,	IPR000719:Prot_kinase_dom,IPR008271:Ser/Thr_kinase_AS,IPR011009:Kinase-like_dom_sf,IPR017441:Protein_kinase_ATP_BS,IPR022247:Casein_kinase-1_gamma_C,	mmu04340:Hedgehog signaling pathway,		SM00220:S_TKc,	KW-0879~Wnt signaling pathway,	KW-0963~Cytoplasm,			KW-0067~ATP-binding,KW-0547~Nucleotide-binding,	KW-0418~Kinase,KW-0723~Serine/threonine-protein kinase,KW-0808~Transferase,	KW-0597~Phosphoprotein,	ACT_SITE:Proton acceptor,COMPBIAS:Basic and acidic residues,COMPBIAS:Polar residues,DOMAIN:Casein kinase 1 gamma C-terminal,DOMAIN:Protein kinase,REGION:Disordered,
Chsy3	chondroitin sulfate synthase 3(Chsy3)	Mus musculus		GO:0030206~chondroitin sulfate biosynthetic process,	GO:0005794~Golgi apparatus,GO:0016020~membrane,GO:0032580~Golgi cisterna membrane,	GO:0008376~acetylgalactosaminyltransferase activity,GO:0016740~transferase activity,GO:0046872~metal ion binding,GO:0047238~glucuronosyl-N-acetylgalactosaminyl-proteoglycan 4-beta-N-acetylgalactosaminyltransferase activity,GO:0050510~N-acetylgalactosaminyl-proteoglycan 3-beta-glucuronosyltransferase activity,	IPR008428:Chond_GalNAc,IPR029044:Nucleotide-diphossugar_trans,	mmu00532:Glycosaminoglycan biosynthesis - chondroitin sulfate / dermatan sulfate,mmu01100:Metabolic pathways,				KW-0333~Golgi apparatus,KW-0472~Membrane,		KW-0735~Signal-anchor,KW-0812~Transmembrane,KW-1133~Transmembrane helix,	KW-0479~Metal-binding,	KW-0808~Transferase,	KW-0325~Glycoprotein,	CARBOHYD:N-linked (GlcNAc...) asparagine,COMPBIAS:Pro residues,REGION:Disordered,TOPO_DOM:Cytoplasmic,TOPO_DOM:Lumenal,TRANSMEM:Helical; Signal-anchor for type II membrane protein,
Cdyl	chromodomain protein, Y chromosome-like(Cdyl)	Mus musculus		GO:0007283~spermatogenesis,GO:0007286~spermatid development,GO:0030154~cell differentiation,GO:0060816~random inactivation of X chromosome,	GO:0005634~nucleus,GO:0005694~chromosome,GO:0005737~cytoplasm,GO:0016020~membrane,GO:0016607~nuclear speck,	GO:0003682~chromatin binding,GO:0003714~transcription corepressor activity,GO:0004402~histone acetyltransferase activity,GO:0005515~protein binding,GO:0016740~transferase activity,GO:0016746~transferase activity, transferring acyl groups,GO:0016829~lyase activity,GO:0030674~protein binding, bridging,GO:0035064~methylated histone binding,GO:0042802~identical protein binding,	IPR000953:Chromo/chromo_shadow_dom,IPR001753:Enoyl-CoA_hydra/iso,IPR014748:Enoyl-CoA_hydra_C,IPR016197:Chromo-like_dom_sf,IPR023779:Chromodomain_CS,IPR023780:Chromo_domain,IPR029045:ClpP/crotonase-like_dom_sf,			SM00298:CHROMO,	KW-0221~Differentiation,KW-0744~Spermatogenesis,KW-0804~Transcription,KW-0805~Transcription regulation,	KW-0158~Chromosome,KW-0472~Membrane,KW-0539~Nucleus,		KW-0812~Transmembrane,KW-1133~Transmembrane helix,		KW-0012~Acyltransferase,KW-0456~Lyase,KW-0678~Repressor,KW-0808~Transferase,	KW-0488~Methylation,KW-0597~Phosphoprotein,	COMPBIAS:Polar residues,DOMAIN:Chromo,MUTAGEN:RK->AA: Abolishes CoA-binding. No effect on transcriptional repressor activity.,MUTAGEN:S->A: Abolishes CoA-binding. No effect on transcriptional repressor activity.,REGION:Acetyl-CoA-binding domain,REGION:Disordered,REGION:Interaction with EZH2,TRANSMEM:Helical,
Cstf3	cleavage stimulation factor, 3' pre-RNA, subunit 3(Cstf3)	Mus musculus	m_cpsfPathway:Polyadenylation of mRNA,	GO:0006396~RNA processing,GO:0006397~mRNA processing,GO:0031123~RNA 3'-end processing,GO:0031124~mRNA 3'-end processing,	GO:0005634~nucleus,GO:0005654~nucleoplasm,GO:0005848~mRNA cleavage stimulating factor complex,	GO:0003729~mRNA binding,	IPR003107:HAT,IPR008847:Suf,IPR011990:TPR-like_helical_dom_sf,IPR045243:Rna14-like,	mmu03015:mRNA surveillance pathway,		SM00386:HAT,	KW-0507~mRNA processing,	KW-0539~Nucleus,		KW-0677~Repeat,			KW-0007~Acetylation,KW-0597~Phosphoprotein,	COMPBIAS:Basic and acidic residues,DOMAIN:Suppressor of forked,REGION:Disordered,REPEAT:HAT 1,REPEAT:HAT 2,REPEAT:HAT 3,REPEAT:HAT 4,REPEAT:HAT 5,REPEAT:HAT 6,REPEAT:HAT 7,REPEAT:HAT 8,REPEAT:HAT 9,
F3	coagulation factor III(F3)	Mus musculus	m_extrinsicPathway:Extrinsic Prothrombin Activation Pathway,	GO:0001938~positive regulation of endothelial cell proliferation,GO:0002541~activation of plasma proteins involved in acute inflammatory response,GO:0006919~activation of cysteine-type endopeptidase activity involved in apoptotic process,GO:0007596~blood coagulation,GO:0007599~hemostasis,GO:0010628~positive regulation of gene expression,GO:0010641~positive regulation of platelet-derived growth fa…	GO:0005615~extracellular space,GO:0009986~cell surface,GO:0016020~membrane,GO:1905286~serine-type peptidase complex,	GO:0002020~protease binding,GO:0004252~serine-type endopeptidase activity,GO:0004896~cytokine receptor activity,GO:0005543~phospholipid binding,	IPR001187:Tissue_factor,IPR003961:FN3_dom,IPR013783:Ig-like_fold,IPR015373:Interferon/interleukin_rcp_dom,IPR030472:Tissue_Factor_CS,IPR036116:FN3_sf,	mmu04610:Complement and coagulation cascades,mmu04933:AGE-RAGE signaling pathway in diabetic complications,	PIRSF002498:Tissue_factor_3,		KW-0094~Blood coagulation,KW-0356~Hemostasis,	KW-0472~Membrane,		KW-0732~Signal,KW-0812~Transmembrane,KW-1133~Transmembrane helix,			KW-0325~Glycoprotein,KW-0449~Lipoprotein,KW-0564~Palmitate,KW-1015~Disulfide bond,	CARBOHYD:N-linked (GlcNAc...) asparagine,DOMAIN:Fibronectin type-III,DOMAIN:Interferon/interleukin receptor,LIPID:S-palmitoyl cysteine,MOTIF:WKS motif,TOPO_DOM:Cytoplasmic,TOPO_DOM:Extracellular,TRANSMEM:Helical,
Ccdc88a	coiled coil domain containing 88A(Ccdc88a)	Mus musculus		GO:0006260~DNA replication,GO:0007264~small GTPase mediated signal transduction,GO:0007399~nervous system development,GO:0010975~regulation of neuron projection development,GO:0016477~cell migration,GO:0030030~cell projection organization,GO:0030032~lamellipodium assembly,GO:0030705~cytoskeleton-dependent intracellular transport,GO:0031122~cytoplasmic microtubule organization,GO:0031929~TOR signa…	GO:0005737~cytoplasm,GO:0005783~endoplasmic reticulum,GO:0005794~Golgi apparatus,GO:0005813~centrosome,GO:0005814~centriole,GO:0005829~cytosol,GO:0005856~cytoskeleton,GO:0005886~plasma membrane,GO:0016020~membrane,GO:0030027~lamellipodium,GO:0030142~Golgi to ER transport vesicle,GO:0031252~cell leading edge,GO:0031410~cytoplasmic vesicle,GO:0036064~ciliary basal body,GO:0042995~cell projection,	GO:0001965~G-protein alpha-subunit binding,GO:0003779~actin binding,GO:0005080~protein kinase C binding,GO:0005085~guanyl-nucleotide exchange factor activity,GO:0005092~GDP-dissociation inhibitor activity,GO:0005154~epidermal growth factor receptor binding,GO:0005158~insulin receptor binding,GO:0005515~protein binding,GO:0008017~microtubule binding,GO:0031682~G-protein gamma-subunit binding,GO:00…	IPR001715:CH_dom,IPR036872:CH_dom_sf,IPR043936:HOOK_N,				KW-0524~Neurogenesis,KW-0970~Cilium biogenesis/degradation,	KW-0206~Cytoskeleton,KW-0472~Membrane,KW-0963~Cytoplasm,KW-0966~Cell projection,KW-0968~Cytoplasmic vesicle,KW-1003~Cell membrane,		KW-0175~Coiled coil,		KW-0344~Guanine-nucleotide releasing factor,	KW-0597~Phosphoprotein,	COMPBIAS:Basic and acidic residues,COMPBIAS:Polar residues,DOMAIN:Calponin-homology (CH),MOTIF:GBA,REGION:Disordered,REGION:Phosphoinositide-binding,REGION:SH2-like; required for interaction with growth factor receptors,
Cog4	component of oligomeric golgi complex 4(Cog4)	Mus musculus		GO:0000301~retrograde transport, vesicle recycling within Golgi,GO:0006890~retrograde vesicle-mediated transport, Golgi to ER,GO:0007030~Golgi organization,GO:0015031~protein transport,GO:0048213~Golgi vesicle prefusion complex stabilization,GO:0070085~glycosylation,	GO:0000139~Golgi membrane,GO:0005737~cytoplasm,GO:0005794~Golgi apparatus,GO:0005829~cytosol,GO:0016020~membrane,GO:0017119~Golgi transport complex,	GO:0042802~identical protein binding,	IPR013167:COG4_M,IPR048680:COG4_N,IPR048682:COG4,IPR048684:COG4_C,			SM00762:Cog4,	KW-0653~Protein transport,KW-0813~Transport,	KW-0333~Golgi apparatus,KW-0472~Membrane,KW-0963~Cytoplasm,		KW-0175~Coiled coil,			KW-0007~Acetylation,KW-0597~Phosphoprotein,	DOMAIN:COG4 transport protein middle alpha-helical bundle,DOMAIN:Conserved oligomeric Golgi complex subunit 4 N-terminal,REGION:D domain,REGION:Disordered,REGION:E domain; essential for proper cell surface glycosylation,REGION:Interaction with SCFD1,REGION:Interaction with STX5,
Cryzl2	crystallin zeta like 2(Cryzl2)	Mus musculus			GO:0005739~mitochondrion,GO:0016020~membrane,	GO:0016491~oxidoreductase activity,GO:0016616~oxidoreductase activity, acting on the CH-OH group of donors, NAD or NADP as acceptor,	IPR011032:GroES-like_sf,IPR013149:ADH-like_C,IPR013154:ADH-like_N,IPR020843:PKS_ER,IPR036291:NAD(P)-bd_dom_sf,			SM00829:PKS_ER,		KW-0472~Membrane,		KW-0812~Transmembrane,KW-1133~Transmembrane helix,		KW-0560~Oxidoreductase,	KW-0007~Acetylation,	DOMAIN:Enoyl reductase (ER),TRANSMEM:Helical,
Cyp1b1	cytochrome P450, family 1, subfamily b, polypeptide 1(Cyp1b1)	Mus musculus		GO:0001525~angiogenesis,GO:0002930~trabecular meshwork development,GO:0006304~DNA modification,GO:0006629~lipid metabolic process,GO:0006631~fatty acid metabolic process,GO:0006725~cellular aromatic compound metabolic process,GO:0006805~xenobiotic metabolic process,GO:0006809~nitric oxide biosynthetic process,GO:0007155~cell adhesion,GO:0007584~response to nutrient,GO:0008202~steroid metabolic pr…	GO:0005739~mitochondrion,GO:0005783~endoplasmic reticulum,GO:0005789~endoplasmic reticulum membrane,GO:0016020~membrane,GO:0043231~intracellular membrane-bounded organelle,	GO:0004497~monooxygenase activity,GO:0005506~iron ion binding,GO:0016491~oxidoreductase activity,GO:0016705~oxidoreductase activity, acting on paired donors, with incorporation or reduction of molecular oxygen,GO:0016712~oxidoreductase activity, acting on paired donors, with incorporation or reduction of molecular oxygen, reduced flavin or flavoprotein as one donor, and incorporation of one atom …	IPR001128:Cyt_P450,IPR002401:Cyt_P450_E_grp-I,IPR017972:Cyt_P450_CS,IPR036396:Cyt_P450_sf,	mmu00140:Steroid hormone biosynthesis,mmu00380:Tryptophan metabolism,mmu00980:Metabolism of xenobiotics by cytochrome P450,mmu04913:Ovarian steroidogenesis,mmu05204:Chemical carcinogenesis - DNA adducts,mmu05206:MicroRNAs in cancer,mmu05207:Chemical carcinogenesis - receptor activation,mmu05208:Chemical carcinogenesis - reactive oxygen species,			KW-0276~Fatty acid metabolism,KW-0443~Lipid metabolism,KW-0753~Steroid metabolism,	KW-0256~Endoplasmic reticulum,KW-0472~Membrane,KW-0492~Microsome,KW-0496~Mitochondrion,			KW-0349~Heme,KW-0408~Iron,KW-0479~Metal-binding,	KW-0456~Lyase,KW-0503~Monooxygenase,KW-0560~Oxidoreductase,		BINDING:axial binding residue,
Dip2c	disco interacting protein 2 homolog C(Dip2c)	Mus musculus			GO:0016020~membrane,		IPR000873:AMP-dep_Synth/Lig_com,IPR010506:DMAP1-bd,IPR037337:Dip2-like_dom,IPR042099:ANL_N_sf,IPR045851:AMP-bd_C_sf,			SM01137:DMAP_binding,		KW-0472~Membrane,		KW-0812~Transmembrane,KW-1133~Transmembrane helix,				COMPBIAS:Basic and acidic residues,COMPBIAS:Polar residues,DOMAIN:AMP-dependent synthetase/ligase,DOMAIN:DMAP1-binding,REGION:Disordered,TRANSMEM:Helical,
Dapp1	dual adaptor for phosphotyrosine and 3-phosphoinositides 1(Dapp1)	Mus musculus			GO:0005737~cytoplasm,GO:0005886~plasma membrane,GO:0016020~membrane,	GO:0005547~phosphatidylinositol-3,4,5-trisphosphate binding,GO:0043325~phosphatidylinositol-3,4-bisphosphate binding,	IPR000980:SH2,IPR001849:PH_domain,IPR011993:PH-like_dom_sf,IPR035843:DAPP1_SH2,IPR036860:SH2_dom_sf,	mmu04662:B cell receptor signaling pathway,		SM00233:PH,SM00252:SH2,		KW-0472~Membrane,KW-0963~Cytoplasm,		KW-0727~SH2 domain,			KW-0597~Phosphoprotein,	DOMAIN:PH,DOMAIN:SH2,REGION:Disordered,
Ext1	exostosin glycosyltransferase 1(Ext1)	Mus musculus		GO:0000271~polysaccharide biosynthetic process,GO:0000902~cell morphogenesis,GO:0001503~ossification,GO:0001958~endochondral ossification,GO:0001974~blood vessel remodeling,GO:0002062~chondrocyte differentiation,GO:0002067~glandular epithelial cell differentiation,GO:0002244~hematopoietic progenitor cell differentiation,GO:0002524~hypersensitivity,GO:0003128~heart field specification,GO:0003415~c…	GO:0000139~Golgi membrane,GO:0005783~endoplasmic reticulum,GO:0005789~endoplasmic reticulum membrane,GO:0005794~Golgi apparatus,GO:0016020~membrane,GO:0045202~synapse,GO:1902494~catalytic complex,	GO:0008375~acetylglucosaminyltransferase activity,GO:0015020~glucuronosyltransferase activity,GO:0016740~transferase activity,GO:0016757~transferase activity, transferring glycosyl groups,GO:0042803~protein homodimerization activity,GO:0046872~metal ion binding,GO:0046982~protein heterodimerization activity,GO:0050508~glucuronosyl-N-acetylglucosaminyl-proteoglycan 4-alpha-N-acetylglucosaminyltran…	IPR004263:Exostosin,IPR015338:GT64,IPR029044:Nucleotide-diphossugar_trans,IPR040911:Exostosin_GT47,	mmu00534:Glycosaminoglycan biosynthesis - heparan sulfate / heparin,mmu01100:Metabolic pathways,				KW-0256~Endoplasmic reticulum,KW-0333~Golgi apparatus,KW-0472~Membrane,		KW-0735~Signal-anchor,KW-0812~Transmembrane,KW-1133~Transmembrane helix,	KW-0464~Manganese,KW-0479~Metal-binding,	KW-0328~Glycosyltransferase,KW-0808~Transferase,	KW-0325~Glycoprotein,KW-1015~Disulfide bond,	CARBOHYD:N-linked (GlcNAc...) asparagine,DOMAIN:Exostosin GT47,DOMAIN:Glycosyl transferase 64,TOPO_DOM:Cytoplasmic,TOPO_DOM:Lumenal,TRANSMEM:Helical,TRANSMEM:Helical; Signal-anchor for type II membrane protein,
Fasn	fatty acid synthase(Fasn)	Mus musculus		GO:0002068~glandular epithelial cell development,GO:0006084~acetyl-CoA metabolic process,GO:0006629~lipid metabolic process,GO:0006631~fatty acid metabolic process,GO:0006633~fatty acid biosynthetic process,GO:0006954~inflammatory response,GO:0008152~metabolic process,GO:0008610~lipid biosynthetic process,GO:0008611~ether lipid biosynthetic process,GO:0009058~biosynthetic process,GO:0009888~tissu…	GO:0005737~cytoplasm,GO:0005739~mitochondrion,GO:0005794~Golgi apparatus,GO:0005829~cytosol,GO:0005886~plasma membrane,GO:0042470~melanosome,GO:0042587~glycogen granule,	GO:0003824~catalytic activity,GO:0004312~fatty acid synthase activity,GO:0004313~[acyl-carrier-protein] S-acetyltransferase activity,GO:0004314~[acyl-carrier-protein] S-malonyltransferase activity,GO:0004315~3-oxoacyl-[acyl-carrier-protein] synthase activity,GO:0004316~3-oxoacyl-[acyl-carrier-protein] reductase (NADPH) activity,GO:0004317~3-hydroxypalmitoyl-[acyl-carrier-protein] dehydratase acti…	IPR001031:Thioesterase,IPR001227:Ac_transferase_dom_sf,IPR006162:Ppantetheine_attach_site,IPR009081:PP-bd_ACP,IPR011032:GroES-like_sf,IPR013217:Methyltransf_12,IPR013968:PKS_KR,IPR014030:Ketoacyl_synth_N,IPR014031:Ketoacyl_synth_C,IPR014043:Acyl_transferase,IPR016035:Acyl_Trfase/lysoPLipase,IPR016036:Malonyl_transacylase_ACP-bd,IPR016039:Thiolase-like,IPR018201:Ketoacyl_synth_AS,IPR020806:PKS_PP-…	mmu00061:Fatty acid biosynthesis,mmu01100:Metabolic pathways,mmu01212:Fatty acid metabolism,mmu04152:AMPK signaling pathway,mmu04910:Insulin signaling pathway,mmu04936:Alcoholic liver disease,		SM00822:PKS_KR,SM00823:PKS_PP,SM00825:PKS_KS,SM00826:PKS_DH,SM00827:PKS_AT,SM00829:PKS_ER,	KW-0275~Fatty acid biosynthesis,KW-0276~Fatty acid metabolism,KW-0443~Lipid metabolism,KW-0444~Lipid biosynthesis,	KW-0963~Cytoplasm,			KW-0520~NAD,KW-0521~NADP,KW-0663~Pyridoxal phosphate,	KW-0012~Acyltransferase,KW-0378~Hydrolase,KW-0456~Lyase,KW-0511~Multifunctional enzyme,KW-0560~Oxidoreductase,KW-0808~Transferase,	KW-0007~Acetylation,KW-0596~Phosphopantetheine,KW-0597~Phosphoprotein,KW-0702~S-nitrosylation,KW-0832~Ubl conjugation,KW-1017~Isopeptide bond,	ACT_SITE:For beta-ketoacyl synthase activity,ACT_SITE:For malonyltransferase activity,ACT_SITE:For thioesterase activity,ACT_SITE:Proton acceptor; for dehydratase activity,ACT_SITE:Proton donor; for dehydratase activity,CROSSLNK:Glycyl lysine isopeptide (Lys-Gly) (interchain with G-Cter in SUMO2),DOMAIN:Carrier,DOMAIN:Ketoreductase (KR),DOMAIN:Ketosynthase family 3 (KS3),DOMAIN:PKS/mFAS DH,REGION…
Fndc3b	fibronectin type III domain containing 3B(Fndc3b)	Mus musculus		GO:0010761~fibroblast migration,GO:0034446~substrate adhesion-dependent cell spreading,GO:0045600~positive regulation of fat cell differentiation,GO:0045668~negative regulation of osteoblast differentiation,GO:0048146~positive regulation of fibroblast proliferation,GO:0060510~Type II pneumocyte differentiation,	GO:0005783~endoplasmic reticulum,GO:0016020~membrane,		IPR003961:FN3_dom,IPR013783:Ig-like_fold,IPR036116:FN3_sf,			SM00060:FN3,		KW-0472~Membrane,		KW-0677~Repeat,KW-0812~Transmembrane,KW-1133~Transmembrane helix,			KW-0597~Phosphoprotein,	COMPBIAS:Basic and acidic residues,DOMAIN:Fibronectin type-III,DOMAIN:Fibronectin type-III 1,DOMAIN:Fibronectin type-III 2,DOMAIN:Fibronectin type-III 3,DOMAIN:Fibronectin type-III 4,DOMAIN:Fibronectin type-III 5,DOMAIN:Fibronectin type-III 6,DOMAIN:Fibronectin type-III 7,DOMAIN:Fibronectin type-III 8,DOMAIN:Fibronectin type-III 9,REGION:Disordered,TRANSMEM:Helical,
Fnip1	folliculin interacting protein 1(Fnip1)	Mus musculus		GO:0000122~negative regulation of transcription from RNA polymerase II promoter,GO:0001783~B cell apoptotic process,GO:0001932~regulation of protein phosphorylation,GO:0001934~positive regulation of protein phosphorylation,GO:0002327~immature B cell differentiation,GO:0002904~positive regulation of B cell apoptotic process,GO:0008285~negative regulation of cell proliferation,GO:0009267~cellular r…	GO:0005737~cytoplasm,GO:0005764~lysosome,GO:0005765~lysosomal membrane,GO:0005829~cytosol,GO:0016020~membrane,	GO:0005515~protein binding,GO:0008047~enzyme activator activity,GO:0019899~enzyme binding,GO:0042030~ATPase inhibitor activity,GO:0051087~chaperone binding,	IPR026156:FNIP_fam,IPR028084:FNIP_N_dom,IPR028085:FNIP_mid_dom,IPR028086:FNIP_C_dom,IPR037545:DENN_FNIP1/2,	mmu04150:mTOR signaling pathway,				KW-0458~Lysosome,KW-0472~Membrane,KW-0963~Cytoplasm,					KW-0325~Glycoprotein,KW-0558~Oxidation,KW-0597~Phosphoprotein,KW-0832~Ubl conjugation,KW-1017~Isopeptide bond,	CARBOHYD:O-linked (GlcNAc) serine; alternate,COMPBIAS:Basic and acidic residues,CROSSLNK:Glycyl lysine isopeptide (Lys-Gly) (interchain with G-Cter in ubiquitin),DOMAIN:UDENN FNIP1/2-type,DOMAIN:cDENN FNIP1/2-type,DOMAIN:dDENN FNIP1/2-type,DOMAIN:uDENN FNIP1/2-type,MOTIF:Cys degron,MUTAGEN:C->S: Abolished recognition by the CRL2(FEM1B) complex and subsequent ubiquitination.,MUTAGEN:C->S: Abolishe…
Foxp1	forkhead box P1(Foxp1)	Mus musculus		GO:0000122~negative regulation of transcription from RNA polymerase II promoter,GO:0002053~positive regulation of mesenchymal cell proliferation,GO:0002329~pre-B cell differentiation,GO:0002639~positive regulation of immunoglobulin production,GO:0002903~negative regulation of B cell apoptotic process,GO:0006355~regulation of transcription, DNA-templated,GO:0006357~regulation of transcription from…	GO:0005634~nucleus,	GO:0000976~transcription regulatory region sequence-specific DNA binding,GO:0000978~RNA polymerase II core promoter proximal region sequence-specific DNA binding,GO:0000981~RNA polymerase II transcription factor activity, sequence-specific DNA binding,GO:0001046~core promoter sequence-specific DNA binding,GO:0001221~transcription cofactor binding,GO:0001227~transcriptional repressor activity, RNA…	IPR001766:Fork_head_dom,IPR030456:TF_fork_head_CS_2,IPR032354:FOXP-CC,IPR036388:WH-like_DNA-bd_sf,IPR036390:WH_DNA-bd_sf,IPR047412:FH_FOXP1_P2,	mmu05206:MicroRNAs in cancer,		SM00339:FH,	KW-0804~Transcription,KW-0805~Transcription regulation,	KW-0539~Nucleus,		KW-0175~Coiled coil,KW-0863~Zinc-finger,	KW-0479~Metal-binding,KW-0862~Zinc,	KW-0238~DNA-binding,KW-0678~Repressor,	KW-0597~Phosphoprotein,KW-0832~Ubl conjugation,KW-1017~Isopeptide bond,	COMPBIAS:Polar residues,CROSSLNK:Glycyl lysine isopeptide (Lys-Gly) (interchain with G-Cter in SUMO2),DNA_BIND:Fork-head,DOMAIN:FOXP coiled-coil,DOMAIN:Fork-head,MUTAGEN:Missing: Loss of dimerization. Almost complete loss of DNA-binding. Reduced transcriptional repression activity.,MUTAGEN:PLNLV->AANAA: No significant effect on transcriptional repression activity.,REGION:CTBP1-binding,REGION:Diso…
Gls	glutaminase(Gls)	Mus musculus	m_argininecPathway:Catabolic Pathways for Arginine , Histidine, Glutamate, Glutamine, and Proline,	GO:0001967~suckling behavior,GO:0002087~regulation of respiratory gaseous exchange by neurological system process,GO:0006537~glutamate biosynthetic process,GO:0006541~glutamine metabolic process,GO:0006543~glutamine catabolic process,GO:0007268~chemical synaptic transmission,GO:0051289~protein homotetramerization,GO:0090461~glutamate homeostasis,	GO:0005737~cytoplasm,GO:0005739~mitochondrion,GO:0005759~mitochondrial matrix,GO:0005829~cytosol,GO:0045202~synapse,	GO:0004359~glutaminase activity,GO:0005515~protein binding,GO:0016787~hydrolase activity,GO:0042802~identical protein binding,	IPR002110:Ankyrin_rpt,IPR012338:Beta-lactam/transpept-like,IPR015868:Glutaminase,IPR036770:Ankyrin_rpt-contain_sf,IPR041541:Glutaminase_EF-hand,	mmu00220:Arginine biosynthesis,mmu00250:Alanine, aspartate and glutamate metabolism,mmu00470:D-Amino acid metabolism,mmu01100:Metabolic pathways,mmu04724:Glutamatergic synapse,mmu04727:GABAergic synapse,mmu04964:Proximal tubule bicarbonate reclamation,mmu05206:MicroRNAs in cancer,mmu05230:Central carbon metabolism in cancer,		SM00248:ANK,		KW-0496~Mitochondrion,KW-0963~Cytoplasm,		KW-0040~ANK repeat,KW-0677~Repeat,KW-0809~Transit peptide,		KW-0378~Hydrolase,	KW-0007~Acetylation,KW-0597~Phosphoprotein,	COMPBIAS:Polar residues,DOMAIN:Glutaminase EF-hand,MUTAGEN:D->K: Abolishes assembly of dimers into functional tetramers. Loss of enzyme activity. Forms oligomers with full, phosphate-independent activity; when associated with A-325. Forms dimers with full, phosphate-independent activity; when associated with Q-316 and A-325.,MUTAGEN:F->S: Impairs tetramerization and promotes formation of homodime…
Gbf1	golgi-specific brefeldin A-resistance factor 1(Gbf1)	Mus musculus	m_arapPathway:ADP-Ribosylation Factor,	GO:0002263~cell activation involved in immune response,GO:0006890~retrograde vesicle-mediated transport, Golgi to ER,GO:0006895~Golgi to endosome transport,GO:0007030~Golgi organization,GO:0007346~regulation of mitotic cell cycle,GO:0015031~protein transport,GO:0030593~neutrophil chemotaxis,GO:0032012~regulation of ARF protein signal transduction,GO:0034067~protein localization to Golgi apparatus…	GO:0000139~Golgi membrane,GO:0005777~peroxisome,GO:0005788~endoplasmic reticulum lumen,GO:0005793~endoplasmic reticulum-Golgi intermediate compartment,GO:0005794~Golgi apparatus,GO:0005795~Golgi stack,GO:0005801~cis-Golgi network,GO:0005802~trans-Golgi network,GO:0005829~cytosol,GO:0031252~cell leading edge,	GO:0005085~guanyl-nucleotide exchange factor activity,GO:0005515~protein binding,GO:0005547~phosphatidylinositol-3,4,5-trisphosphate binding,GO:0080025~phosphatidylinositol-3,5-bisphosphate binding,	IPR000904:Sec7_dom,IPR016024:ARM-type_fold,IPR023394:Sec7_C_sf,IPR032691:Mon2/Sec7/BIG1-like_HUS,IPR035999:Sec7_dom_sf,	mmu04144:Endocytosis,		SM00222:Sec7,	KW-0653~Protein transport,KW-0813~Transport,	KW-0333~Golgi apparatus,KW-0472~Membrane,KW-0551~Lipid droplet,KW-0963~Cytoplasm,				KW-0344~Guanine-nucleotide releasing factor,	KW-0597~Phosphoprotein,	COMPBIAS:Basic and acidic residues,COMPBIAS:Polar residues,COMPBIAS:Pro residues,DOMAIN:Mon2/Sec7/BIG1-like HUS,DOMAIN:SEC7,REGION:DCB; DCB:DCB domain and DCB:HUS domain interaction,REGION:Disordered,REGION:HUS; DCB:HUS domain interaction,REGION:Interaction with RAB1B,REGION:Phosphatidylinositol-phosphate binding; required for translocation to the leading edge and for ARF1 activation upon GPCR si…
Gas6	growth arrest specific 6(Gas6)	Mus musculus		GO:0001764~neuron migration,GO:0001934~positive regulation of protein phosphorylation,GO:0001961~positive regulation of cytokine-mediated signaling pathway,GO:0003104~positive regulation of glomerular filtration,GO:0006468~protein phosphorylation,GO:0006909~phagocytosis,GO:0006915~apoptotic process,GO:0007165~signal transduction,GO:0007166~cell surface receptor signaling pathway,GO:0007167~enzyme…	GO:0005576~extracellular region,GO:0005615~extracellular space,GO:0005737~cytoplasm,	GO:0001786~phosphatidylserine binding,GO:0005102~receptor binding,GO:0005509~calcium ion binding,GO:0030296~protein tyrosine kinase activator activity,GO:0030674~protein binding, bridging,GO:0030971~receptor tyrosine kinase binding,GO:0043027~cysteine-type endopeptidase inhibitor activity involved in apoptotic process,GO:0046872~metal ion binding,GO:0048018~receptor agonist activity,	IPR000152:EGF-type_Asp/Asn_hydroxyl_site,IPR000294:GLA_domain,IPR000742:EGF-like_dom,IPR001791:Laminin_G,IPR001881:EGF-like_Ca-bd_dom,IPR009030:Growth_fac_rcpt_cys_sf,IPR013320:ConA-like_dom_sf,IPR017857:Coagulation_fac-like_Gla_dom,IPR018097:EGF_Ca-bd_CS,IPR026823:cEGF,IPR035972:GLA-like_dom_SF,	mmu01521:EGFR tyrosine kinase inhibitor resistance,mmu04148:Efferocytosis,		SM00069:GLA,SM00179:EGF_CA,SM00181:EGF,SM00282:LamG,	KW-0341~Growth regulation,	KW-0964~Secreted,		KW-0245~EGF-like domain,KW-0677~Repeat,KW-0732~Signal,	KW-0106~Calcium,KW-0479~Metal-binding,		KW-0301~Gamma-carboxyglutamic acid,KW-0325~Glycoprotein,KW-0597~Phosphoprotein,KW-1015~Disulfide bond,	CARBOHYD:N-linked (GlcNAc...) asparagine,DOMAIN:EGF-like 1; calcium-binding,DOMAIN:EGF-like 2; calcium-binding,DOMAIN:EGF-like 3; calcium-binding,DOMAIN:EGF-like 4; calcium-binding,DOMAIN:Gla,DOMAIN:Laminin G-like 1,DOMAIN:Laminin G-like 2,
Helz	helicase with zinc finger domain(Helz)	Mus musculus		GO:0035194~posttranscriptional gene silencing by RNA,	GO:0005634~nucleus,GO:0005829~cytosol,GO:0043186~P granule,	GO:0000166~nucleotide binding,GO:0003723~RNA binding,GO:0004386~helicase activity,GO:0005515~protein binding,GO:0005524~ATP binding,GO:0016787~hydrolase activity,GO:0046872~metal ion binding,	IPR000571:Znf_CCCH,IPR009818:Ataxin-2_C,IPR014016:UvrD-like_ATP-bd,IPR027417:P-loop_NTPase,IPR036855:Znf_CCCH_sf,IPR041677:DNA2/NAM7_AAA_11,IPR041679:DNA2/NAM7-like_C,IPR045055:DNA2/NAM7-like,IPR047187:SF1_C_Upf1,			SM00356:ZnF_C3H1,		KW-0539~Nucleus,		KW-0863~Zinc-finger,	KW-0067~ATP-binding,KW-0479~Metal-binding,KW-0547~Nucleotide-binding,KW-0862~Zinc,	KW-0347~Helicase,KW-0378~Hydrolase,	KW-0488~Methylation,KW-0597~Phosphoprotein,	COMPBIAS:Polar residues,COMPBIAS:Pro residues,DOMAIN:Ataxin-2 C-terminal,DOMAIN:DNA2/NAM7 helicase helicase,DOMAIN:DNA2/NAM7 helicase-like C-terminal,MOTIF:DEAA box,REGION:Disordered,ZN_FING:C3H1-type,
Hdac4	histone deacetylase 4(Hdac4)	Mus musculus		GO:0000122~negative regulation of transcription from RNA polymerase II promoter,GO:0001501~skeletal system development,GO:0001649~osteoblast differentiation,GO:0002076~osteoblast development,GO:0006325~chromatin organization,GO:0006338~chromatin remodeling,GO:0006476~protein deacetylation,GO:0008283~cell proliferation,GO:0008284~positive regulation of cell proliferation,GO:0008285~negative regula…	GO:0000118~histone deacetylase complex,GO:0000785~chromatin,GO:0005634~nucleus,GO:0005654~nucleoplasm,GO:0005737~cytoplasm,GO:0005829~cytosol,GO:0016607~nuclear speck,GO:0017053~transcriptional repressor complex,GO:0030017~sarcomere,GO:0030018~Z disc,GO:0031594~neuromuscular junction,GO:0031672~A band,GO:0032991~macromolecular complex,GO:0042641~actomyosin,	GO:0000976~transcription regulatory region sequence-specific DNA binding,GO:0000978~RNA polymerase II core promoter proximal region sequence-specific DNA binding,GO:0003677~DNA binding,GO:0003682~chromatin binding,GO:0003714~transcription corepressor activity,GO:0004407~histone deacetylase activity,GO:0005515~protein binding,GO:0008270~zinc ion binding,GO:0016787~hydrolase activity,GO:0019789~SUM…	IPR000286:His_deacetylse,IPR017320:Histone_deAcase_II_euk,IPR023696:Ureohydrolase_dom_sf,IPR023801:His_deacetylse_dom,IPR024643:Hist_deacetylase_Gln_rich_N,IPR037138:His_deacetylse_dom_sf,IPR046949:HDAC4/5/7/9,	mmu04371:Apelin signaling pathway,mmu04613:Neutrophil extracellular trap formation,mmu05034:Alcoholism,mmu05203:Viral carcinogenesis,mmu05206:MicroRNAs in cancer,	PIRSF037911:HDAC_II_euk,		KW-0804~Transcription,KW-0805~Transcription regulation,	KW-0539~Nucleus,KW-0963~Cytoplasm,		KW-0175~Coiled coil,	KW-0479~Metal-binding,KW-0862~Zinc,	KW-0156~Chromatin regulator,KW-0378~Hydrolase,KW-0678~Repressor,	KW-0597~Phosphoprotein,KW-0832~Ubl conjugation,KW-1017~Isopeptide bond,	COMPBIAS:Basic and acidic residues,COMPBIAS:Polar residues,CROSSLNK:Glycyl lysine isopeptide (Lys-Gly) (interchain with G-Cter in SUMO),DOMAIN:Histone deacetylase,DOMAIN:Histone deacetylase glutamine rich N-terminal,MOTIF:Nuclear export signal,MOTIF:PxLPxI/L motif; mediates interaction with ANKRA2 and 14-3-3 proteins,REGION:Disordered,REGION:Histone deacetylase,REGION:Interaction with MEF2A,
Hook3	hook microtubule tethering protein 3(Hook3)	Mus musculus		GO:0007032~endosome organization,GO:0007040~lysosome organization,GO:0008333~endosome to lysosome transport,GO:0015031~protein transport,GO:0022027~interkinetic nuclear migration,GO:0030705~cytoskeleton-dependent intracellular transport,GO:0031122~cytoplasmic microtubule organization,GO:0034454~microtubule anchoring at centrosome,GO:0045022~early endosome to late endosome transport,GO:0050768~neg…	GO:0000242~pericentriolar material,GO:0005737~cytoplasm,GO:0005794~Golgi apparatus,GO:0005801~cis-Golgi network,GO:0005813~centrosome,GO:0005829~cytosol,GO:0005856~cytoskeleton,GO:0005874~microtubule,GO:0030897~HOPS complex,GO:0034451~centriolar satellite,GO:0070695~FHF complex,	GO:0005515~protein binding,GO:0008017~microtubule binding,GO:0034452~dynactin binding,GO:0042802~identical protein binding,GO:0045503~dynein light chain binding,GO:0045505~dynein intermediate chain binding,GO:0051959~dynein light intermediate chain binding,	IPR001715:CH_dom,IPR008636:Hook_C,IPR036872:CH_dom_sf,IPR043936:HOOK_N,	mmu04814:Motor proteins,			KW-0653~Protein transport,KW-0813~Transport,	KW-0206~Cytoskeleton,KW-0333~Golgi apparatus,KW-0493~Microtubule,KW-0963~Cytoplasm,		KW-0175~Coiled coil,			KW-0007~Acetylation,KW-0597~Phosphoprotein,	COMPBIAS:Polar residues,DOMAIN:Calponin-homology (CH),DOMAIN:Hook C-terminal,REGION:Disordered,REGION:Required for association with Golgi,REGION:Sufficient for interaction with IIGP1,REGION:Sufficient for interaction with microtubules,
Hivep2	human immunodeficiency virus type I enhancer binding protein 2(Hivep2)	Mus musculus		GO:0006351~transcription, DNA-templated,GO:0006357~regulation of transcription from RNA polymerase II promoter,GO:0007165~signal transduction,GO:0045944~positive regulation of transcription from RNA polymerase II promoter,	GO:0005634~nucleus,GO:0005654~nucleoplasm,GO:0005667~transcription factor complex,	GO:0000978~RNA polymerase II core promoter proximal region sequence-specific DNA binding,GO:0000981~RNA polymerase II transcription factor activity, sequence-specific DNA binding,GO:0001228~transcriptional activator activity, RNA polymerase II transcription regulatory region sequence-specific binding,GO:0003677~DNA binding,GO:0003700~transcription factor activity, sequence-specific DNA binding,GO…	IPR013087:Znf_C2H2_type,IPR036236:Znf_C2H2_sf,			SM00355:ZnF_C2H2,	KW-0804~Transcription,KW-0805~Transcription regulation,	KW-0539~Nucleus,		KW-0677~Repeat,KW-0863~Zinc-finger,	KW-0479~Metal-binding,KW-0862~Zinc,	KW-0238~DNA-binding,	KW-0597~Phosphoprotein,	COMPBIAS:Acidic residues,COMPBIAS:Basic and acidic residues,COMPBIAS:Polar residues,DOMAIN:C2H2-type,MOTIF:Nuclear localization signal,REGION:10 X 4 AA tandem repeats of S-P-[RGMKC]-[RK],REGION:Disordered,REPEAT:1,REPEAT:10,REPEAT:2,REPEAT:3,REPEAT:4,REPEAT:5,REPEAT:6,REPEAT:7,REPEAT:8,REPEAT:9,ZN_FING:C2H2-type 1,ZN_FING:C2H2-type 2,ZN_FING:C2H2-type 3,ZN_FING:C2H2-type 4,
Inpp5f	inositol polyphosphate-5-phosphatase F(Inpp5f)	Mus musculus		GO:0001921~positive regulation of receptor recycling,GO:0008344~adult locomotory behavior,GO:0014898~cardiac muscle hypertrophy in response to stress,GO:0031161~phosphatidylinositol catabolic process,GO:0033137~negative regulation of peptidyl-serine phosphorylation,GO:0042532~negative regulation of tyrosine phosphorylation of STAT protein,GO:0043491~protein kinase B signaling,GO:0046856~phosphati…	GO:0005737~cytoplasm,GO:0005768~endosome,GO:0005769~early endosome,GO:0005905~clathrin-coated pit,GO:0016020~membrane,GO:0030424~axon,GO:0030425~dendrite,GO:0031410~cytoplasmic vesicle,GO:0043025~neuronal cell body,GO:0043231~intracellular membrane-bounded organelle,GO:0045334~clathrin-coated endocytic vesicle,GO:0055037~recycling endosome,	GO:0005515~protein binding,GO:0008934~inositol monophosphate 1-phosphatase activity,GO:0016787~hydrolase activity,GO:0016791~phosphatase activity,GO:0034595~phosphatidylinositol phosphate 5-phosphatase activity,GO:0034596~phosphatidylinositol phosphate 4-phosphatase activity,GO:0042803~protein homodimerization activity,GO:0043812~phosphatidylinositol-4-phosphate phosphatase activity,GO:0052832~in…	IPR002013:SAC_dom,IPR019013:Vma21,IPR022158:Inositol_phosphatase,IPR034753:hSac2,	mmu00562:Inositol phosphate metabolism,mmu01100:Metabolic pathways,mmu04070:Phosphatidylinositol signaling system,				KW-0168~Coated pit,KW-0472~Membrane,KW-0967~Endosome,KW-0968~Cytoplasmic vesicle,		KW-0812~Transmembrane,KW-1133~Transmembrane helix,		KW-0378~Hydrolase,	KW-0597~Phosphoprotein,	COMPBIAS:Basic and acidic residues,COMPBIAS:Polar residues,COMPBIAS:Pro residues,DOMAIN:HSac2,DOMAIN:SAC,DOMAIN:hSac2,MUTAGEN:D->A: Has a diffuse cytosolic localization.,MUTAGEN:D->N: Loss of inositol 4-phosphatase activity. No effect on subcellular localization. No effect on interaction with OCRL, INPP5B and IPP4A.,REGION:Disordered,TRANSMEM:Helical,
Ints6	integrator complex subunit 6(Ints6)	Mus musculus		GO:0016180~snRNA processing,GO:0034472~snRNA 3'-end processing,	GO:0005634~nucleus,GO:0005654~nucleoplasm,GO:0015629~actin cytoskeleton,GO:0032039~integrator complex,		IPR002035:VWF_A,IPR029307:INT_SG_DDX_CT_C,IPR036465:vWFA_dom_sf,					KW-0539~Nucleus,					KW-0597~Phosphoprotein,	DOMAIN:VWFA,REGION:Disordered,
Klhl22	kelch-like 22(Klhl22)	Mus musculus		GO:0000070~mitotic sister chromatid segregation,GO:0006511~ubiquitin-dependent protein catabolic process,GO:0006513~protein monoubiquitination,GO:0007049~cell cycle,GO:0007094~mitotic spindle assembly checkpoint,GO:0010507~negative regulation of autophagy,GO:0016567~protein ubiquitination,GO:0030307~positive regulation of cell growth,GO:0032480~negative regulation of type I interferon production,…	GO:0005634~nucleus,GO:0005737~cytoplasm,GO:0005764~lysosome,GO:0005813~centrosome,GO:0005827~polar microtubule,GO:0005829~cytosol,GO:0005856~cytoskeleton,GO:0015630~microtubule cytoskeleton,GO:0031463~Cul3-RING ubiquitin ligase complex,GO:0043231~intracellular membrane-bounded organelle,GO:0045171~intercellular bridge,GO:0072686~mitotic spindle,	GO:0071889~14-3-3 protein binding,GO:1990756~protein binding, bridging involved in substrate recognition for ubiquitination,	IPR000210:BTB/POZ_dom,IPR006652:Kelch_1,IPR011333:SKP1/BTB/POZ_sf,IPR011705:BACK,IPR015915:Kelch-typ_b-propeller,IPR017096:BTB-kelch_protein,IPR030575:KLHL22_BACK,		PIRSF037037:Kelch-like_protein_gigaxonin,	SM00225:BTB,SM00612:Kelch,SM00875:BACK,	KW-0131~Cell cycle,KW-0132~Cell division,KW-0498~Mitosis,KW-0833~Ubl conjugation pathway,	KW-0206~Cytoskeleton,KW-0458~Lysosome,KW-0539~Nucleus,KW-0963~Cytoplasm,		KW-0677~Repeat,KW-0880~Kelch repeat,			KW-0007~Acetylation,KW-0597~Phosphoprotein,	COMPBIAS:Polar residues,DOMAIN:BTB,REGION:Disordered,REPEAT:Kelch 1,REPEAT:Kelch 2,REPEAT:Kelch 3,REPEAT:Kelch 4,REPEAT:Kelch 5,REPEAT:Kelch 6,
Ldlrad4	low density lipoprotein receptor class A domain containing 4(Ldlrad4)	Mus musculus		GO:0009968~negative regulation of signal transduction,GO:0010719~negative regulation of epithelial to mesenchymal transition,GO:0030336~negative regulation of cell migration,GO:0030512~negative regulation of transforming growth factor beta receptor signaling pathway,GO:0060392~negative regulation of SMAD protein import into nucleus,	GO:0000139~Golgi membrane,GO:0005768~endosome,GO:0016020~membrane,GO:0031901~early endosome membrane,GO:0043231~intracellular membrane-bounded organelle,	GO:0070412~R-SMAD binding,	IPR002172:LDrepeatLR_classA_rpt,IPR023415:LDLR_class-A_CS,IPR036055:LDL_receptor-like_sf,IPR043445:TMEPAI/LRAD4,			SM00192:LDLa,		KW-0472~Membrane,KW-0967~Endosome,		KW-0812~Transmembrane,KW-1133~Transmembrane helix,		KW-0734~Signal transduction inhibitor,	KW-1015~Disulfide bond,	COMPBIAS:Polar residues,DOMAIN:LDL-receptor class A,MOTIF:PPxY motif 1,MOTIF:PPxY motif 2,MOTIF:SMAD interaction motif (SIM),REGION:Disordered,TOPO_DOM:Cytoplasmic,TOPO_DOM:Lumenal,TRANSMEM:Helical,
Kdm4c	lysine (K)-specific demethylase 4C(Kdm4c)	Mus musculus		GO:0001825~blastocyst formation,GO:0006325~chromatin organization,GO:0006338~chromatin remodeling,GO:0008284~positive regulation of cell proliferation,GO:0010468~regulation of gene expression,GO:0010628~positive regulation of gene expression,GO:0019827~stem cell population maintenance,GO:0030521~androgen receptor signaling pathway,GO:0045666~positive regulation of neuron differentiation,GO:004594…	GO:0000785~chromatin,GO:0005634~nucleus,GO:0005721~pericentric heterochromatin,	GO:0003682~chromatin binding,GO:0008270~zinc ion binding,GO:0016491~oxidoreductase activity,GO:0019899~enzyme binding,GO:0030374~ligand-dependent nuclear receptor transcription coactivator activity,GO:0032452~histone demethylase activity,GO:0032454~histone demethylase activity (H3-K9 specific),GO:0046872~metal ion binding,GO:0050681~androgen receptor binding,GO:0051213~dioxygenase activity,GO:005…	IPR001965:Znf_PHD,IPR002999:Tudor,IPR003347:JmjC_dom,IPR003349:JmjN,IPR011011:Znf_FYVE_PHD,IPR013083:Znf_RING/FYVE/PHD,IPR034732:EPHD,IPR040477:KDM4-like_Tudor,			SM00249:PHD,SM00333:TUDOR,SM00545:JmjN,SM00558:JmjC,	KW-0804~Transcription,KW-0805~Transcription regulation,	KW-0539~Nucleus,		KW-0677~Repeat,KW-0863~Zinc-finger,	KW-0408~Iron,KW-0479~Metal-binding,KW-0862~Zinc,	KW-0156~Chromatin regulator,KW-0223~Dioxygenase,KW-0560~Oxidoreductase,		COMPBIAS:Basic and acidic residues,DOMAIN:JmjC,DOMAIN:JmjN,DOMAIN:PHD-type,DOMAIN:Tudor 1,DOMAIN:Tudor 2,REGION:Disordered,ZN_FING:C2HC pre-PHD-type,ZN_FING:PHD-type 1,ZN_FING:PHD-type 2,
Kat14	lysine acetyltransferase 14(Kat14)	Mus musculus		GO:0000086~G2/M transition of mitotic cell cycle,GO:0000122~negative regulation of transcription from RNA polymerase II promoter,GO:0006355~regulation of transcription, DNA-templated,GO:0006357~regulation of transcription from RNA polymerase II promoter,GO:0009790~embryo development,GO:0045995~regulation of embryonic development,GO:0051302~regulation of cell division,GO:0051726~regulation of cell…	GO:0005634~nucleus,GO:0005737~cytoplasm,GO:0072686~mitotic spindle,	GO:0004402~histone acetyltransferase activity,GO:0005515~protein binding,GO:0016747~transferase activity, transferring acyl groups other than amino-acyl groups,	IPR000182:GNAT_dom,IPR016181:Acyl_CoA_acyltransferase,					KW-0539~Nucleus,KW-0963~Cytoplasm,					KW-0007~Acetylation,KW-0597~Phosphoprotein,	COMPBIAS:Basic and acidic residues,COMPBIAS:Polar residues,DOMAIN:N-acetyltransferase,REGION:Disordered,
Maml2	mastermind like transcriptional coactivator 2(Maml2)	Mus musculus		GO:0007219~Notch signaling pathway,GO:0007221~positive regulation of transcription of Notch receptor target,GO:0045893~positive regulation of transcription, DNA-templated,GO:0045944~positive regulation of transcription from RNA polymerase II promoter,	GO:0005634~nucleus,GO:0005654~nucleoplasm,GO:0016607~nuclear speck,	GO:0003713~transcription coactivator activity,	IPR019082:Mastermind-like_N,IPR046369:MAML1-3,IPR046370:MAML_N_sf,	mmu04330:Notch signaling pathway,mmu04658:Th1 and Th2 cell differentiation,mmu05165:Human papillomavirus infection,		SM01275:MamL-1,	KW-0804~Transcription,KW-0805~Transcription regulation,KW-0914~Notch signaling pathway,	KW-0539~Nucleus,		KW-0175~Coiled coil,		KW-0010~Activator,		COMPBIAS:Polar residues,COMPBIAS:Pro residues,DOMAIN:Neurogenic mastermind-like N-terminal,REGION:Disordered,
Med13l	mediator complex subunit 13-like(Med13l)	Mus musculus		GO:0006357~regulation of transcription from RNA polymerase II promoter,GO:0006366~transcription from RNA polymerase II promoter,	GO:0005634~nucleus,GO:0005654~nucleoplasm,GO:0016592~mediator complex,	GO:0003712~transcription cofactor activity,	IPR009401:Med13_C,IPR021643:Mediator_Med13_N,IPR041285:MID_MedPIWI,	mmu04919:Thyroid hormone signaling pathway,			KW-0804~Transcription,KW-0805~Transcription regulation,	KW-0539~Nucleus,		KW-0677~Repeat,		KW-0010~Activator,KW-0678~Repressor,	KW-0597~Phosphoprotein,	COMPBIAS:Basic and acidic residues,COMPBIAS:Polar residues,DOMAIN:MID,DOMAIN:Mediator complex subunit Med13 C-terminal,DOMAIN:Mediator complex subunit Med13 N-terminal,MOTIF:LXXLL motif 1,MOTIF:LXXLL motif 2,REGION:Disordered,REGION:Leucine-zipper,
Med23	mediator complex subunit 23(Med23)	Mus musculus		GO:0006355~regulation of transcription, DNA-templated,GO:0006357~regulation of transcription from RNA polymerase II promoter,GO:0010628~positive regulation of gene expression,GO:0016567~protein ubiquitination,GO:0032968~positive regulation of transcription elongation from RNA polymerase II promoter,GO:0051123~RNA polymerase II transcriptional preinitiation complex assembly,GO:0060261~positive reg…	GO:0000151~ubiquitin ligase complex,GO:0005634~nucleus,GO:0005654~nucleoplasm,GO:0005667~transcription factor complex,GO:0016592~mediator complex,GO:0070847~core mediator complex,	GO:0061630~ubiquitin protein ligase activity,	IPR021629:Mediator_Med23,				KW-0804~Transcription,KW-0805~Transcription regulation,	KW-0539~Nucleus,				KW-0010~Activator,		COMPBIAS:Polar residues,REGION:Disordered,
Magi1	membrane associated guanylate kinase, WW and PDZ domain containing 1(Magi1)	Mus musculus		GO:0007165~signal transduction,GO:0022409~positive regulation of cell-cell adhesion,	GO:0005634~nucleus,GO:0005654~nucleoplasm,GO:0005730~nucleolus,GO:0005737~cytoplasm,GO:0005886~plasma membrane,GO:0005911~cell-cell junction,GO:0005912~adherens junction,GO:0005923~bicellular tight junction,GO:0016020~membrane,GO:0030054~cell junction,GO:0042995~cell projection,GO:0070161~anchoring junction,GO:0071944~cell periphery,	GO:0000166~nucleotide binding,GO:0005515~protein binding,GO:0005524~ATP binding,GO:0051393~alpha-actinin binding,	IPR001202:WW_dom,IPR001478:PDZ,IPR008144:Guanylate_kin-like_dom,IPR008145:GK/Ca_channel_bsu,IPR020590:Guanylate_kinase_CS,IPR027417:P-loop_NTPase,IPR036020:WW_dom_sf,IPR036034:PDZ_sf,	mmu04015:Rap1 signaling pathway,mmu04151:PI3K-Akt signaling pathway,mmu04530:Tight junction,mmu05165:Human papillomavirus infection,		SM00072:GuKc,SM00228:PDZ,SM00456:WW,		KW-0472~Membrane,KW-0539~Nucleus,KW-0796~Tight junction,KW-0963~Cytoplasm,KW-0965~Cell junction,KW-1003~Cell membrane,		KW-0677~Repeat,	KW-0067~ATP-binding,KW-0547~Nucleotide-binding,		KW-0597~Phosphoprotein,	COMPBIAS:Basic and acidic residues,COMPBIAS:Polar residues,DOMAIN:Guanylate kinase-like,DOMAIN:PDZ,DOMAIN:PDZ 1,DOMAIN:PDZ 2,DOMAIN:PDZ 3,DOMAIN:PDZ 4,DOMAIN:PDZ 5,DOMAIN:PDZ 6,DOMAIN:WW,DOMAIN:WW 1,DOMAIN:WW 2,REGION:Disordered,REGION:Interaction with FCHSD2,
Mid1	midline 1(Mid1)	Mus musculus		GO:0007026~negative regulation of microtubule depolymerization,GO:0032874~positive regulation of stress-activated MAPK cascade,GO:0035372~protein localization to microtubule,GO:0070507~regulation of microtubule cytoskeleton organization,	GO:0005737~cytoplasm,GO:0005794~Golgi apparatus,GO:0005829~cytosol,GO:0005856~cytoskeleton,GO:0005874~microtubule,GO:0005881~cytoplasmic microtubule,GO:0015630~microtubule cytoskeleton,GO:0034451~centriolar satellite,	GO:0005515~protein binding,GO:0008017~microtubule binding,GO:0008270~zinc ion binding,GO:0016740~transferase activity,GO:0019899~enzyme binding,GO:0031625~ubiquitin protein ligase binding,GO:0042802~identical protein binding,GO:0042803~protein homodimerization activity,GO:0046872~metal ion binding,GO:0051219~phosphoprotein binding,	IPR000315:Znf_B-box,IPR001841:Znf_RING,IPR001870:B30.2/SPRY,IPR003649:Bbox_C,IPR003877:SPRY_dom,IPR003879:Butyrophylin_SPRY,IPR003961:FN3_dom,IPR013083:Znf_RING/FYVE/PHD,IPR013320:ConA-like_dom_sf,IPR013783:Ig-like_fold,IPR017903:COS_domain,IPR017907:Znf_RING_CS,IPR027370:Znf-RING_euk,IPR027727:MID1_Bbox2_Zfn,IPR036116:FN3_sf,IPR040859:Midline-1_COS,IPR043136:B30.2/SPRY_sf,IPR047095:MID1_Bbox1_Zf…	mmu04120:Ubiquitin mediated proteolysis,		SM00060:FN3,SM00184:RING,SM00336:BBOX,SM00449:SPRY,SM00502:BBC,	KW-0833~Ubl conjugation pathway,	KW-0206~Cytoskeleton,KW-0493~Microtubule,KW-0963~Cytoplasm,		KW-0175~Coiled coil,KW-0677~Repeat,KW-0732~Signal,KW-0863~Zinc-finger,	KW-0479~Metal-binding,KW-0862~Zinc,	KW-0808~Transferase,	KW-0597~Phosphoprotein,	COMPBIAS:Basic and acidic residues,COMPBIAS:Polar residues,DOMAIN:B box-type,DOMAIN:B30.2/SPRY,DOMAIN:COS,DOMAIN:Fibronectin type-III,DOMAIN:RING-type,REGION:Disordered,ZN_FING:B box-type 1,ZN_FING:B box-type 2,ZN_FING:RING-type,
Mapk8	mitogen-activated protein kinase 8(Mapk8)	Mus musculus	m_41BBPathway:The 4-1BB-dependent immune response,m_agrPathway:Agrin in Postsynaptic Differentiation,m_arenrf2Pathway:Oxidative Stress Induced Gene Expression Via Nrf2,m_at1rPathway:Angiotensin II mediated activation of JNK Pathway via Pyk2 dependent signaling,m_atmPathway:ATM Signaling Pathway,m_bcrPathway:BCR Signaling Pathway,m_biopeptidesPathway:Bioactive Peptide Induced Signaling Pathway,m_c…	GO:0001503~ossification,GO:0001764~neuron migration,GO:0002052~positive regulation of neuroblast proliferation,GO:0006355~regulation of transcription, DNA-templated,GO:0006468~protein phosphorylation,GO:0006979~response to oxidative stress,GO:0007254~JNK cascade,GO:0007258~JUN phosphorylation,GO:0009411~response to UV,GO:0009612~response to mechanical stimulus,GO:0010468~regulation of gene expres…	GO:0002102~podosome,GO:0005634~nucleus,GO:0005737~cytoplasm,GO:0005739~mitochondrion,GO:0005829~cytosol,GO:0030424~axon,GO:0031982~vesicle,GO:0032839~dendrite cytoplasm,GO:0043005~neuron projection,GO:0043204~perikaryon,GO:0045202~synapse,GO:0097441~basilar dendrite,GO:0098685~Schaffer collateral - CA1 synapse,	GO:0000166~nucleotide binding,GO:0004672~protein kinase activity,GO:0004674~protein serine/threonine kinase activity,GO:0004705~JUN kinase activity,GO:0004707~MAP kinase activity,GO:0004712~protein serine/threonine/tyrosine kinase activity,GO:0005515~protein binding,GO:0005524~ATP binding,GO:0016301~kinase activity,GO:0016740~transferase activity,GO:0019894~kinesin binding,GO:0019899~enzyme bindi…	IPR000719:Prot_kinase_dom,IPR003527:MAP_kinase_CS,IPR008271:Ser/Thr_kinase_AS,IPR008351:MAPK_JNK,IPR011009:Kinase-like_dom_sf,	mmu01522:Endocrine resistance,mmu04010:MAPK signaling pathway,mmu04012:ErbB signaling pathway,mmu04014:Ras signaling pathway,mmu04024:cAMP signaling pathway,mmu04068:FoxO signaling pathway,mmu04071:Sphingolipid signaling pathway,mmu04137:Mitophagy - animal,mmu04140:Autophagy - animal,mmu04141:Protein processing in endoplasmic reticulum,mmu04210:Apoptosis,mmu04215:Apoptosis - multiple species,mmu0…		SM00220:S_TKc,	KW-0090~Biological rhythms,	KW-0539~Nucleus,KW-0770~Synapse,KW-0963~Cytoplasm,			KW-0067~ATP-binding,KW-0460~Magnesium,KW-0547~Nucleotide-binding,	KW-0418~Kinase,KW-0723~Serine/threonine-protein kinase,KW-0808~Transferase,	KW-0597~Phosphoprotein,KW-0702~S-nitrosylation,	ACT_SITE:Proton acceptor,COMPBIAS:Polar residues,DOMAIN:Protein kinase,MOTIF:TXY,REGION:Disordered,
Map3k20	mitogen-activated protein kinase kinase kinase 20(Map3k20)	Mus musculus		GO:0000077~DNA damage checkpoint,GO:0000165~MAPK cascade,GO:0006468~protein phosphorylation,GO:0007010~cytoskeleton organization,GO:0007049~cell cycle,GO:0007254~JNK cascade,GO:0016310~phosphorylation,GO:0031098~stress-activated protein kinase signaling cascade,GO:0035556~intracellular signal transduction,GO:0038066~p38MAPK cascade,GO:0042733~embryonic digit morphogenesis,GO:0043065~positive regu…	GO:0005634~nucleus,GO:0005737~cytoplasm,GO:0005829~cytosol,	GO:0000166~nucleotide binding,GO:0000287~magnesium ion binding,GO:0003723~RNA binding,GO:0004672~protein kinase activity,GO:0004674~protein serine/threonine kinase activity,GO:0004706~JUN kinase kinase kinase activity,GO:0004709~MAP kinase kinase kinase activity,GO:0005524~ATP binding,GO:0016301~kinase activity,GO:0016740~transferase activity,GO:0019843~rRNA binding,GO:0030295~protein kinase acti…	IPR000719:Prot_kinase_dom,IPR001245:Ser-Thr/Tyr_kinase_cat_dom,IPR001660:SAM,IPR008271:Ser/Thr_kinase_AS,IPR011009:Kinase-like_dom_sf,IPR013761:SAM/pointed_sf,	mmu04010:MAPK signaling pathway,		SM00220:S_TKc,SM00454:SAM,	KW-0131~Cell cycle,	KW-0539~Nucleus,KW-0963~Cytoplasm,		KW-0175~Coiled coil,	KW-0067~ATP-binding,KW-0460~Magnesium,KW-0479~Metal-binding,KW-0547~Nucleotide-binding,	KW-0418~Kinase,KW-0694~RNA-binding,KW-0699~rRNA-binding,KW-0723~Serine/threonine-protein kinase,KW-0808~Transferase,	KW-0007~Acetylation,KW-0597~Phosphoprotein,	ACT_SITE:Proton acceptor,COMPBIAS:Acidic residues,COMPBIAS:Basic and acidic residues,COMPBIAS:Polar residues,DOMAIN:Protein kinase,DOMAIN:SAM,MUTAGEN:F->C: Causes a split-hand/split-foot phenotype in knockin mice. Gain-of-function mutant that cases a constitutive ribotoxic stress response (RSR).,MUTAGEN:K->M: Loss of kinase activity.,REGION:C-terminal domain (CTD),REGION:Disordered,REGION:Leucine…
Map3k7	mitogen-activated protein kinase kinase kinase 7(Map3k7)	Mus musculus	m_fasPathway:FAS signaling pathway ( CD95 ),M_il1rPathway:Signal transduction through IL1R,m_mapkPathway:MAPKinase Signaling Pathway,m_nfkbpathway:NF-kB Signaling Pathway,m_nthiPathway:NFkB activation by Nontypeable Hemophilus influenzae,M_p38mapkPathway:p38 MAPK Signaling Pathway ,m_par1pathway:Thrombin signaling and protease-activated receptors,m_tgfbPathway:TGF beta signaling pathway,m_tnfr1Pa…	GO:0000165~MAPK cascade,GO:0001525~angiogenesis,GO:0001649~osteoblast differentiation,GO:0001841~neural tube formation,GO:0002726~positive regulation of T cell cytokine production,GO:0006468~protein phosphorylation,GO:0006915~apoptotic process,GO:0006954~inflammatory response,GO:0006955~immune response,GO:0007165~signal transduction,GO:0007179~transforming growth factor beta receptor signaling pa…	GO:0005737~cytoplasm,GO:0005829~cytosol,GO:0005886~plasma membrane,GO:0014069~postsynaptic density,GO:0016020~membrane,	GO:0000166~nucleotide binding,GO:0000287~magnesium ion binding,GO:0001223~transcription coactivator binding,GO:0004672~protein kinase activity,GO:0004674~protein serine/threonine kinase activity,GO:0004707~MAP kinase activity,GO:0004708~MAP kinase kinase activity,GO:0004709~MAP kinase kinase kinase activity,GO:0005114~type II transforming growth factor beta receptor binding,GO:0005515~protein bin…	IPR000719:Prot_kinase_dom,IPR001245:Ser-Thr/Tyr_kinase_cat_dom,IPR008271:Ser/Thr_kinase_AS,IPR011009:Kinase-like_dom_sf,IPR017421:MAPKKK7,IPR017441:Protein_kinase_ATP_BS,	mmu04010:MAPK signaling pathway,mmu04064:NF-kappa B signaling pathway,mmu04140:Autophagy - animal,mmu04152:AMPK signaling pathway,mmu04310:Wnt signaling pathway,mmu04380:Osteoclast differentiation,mmu04520:Adherens junction,mmu04613:Neutrophil extracellular trap formation,mmu04620:Toll-like receptor signaling pathway,mmu04621:NOD-like receptor signaling pathway,mmu04622:RIG-I-like receptor signal…	PIRSF038168:MAPKKK7,	SM00220:S_TKc,	KW-0053~Apoptosis,KW-0346~Stress response,KW-0804~Transcription,KW-0805~Transcription regulation,	KW-0472~Membrane,KW-0963~Cytoplasm,KW-1003~Cell membrane,		KW-0175~Coiled coil,	KW-0067~ATP-binding,KW-0460~Magnesium,KW-0479~Metal-binding,KW-0547~Nucleotide-binding,	KW-0418~Kinase,KW-0723~Serine/threonine-protein kinase,KW-0808~Transferase,	KW-0597~Phosphoprotein,KW-0832~Ubl conjugation,KW-1017~Isopeptide bond,	ACT_SITE:Proton acceptor,COMPBIAS:Polar residues,CROSSLNK:Glycyl lysine isopeptide (Lys-Gly) (interchain with G-Cter in ubiquitin),DOMAIN:Protein kinase,MUTAGEN:K->R: Abolishes ubiquitination. Abolishes ubiquitination and induction of phosphorylation; when associated with R-209.,MUTAGEN:K->R: No effect on ubiquitination. No effect on induction of phosphorylation; when associated with R-34.,MUTAGE…
Map4k3	mitogen-activated protein kinase kinase kinase kinase 3(Map4k3)	Mus musculus	m_mapkPathway:MAPKinase Signaling Pathway,	GO:0006468~protein phosphorylation,GO:0009411~response to UV,GO:0016310~phosphorylation,GO:0034612~response to tumor necrosis factor,GO:0035556~intracellular signal transduction,	GO:0005737~cytoplasm,	GO:0000166~nucleotide binding,GO:0004672~protein kinase activity,GO:0004674~protein serine/threonine kinase activity,GO:0005515~protein binding,GO:0005524~ATP binding,GO:0008349~MAP kinase kinase kinase kinase activity,GO:0016301~kinase activity,GO:0016740~transferase activity,GO:0017124~SH3 domain binding,	IPR000719:Prot_kinase_dom,IPR001180:CNH_dom,IPR011009:Kinase-like_dom_sf,IPR017441:Protein_kinase_ATP_BS,IPR021160:MAPKKKK,	mmu04010:MAPK signaling pathway,	PIRSF038172:MAPKKKK,	SM00036:CNH,SM00220:S_TKc,					KW-0067~ATP-binding,KW-0547~Nucleotide-binding,	KW-0418~Kinase,KW-0723~Serine/threonine-protein kinase,KW-0808~Transferase,	KW-0007~Acetylation,KW-0597~Phosphoprotein,	ACT_SITE:Proton acceptor,COMPBIAS:Basic and acidic residues,COMPBIAS:Polar residues,COMPBIAS:Pro residues,DOMAIN:CNH,DOMAIN:Protein kinase,REGION:Disordered,
Macrod2	mono-ADP ribosylhydrolase 2(Macrod2)	Mus musculus		GO:0006974~cellular response to DNA damage stimulus,GO:0007420~brain development,GO:0009617~response to bacterium,GO:0042278~purine nucleoside metabolic process,GO:0051725~protein de-ADP-ribosylation,	GO:0005634~nucleus,GO:0005654~nucleoplasm,GO:0005730~nucleolus,	GO:0016787~hydrolase activity,GO:0016798~hydrolase activity, acting on glycosyl bonds,GO:0019213~deacetylase activity,	IPR002589:Macro_dom,IPR043472:Macro_dom-like,			SM00506:A1pp,	KW-0227~DNA damage,	KW-0539~Nucleus,				KW-0378~Hydrolase,	KW-0832~Ubl conjugation,KW-1017~Isopeptide bond,	COMPBIAS:Basic and acidic residues,COMPBIAS:Polar residues,CROSSLNK:Glycyl lysine isopeptide (Lys-Gly) (interchain with G-Cter in ubiquitin),DOMAIN:Macro,REGION:Disordered,
Mmd	monocyte to macrophage differentiation-associated(Mmd)	Mus musculus		GO:0032880~regulation of protein localization,GO:0045666~positive regulation of neuron differentiation,GO:0045860~positive regulation of protein kinase activity,	GO:0005765~lysosomal membrane,GO:0005794~Golgi apparatus,GO:0016020~membrane,GO:0031902~late endosome membrane,	GO:0004672~protein kinase activity,	IPR004254:AdipoR/HlyIII-related,IPR005744:Hy-lIII,					KW-0458~Lysosome,KW-0472~Membrane,KW-0967~Endosome,		KW-0812~Transmembrane,KW-1133~Transmembrane helix,		KW-0675~Receptor,		TOPO_DOM:Cytoplasmic,TOPO_DOM:Lumenal,TRANSMEM:Helical,
Msi2	musashi RNA-binding protein 2(Msi2)	Mus musculus		GO:0006417~regulation of translation,GO:0007417~central nervous system development,GO:0048864~stem cell development,	GO:0005737~cytoplasm,GO:0005829~cytosol,GO:0005844~polysome,GO:0043231~intracellular membrane-bounded organelle,	GO:0003676~nucleic acid binding,GO:0003723~RNA binding,GO:0003727~single-stranded RNA binding,GO:0003729~mRNA binding,GO:0008266~poly(U) RNA binding,GO:0042802~identical protein binding,	IPR000504:RRM_dom,IPR012677:Nucleotide-bd_a/b_plait_sf,IPR034126:MSI_RRM2,IPR035979:RBD_domain_sf,	mmu03015:mRNA surveillance pathway,		SM00360:RRM,		KW-0963~Cytoplasm,		KW-0677~Repeat,		KW-0694~RNA-binding,	KW-0007~Acetylation,KW-0488~Methylation,KW-0597~Phosphoprotein,	COMPBIAS:Polar residues,DOMAIN:RRM,DOMAIN:RRM 1,DOMAIN:RRM 2,REGION:Disordered,
Mllt1	myeloid/lymphoid or mixed-lineage leukemia; translocated to, 1(Mllt1)	Mus musculus		GO:0006355~regulation of transcription, DNA-templated,GO:0006469~negative regulation of protein kinase activity,GO:0045893~positive regulation of transcription, DNA-templated,	GO:0001650~fibrillar center,GO:0005634~nucleus,GO:0005654~nucleoplasm,GO:0005829~cytosol,GO:0008023~transcription elongation factor complex,	GO:0003682~chromatin binding,GO:0005515~protein binding,GO:0070577~lysine-acetylated histone binding,	IPR005033:YEATS,IPR038704:YEAST_sf,IPR040930:AF-9_AHD,	mmu03250:Viral life cycle - HIV-1,mmu05202:Transcriptional misregulation in cancer,										COMPBIAS:Basic and acidic residues,COMPBIAS:Polar residues,COMPBIAS:Pro residues,DOMAIN:AF-9 ANC1 homology,REGION:Disordered,
Mrtfb	myocardin related transcription factor B(Mrtfb)	Mus musculus		GO:0001701~in utero embryonic development,GO:0001764~neuron migration,GO:0001889~liver development,GO:0003007~heart morphogenesis,GO:0007275~multicellular organism development,GO:0007507~heart development,GO:0007517~muscle organ development,GO:0010467~gene expression,GO:0010468~regulation of gene expression,GO:0030036~actin cytoskeleton organization,GO:0030154~cell differentiation,GO:0030900~fore…	GO:0005634~nucleus,GO:0005737~cytoplasm,	GO:0003700~transcription factor activity, sequence-specific DNA binding,GO:0003713~transcription coactivator activity,GO:0003779~actin binding,GO:0005515~protein binding,	IPR003034:SAP_dom,IPR004018:RPEL_repeat,IPR036361:SAP_dom_sf,IPR043451:Myocardin-like,			SM00513:SAP,SM00707:RPEL,	KW-0221~Differentiation,KW-0517~Myogenesis,KW-0804~Transcription,KW-0805~Transcription regulation,	KW-0539~Nucleus,		KW-0175~Coiled coil,KW-0677~Repeat,		KW-0010~Activator,KW-0217~Developmental protein,KW-9996~Developmental protein,	KW-0325~Glycoprotein,KW-0597~Phosphoprotein,KW-0832~Ubl conjugation,KW-1017~Isopeptide bond,	COMPBIAS:Basic residues,COMPBIAS:Polar residues,CROSSLNK:Glycyl lysine isopeptide (Lys-Gly) (interchain with G-Cter in SUMO1),DOMAIN:SAP,REGION:Disordered,REGION:Required for interaction with itself and with MRTFA,REPEAT:RPEL,REPEAT:RPEL 1,REPEAT:RPEL 2,REPEAT:RPEL 3,
Myo9a	myosin IXa(Myo9a)	Mus musculus		GO:0007165~signal transduction,GO:0034329~cell junction assembly,GO:0035556~intracellular signal transduction,GO:0043547~positive regulation of GTPase activity,GO:0045198~establishment of epithelial cell apical/basal polarity,GO:0099084~postsynaptic specialization organization,	GO:0005737~cytoplasm,GO:0005884~actin filament,GO:0016020~membrane,GO:0016459~myosin complex,GO:0042995~cell projection,GO:0044295~axonal growth cone,GO:0045202~synapse,GO:0098685~Schaffer collateral - CA1 synapse,GO:0098794~postsynapse,GO:0098978~glutamatergic synapse,	GO:0000146~microfilament motor activity,GO:0000166~nucleotide binding,GO:0003774~motor activity,GO:0003779~actin binding,GO:0005096~GTPase activator activity,GO:0005524~ATP binding,GO:0046872~metal ion binding,GO:0051015~actin filament binding,	IPR000048:IQ_motif_EF-hand-BS,IPR000159:RA_dom,IPR000198:RhoGAP_dom,IPR001609:Myosin_head_motor_dom,IPR002219:PE/DAG-bd,IPR008936:Rho_GTPase_activation_prot,IPR027417:P-loop_NTPase,IPR028558:RA_Myosin-IXa,IPR029071:Ubiquitin-like_domsf,IPR036023:MYSc_Myo9,IPR036961:Kinesin_motor_dom_sf,IPR046349:C1-like_sf,IPR046987:Myo9,IPR046990:RhoGAP_myosin_IX,	mmu04814:Motor proteins,		SM00015:IQ,SM00109:C1,SM00242:MYSc,SM00314:RA,SM00324:RhoGAP,		KW-0472~Membrane,KW-0770~Synapse,KW-0963~Cytoplasm,KW-0966~Cell projection,		KW-0175~Coiled coil,KW-0677~Repeat,KW-0812~Transmembrane,KW-0863~Zinc-finger,KW-1133~Transmembrane helix,	KW-0067~ATP-binding,KW-0479~Metal-binding,KW-0547~Nucleotide-binding,KW-0862~Zinc,	KW-0009~Actin-binding,KW-0343~GTPase activation,KW-0505~Motor protein,KW-0518~Myosin,	KW-0597~Phosphoprotein,	COMPBIAS:Basic and acidic residues,COMPBIAS:Polar residues,DOMAIN:IQ 1,DOMAIN:IQ 2,DOMAIN:IQ 3,DOMAIN:IQ 4,DOMAIN:IQ 5,DOMAIN:Myosin motor,DOMAIN:Phorbol-ester/DAG-type,DOMAIN:Ras-associating,DOMAIN:Rho-GAP,REGION:Actin-binding,REGION:Disordered,REGION:Neck or regulatory domain,REGION:Tail,TRANSMEM:Helical,ZN_FING:Phorbol-ester/DAG-type 1,ZN_FING:Phorbol-ester/DAG-type 2,
Myo10	myosin X(Myo10)	Mus musculus		GO:0007165~signal transduction,GO:0008360~regulation of cell shape,GO:0022409~positive regulation of cell-cell adhesion,GO:0030705~cytoskeleton-dependent intracellular transport,GO:0048870~cell motility,GO:0051489~regulation of filopodium assembly,	GO:0001726~ruffle,GO:0005730~nucleolus,GO:0005737~cytoplasm,GO:0005829~cytosol,GO:0005856~cytoskeleton,GO:0005886~plasma membrane,GO:0005938~cell cortex,GO:0016020~membrane,GO:0016459~myosin complex,GO:0030027~lamellipodium,GO:0030175~filopodium,GO:0031527~filopodium membrane,GO:0032433~filopodium tip,GO:0042995~cell projection,GO:0043005~neuron projection,GO:0043025~neuronal cell body,	GO:0000146~microfilament motor activity,GO:0000166~nucleotide binding,GO:0003774~motor activity,GO:0003779~actin binding,GO:0005515~protein binding,GO:0005516~calmodulin binding,GO:0005524~ATP binding,GO:0005547~phosphatidylinositol-3,4,5-trisphosphate binding,GO:0030507~spectrin binding,GO:0051015~actin filament binding,GO:0060002~plus-end directed microfilament motor activity,	IPR000048:IQ_motif_EF-hand-BS,IPR000159:RA_dom,IPR000299:FERM_domain,IPR000857:MyTH4_dom,IPR001609:Myosin_head_motor_dom,IPR001849:PH_domain,IPR011993:PH-like_dom_sf,IPR014352:FERM/acyl-CoA-bd_prot_sf,IPR019748:FERM_central,IPR019749:Band_41_domain,IPR027417:P-loop_NTPase,IPR031971:MYO10_CC,IPR035963:FERM_2,IPR036124:MYSc_Myo10,IPR036961:Kinesin_motor_dom_sf,IPR038185:MyTH4_dom_sf,IPR040640:MyoX_…	mmu04666:Fc gamma R-mediated phagocytosis,mmu04814:Motor proteins,		SM00015:IQ,SM00139:MyTH4,SM00233:PH,SM00242:MYSc,SM00295:B41,	KW-0813~Transport,	KW-0206~Cytoskeleton,KW-0472~Membrane,KW-0963~Cytoplasm,KW-0966~Cell projection,KW-1003~Cell membrane,		KW-0175~Coiled coil,KW-0677~Repeat,	KW-0067~ATP-binding,KW-0547~Nucleotide-binding,	KW-0009~Actin-binding,KW-0112~Calmodulin-binding,KW-0505~Motor protein,KW-0518~Myosin,	KW-0007~Acetylation,KW-0597~Phosphoprotein,	COMPBIAS:Basic and acidic residues,COMPBIAS:Polar residues,DOMAIN:FERM,DOMAIN:IQ 1,DOMAIN:IQ 2,DOMAIN:IQ 3,DOMAIN:MyTH4,DOMAIN:Myosin motor,DOMAIN:PH,DOMAIN:PH 1,DOMAIN:PH 2,REGION:Actin-binding,REGION:Disordered,REGION:SAH,
Mprip	myosin phosphatase Rho interacting protein(Mprip)	Mus musculus		GO:0001934~positive regulation of protein phosphorylation,GO:0032507~maintenance of protein location in cell,	GO:0001725~stress fiber,GO:0005737~cytoplasm,GO:0005829~cytosol,GO:0005856~cytoskeleton,GO:0015629~actin cytoskeleton,	GO:0003779~actin binding,GO:0051015~actin filament binding,	IPR001849:PH_domain,IPR011993:PH-like_dom_sf,IPR039597:M-RIP_PH,			SM00233:PH,		KW-0206~Cytoskeleton,KW-0963~Cytoplasm,		KW-0175~Coiled coil,KW-0677~Repeat,		KW-0009~Actin-binding,	KW-0597~Phosphoprotein,	COMPBIAS:Basic and acidic residues,COMPBIAS:Polar residues,DOMAIN:PH,DOMAIN:PH 1,DOMAIN:PH 2,MUTAGEN:I->P: Loss of interaction with PPP1R12C and PPP1R12A.,MUTAGEN:L->P: Loss of interaction with PPP1R12C and PPP1R12A.,MUTAGEN:L->P: No effect.,REGION:Disordered,REGION:Interaction with F-actin,REGION:Interaction with PPP1R12A,REGION:Interaction with RHOA,
Nectin2	nectin cell adhesion molecule 2(Nectin2)	Mus musculus		GO:0001675~acrosome assembly,GO:0002860~positive regulation of natural killer cell mediated cytotoxicity directed against tumor cell target,GO:0002891~positive regulation of immunoglobulin mediated immune response,GO:0007010~cytoskeleton organization,GO:0007155~cell adhesion,GO:0007156~homophilic cell adhesion via plasma membrane adhesion molecules,GO:0007286~spermatid development,GO:0007289~sper…	GO:0005886~plasma membrane,GO:0005911~cell-cell junction,GO:0005915~zonula adherens,GO:0009986~cell surface,GO:0016020~membrane,GO:0043296~apical junction complex,GO:0044291~cell-cell contact zone,	GO:0005515~protein binding,GO:0042802~identical protein binding,GO:0042803~protein homodimerization activity,GO:0050839~cell adhesion molecule binding,	IPR003599:Ig_sub,IPR007110:Ig-like_dom,IPR013106:Ig_V-set,IPR013162:CD80_C2-set,IPR013783:Ig-like_fold,IPR036179:Ig-like_dom_sf,	mmu03266:Virion - Herpesvirus,mmu04514:Cell adhesion molecules,mmu04520:Adherens junction,mmu05168:Herpes simplex virus 1 infection,		SM00406:IGv,SM00409:IG,	KW-0130~Cell adhesion,	KW-0472~Membrane,KW-1003~Cell membrane,		KW-0393~Immunoglobulin domain,KW-0677~Repeat,KW-0732~Signal,KW-0812~Transmembrane,KW-1133~Transmembrane helix,		KW-0675~Receptor,	KW-0325~Glycoprotein,KW-0597~Phosphoprotein,KW-1015~Disulfide bond,	CARBOHYD:N-linked (GlcNAc...) asparagine,COMPBIAS:Basic and acidic residues,DOMAIN:Ig-like,DOMAIN:Ig-like C2-type 1,DOMAIN:Ig-like C2-type 2,DOMAIN:Ig-like V-type,REGION:Disordered,TOPO_DOM:Cytoplasmic,TOPO_DOM:Extracellular,TRANSMEM:Helical,
Neo1	neogenin(Neo1)	Mus musculus		GO:0001764~neuron migration,GO:0006355~regulation of transcription, DNA-templated,GO:0006879~cellular iron ion homeostasis,GO:0007155~cell adhesion,GO:0007411~axon guidance,GO:0007520~myoblast fusion,GO:0009306~protein secretion,GO:0030513~positive regulation of BMP signaling pathway,GO:0048679~regulation of axon regeneration,GO:0048681~negative regulation of axon regeneration,GO:0050709~negative…	GO:0005654~nucleoplasm,GO:0005794~Golgi apparatus,GO:0005886~plasma membrane,GO:0009986~cell surface,GO:0016020~membrane,GO:0030426~growth cone,GO:0043025~neuronal cell body,GO:0044295~axonal growth cone,GO:0097708~intracellular vesicle,GO:0098797~plasma membrane protein complex,	GO:0005515~protein binding,GO:0038023~signaling receptor activity,GO:0039706~co-receptor binding,GO:0045296~cadherin binding,GO:0070700~BMP receptor binding,	IPR003598:Ig_sub2,IPR003599:Ig_sub,IPR003961:FN3_dom,IPR007110:Ig-like_dom,IPR010560:Neogenin_C,IPR013098:Ig_I-set,IPR013783:Ig-like_fold,IPR036116:FN3_sf,IPR036179:Ig-like_dom_sf,	mmu04350:TGF-beta signaling pathway,mmu04360:Axon guidance,mmu04514:Cell adhesion molecules,		SM00060:FN3,SM00408:IGc2,SM00409:IG,	KW-0130~Cell adhesion,	KW-0472~Membrane,KW-1003~Cell membrane,		KW-0393~Immunoglobulin domain,KW-0677~Repeat,KW-0732~Signal,KW-0812~Transmembrane,KW-1133~Transmembrane helix,			KW-0325~Glycoprotein,KW-0597~Phosphoprotein,KW-1015~Disulfide bond,	CARBOHYD:N-linked (GlcNAc...) asparagine,COMPBIAS:Polar residues,DOMAIN:Fibronectin type-III,DOMAIN:Fibronectin type-III 1,DOMAIN:Fibronectin type-III 2,DOMAIN:Fibronectin type-III 3,DOMAIN:Fibronectin type-III 4,DOMAIN:Fibronectin type-III 5,DOMAIN:Fibronectin type-III 6,DOMAIN:Ig-like,DOMAIN:Ig-like C2-type 1,DOMAIN:Ig-like C2-type 2,DOMAIN:Ig-like C2-type 3,DOMAIN:Ig-like C2-type 4,REGION:Diso…
Npdc1	neural proliferation, differentiation and control 1(Npdc1)	Mus musculus			GO:0016020~membrane,		IPR009635:NPDC1,					KW-0472~Membrane,		KW-0732~Signal,KW-0812~Transmembrane,KW-1133~Transmembrane helix,			KW-0597~Phosphoprotein,	COMPBIAS:Polar residues,REGION:Disordered,TRANSMEM:Helical,
Nbea	neurobeachin(Nbea)	Mus musculus		GO:0006605~protein targeting,GO:0006892~post-Golgi vesicle-mediated transport,GO:0008104~protein localization,GO:0050808~synapse organization,GO:0061484~hematopoietic stem cell homeostasis,	GO:0005634~nucleus,GO:0005654~nucleoplasm,GO:0005802~trans-Golgi network,GO:0005829~cytosol,GO:0005886~plasma membrane,GO:0012505~endomembrane system,GO:0016020~membrane,GO:0045202~synapse,GO:0045211~postsynaptic membrane,GO:0098890~extrinsic component of postsynaptic membrane,GO:0098978~glutamatergic synapse,GO:0098982~GABA-ergic synapse,	GO:0019901~protein kinase binding,GO:0051018~protein kinase A binding,	IPR000409:BEACH_dom,IPR001680:WD40_rpt,IPR010508:NBEA-like_DUF1088,IPR011993:PH-like_dom_sf,IPR013320:ConA-like_dom_sf,IPR015943:WD40/YVTN_repeat-like_dom_sf,IPR016024:ARM-type_fold,IPR023362:PH-BEACH_dom,IPR031570:NBEA/BDCP_DUF4704,IPR036322:WD40_repeat_dom_sf,IPR036372:BEACH_dom_sf,IPR046851:NBCH_WD40,IPR046852:Neurobeachin_a-sol,			SM00320:WD40,SM01026:Beach,		KW-0472~Membrane,KW-0628~Postsynaptic cell membrane,KW-0770~Synapse,KW-1003~Cell membrane,		KW-0677~Repeat,KW-0853~WD repeat,			KW-0597~Phosphoprotein,	COMPBIAS:Polar residues,DOMAIN:BEACH,DOMAIN:BEACH-type PH,DOMAIN:Neurobeachin beta-propeller,REGION:Disordered,REPEAT:WD 1,REPEAT:WD 2,REPEAT:WD 3,REPEAT:WD 4,REPEAT:WD 5,
Nck2	non-catalytic region of tyrosine kinase adaptor protein 2(Nck2)	Mus musculus		GO:0000122~negative regulation of transcription from RNA polymerase II promoter,GO:0001771~immunological synapse formation,GO:0006417~regulation of translation,GO:0007015~actin filament organization,GO:0007165~signal transduction,GO:0016477~cell migration,GO:0030032~lamellipodium assembly,GO:0030838~positive regulation of actin filament polymerization,GO:0033137~negative regulation of peptidyl-se…	GO:0005737~cytoplasm,GO:0005783~endoplasmic reticulum,GO:0005829~cytosol,GO:0012506~vesicle membrane,GO:0014069~postsynaptic density,GO:0045202~synapse,	GO:0001784~phosphotyrosine binding,GO:0030971~receptor tyrosine kinase binding,GO:0035591~signaling adaptor activity,GO:0044877~macromolecular complex binding,GO:0097110~scaffold protein binding,	IPR000980:SH2,IPR001452:SH3_domain,IPR017304:NCK,IPR035559:Nck2_SH3_1,IPR035560:Nck2_SH3_2,IPR035561:Nck2_SH3_3,IPR035883:Nck2_SH2,IPR036028:SH3-like_dom_sf,IPR036860:SH2_dom_sf,IPR039801:EPS8-like,	mmu04012:ErbB signaling pathway,mmu04360:Axon guidance,mmu04660:T cell receptor signaling pathway,	PIRSF037874:Cytoplasmic_NCK,	SM00252:SH2,SM00326:SH3,	KW-0810~Translation regulation,	KW-0256~Endoplasmic reticulum,KW-0963~Cytoplasm,		KW-0677~Repeat,KW-0727~SH2 domain,KW-0728~SH3 domain,			KW-0007~Acetylation,KW-0597~Phosphoprotein,	DOMAIN:SH2,DOMAIN:SH3,DOMAIN:SH3 1,DOMAIN:SH3 2,DOMAIN:SH3 3,REGION:Disordered,
Nemp2	nuclear envelope integral membrane protein 2(Nemp2)	Mus musculus			GO:0005634~nucleus,GO:0005635~nuclear envelope,GO:0005637~nuclear inner membrane,GO:0016020~membrane,		IPR019358:NEMP_fam,					KW-0472~Membrane,KW-0539~Nucleus,		KW-0732~Signal,KW-0812~Transmembrane,KW-1133~Transmembrane helix,				TRANSMEM:Helical,
Nfia	nuclear factor I/A(Nfia)	Mus musculus		GO:0000902~cell morphogenesis,GO:0006260~DNA replication,GO:0006355~regulation of transcription, DNA-templated,GO:0006357~regulation of transcription from RNA polymerase II promoter,GO:0009611~response to wounding,GO:0010458~exit from mitosis,GO:0010467~gene expression,GO:0014009~glial cell proliferation,GO:0021780~glial cell fate specification,GO:0022008~neurogenesis,GO:0030509~BMP signaling pat…	GO:0005634~nucleus,GO:0005654~nucleoplasm,GO:0030054~cell junction,	GO:0000978~RNA polymerase II core promoter proximal region sequence-specific DNA binding,GO:0000981~RNA polymerase II transcription factor activity, sequence-specific DNA binding,GO:0001228~transcriptional activator activity, RNA polymerase II transcription regulatory region sequence-specific binding,GO:0003677~DNA binding,GO:0003682~chromatin binding,GO:0003700~transcription factor activity, seq…	IPR000647:CTF/NFI,IPR003619:MAD_homology1_Dwarfin-type,IPR019548:CTF/NFI_DNA-bd_N,IPR019739:CTF/NFI_DNA-bd_CS,IPR020604:CTF/NFI_DNA-bd-dom,			SM00523:DWA,	KW-0235~DNA replication,KW-0804~Transcription,KW-0805~Transcription regulation,	KW-0539~Nucleus,				KW-0010~Activator,KW-0238~DNA-binding,	KW-0488~Methylation,KW-0597~Phosphoprotein,	COMPBIAS:Polar residues,COMPBIAS:Pro residues,DNA_BIND:CTF/NF-I,DOMAIN:CTF/NF-I,MOTIF:9aaTAD,REGION:Disordered,
Nfat5	nuclear factor of activated T cells 5(Nfat5)	Mus musculus		GO:0001816~cytokine production,GO:0003091~renal water homeostasis,GO:0006351~transcription, DNA-templated,GO:0006355~regulation of transcription, DNA-templated,GO:0006357~regulation of transcription from RNA polymerase II promoter,GO:0006974~cellular response to DNA damage stimulus,GO:0009414~response to water deprivation,GO:0010035~response to inorganic substance,GO:0010628~positive regulation o…	GO:0005634~nucleus,GO:0005654~nucleoplasm,GO:0005667~transcription factor complex,GO:0005694~chromosome,GO:0005737~cytoplasm,GO:0005829~cytosol,	GO:0000978~RNA polymerase II core promoter proximal region sequence-specific DNA binding,GO:0000981~RNA polymerase II transcription factor activity, sequence-specific DNA binding,GO:0001228~transcriptional activator activity, RNA polymerase II transcription regulatory region sequence-specific binding,GO:0003677~DNA binding,GO:0003682~chromatin binding,GO:0003700~transcription factor activity, seq…	IPR002909:IPT_dom,IPR008366:NFAT,IPR008967:p53-like_TF_DNA-bd_sf,IPR011539:RHD_DNA_bind_dom,IPR013783:Ig-like_fold,IPR014756:Ig_E-set,IPR015646:NFAT5_RHD_DNA-bd,IPR032397:RHD_dimer,IPR037059:RHD_DNA_bind_dom_sf,			SM00429:IPT,	KW-0227~DNA damage,KW-0804~Transcription,KW-0805~Transcription regulation,	KW-0158~Chromosome,KW-0539~Nucleus,KW-0963~Cytoplasm,				KW-0010~Activator,KW-0238~DNA-binding,	KW-0007~Acetylation,KW-0013~ADP-ribosylation,KW-0597~Phosphoprotein,KW-0832~Ubl conjugation,KW-1017~Isopeptide bond,	COMPBIAS:Polar residues,CROSSLNK:Glycyl lysine isopeptide (Lys-Gly) (interchain with G-Cter in SUMO1); alternate,CROSSLNK:Glycyl lysine isopeptide (Lys-Gly) (interchain with G-Cter in SUMO2),CROSSLNK:Glycyl lysine isopeptide (Lys-Gly) (interchain with G-Cter in SUMO2); alternate,DOMAIN:RHD,DOMAIN:Rel homology dimerisation,REGION:Disordered,
Ncoa2	nuclear receptor coactivator 2(Ncoa2)	Mus musculus	m_PPARgPathway:Role of PPAR-gamma Coactivators in Obesity and Thermogenesis,m_rarrxrPathway:Nuclear receptors coordinate the activities of chromatin remodeling complexes and coactivators to facilitate initiation of transcription in carcinoma cells,m_vdrPathway:Control of Gene Expression by Vitamin D Receptor,	GO:0000122~negative regulation of transcription from RNA polymerase II promoter,GO:0006355~regulation of transcription, DNA-templated,GO:0007623~circadian rhythm,GO:0010468~regulation of gene expression,GO:0010906~regulation of glucose metabolic process,GO:0019216~regulation of lipid metabolic process,GO:0030518~intracellular steroid hormone receptor signaling pathway,GO:0032570~response to proge…	GO:0005634~nucleus,GO:0005654~nucleoplasm,GO:0005667~transcription factor complex,GO:0005737~cytoplasm,GO:0016604~nuclear body,GO:0032991~macromolecular complex,GO:0043197~dendritic spine,GO:0090575~RNA polymerase II transcription factor complex,	GO:0000978~RNA polymerase II core promoter proximal region sequence-specific DNA binding,GO:0001162~RNA polymerase II intronic transcription regulatory region sequence-specific DNA binding,GO:0003682~chromatin binding,GO:0003713~transcription coactivator activity,GO:0005102~receptor binding,GO:0005515~protein binding,GO:0016922~ligand-dependent nuclear receptor binding,GO:0017162~aryl hydrocarbon…	IPR000014:PAS,IPR009110:Nuc_rcpt_coact,IPR010011:NCO_DUF1518,IPR011598:bHLH_dom,IPR013767:PAS_fold,IPR014920:Nuc_rcpt_coact_Ncoa-typ,IPR014935:SRC/p160_LXXLL,IPR017426:Nuclear_rcpt_coactivator,IPR028822:NCOA2_bHLH,IPR032565:NCOA2/3_DUF4927,IPR035965:PAS-like_dom_sf,IPR036638:HLH_DNA-bd_sf,IPR037077:Nuc_rcpt_coact_Ncoa_int_sf,	mmu04915:Estrogen signaling pathway,mmu04919:Thyroid hormone signaling pathway,	PIRSF038181:Nuclear_receptor_coactivator,	SM00091:PAS,SM00353:HLH,SM01151:DUF1518,	KW-0090~Biological rhythms,KW-0804~Transcription,KW-0805~Transcription regulation,	KW-0539~Nucleus,		KW-0175~Coiled coil,KW-0677~Repeat,		KW-0010~Activator,KW-0675~Receptor,	KW-0007~Acetylation,KW-0488~Methylation,KW-0597~Phosphoprotein,KW-0832~Ubl conjugation,KW-1017~Isopeptide bond,	COMPBIAS:Basic and acidic residues,COMPBIAS:Polar residues,CROSSLNK:Glycyl lysine isopeptide (Lys-Gly) (interchain with G-Cter in SUMO2),CROSSLNK:Glycyl lysine isopeptide (Lys-Gly) (interchain with G-Cter in SUMO2); alternate,DOMAIN:BHLH,DOMAIN:DUF1518,DOMAIN:PAS,DOMAIN:bHLH,MOTIF:LLXXLXXXL motif,MOTIF:LXXLL motif 1,MOTIF:LXXLL motif 2,MOTIF:LXXLL motif 3,MOTIF:LXXLL motif 4,MUTAGEN:ILHRLL->AAHRA…
Osmr	oncostatin M receptor(Osmr)	Mus musculus		GO:0007166~cell surface receptor signaling pathway,GO:0008284~positive regulation of cell proliferation,GO:0019221~cytokine-mediated signaling pathway,GO:0034097~response to cytokine,GO:0038165~oncostatin-M-mediated signaling pathway,	GO:0005886~plasma membrane,GO:0005900~oncostatin-M receptor complex,GO:0009897~external side of plasma membrane,GO:0016020~membrane,GO:0016324~apical plasma membrane,GO:0043235~receptor complex,	GO:0004896~cytokine receptor activity,GO:0004924~oncostatin-M receptor activity,GO:0005127~ciliary neurotrophic factor receptor binding,GO:0019838~growth factor binding,GO:0019955~cytokine binding,	IPR003529:Hematopoietin_rcpt_Gp130_CS,IPR003961:FN3_dom,IPR013783:Ig-like_fold,IPR036116:FN3_sf,IPR040817:LIFR_D2,IPR048497:LIF-R-like_Ig-like,	mmu04060:Cytokine-cytokine receptor interaction,mmu04151:PI3K-Akt signaling pathway,mmu04630:JAK-STAT signaling pathway,		SM00060:FN3,		KW-0472~Membrane,		KW-0677~Repeat,KW-0732~Signal,KW-0812~Transmembrane,KW-1133~Transmembrane helix,		KW-0675~Receptor,	KW-0325~Glycoprotein,KW-1015~Disulfide bond,	CARBOHYD:N-linked (GlcNAc...) asparagine,COMPBIAS:Polar residues,DOMAIN:Fibronectin type-III,DOMAIN:Fibronectin type-III 1,DOMAIN:Fibronectin type-III 2,DOMAIN:Fibronectin type-III 3,DOMAIN:Fibronectin type-III 4,MOTIF:Box 1 motif,MOTIF:WSXWS motif,REGION:Disordered,TOPO_DOM:Cytoplasmic,TOPO_DOM:Extracellular,TRANSMEM:Helical,
Odc1	ornithine decarboxylase, structural 1(Odc1)	Mus musculus		GO:0001822~kidney development,GO:0006595~polyamine metabolic process,GO:0006596~polyamine biosynthetic process,GO:0008283~cell proliferation,GO:0008284~positive regulation of cell proliferation,GO:0009446~putrescine biosynthetic process,GO:0009615~response to virus,GO:0033387~putrescine biosynthetic process from ornithine,GO:0042176~regulation of protein catabolic process,	GO:0005737~cytoplasm,GO:0005829~cytosol,GO:0048471~perinuclear region of cytoplasm,	GO:0003824~catalytic activity,GO:0004586~ornithine decarboxylase activity,GO:0016829~lyase activity,GO:0016830~carbon-carbon lyase activity,GO:0016831~carboxy-lyase activity,GO:0042803~protein homodimerization activity,	IPR000183:Orn/DAP/Arg_de-COase,IPR002433:Orn_de-COase,IPR009006:Ala_racemase/Decarboxylase_C,IPR022643:De-COase2_C,IPR022644:De-COase2_N,IPR022653:De-COase2_pyr-phos_BS,IPR022657:De-COase2_CS,IPR029066:PLP-binding_barrel,	mmu00330:Arginine and proline metabolism,mmu00480:Glutathione metabolism,mmu01100:Metabolic pathways,mmu04148:Efferocytosis,			KW-0620~Polyamine biosynthesis,				KW-0663~Pyridoxal phosphate,	KW-0210~Decarboxylase,KW-0456~Lyase,	KW-0597~Phosphoprotein,KW-0702~S-nitrosylation,	ACT_SITE:Proton donor,ACT_SITE:Proton donor; shared with dimeric partner,BINDING:in other chain,DOMAIN:Orn/DAP/Arg decarboxylase 2 C-terminal,DOMAIN:Orn/DAP/Arg decarboxylase 2 N-terminal,MUTAGEN:G->A: Partial loss of activity.,MUTAGEN:G->C,D,E,F,H,I,K,L,M,N,P,Q,R,S,T,V,W,Y: Loss of activity.,SITE:Stacks against the aromatic ring of pyridoxal phosphate and stabilizes reaction intermediates,
Pnpla6	patatin-like phospholipase domain containing 6(Pnpla6)	Mus musculus		GO:0001525~angiogenesis,GO:0006629~lipid metabolic process,GO:0009887~animal organ morphogenesis,GO:0016042~lipid catabolic process,GO:0046470~phosphatidylcholine metabolic process,	GO:0005783~endoplasmic reticulum,GO:0005789~endoplasmic reticulum membrane,GO:0005829~cytosol,GO:0016020~membrane,	GO:0004622~lysophospholipase activity,GO:0016787~hydrolase activity,GO:0052689~carboxylic ester hydrolase activity,	IPR000595:cNMP-bd_dom,IPR001423:LysoPLipase_patatin_CS,IPR002641:PNPLA_dom,IPR014710:RmlC-like_jellyroll,IPR016035:Acyl_Trfase/lysoPLipase,IPR018490:cNMP-bd_dom_sf,	mmu00564:Glycerophospholipid metabolism,		SM00100:cNMP,	KW-0442~Lipid degradation,KW-0443~Lipid metabolism,	KW-0256~Endoplasmic reticulum,KW-0472~Membrane,		KW-0677~Repeat,KW-0812~Transmembrane,KW-1133~Transmembrane helix,		KW-0378~Hydrolase,	KW-0325~Glycoprotein,KW-0597~Phosphoprotein,	ACT_SITE:Nucleophile,ACT_SITE:Proton acceptor,CARBOHYD:N-linked (GlcNAc...) asparagine,COMPBIAS:Acidic residues,COMPBIAS:Polar residues,DOMAIN:Cyclic nucleotide-binding,DOMAIN:PNPLA,MOTIF:DGA/G,MOTIF:GXGXXG,MOTIF:GXSXG,REGION:Disordered,TOPO_DOM:Cytoplasmic,TOPO_DOM:Lumenal,TRANSMEM:Helical,
Per1	period circadian clock 1(Per1)	Mus musculus	m_circadianPathway:Circadian Rhythms,	GO:0000122~negative regulation of transcription from RNA polymerase II promoter,GO:0002028~regulation of sodium ion transport,GO:0006338~chromatin remodeling,GO:0007623~circadian rhythm,GO:0010608~posttranscriptional regulation of gene expression,GO:0032922~circadian regulation of gene expression,GO:0042634~regulation of hair cycle,GO:0042752~regulation of circadian rhythm,GO:0043124~negative reg…	GO:0005634~nucleus,GO:0005654~nucleoplasm,GO:0005737~cytoplasm,GO:0005829~cytosol,	GO:0000976~transcription regulatory region sequence-specific DNA binding,GO:0000978~RNA polymerase II core promoter proximal region sequence-specific DNA binding,GO:0001222~transcription corepressor binding,GO:0005515~protein binding,GO:0019900~kinase binding,GO:0031490~chromatin DNA binding,GO:0031625~ubiquitin protein ligase binding,GO:0070888~E-box binding,	IPR000014:PAS,IPR013655:PAS_fold_3,IPR022728:Period_circadian-like_C,IPR035965:PAS-like_dom_sf,IPR048814:Per1-3_PAS-A,	mmu04710:Circadian rhythm,mmu04713:Circadian entrainment,		SM00091:PAS,	KW-0090~Biological rhythms,KW-0804~Transcription,KW-0805~Transcription regulation,	KW-0539~Nucleus,KW-0963~Cytoplasm,		KW-0677~Repeat,			KW-0597~Phosphoprotein,KW-0832~Ubl conjugation,	COMPBIAS:Basic residues,COMPBIAS:Polar residues,COMPBIAS:Pro residues,DOMAIN:PAC,DOMAIN:PAS,DOMAIN:PAS 1,DOMAIN:PAS 2,MOTIF:LXXLL,MOTIF:Nuclear export signal 1,MOTIF:Nuclear export signal 2,MOTIF:Nuclear export signal 3,MOTIF:Nuclear localization signal,MUTAGEN:F->E: Reduces homodimerization. Abolishes homodimerization; when associated with E-267.,MUTAGEN:HCR->ACA: No effect on nuclear import.,MU…
Pde10a	phosphodiesterase 10A(Pde10a)	Mus musculus		GO:0006198~cAMP catabolic process,GO:0007165~signal transduction,GO:0008152~metabolic process,GO:0010738~regulation of protein kinase A signaling,GO:0010754~negative regulation of cGMP-mediated signaling,GO:0019933~cAMP-mediated signaling,GO:0043951~negative regulation of cAMP-mediated signaling,GO:0046069~cGMP catabolic process,	GO:0005737~cytoplasm,GO:0005829~cytosol,GO:0043025~neuronal cell body,GO:0043204~perikaryon,	GO:0000166~nucleotide binding,GO:0003824~catalytic activity,GO:0004112~cyclic-nucleotide phosphodiesterase activity,GO:0004114~3',5'-cyclic-nucleotide phosphodiesterase activity,GO:0004115~3',5'-cyclic-AMP phosphodiesterase activity,GO:0004118~cGMP-stimulated cyclic-nucleotide phosphodiesterase activity,GO:0008081~phosphoric diester hydrolase activity,GO:0016787~hydrolase activity,GO:0030552~cAMP…	IPR002073:PDEase_catalytic_dom,IPR003018:GAF,IPR003607:HD/PDEase_dom,IPR023088:PDEase,IPR023174:PDEase_CS,IPR029016:GAF-like_dom_sf,IPR036971:PDEase_catalytic_dom_sf,	mmu00230:Purine metabolism,mmu01100:Metabolic pathways,mmu04024:cAMP signaling pathway,mmu05032:Morphine addiction,		SM00065:GAF,SM00471:HDc,		KW-0963~Cytoplasm,		KW-0677~Repeat,	KW-0114~cAMP,KW-0116~cAMP-binding,KW-0140~cGMP,KW-0142~cGMP-binding,KW-0479~Metal-binding,KW-0547~Nucleotide-binding,	KW-0021~Allosteric enzyme,KW-0378~Hydrolase,		ACT_SITE:Proton donor,COMPBIAS:Polar residues,DOMAIN:PDEase,MUTAGEN:Y->C: Decreased protein abundance; decreased 3',5'-cyclic-nucleotide phosphodiesterase activity.,REGION:Disordered,
Pde4dip	phosphodiesterase 4D interacting protein (myomegalin)(Pde4dip)	Mus musculus		GO:0007098~centrosome cycle,GO:0030953~astral microtubule organization,GO:0065003~macromolecular complex assembly,GO:0090063~positive regulation of microtubule nucleation,GO:1903358~regulation of Golgi organization,	GO:0005634~nucleus,GO:0005737~cytoplasm,GO:0005794~Golgi apparatus,GO:0005813~centrosome,GO:0005815~microtubule organizing center,GO:0005856~cytoskeleton,GO:0030016~myofibril,GO:1903754~cortical microtubule plus-end,	GO:0005515~protein binding,GO:0019899~enzyme binding,GO:0060090~binding, bridging,	IPR010630:Olduvai_dom,IPR012934:Znf_AD,IPR012943:Cnn_1N,IPR040947:SMYLE_N,			SM01148:DUF1220,		KW-0206~Cytoskeleton,KW-0333~Golgi apparatus,KW-0963~Cytoplasm,		KW-0175~Coiled coil,			KW-0597~Phosphoprotein,	COMPBIAS:Basic and acidic residues,COMPBIAS:Polar residues,DOMAIN:Centrosomin N-terminal motif 1,DOMAIN:Olduvai,DOMAIN:Short myomegalin-like EB1 binding protein N-terminal,DOMAIN:ZAD,REGION:Disordered,
Plcb4	phospholipase C, beta 4(Plcb4)	Mus musculus		GO:0016042~lipid catabolic process,GO:0043267~negative regulation of potassium ion transport,GO:0046488~phosphatidylinositol metabolic process,GO:0048015~phosphatidylinositol-mediated signaling,GO:0050804~modulation of synaptic transmission,GO:0051209~release of sequestered calcium ion into cytosol,	GO:0005634~nucleus,GO:0005790~smooth endoplasmic reticulum,GO:0014069~postsynaptic density,GO:0030425~dendrite,GO:0098688~parallel fiber to Purkinje cell synapse,GO:0098794~postsynapse,GO:0098978~glutamatergic synapse,	GO:0004435~phosphatidylinositol phospholipase C activity,GO:0005509~calcium ion binding,GO:0005515~protein binding,GO:0051019~mitogen-activated protein kinase binding,	IPR000008:C2_dom,IPR000909:PLipase_C_PInositol-sp_X_dom,IPR001192:PI-PLC_fam,IPR001711:PLipase_C_Pinositol-sp_Y,IPR009535:PLC-beta_CS,IPR011992:EF-hand-dom_pair,IPR015359:PLC_EF-hand-like,IPR016280:PLC-beta,IPR017946:PLC-like_Pdiesterase_TIM-brl,IPR035892:C2_domain_sf,IPR037862:PLC-beta_PH,IPR042531:PLC-beta_C_sf,	mmu00562:Inositol phosphate metabolism,mmu01100:Metabolic pathways,mmu04015:Rap1 signaling pathway,mmu04020:Calcium signaling pathway,mmu04022:cGMP-PKG signaling pathway,mmu04062:Chemokine signaling pathway,mmu04070:Phosphatidylinositol signaling system,mmu04071:Sphingolipid signaling pathway,mmu04072:Phospholipase D signaling pathway,mmu04261:Adrenergic signaling in cardiomyocytes,mmu04270:Vascu…	PIRSF000956:PLC-beta,	SM00148:PLCXc,SM00149:PLCYc,SM00239:C2,	KW-0442~Lipid degradation,KW-0443~Lipid metabolism,			KW-0175~Coiled coil,	KW-0106~Calcium,KW-0479~Metal-binding,	KW-0378~Hydrolase,KW-0807~Transducer,		COMPBIAS:Acidic residues,COMPBIAS:Basic and acidic residues,COMPBIAS:Polar residues,DOMAIN:C2,DOMAIN:PI-PLC Y-box,DOMAIN:PLC-beta PH,DOMAIN:Phosphatidylinositol-specific phospholipase C X,REGION:Disordered,
Plscr4	phospholipid scramblase 4(Plscr4)	Mus musculus		GO:0017121~phospholipid scrambling,GO:0071222~cellular response to lipopolysaccharide,	GO:0005886~plasma membrane,GO:0016020~membrane,	GO:0017128~phospholipid scramblase activity,GO:0019899~enzyme binding,GO:0042609~CD4 receptor binding,	IPR005552:Scramblase,					KW-0472~Membrane,		KW-0812~Transmembrane,KW-1133~Transmembrane helix,	KW-0106~Calcium,		KW-0449~Lipoprotein,KW-0564~Palmitate,KW-0597~Phosphoprotein,	LIPID:S-palmitoyl cysteine,MOTIF:PPxY motif,MOTIF:SH3-binding 1,MOTIF:SH3-binding 2,MOTIF:SH3-binding 3,REGION:Disordered,REGION:Proline-rich domain (PRD),TOPO_DOM:Cytoplasmic,TOPO_DOM:Extracellular,TRANSMEM:Helical,
Plekha5	pleckstrin homology domain containing, family A member 5(Plekha5)	Mus musculus		GO:0061458~reproductive system development,	GO:0005654~nucleoplasm,GO:0005829~cytosol,GO:0014069~postsynaptic density,GO:0016020~membrane,GO:0098978~glutamatergic synapse,	GO:0010314~phosphatidylinositol-5-phosphate binding,GO:0032266~phosphatidylinositol-3-phosphate binding,GO:0070273~phosphatidylinositol-4-phosphate binding,GO:0080025~phosphatidylinositol-3,5-bisphosphate binding,	IPR001202:WW_dom,IPR001849:PH_domain,IPR011993:PH-like_dom_sf,IPR036020:WW_dom_sf,IPR040392:PKHA4-7_PH,			SM00233:PH,SM00456:WW,		KW-0472~Membrane,		KW-0812~Transmembrane,KW-1133~Transmembrane helix,				COMPBIAS:Basic and acidic residues,COMPBIAS:Polar residues,COMPBIAS:Pro residues,DOMAIN:PH,DOMAIN:WW,REGION:Disordered,TRANSMEM:Helical,
Plekhm2	pleckstrin homology domain containing, family M (with RUN domain) member 2(Plekhm2)	Mus musculus		GO:0007030~Golgi organization,GO:0032418~lysosome localization,GO:0032880~regulation of protein localization,GO:0042267~natural killer cell mediated cytotoxicity,GO:1902774~late endosome to lysosome transport,	GO:0005737~cytoplasm,GO:0005764~lysosome,GO:0005765~lysosomal membrane,GO:0010008~endosome membrane,GO:0016020~membrane,GO:0044754~autolysosome,	GO:0019894~kinesin binding,	IPR001849:PH_domain,IPR004012:Run_dom,IPR011993:PH-like_dom_sf,IPR037213:Run_dom_sf,IPR047327:RUN_PLEKHM2,	mmu05132:Salmonella infection,		SM00233:PH,SM00593:RUN,		KW-0458~Lysosome,KW-0472~Membrane,KW-0963~Cytoplasm,					KW-0007~Acetylation,KW-0597~Phosphoprotein,	COMPBIAS:Polar residues,DOMAIN:PH,DOMAIN:RUN,REGION:Disordered,REGION:Interaction with KIF5B,
Parp8	poly (ADP-ribose) polymerase family, member 8(Parp8)	Mus musculus		GO:0030968~endoplasmic reticulum unfolded protein response,GO:0070213~protein auto-ADP-ribosylation,	GO:0005635~nuclear envelope,GO:0016020~membrane,GO:0071782~endoplasmic reticulum tubular network,	GO:0003950~NAD+ ADP-ribosyltransferase activity,GO:0016740~transferase activity,GO:0016757~transferase activity, transferring glycosyl groups,GO:0016779~nucleotidyltransferase activity,GO:0019900~kinase binding,GO:0043539~protein serine/threonine kinase activator activity,GO:1990404~protein ADP-ribosylase activity,	IPR012317:Poly(ADP-ribose)pol_cat_dom,					KW-0472~Membrane,		KW-0812~Transmembrane,KW-1133~Transmembrane helix,	KW-0520~NAD,	KW-0328~Glycosyltransferase,KW-0548~Nucleotidyltransferase,KW-0808~Transferase,	KW-0013~ADP-ribosylation,	COMPBIAS:Polar residues,COMPBIAS:Pro residues,DOMAIN:PARP catalytic,REGION:Disordered,TRANSMEM:Helical,
Pabpn1	poly(A) binding protein, nuclear 1(Pabpn1)	Mus musculus	m_cpsfPathway:Polyadenylation of mRNA,	GO:0000165~MAPK cascade,GO:0006397~mRNA processing,GO:0016973~poly(A)+ mRNA export from nucleus,GO:0031440~regulation of mRNA 3'-end processing,GO:0071222~cellular response to lipopolysaccharide,GO:1904247~positive regulation of polynucleotide adenylyltransferase activity,	GO:0005634~nucleus,GO:0005737~cytoplasm,GO:0005829~cytosol,GO:0016607~nuclear speck,GO:0042405~nuclear inclusion body,GO:1990904~ribonucleoprotein complex,	GO:0003676~nucleic acid binding,GO:0003723~RNA binding,GO:0005515~protein binding,GO:0008143~poly(A) binding,GO:0043621~protein self-association,GO:0070063~RNA polymerase binding,	IPR000504:RRM_dom,IPR012677:Nucleotide-bd_a/b_plait_sf,IPR035979:RBD_domain_sf,	mmu03015:mRNA surveillance pathway,mmu05164:Influenza A,		SM00360:RRM,	KW-0507~mRNA processing,	KW-0539~Nucleus,KW-0963~Cytoplasm,		KW-0175~Coiled coil,		KW-0694~RNA-binding,	KW-0007~Acetylation,KW-0488~Methylation,KW-0597~Phosphoprotein,	COMPBIAS:Acidic residues,COMPBIAS:Polar residues,DOMAIN:RRM,REGION:Disordered,REGION:Interaction with PAPOLA,REGION:Interaction with SKIP,REGION:Stimulates PAPOLA,REGION:Strong poly(A) affinity and self-association,
Galnt1	polypeptide N-acetylgalactosaminyltransferase 1(Galnt1)	Mus musculus		GO:0006493~protein O-linked glycosylation,GO:0018242~protein O-linked glycosylation via serine,GO:0018243~protein O-linked glycosylation via threonine,	GO:0005576~extracellular region,GO:0005794~Golgi apparatus,GO:0016020~membrane,GO:0032580~Golgi cisterna membrane,GO:0048471~perinuclear region of cytoplasm,	GO:0004653~polypeptide N-acetylgalactosaminyltransferase activity,GO:0016740~transferase activity,GO:0016757~transferase activity, transferring glycosyl groups,GO:0030145~manganese ion binding,GO:0030246~carbohydrate binding,GO:0046872~metal ion binding,	IPR000772:Ricin_B_lectin,IPR001173:Glyco_trans_2-like,IPR027791:Galactosyl_T_C,IPR029044:Nucleotide-diphossugar_trans,IPR035992:Ricin_B-like_lectins,IPR045885:GalNAc-T,	mmu00512:Mucin type O-glycan biosynthesis,mmu00514:Other types of O-glycan biosynthesis,mmu01100:Metabolic pathways,		SM00458:RICIN,		KW-0333~Golgi apparatus,KW-0472~Membrane,KW-0964~Secreted,		KW-0735~Signal-anchor,KW-0812~Transmembrane,KW-1133~Transmembrane helix,	KW-0430~Lectin,KW-0464~Manganese,KW-0479~Metal-binding,	KW-0328~Glycosyltransferase,KW-0808~Transferase,	KW-0325~Glycoprotein,KW-1015~Disulfide bond,	CARBOHYD:N-linked (GlcNAc...) asparagine,DOMAIN:Ricin B lectin,DOMAIN:Ricin B-type lectin,MUTAGEN:D->A,N: Little or no effect.,MUTAGEN:D->H: Induces a decrease in activity.,MUTAGEN:D->N,A,E: Loss of enzyme activity.,MUTAGEN:D->N: Loss of enzyme activity.,MUTAGEN:D->N: No effect; specificity not affected.,MUTAGEN:D->Q: Loss of enzyme activity.,MUTAGEN:E->Q: Loss of enzyme activity.,MUTAGEN:E->Q: N…
Pbx1	pre B cell leukemia homeobox 1(Pbx1)	Mus musculus		GO:0000086~G2/M transition of mitotic cell cycle,GO:0001654~eye development,GO:0001655~urogenital system development,GO:0001658~branching involved in ureteric bud morphogenesis,GO:0001779~natural killer cell differentiation,GO:0006355~regulation of transcription, DNA-templated,GO:0006357~regulation of transcription from RNA polymerase II promoter,GO:0006694~steroid biosynthetic process,GO:0007275…	GO:0005634~nucleus,GO:0005654~nucleoplasm,GO:0005667~transcription factor complex,GO:0005737~cytoplasm,GO:0090575~RNA polymerase II transcription factor complex,	GO:0000976~transcription regulatory region sequence-specific DNA binding,GO:0000977~RNA polymerase II regulatory region sequence-specific DNA binding,GO:0000978~RNA polymerase II core promoter proximal region sequence-specific DNA binding,GO:0000981~RNA polymerase II transcription factor activity, sequence-specific DNA binding,GO:0001221~transcription cofactor binding,GO:0001222~transcription cor…	IPR001356:Homeobox_dom,IPR005542:PBX_PBC_dom,IPR008422:Homeobox_KN_domain,IPR009057:Homeobox-like_sf,IPR017970:Homeobox_CS,IPR039040:NAB_fam,	mmu04148:Efferocytosis,mmu04927:Cortisol synthesis and secretion,mmu04934:Cushing syndrome,mmu05202:Transcriptional misregulation in cancer,		SM00389:HOX,	KW-0221~Differentiation,KW-0726~Sexual differentiation,KW-0755~Steroidogenesis,KW-0804~Transcription,KW-0805~Transcription regulation,	KW-0539~Nucleus,		KW-0371~Homeobox,		KW-0010~Activator,KW-0217~Developmental protein,KW-0238~DNA-binding,KW-9996~Developmental protein,		COMPBIAS:Polar residues,DNA_BIND:Homeobox,DNA_BIND:Homeobox; TALE-type,DOMAIN:Homeobox,DOMAIN:PBC,MUTAGEN:N->A: Significantly reduced binding to NFIL3 promoter.,MUTAGEN:R->A: Slightly reduced binding to NFIL3 promoter.,REGION:Disordered,REGION:PBC-A,REGION:PBC-B,SITE:Required for binding to the NFIL3 promoter,
Prickle1	prickle planar cell polarity protein 1(Prickle1)	Mus musculus		GO:0001843~neural tube closure,GO:0001894~tissue homeostasis,GO:0003151~outflow tract morphogenesis,GO:0003402~planar cell polarity pathway involved in axis elongation,GO:0006606~protein import into nucleus,GO:0006915~apoptotic process,GO:0007010~cytoskeleton organization,GO:0007163~establishment or maintenance of cell polarity,GO:0007173~epidermal growth factor receptor signaling pathway,GO:0007…	GO:0000502~proteasome complex,GO:0005634~nucleus,GO:0005737~cytoplasm,GO:0005829~cytosol,GO:0016020~membrane,GO:0031254~cell trailing edge,GO:0031965~nuclear membrane,	GO:0005515~protein binding,GO:0008270~zinc ion binding,GO:0044877~macromolecular complex binding,GO:0046872~metal ion binding,	IPR001781:Znf_LIM,IPR010442:PET_domain,IPR033723:PET_prickle,IPR033726:LIM2_prickle,IPR033727:LIM3_prickle,IPR047120:Pk/Esn/Tes,	mmu04310:Wnt signaling pathway,		SM00132:LIM,		KW-0472~Membrane,KW-0539~Nucleus,KW-0963~Cytoplasm,		KW-0440~LIM domain,KW-0677~Repeat,	KW-0479~Metal-binding,KW-0862~Zinc,		KW-0449~Lipoprotein,KW-0488~Methylation,KW-0597~Phosphoprotein,KW-0636~Prenylation,	COMPBIAS:Basic residues,COMPBIAS:Polar residues,DOMAIN:LIM zinc-binding,DOMAIN:LIM zinc-binding 1,DOMAIN:LIM zinc-binding 2,DOMAIN:LIM zinc-binding 3,DOMAIN:PET,LIPID:S-farnesyl cysteine,PROPEP:Removed in mature form,REGION:Disordered,
Pdia5	protein disulfide isomerase associated 5(Pdia5)	Mus musculus		GO:0006457~protein folding,	GO:0005783~endoplasmic reticulum,GO:0005788~endoplasmic reticulum lumen,	GO:0003756~protein disulfide isomerase activity,GO:0015035~protein disulfide oxidoreductase activity,GO:0016853~isomerase activity,	IPR013766:Thioredoxin_domain,IPR017937:Thioredoxin_CS,IPR036249:Thioredoxin-like_sf,IPR041865:PDI_b_PDIR_N,IPR046374:PDI_a_PDIR,					KW-0256~Endoplasmic reticulum,		KW-0676~Redox-active center,KW-0677~Repeat,KW-0732~Signal,		KW-0413~Isomerase,	KW-1015~Disulfide bond,	DISULFID:Redox-active,DOMAIN:Thioredoxin,DOMAIN:Thioredoxin 1,DOMAIN:Thioredoxin 2,DOMAIN:Thioredoxin 3,MOTIF:Prevents secretion from ER,
Ppp2r2a	protein phosphatase 2, regulatory subunit B, alpha(Ppp2r2a)	Mus musculus		GO:0006470~protein dephosphorylation,GO:0043278~response to morphine,	GO:0000159~protein phosphatase type 2A complex,GO:0005829~cytosol,GO:0045202~synapse,GO:0098978~glutamatergic synapse,	GO:0019888~protein phosphatase regulator activity,GO:0044877~macromolecular complex binding,GO:0048156~tau protein binding,GO:0051721~protein phosphatase 2A binding,	IPR000009:PP2A_PR55,IPR001680:WD40_rpt,IPR015943:WD40/YVTN_repeat-like_dom_sf,IPR018067:PP2A_PR55_CS,IPR036322:WD40_repeat_dom_sf,	mmu03015:mRNA surveillance pathway,mmu04071:Sphingolipid signaling pathway,mmu04151:PI3K-Akt signaling pathway,mmu04152:AMPK signaling pathway,mmu04261:Adrenergic signaling in cardiomyocytes,mmu04390:Hippo signaling pathway,mmu04530:Tight junction,mmu04660:T cell receptor signaling pathway,mmu04728:Dopaminergic synapse,mmu05142:Chagas disease,mmu05160:Hepatitis C,mmu05165:Human papillomavirus inf…	PIRSF037309:PP2A_PR55,	SM00320:WD40,				KW-0677~Repeat,KW-0853~WD repeat,			KW-0007~Acetylation,	COMPBIAS:Pro residues,REGION:Disordered,REPEAT:WD 1,REPEAT:WD 2,REPEAT:WD 3,REPEAT:WD 4,REPEAT:WD 5,REPEAT:WD 6,REPEAT:WD 7,
Ptprm	protein tyrosine phosphatase receptor type M(Ptprm)	Mus musculus		GO:0001937~negative regulation of endothelial cell proliferation,GO:0006470~protein dephosphorylation,GO:0007155~cell adhesion,GO:0007156~homophilic cell adhesion via plasma membrane adhesion molecules,GO:0007165~signal transduction,GO:0009410~response to xenobiotic stimulus,GO:0010596~negative regulation of endothelial cell migration,GO:0010842~retina layer formation,GO:0016311~dephosphorylation…	GO:0005737~cytoplasm,GO:0005886~plasma membrane,GO:0005911~cell-cell junction,GO:0005912~adherens junction,GO:0016020~membrane,GO:0030027~lamellipodium,GO:0043232~intracellular non-membrane-bounded organelle,GO:0048471~perinuclear region of cytoplasm,	GO:0004721~phosphoprotein phosphatase activity,GO:0004725~protein tyrosine phosphatase activity,GO:0005001~transmembrane receptor protein tyrosine phosphatase activity,GO:0005515~protein binding,GO:0016787~hydrolase activity,GO:0016791~phosphatase activity,GO:0042802~identical protein binding,GO:0045296~cadherin binding,	IPR000242:PTP_cat,IPR000387:Tyr_Pase_dom,IPR000998:MAM_dom,IPR003595:Tyr_Pase_cat,IPR003599:Ig_sub,IPR003961:FN3_dom,IPR007110:Ig-like_dom,IPR013151:Immunoglobulin,IPR013320:ConA-like_dom_sf,IPR013783:Ig-like_fold,IPR016130:Tyr_Pase_AS,IPR029021:Prot-tyrosine_phosphatase-like,IPR036116:FN3_sf,IPR036179:Ig-like_dom_sf,IPR045911:R-PTP-mu_cat_rpt1,	mmu04514:Cell adhesion molecules,mmu04520:Adherens junction,		SM00060:FN3,SM00137:MAM,SM00194:PTPc,SM00404:PTPc_motif,SM00409:IG,	KW-0130~Cell adhesion,	KW-0472~Membrane,KW-1003~Cell membrane,		KW-0393~Immunoglobulin domain,KW-0677~Repeat,KW-0732~Signal,KW-0812~Transmembrane,KW-1133~Transmembrane helix,		KW-0378~Hydrolase,KW-0675~Receptor,KW-0904~Protein phosphatase,	KW-0325~Glycoprotein,KW-0597~Phosphoprotein,KW-1015~Disulfide bond,	ACT_SITE:Phosphocysteine intermediate,CARBOHYD:N-linked (GlcNAc...) asparagine,DOMAIN:Fibronectin type-III,DOMAIN:Fibronectin type-III 1,DOMAIN:Fibronectin type-III 2,DOMAIN:Fibronectin type-III 3,DOMAIN:Fibronectin type-III 4,DOMAIN:Ig-like,DOMAIN:Ig-like C2-type,DOMAIN:MAM,DOMAIN:Tyrosine specific protein phosphatases,DOMAIN:Tyrosine-protein phosphatase,DOMAIN:Tyrosine-protein phosphatase 1,DOM…
Ptpn13	protein tyrosine phosphatase, non-receptor type 13(Ptpn13)	Mus musculus	m_fasPathway:FAS signaling pathway ( CD95 ),	GO:0001933~negative regulation of protein phosphorylation,GO:0006470~protein dephosphorylation,GO:0016311~dephosphorylation,GO:0031047~gene silencing by RNA,GO:0035335~peptidyl-tyrosine dephosphorylation,GO:0051896~regulation of protein kinase B signaling,GO:0097237~cellular response to toxic substance,GO:1904890~negative regulation of excitatory synapse assembly,	GO:0001650~fibrillar center,GO:0005634~nucleus,GO:0005654~nucleoplasm,GO:0005737~cytoplasm,GO:0005829~cytosol,GO:0005856~cytoskeleton,GO:0005886~plasma membrane,GO:0030027~lamellipodium,GO:0030496~midbody,GO:0042995~cell projection,GO:0044297~cell body,	GO:0004721~phosphoprotein phosphatase activity,GO:0004725~protein tyrosine phosphatase activity,GO:0005515~protein binding,GO:0016787~hydrolase activity,GO:0016791~phosphatase activity,GO:0036312~phosphatidylinositol 3-kinase regulatory subunit binding,	IPR000242:PTP_cat,IPR000299:FERM_domain,IPR000387:Tyr_Pase_dom,IPR001478:PDZ,IPR003595:Tyr_Pase_cat,IPR011019:KIND_dom,IPR011993:PH-like_dom_sf,IPR012153:PTPN13,IPR014352:FERM/acyl-CoA-bd_prot_sf,IPR018979:FERM_N,IPR018980:FERM_PH-like_C,IPR019748:FERM_central,IPR019749:Band_41_domain,IPR029021:Prot-tyrosine_phosphatase-like,IPR029071:Ubiquitin-like_domsf,IPR035963:FERM_2,IPR036034:PDZ_sf,IPR0360…	mmu04210:Apoptosis,	PIRSF000933:Tyr-Ptase_nr13,	SM00194:PTPc,SM00228:PDZ,SM00295:B41,SM00404:PTPc_motif,SM00750:KIND,SM01196:FERM_C,	KW-0943~RNA-mediated gene silencing,	KW-0206~Cytoskeleton,KW-0539~Nucleus,KW-0963~Cytoplasm,KW-0966~Cell projection,		KW-0175~Coiled coil,KW-0677~Repeat,		KW-0378~Hydrolase,KW-0904~Protein phosphatase,	KW-0597~Phosphoprotein,	ACT_SITE:Phosphocysteine intermediate,COMPBIAS:Basic and acidic residues,COMPBIAS:Polar residues,DOMAIN:FERM,DOMAIN:KIND,DOMAIN:PDZ,DOMAIN:PDZ 1,DOMAIN:PDZ 2,DOMAIN:PDZ 3,DOMAIN:PDZ 4,DOMAIN:PDZ 5,DOMAIN:Tyrosine specific protein phosphatases,DOMAIN:Tyrosine-protein phosphatase,REGION:Disordered,
Ppfia1	protein tyrosine phosphatase, receptor type, f polypeptide (PTPRF), interacting protein (liprin), alpha 1(Ppfia1)	Mus musculus		GO:0050808~synapse organization,GO:0051497~negative regulation of stress fiber assembly,GO:0099072~regulation of postsynaptic specialization membrane neurotransmitter receptor levels,GO:1903077~negative regulation of protein localization to plasma membrane,	GO:0005829~cytosol,GO:0005925~focal adhesion,GO:0030424~axon,GO:0030425~dendrite,GO:0032991~macromolecular complex,GO:0048786~presynaptic active zone,GO:0097444~spine apparatus,GO:0098685~Schaffer collateral - CA1 synapse,	GO:0005515~protein binding,	IPR001660:SAM,IPR013761:SAM/pointed_sf,IPR029515:Liprin,IPR037620:Liprin-alpha_SAM_rpt_1,IPR037621:Liprin-alpha_SAM_rpt_2,IPR037622:Liprin-alpha_SAM_rpt_3,			SM00454:SAM,				KW-0175~Coiled coil,				COMPBIAS:Basic and acidic residues,COMPBIAS:Polar residues,DOMAIN:SAM,REGION:Disordered,
Rai1	retinoic acid induced 1(Rai1)	Mus musculus		GO:0001501~skeletal system development,GO:0006357~regulation of transcription from RNA polymerase II promoter,GO:0032922~circadian regulation of gene expression,GO:0040015~negative regulation of multicellular organism growth,GO:0045893~positive regulation of transcription, DNA-templated,GO:0048511~rhythmic process,	GO:0005634~nucleus,GO:0005654~nucleoplasm,GO:0005737~cytoplasm,	GO:0046872~metal ion binding,	IPR001965:Znf_PHD,IPR013083:Znf_RING/FYVE/PHD,IPR034732:EPHD,			SM00249:PHD,	KW-0090~Biological rhythms,	KW-0539~Nucleus,KW-0963~Cytoplasm,		KW-0863~Zinc-finger,	KW-0479~Metal-binding,KW-0862~Zinc,	KW-0010~Activator,	KW-0597~Phosphoprotein,KW-0832~Ubl conjugation,KW-1017~Isopeptide bond,	COMPBIAS:Basic and acidic residues,COMPBIAS:Polar residues,COMPBIAS:Pro residues,CROSSLNK:Glycyl lysine isopeptide (Lys-Gly) (interchain with G-Cter in SUMO1),CROSSLNK:Glycyl lysine isopeptide (Lys-Gly) (interchain with G-Cter in SUMO1); alternate,CROSSLNK:Glycyl lysine isopeptide (Lys-Gly) (interchain with G-Cter in SUMO2),CROSSLNK:Glycyl lysine isopeptide (Lys-Gly) (interchain with G-Cter in SU…
Rarb	retinoic acid receptor, beta(Rarb)	Mus musculus	m_nuclearRsPathway:Nuclear Receptors in Lipid Metabolism and Toxicity,	GO:0000122~negative regulation of transcription from RNA polymerase II promoter,GO:0001657~ureteric bud development,GO:0002068~glandular epithelial cell development,GO:0003417~growth plate cartilage development,GO:0006355~regulation of transcription, DNA-templated,GO:0006915~apoptotic process,GO:0008283~cell proliferation,GO:0009755~hormone-mediated signaling pathway,GO:0012501~programmed cell de…	GO:0005634~nucleus,GO:0005654~nucleoplasm,GO:0005737~cytoplasm,	GO:0000978~RNA polymerase II core promoter proximal region sequence-specific DNA binding,GO:0003677~DNA binding,GO:0003700~transcription factor activity, sequence-specific DNA binding,GO:0004879~RNA polymerase II transcription factor activity, ligand-activated sequence-specific DNA binding,GO:0005515~protein binding,GO:0008270~zinc ion binding,GO:0043565~sequence-specific DNA binding,GO:0044877~m…	IPR000536:Nucl_hrmn_rcpt_lig-bd,IPR001628:Znf_hrmn_rcpt,IPR001723:Nuclear_hrmn_rcpt,IPR003078:Retinoic_acid_rcpt,IPR013088:Znf_NHR/GATA,IPR035500:NHR-like_dom_sf,IPR047158:NR_LBD_RAR,IPR047159:NR_DBD_RAR,	mmu05200:Pathways in cancer,mmu05222:Small cell lung cancer,mmu05223:Non-small cell lung cancer,mmu05226:Gastric cancer,		SM00399:ZnF_C4,SM00430:HOLI,	KW-0804~Transcription,KW-0805~Transcription regulation,	KW-0539~Nucleus,KW-0963~Cytoplasm,		KW-0863~Zinc-finger,	KW-0479~Metal-binding,KW-0862~Zinc,	KW-0238~DNA-binding,KW-0675~Receptor,	KW-0597~Phosphoprotein,	COMPBIAS:Polar residues,DNA_BIND:Nuclear receptor,DOMAIN:NR LBD,DOMAIN:Nuclear receptor,REGION:Disordered,REGION:Hinge,REGION:Modulating,ZN_FING:NR C4-type,
Rrm1	ribonucleotide reductase M1(Rrm1)	Mus musculus		GO:0000731~DNA synthesis involved in DNA repair,GO:0006206~pyrimidine nucleobase metabolic process,GO:0006260~DNA replication,GO:0006264~mitochondrial DNA replication,GO:0006281~DNA repair,GO:0008152~metabolic process,GO:0008584~male gonad development,GO:0009185~ribonucleoside diphosphate metabolic process,GO:0009263~deoxyribonucleotide biosynthetic process,GO:0009265~2'-deoxyribonucleotide biosy…	GO:0005635~nuclear envelope,GO:0005737~cytoplasm,GO:0005739~mitochondrion,GO:0005829~cytosol,GO:0005971~ribonucleoside-diphosphate reductase complex,GO:0042995~cell projection,GO:0043025~neuronal cell body,	GO:0000166~nucleotide binding,GO:0003824~catalytic activity,GO:0004748~ribonucleoside-diphosphate reductase activity, thioredoxin disulfide as acceptor,GO:0005515~protein binding,GO:0005524~ATP binding,GO:0016491~oxidoreductase activity,GO:0017076~purine nucleotide binding,GO:0042802~identical protein binding,GO:0061731~ribonucleoside-diphosphate reductase activity,GO:0097718~disordered domain sp…	IPR000788:RNR_lg_C,IPR005144:ATP-cone_dom,IPR008926:RNR_R1-su_N,IPR013346:NrdE_NrdA_C,IPR013509:RNR_lsu_N,IPR039718:Rrm1,	mmu00230:Purine metabolism,mmu00240:Pyrimidine metabolism,mmu00480:Glutathione metabolism,mmu00983:Drug metabolism - other enzymes,mmu01100:Metabolic pathways,mmu01232:Nucleotide metabolism,			KW-0215~Deoxyribonucleotide synthesis,	KW-0963~Cytoplasm,		KW-0175~Coiled coil,	KW-0067~ATP-binding,KW-0547~Nucleotide-binding,	KW-0021~Allosteric enzyme,KW-0560~Oxidoreductase,	KW-0007~Acetylation,KW-0597~Phosphoprotein,KW-1015~Disulfide bond,	ACT_SITE:Cysteine radical intermediate,ACT_SITE:Proton acceptor,DISULFID:Redox-active,DOMAIN:ATP-cone,DOMAIN:Ribonucleotide reductase large subunit C-terminal,SITE:Important for electron transfer,SITE:Important for hydrogen atom transfer,SITE:Interacts with thioredoxin/glutaredoxin,
Sik2	salt inducible kinase 2(Sik2)	Mus musculus		GO:0006468~protein phosphorylation,GO:0008286~insulin receptor signaling pathway,GO:0016310~phosphorylation,GO:0035556~intracellular signal transduction,GO:0045820~negative regulation of glycolytic process,GO:0046626~regulation of insulin receptor signaling pathway,GO:0046777~protein autophosphorylation,GO:0051055~negative regulation of lipid biosynthetic process,	GO:0005634~nucleus,GO:0005737~cytoplasm,GO:0005789~endoplasmic reticulum membrane,	GO:0000166~nucleotide binding,GO:0000287~magnesium ion binding,GO:0004672~protein kinase activity,GO:0004674~protein serine/threonine kinase activity,GO:0005515~protein binding,GO:0005524~ATP binding,GO:0016301~kinase activity,GO:0016740~transferase activity,GO:0046872~metal ion binding,	IPR000719:Prot_kinase_dom,IPR008271:Ser/Thr_kinase_AS,IPR011009:Kinase-like_dom_sf,IPR015940:UBA,IPR017090:Ser/Thr_kinase_SIK1/2,IPR017441:Protein_kinase_ATP_BS,IPR034672:SIK,	mmu04922:Glucagon signaling pathway,	PIRSF037014:Ser/Thr_PK_SNF1-like,	SM00220:S_TKc,		KW-0963~Cytoplasm,			KW-0067~ATP-binding,KW-0460~Magnesium,KW-0479~Metal-binding,KW-0547~Nucleotide-binding,	KW-0418~Kinase,KW-0723~Serine/threonine-protein kinase,KW-0808~Transferase,	KW-0007~Acetylation,KW-0597~Phosphoprotein,	ACT_SITE:Proton acceptor,COMPBIAS:Pro residues,DOMAIN:Protein kinase,DOMAIN:UBA,MUTAGEN:K->M: Loss of kinase activity.,MUTAGEN:Missing: Reduced 14-3-3 interaction. Reduced inactivation following cAMP signaling.,MUTAGEN:S->A: Reduced interaction with 14-3-3 proteins in response to cAMP signaling and, thus, still able to inhibit TORC activity.,MUTAGEN:S->A: Reduced interaction with 14-3-3 proteins …
Slmap	sarcolemma associated protein(Slmap)	Mus musculus		GO:0072659~protein localization to plasma membrane,GO:1900825~regulation of membrane depolarization during cardiac muscle cell action potential,GO:1902305~regulation of sodium ion transmembrane transport,GO:1905150~regulation of voltage-gated sodium channel activity,	GO:0005615~extracellular space,GO:0005737~cytoplasm,GO:0005813~centrosome,GO:0005856~cytoskeleton,GO:0005886~plasma membrane,GO:0016020~membrane,GO:0030018~Z disc,GO:0031430~M band,GO:0042383~sarcolemma,	GO:0005515~protein binding,	IPR000253:FHA_dom,IPR001363:Prot_inh_fetuin_CS,IPR008984:SMAD_FHA_dom_sf,			SM00240:FHA,		KW-0206~Cytoskeleton,KW-0472~Membrane,KW-0963~Cytoplasm,KW-1003~Cell membrane,		KW-0175~Coiled coil,KW-0812~Transmembrane,KW-1133~Transmembrane helix,			KW-0597~Phosphoprotein,	COMPBIAS:Basic and acidic residues,COMPBIAS:Polar residues,DOMAIN:FHA,REGION:Disordered,REGION:Necessary for targeting to centrosomes,TOPO_DOM:Cytoplasmic,TOPO_DOM:Extracellular,TRANSMEM:Helical,TRANSMEM:Helical; Anchor for type IV membrane protein,
Selenom	selenoprotein M(Selenom)	Mus musculus		GO:0010269~response to selenium ion,GO:0035264~multicellular organism growth,GO:0035934~corticosterone secretion,GO:0042445~hormone metabolic process,GO:0060612~adipose tissue development,	GO:0005737~cytoplasm,GO:0005783~endoplasmic reticulum,GO:0005788~endoplasmic reticulum lumen,GO:0005794~Golgi apparatus,GO:0048471~perinuclear region of cytoplasm,	GO:0016491~oxidoreductase activity,	IPR014912:Sep15_SelM_dom,IPR036249:Thioredoxin-like_sf,IPR038219:Sep15/SelM_sf,IPR039992:Sep15_SelM,					KW-0256~Endoplasmic reticulum,KW-0333~Golgi apparatus,KW-0963~Cytoplasm,		KW-0732~Signal,				ACT_SITE:Nucleophile,CROSSLNK:Cysteinyl-selenocysteine (Cys-Sec),NON_STD:Selenocysteine,REGION:Disordered,
Slc17a9	solute carrier family 17, member 9(Slc17a9)	Mus musculus		GO:0015866~ADP transport,GO:0015867~ATP transport,GO:0055085~transmembrane transport,GO:1903790~guanine nucleotide transmembrane transport,GO:1904669~ATP export,GO:1905146~lysosomal protein catabolic process,	GO:0005764~lysosome,GO:0005765~lysosomal membrane,GO:0016020~membrane,GO:0030141~secretory granule,GO:0030658~transport vesicle membrane,GO:0031410~cytoplasmic vesicle,GO:0042584~chromaffin granule membrane,GO:0098594~mucin granule,	GO:0001409~guanine nucleotide transmembrane transporter activity,GO:0005347~ATP transmembrane transporter activity,GO:0015217~ADP transmembrane transporter activity,GO:0022857~transmembrane transporter activity,	IPR005829:Sugar_transporter_CS,IPR011701:MFS,IPR020846:MFS_dom,IPR036259:MFS_trans_sf,IPR044777:SLC17A9-like,				KW-0813~Transport,	KW-0458~Lysosome,KW-0472~Membrane,KW-0968~Cytoplasmic vesicle,		KW-0812~Transmembrane,KW-1133~Transmembrane helix,				REGION:Disordered,TRANSMEM:Helical,
Snx24	sorting nexing 24(Snx24)	Mus musculus		GO:0015031~protein transport,	GO:0016020~membrane,GO:0030659~cytoplasmic vesicle membrane,GO:0031410~cytoplasmic vesicle,	GO:0008289~lipid binding,GO:0010314~phosphatidylinositol-5-phosphate binding,GO:0032266~phosphatidylinositol-3-phosphate binding,GO:0035091~phosphatidylinositol binding,GO:0070273~phosphatidylinositol-4-phosphate binding,GO:1901981~phosphatidylinositol phosphate binding,	IPR001683:PX_dom,IPR036871:PX_dom_sf,			SM00312:PX,	KW-0653~Protein transport,KW-0813~Transport,	KW-0472~Membrane,KW-0968~Cytoplasmic vesicle,			KW-0446~Lipid-binding,		KW-0007~Acetylation,KW-0597~Phosphoprotein,	DOMAIN:PX,
Syne1	spectrin repeat containing, nuclear envelope 1(Syne1)	Mus musculus		GO:0002053~positive regulation of mesenchymal cell proliferation,GO:0007030~Golgi organization,GO:0007097~nuclear migration,GO:0007283~spermatogenesis,GO:0009416~response to light stimulus,GO:0030154~cell differentiation,GO:0042692~muscle cell differentiation,GO:0048260~positive regulation of receptor-mediated endocytosis,GO:0048814~regulation of dendrite morphogenesis,GO:0051642~centrosome local…	GO:0000932~P-body,GO:0005634~nucleus,GO:0005635~nuclear envelope,GO:0005640~nuclear outer membrane,GO:0005654~nucleoplasm,GO:0005730~nucleolus,GO:0005737~cytoplasm,GO:0005794~Golgi apparatus,GO:0005856~cytoskeleton,GO:0016020~membrane,GO:0030017~sarcomere,GO:0030496~midbody,GO:0031965~nuclear membrane,GO:0034993~LINC complex,GO:0044327~dendritic spine head,GO:0045211~postsynaptic membrane,GO:0048…	GO:0003779~actin binding,GO:0005102~receptor binding,GO:0005515~protein binding,GO:0005521~lamin binding,GO:0019899~enzyme binding,GO:0042802~identical protein binding,GO:0042803~protein homodimerization activity,GO:0051015~actin filament binding,	IPR001589:Actinin_actin-bd_CS,IPR001715:CH_dom,IPR002017:Spectrin_repeat,IPR012315:KASH,IPR018159:Spectrin/alpha-actinin,IPR036872:CH_dom_sf,IPR047290:CH_SYNE1_rpt1,IPR047291:CH_SYNE1_rpt2,			SM00033:CH,SM00150:SPEC,SM01249:KASH,	KW-0221~Differentiation,KW-0744~Spermatogenesis,	KW-0206~Cytoskeleton,KW-0472~Membrane,KW-0539~Nucleus,KW-0963~Cytoplasm,		KW-0175~Coiled coil,KW-0677~Repeat,KW-0812~Transmembrane,KW-1133~Transmembrane helix,		KW-0009~Actin-binding,	KW-0597~Phosphoprotein,KW-1015~Disulfide bond,	COMPBIAS:Basic residues,COMPBIAS:Polar residues,DISULFID:Interchain (with C-577 in SUN2); alternate,DISULFID:Interchain (with C-759 in SUN1); alternate,DOMAIN:Calponin-homology (CH),DOMAIN:Calponin-homology (CH) 1,DOMAIN:Calponin-homology (CH) 2,DOMAIN:KASH,REGION:Actin-binding,REGION:Disordered,REPEAT:Spectrin 1,REPEAT:Spectrin 10,REPEAT:Spectrin 11,REPEAT:Spectrin 12,REPEAT:Spectrin 13,REPEAT:S…
Specc1	sperm antigen with calponin homology and coiled-coil domains 1(Specc1)	Mus musculus		GO:0001824~blastocyst development,GO:0008306~associative learning,GO:0030036~actin cytoskeleton organization,	GO:0001650~fibrillar center,GO:0005634~nucleus,GO:0005654~nucleoplasm,GO:0005737~cytoplasm,GO:0005815~microtubule organizing center,GO:0005829~cytosol,GO:0016020~membrane,GO:0031941~filamentous actin,GO:0043231~intracellular membrane-bounded organelle,GO:0045177~apical part of cell,		IPR001715:CH_dom,IPR036872:CH_dom_sf,			SM00033:CH,		KW-0472~Membrane,KW-0539~Nucleus,		KW-0175~Coiled coil,			KW-0449~Lipoprotein,KW-0519~Myristate,KW-0597~Phosphoprotein,	COMPBIAS:Basic and acidic residues,COMPBIAS:Polar residues,DOMAIN:Calponin-homology (CH),LIPID:N-myristoyl glycine,REGION:Disordered,
Spats2	spermatogenesis associated, serine-rich 2(Spats2)	Mus musculus			GO:0005737~cytoplasm,GO:0005829~cytosol,		IPR009060:UBA-like_sf,IPR009816:SPATS2-like,					KW-0963~Cytoplasm,					KW-0597~Phosphoprotein,	COMPBIAS:Polar residues,REGION:Disordered,
Spire1	spire type actin nucleation factor 1(Spire1)	Mus musculus		GO:0001662~behavioral fear response,GO:0007015~actin filament organization,GO:0015031~protein transport,GO:0016192~vesicle-mediated transport,GO:0030036~actin cytoskeleton organization,GO:0030041~actin filament polymerization,GO:0036089~cleavage furrow formation,GO:0040038~polar body extrusion after meiotic divisions,GO:0045010~actin nucleation,GO:0046907~intracellular transport,GO:0048193~Golgi …	GO:0005654~nucleoplasm,GO:0005737~cytoplasm,GO:0005741~mitochondrial outer membrane,GO:0005794~Golgi apparatus,GO:0005829~cytosol,GO:0005856~cytoskeleton,GO:0005886~plasma membrane,GO:0005938~cell cortex,GO:0016020~membrane,GO:0030659~cytoplasmic vesicle membrane,GO:0031410~cytoplasmic vesicle,GO:0032154~cleavage furrow,GO:0048471~perinuclear region of cytoplasm,	GO:0003779~actin binding,	IPR011011:Znf_FYVE_PHD,IPR011019:KIND_dom,IPR029901:Spire,IPR029905:Spir-1_FYVE-rel_dom,			SM00750:KIND,	KW-0653~Protein transport,KW-0813~Transport,	KW-0206~Cytoskeleton,KW-0472~Membrane,KW-0963~Cytoplasm,KW-0968~Cytoplasmic vesicle,KW-1003~Cell membrane,		KW-0677~Repeat,		KW-0009~Actin-binding,	KW-0597~Phosphoprotein,	COMPBIAS:Basic and acidic residues,COMPBIAS:Polar residues,DOMAIN:KIND,DOMAIN:WH2 1,DOMAIN:WH2 2,REGION:Disordered,REGION:Spir-box,
Stau2	staufen double-stranded RNA binding protein 2(Stau2)	Mus musculus		GO:0007281~germ cell development,GO:0008298~intracellular mRNA localization,GO:0032956~regulation of actin cytoskeleton organization,GO:0034599~cellular response to oxidative stress,GO:0035418~protein localization to synapse,GO:0048592~eye morphogenesis,GO:0051489~regulation of filopodium assembly,GO:0051965~positive regulation of synapse assembly,GO:0061003~positive regulation of dendritic spine…	GO:0005634~nucleus,GO:0005730~nucleolus,GO:0005737~cytoplasm,GO:0005783~endoplasmic reticulum,GO:0005874~microtubule,GO:0005886~plasma membrane,GO:0010494~cytoplasmic stress granule,GO:0030424~axon,GO:0030425~dendrite,GO:0031965~nuclear membrane,GO:0032839~dendrite cytoplasm,GO:0043005~neuron projection,GO:0043025~neuronal cell body,GO:0043198~dendritic shaft,GO:1990124~messenger ribonucleoprotei…	GO:0003723~RNA binding,GO:0003725~double-stranded RNA binding,GO:0003729~mRNA binding,GO:0019894~kinesin binding,GO:0030544~Hsp70 protein binding,GO:0043022~ribosome binding,GO:0051019~mitogen-activated protein kinase binding,	IPR014720:dsRBD_dom,IPR032478:Staufen_C,IPR044464:STAU2_DSRM_2,IPR044473:STAU2_DSRM_3,IPR044474:STAU2_DSRM_4,			SM00358:DSRM,	KW-0813~Transport,	KW-0256~Endoplasmic reticulum,KW-0493~Microtubule,KW-0539~Nucleus,KW-0963~Cytoplasm,		KW-0677~Repeat,		KW-0694~RNA-binding,	KW-0597~Phosphoprotein,	COMPBIAS:Polar residues,DOMAIN:DRBM,DOMAIN:DRBM 1,DOMAIN:DRBM 2,DOMAIN:DRBM 3,DOMAIN:DRBM 4,MOTIF:Nuclear localization signal 1,MOTIF:Nuclear localization signal 2,MUTAGEN:H->A: Abrogates RNA-binding by DRBM 3 and interaction with XPO5 and nuclear export; when associated with A-237.,MUTAGEN:K->A: Abrogates RNA-binding by DRBM 3 and interaction with XPO5 and nuclear export; when associated with A-…
Synj2	synaptojanin 2(Synj2)	Mus musculus	m_ndkDynaminPathway:Endocytotic role of NDK, Phosphins and Dynamin,	GO:0006629~lipid metabolic process,GO:0046856~phosphatidylinositol dephosphorylation,GO:0048488~synaptic vesicle endocytosis,GO:0071545~inositol phosphate catabolic process,	GO:0005737~cytoplasm,GO:0005856~cytoskeleton,GO:0005881~cytoplasmic microtubule,GO:0005886~plasma membrane,GO:0016020~membrane,GO:0032587~ruffle membrane,GO:0042995~cell projection,GO:0043679~axon terminus,GO:0045121~membrane raft,GO:0045202~synapse,GO:0048471~perinuclear region of cytoplasm,GO:0098793~presynapse,	GO:0003676~nucleic acid binding,GO:0003723~RNA binding,GO:0003824~catalytic activity,GO:0004439~phosphatidylinositol-4,5-bisphosphate 5-phosphatase activity,GO:0016787~hydrolase activity,GO:0016791~phosphatase activity,GO:0017124~SH3 domain binding,GO:0030165~PDZ domain binding,GO:0034595~phosphatidylinositol phosphate 5-phosphatase activity,GO:0052658~inositol-1,4,5-trisphosphate 5-phosphatase a…	IPR000300:IPPc,IPR000504:RRM_dom,IPR002013:SAC_dom,IPR012677:Nucleotide-bd_a/b_plait_sf,IPR015047:SYNJ1/2_RRM,IPR034973:SYNJ2_RRM,IPR035979:RBD_domain_sf,IPR036691:Endo/exonu/phosph_ase_sf,IPR046985:IP5,	mmu00562:Inositol phosphate metabolism,mmu01100:Metabolic pathways,mmu04070:Phosphatidylinositol signaling system,		SM00128:IPPc,SM01165:DUF1866,	KW-0443~Lipid metabolism,	KW-0206~Cytoskeleton,KW-0472~Membrane,KW-0770~Synapse,KW-0963~Cytoplasm,KW-0966~Cell projection,KW-1003~Cell membrane,				KW-0378~Hydrolase,KW-0694~RNA-binding,	KW-0597~Phosphoprotein,	COMPBIAS:Polar residues,COMPBIAS:Pro residues,DOMAIN:RRM,DOMAIN:SAC,REGION:Catalytic,REGION:Disordered,
Snap47	synaptosomal-associated protein, 47(Snap47)	Mus musculus		GO:0006887~exocytosis,GO:0016082~synaptic vesicle priming,GO:0031629~synaptic vesicle fusion to presynaptic active zone membrane,GO:0060291~long-term synaptic potentiation,GO:0098967~exocytic insertion of neurotransmitter receptor to postsynaptic membrane,GO:0099003~vesicle-mediated transport in synapse,	GO:0005737~cytoplasm,GO:0005886~plasma membrane,GO:0014069~postsynaptic density,GO:0016020~membrane,GO:0030425~dendrite,GO:0030672~synaptic vesicle membrane,GO:0031083~BLOC-1 complex,GO:0031201~SNARE complex,GO:0032279~asymmetric synapse,GO:0043025~neuronal cell body,GO:0048471~perinuclear region of cytoplasm,GO:0048786~presynaptic active zone,GO:0098686~hippocampal mossy fiber to CA3 synapse,GO:…	GO:0005484~SNAP receptor activity,GO:0019905~syntaxin binding,	IPR000727:T_SNARE_dom,IPR004182:GRAM,IPR011993:PH-like_dom_sf,					KW-0472~Membrane,KW-0963~Cytoplasm,		KW-0175~Coiled coil,KW-0677~Repeat,				DOMAIN:GRAM,DOMAIN:T-SNARE coiled-coil homology,DOMAIN:t-SNARE coiled-coil homology 1,DOMAIN:t-SNARE coiled-coil homology 2,REGION:Disordered,
Trnau1ap	tRNA selenocysteine 1 associated protein 1(Trnau1ap)	Mus musculus		GO:0001514~selenocysteine incorporation,GO:0006412~translation,	GO:0005634~nucleus,GO:0005737~cytoplasm,	GO:0000049~tRNA binding,GO:0003676~nucleic acid binding,GO:0003723~RNA binding,GO:0005515~protein binding,	IPR000504:RRM_dom,IPR012677:Nucleotide-bd_a/b_plait_sf,IPR034510:SECp43_RRM2,IPR035979:RBD_domain_sf,IPR040434:TSAP1,IPR041085:TSAP1_C,			SM00360:RRM,	KW-0648~Protein biosynthesis,	KW-0539~Nucleus,KW-0963~Cytoplasm,		KW-0677~Repeat,		KW-0694~RNA-binding,		DOMAIN:RRM,DOMAIN:RRM 1,DOMAIN:RRM 2,
Tnks2	tankyrase, TRF1-interacting ankyrin-related ADP-ribose polymerase 2(Tnks2)	Mus musculus		GO:0000209~protein polyubiquitination,GO:0000723~telomere maintenance,GO:0016055~Wnt signaling pathway,GO:0035264~multicellular organism growth,GO:0040014~regulation of multicellular organism growth,GO:0070198~protein localization to chromosome, telomeric region,GO:0070212~protein poly-ADP-ribosylation,GO:0070213~protein auto-ADP-ribosylation,GO:0090263~positive regulation of canonical Wnt signal…	GO:0000139~Golgi membrane,GO:0000242~pericentriolar material,GO:0000781~chromosome, telomeric region,GO:0005634~nucleus,GO:0005635~nuclear envelope,GO:0005694~chromosome,GO:0005737~cytoplasm,GO:0005794~Golgi apparatus,GO:0016020~membrane,GO:0048471~perinuclear region of cytoplasm,	GO:0003950~NAD+ ADP-ribosyltransferase activity,GO:0016740~transferase activity,GO:0016757~transferase activity, transferring glycosyl groups,GO:0016779~nucleotidyltransferase activity,GO:0019899~enzyme binding,GO:0046872~metal ion binding,GO:1990404~protein ADP-ribosylase activity,	IPR001660:SAM,IPR002110:Ankyrin_rpt,IPR012317:Poly(ADP-ribose)pol_cat_dom,IPR013761:SAM/pointed_sf,IPR036770:Ankyrin_rpt-contain_sf,			SM00248:ANK,SM00454:SAM,	KW-0879~Wnt signaling pathway,	KW-0158~Chromosome,KW-0333~Golgi apparatus,KW-0472~Membrane,KW-0539~Nucleus,KW-0779~Telomere,KW-0963~Cytoplasm,		KW-0040~ANK repeat,KW-0677~Repeat,	KW-0479~Metal-binding,KW-0520~NAD,KW-0862~Zinc,	KW-0328~Glycosyltransferase,KW-0548~Nucleotidyltransferase,KW-0808~Transferase,	KW-0013~ADP-ribosylation,KW-0379~Hydroxylation,KW-0832~Ubl conjugation,	DOMAIN:PARP catalytic,DOMAIN:SAM,REGION:HIF1AN-binding,REPEAT:ANK,REPEAT:ANK 1,REPEAT:ANK 10,REPEAT:ANK 11,REPEAT:ANK 12,REPEAT:ANK 13,REPEAT:ANK 14,REPEAT:ANK 15,REPEAT:ANK 16,REPEAT:ANK 17,REPEAT:ANK 18,REPEAT:ANK 2,REPEAT:ANK 3,REPEAT:ANK 4,REPEAT:ANK 5,REPEAT:ANK 6,REPEAT:ANK 7,REPEAT:ANK 8,REPEAT:ANK 9,
Tns1	tensin 1(Tns1)	Mus musculus	m_integrinPathway:Integrin Signaling Pathway,	GO:0007044~cell-substrate junction assembly,GO:0010761~fibroblast migration,	GO:0005737~cytoplasm,GO:0005856~cytoskeleton,GO:0005925~focal adhesion,GO:0009986~cell surface,GO:0030055~cell-substrate junction,GO:0070161~anchoring junction,	GO:0003779~actin binding,GO:0004721~phosphoprotein phosphatase activity,GO:0016787~hydrolase activity,GO:0046872~metal ion binding,	IPR000980:SH2,IPR002219:PE/DAG-bd,IPR003595:Tyr_Pase_cat,IPR006020:PTB/PI_dom,IPR011993:PH-like_dom_sf,IPR013625:PTB,IPR014020:Tensin_C2-dom,IPR029021:Prot-tyrosine_phosphatase-like,IPR029023:Tensin_phosphatase,IPR033929:Tensin_PTB,IPR035012:Tensin-like_SH2,IPR035892:C2_domain_sf,IPR036860:SH2_dom_sf,IPR046349:C1-like_sf,			SM00252:SH2,SM00404:PTPc_motif,SM00462:PTB,SM01326:PTEN_C2,		KW-0206~Cytoskeleton,KW-0963~Cytoplasm,KW-0965~Cell junction,		KW-0727~SH2 domain,KW-0732~Signal,KW-0863~Zinc-finger,	KW-0479~Metal-binding,KW-0862~Zinc,	KW-0009~Actin-binding,KW-0378~Hydrolase,KW-0904~Protein phosphatase,	KW-0325~Glycoprotein,KW-0597~Phosphoprotein,	CARBOHYD:O-linked (GalNAc...) serine,COMPBIAS:Basic and acidic residues,COMPBIAS:Polar residues,DOMAIN:C2 tensin-type,DOMAIN:PTB,DOMAIN:Phorbol-ester/DAG-type,DOMAIN:Phosphatase tensin-type,DOMAIN:SH2,REGION:Disordered,ZN_FING:Phorbol-ester/DAG-type,
Tut4	terminal uridylyl transferase 4(Tut4)	Mus musculus		GO:0001556~oocyte maturation,GO:0001816~cytokine production,GO:0006402~mRNA catabolic process,GO:0010586~miRNA metabolic process,GO:0010587~miRNA catabolic process,GO:0019827~stem cell population maintenance,GO:0031047~gene silencing by RNA,GO:0031054~pre-miRNA processing,GO:0031123~RNA 3'-end processing,GO:0031664~regulation of lipopolysaccharide-mediated signaling pathway,GO:0032088~negative re…	GO:0005634~nucleus,GO:0005730~nucleolus,GO:0005737~cytoplasm,GO:0005829~cytosol,GO:0036464~cytoplasmic ribonucleoprotein granule,	GO:0003676~nucleic acid binding,GO:0005515~protein binding,GO:0008270~zinc ion binding,GO:0016740~transferase activity,GO:0016779~nucleotidyltransferase activity,GO:0035198~miRNA binding,GO:0046872~metal ion binding,GO:0050265~RNA uridylyltransferase activity,GO:0070569~uridylyltransferase activity,	IPR001878:Znf_CCHC,IPR002058:PAP_assoc,IPR002934:Polymerase_NTP_transf_dom,IPR036390:WH_DNA-bd_sf,IPR036875:Znf_CCHC_sf,IPR043519:NT_sf,IPR045100:TUTase_dom,			SM00343:ZnF_C2HC,	KW-0943~RNA-mediated gene silencing,	KW-0539~Nucleus,KW-0963~Cytoplasm,		KW-0677~Repeat,KW-0863~Zinc-finger,	KW-0460~Magnesium,KW-0464~Manganese,KW-0479~Metal-binding,KW-0862~Zinc,	KW-0548~Nucleotidyltransferase,KW-0808~Transferase,	KW-0488~Methylation,KW-0597~Phosphoprotein,	COMPBIAS:Basic and acidic residues,COMPBIAS:Polar residues,COMPBIAS:Pro residues,DOMAIN:CCHC-type,DOMAIN:PAP-associated 1,DOMAIN:PAP-associated 2,DOMAIN:TUTase nucleotidyltransferase,MUTAGEN:C->A: No effect on basal uridylation activity, but loss of LIN28A-enhanced uridylation; when associated with A-326.,MUTAGEN:C->A: No effect on basal uridylation activity, but loss of LIN28A-enhanced uridylati…
Thrb	thyroid hormone receptor beta(Thrb)	Mus musculus	m_egfr_smrtePathway:Map Kinase Inactivation of SMRT Corepressor,	GO:0000122~negative regulation of transcription from RNA polymerase II promoter,GO:0002154~thyroid hormone mediated signaling pathway,GO:0002157~positive regulation of thyroid hormone mediated signaling pathway,GO:0006355~regulation of transcription, DNA-templated,GO:0006357~regulation of transcription from RNA polymerase II promoter,GO:0007605~sensory perception of sound,GO:0007621~negative regu…	GO:0005634~nucleus,GO:0016604~nuclear body,GO:0090575~RNA polymerase II transcription factor complex,	GO:0000978~RNA polymerase II core promoter proximal region sequence-specific DNA binding,GO:0001223~transcription coactivator binding,GO:0003677~DNA binding,GO:0003682~chromatin binding,GO:0003690~double-stranded DNA binding,GO:0003700~transcription factor activity, sequence-specific DNA binding,GO:0004879~RNA polymerase II transcription factor activity, ligand-activated sequence-specific DNA bin…	IPR000536:Nucl_hrmn_rcpt_lig-bd,IPR001628:Znf_hrmn_rcpt,IPR001723:Nuclear_hrmn_rcpt,IPR001728:ThyrH_rcpt,IPR013088:Znf_NHR/GATA,IPR035500:NHR-like_dom_sf,	mmu04080:Neuroactive ligand-receptor interaction,mmu04919:Thyroid hormone signaling pathway,		SM00399:ZnF_C4,SM00430:HOLI,	KW-0804~Transcription,KW-0805~Transcription regulation,	KW-0539~Nucleus,		KW-0863~Zinc-finger,	KW-0479~Metal-binding,KW-0862~Zinc,	KW-0238~DNA-binding,KW-0675~Receptor,		COMPBIAS:Basic and acidic residues,DNA_BIND:Nuclear receptor,DOMAIN:NR LBD,DOMAIN:Nuclear receptor,REGION:Disordered,REGION:Interaction with NR2F6,REGION:Modulating,ZN_FING:NR C4-type,
Trappc9	trafficking protein particle complex 9(Trappc9)	Mus musculus		GO:0006888~ER to Golgi vesicle-mediated transport,GO:0006901~vesicle coating,GO:0021987~cerebral cortex development,GO:0030154~cell differentiation,GO:0030182~neuron differentiation,GO:0051092~positive regulation of NF-kappaB transcription factor activity,GO:0099022~vesicle tethering,	GO:0005737~cytoplasm,GO:0005783~endoplasmic reticulum,GO:0005794~Golgi apparatus,GO:0005802~trans-Golgi network,GO:0030008~TRAPP complex,GO:1990071~TRAPPII protein complex,	GO:0005515~protein binding,	IPR013935:TRAPP_II_complex_Trs120,				KW-0221~Differentiation,	KW-0256~Endoplasmic reticulum,KW-0333~Golgi apparatus,KW-0963~Cytoplasm,					KW-0597~Phosphoprotein,
Tfcp2	transcription factor CP2(Tfcp2)	Mus musculus		GO:0006357~regulation of transcription from RNA polymerase II promoter,GO:0042789~mRNA transcription from RNA polymerase II promoter,GO:0045893~positive regulation of transcription, DNA-templated,GO:0045944~positive regulation of transcription from RNA polymerase II promoter,	GO:0005634~nucleus,GO:0005654~nucleoplasm,GO:0005667~transcription factor complex,GO:0005829~cytosol,GO:0032991~macromolecular complex,	GO:0000978~RNA polymerase II core promoter proximal region sequence-specific DNA binding,GO:0000987~core promoter proximal region sequence-specific DNA binding,GO:0001228~transcriptional activator activity, RNA polymerase II transcription regulatory region sequence-specific binding,GO:0003677~DNA binding,GO:0003700~transcription factor activity, sequence-specific DNA binding,GO:0008134~transcript…	IPR007604:CP2,IPR013761:SAM/pointed_sf,IPR037599:TFCP2_SAM,IPR040167:TF_CP2-like,IPR041418:SAM_3,				KW-0804~Transcription,KW-0805~Transcription regulation,	KW-0539~Nucleus,				KW-0238~DNA-binding,	KW-0597~Phosphoprotein,	COMPBIAS:Basic and acidic residues,COMPBIAS:Polar residues,DOMAIN:Grh/CP2 DB,REGION:DNA-binding,REGION:Disordered,
Tbrg1	transforming growth factor beta regulated gene 1(Tbrg1)	Mus musculus		GO:0006260~DNA replication,GO:0007049~cell cycle,GO:0008285~negative regulation of cell proliferation,GO:0050821~protein stabilization,GO:0051726~regulation of cell cycle,GO:1990173~protein localization to nucleoplasm,	GO:0005634~nucleus,GO:0005654~nucleoplasm,		IPR003888:FYrich_N,IPR003889:FYrich_C,IPR040092:TBRG1,			SM00541:FYRN,SM00542:FYRC,	KW-0131~Cell cycle,	KW-0539~Nucleus,	KW-0043~Tumor suppressor,	KW-0175~Coiled coil,			KW-0007~Acetylation,KW-0597~Phosphoprotein,KW-0832~Ubl conjugation,	COMPBIAS:Basic and acidic residues,COMPBIAS:Polar residues,DOMAIN:FYR C-terminal,DOMAIN:FYR N-terminal,REGION:Disordered,
Tram2	translocating chain-associating membrane protein 2(Tram2)	Mus musculus		GO:0006616~SRP-dependent cotranslational protein targeting to membrane, translocation,GO:0015031~protein transport,GO:0032964~collagen biosynthetic process,GO:0045048~protein insertion into ER membrane,	GO:0016020~membrane,	GO:0005515~protein binding,	IPR006634:TLC-dom,IPR016447:Translocation_assoc_membrane,		PIRSF005449:Translocation_assoc_membrane,	SM00724:TLC,	KW-0653~Protein transport,KW-0811~Translocation,KW-0813~Transport,	KW-0472~Membrane,		KW-0812~Transmembrane,KW-1133~Transmembrane helix,			KW-0325~Glycoprotein,	CARBOHYD:N-linked (GlcNAc...) asparagine,COMPBIAS:Polar residues,DOMAIN:TLC,REGION:Disordered,TOPO_DOM:Cytoplasmic,TOPO_DOM:Extracellular,TRANSMEM:Helical,
Tmcc3	transmembrane and coiled coil domains 3(Tmcc3)	Mus musculus			GO:0005783~endoplasmic reticulum,GO:0005789~endoplasmic reticulum membrane,GO:0012505~endomembrane system,GO:0016020~membrane,	GO:0042802~identical protein binding,GO:0071889~14-3-3 protein binding,	IPR019394:TEX28/TMCC,					KW-0256~Endoplasmic reticulum,KW-0472~Membrane,		KW-0175~Coiled coil,KW-0812~Transmembrane,KW-1133~Transmembrane helix,			KW-0597~Phosphoprotein,	COMPBIAS:Basic and acidic residues,COMPBIAS:Polar residues,REGION:Disordered,TRANSMEM:Helical,
Tmtc3	transmembrane and tetratricopeptide repeat containing 3(Tmtc3)	Mus musculus		GO:0009791~post-embryonic development,GO:0010468~regulation of gene expression,GO:0030154~cell differentiation,GO:0030324~lung development,GO:0034976~response to endoplasmic reticulum stress,GO:0035269~protein O-linked mannosylation,GO:0048286~lung alveolus development,GO:0055001~muscle cell development,GO:0060447~bud outgrowth involved in lung branching,GO:1901800~positive regulation of proteaso…	GO:0005783~endoplasmic reticulum,GO:0016020~membrane,	GO:0000030~mannosyltransferase activity,GO:0004169~dolichyl-phosphate-mannose-protein mannosyltransferase activity,GO:0016740~transferase activity,	IPR001440:TPR_1,IPR011990:TPR-like_helical_dom_sf,IPR013618:TMTC_DUF1736,IPR019734:TPR_repeat,			SM00028:TPR,		KW-0256~Endoplasmic reticulum,KW-0472~Membrane,		KW-0677~Repeat,KW-0802~TPR repeat,KW-0812~Transmembrane,KW-1133~Transmembrane helix,		KW-0808~Transferase,	KW-0325~Glycoprotein,KW-0597~Phosphoprotein,	CARBOHYD:N-linked (GlcNAc...) asparagine,COMPBIAS:Basic and acidic residues,COMPBIAS:Polar residues,DOMAIN:DUF1736,REGION:Disordered,REPEAT:TPR,REPEAT:TPR 1,REPEAT:TPR 10,REPEAT:TPR 2,REPEAT:TPR 3,REPEAT:TPR 4,REPEAT:TPR 5,REPEAT:TPR 6,REPEAT:TPR 7,REPEAT:TPR 8,REPEAT:TPR 9,TRANSMEM:Helical,
Tmem101	transmembrane protein 101(Tmem101)	Mus musculus			GO:0016020~membrane,		IPR029371:TMEM101,					KW-0472~Membrane,		KW-0812~Transmembrane,KW-1133~Transmembrane helix,				TRANSMEM:Helical,
Trim33	tripartite motif-containing 33(Trim33)	Mus musculus		GO:0010467~gene expression,GO:0016567~protein ubiquitination,GO:0017015~regulation of transforming growth factor beta receptor signaling pathway,GO:0030514~negative regulation of BMP signaling pathway,GO:0043170~macromolecule metabolic process,	GO:0005634~nucleus,GO:0005654~nucleoplasm,	GO:0003677~DNA binding,GO:0004842~ubiquitin-protein transferase activity,GO:0005515~protein binding,GO:0008270~zinc ion binding,GO:0016740~transferase activity,GO:0046872~metal ion binding,GO:0061630~ubiquitin protein ligase activity,GO:0070410~co-SMAD binding,GO:0070412~R-SMAD binding,GO:1990841~promoter-specific chromatin binding,	IPR000315:Znf_B-box,IPR001487:Bromodomain,IPR001841:Znf_RING,IPR001965:Znf_PHD,IPR003649:Bbox_C,IPR011011:Znf_FYVE_PHD,IPR013083:Znf_RING/FYVE/PHD,IPR017907:Znf_RING_CS,IPR019786:Zinc_finger_PHD-type_CS,IPR019787:Znf_PHD-finger,IPR036427:Bromodomain-like_sf,			SM00184:RING,SM00249:PHD,SM00297:BROMO,SM00336:BBOX,SM00502:BBC,	KW-0804~Transcription,KW-0805~Transcription regulation,KW-0833~Ubl conjugation pathway,	KW-0539~Nucleus,		KW-0103~Bromodomain,KW-0175~Coiled coil,KW-0677~Repeat,KW-0863~Zinc-finger,	KW-0479~Metal-binding,KW-0862~Zinc,	KW-0238~DNA-binding,KW-0678~Repressor,KW-0808~Transferase,	KW-0007~Acetylation,KW-0488~Methylation,KW-0597~Phosphoprotein,KW-0832~Ubl conjugation,KW-1017~Isopeptide bond,	COMPBIAS:Basic and acidic residues,COMPBIAS:Polar residues,COMPBIAS:Pro residues,CROSSLNK:Glycyl lysine isopeptide (Lys-Gly) (interchain with G-Cter in SUMO1); alternate,CROSSLNK:Glycyl lysine isopeptide (Lys-Gly) (interchain with G-Cter in SUMO2),CROSSLNK:Glycyl lysine isopeptide (Lys-Gly) (interchain with G-Cter in SUMO2); alternate,DOMAIN:B box-type,DOMAIN:Bromo,DOMAIN:PHD-type,DOMAIN:RING-typ…
Tpm1	tropomyosin 1, alpha(Tpm1)	Mus musculus		GO:0001701~in utero embryonic development,GO:0003065~positive regulation of heart rate by epinephrine,GO:0007015~actin filament organization,GO:0008360~regulation of cell shape,GO:0009790~embryo development,GO:0030049~muscle filament sliding,GO:0030336~negative regulation of cell migration,GO:0031529~ruffle organization,GO:0034614~cellular response to reactive oxygen species,GO:0042060~wound heal…	GO:0001725~stress fiber,GO:0005737~cytoplasm,GO:0005829~cytosol,GO:0005856~cytoskeleton,GO:0005862~muscle thin filament tropomyosin,GO:0005884~actin filament,GO:0015629~actin cytoskeleton,GO:0030016~myofibril,GO:0032059~bleb,GO:0032587~ruffle membrane,GO:0032991~macromolecular complex,	GO:0003779~actin binding,GO:0005200~structural constituent of cytoskeleton,GO:0005515~protein binding,GO:0008092~cytoskeletal protein binding,GO:0042802~identical protein binding,GO:0042803~protein homodimerization activity,GO:0046982~protein heterodimerization activity,GO:0051015~actin filament binding,GO:0097718~disordered domain specific binding,	IPR000533:Tropomyosin,IPR014751:XRCC4-like_C,	mmu04260:Cardiac muscle contraction,mmu04261:Adrenergic signaling in cardiomyocytes,mmu04814:Motor proteins,mmu05206:MicroRNAs in cancer,mmu05410:Hypertrophic cardiomyopathy,mmu05414:Dilated cardiomyopathy,				KW-0206~Cytoskeleton,KW-0963~Cytoplasm,		KW-0175~Coiled coil,		KW-0009~Actin-binding,KW-0514~Muscle protein,	KW-0007~Acetylation,KW-0597~Phosphoprotein,	COMPBIAS:Polar residues,REGION:Disordered,
Wars2	tryptophanyl tRNA synthetase 2 (mitochondrial)(Wars2)	Mus musculus		GO:0001570~vasculogenesis,GO:0006412~translation,GO:0006418~tRNA aminoacylation for protein translation,GO:0006436~tryptophanyl-tRNA aminoacylation,GO:0045766~positive regulation of angiogenesis,GO:0070183~mitochondrial tryptophanyl-tRNA aminoacylation,	GO:0005654~nucleoplasm,GO:0005739~mitochondrion,GO:0005759~mitochondrial matrix,GO:0005886~plasma membrane,	GO:0000166~nucleotide binding,GO:0004812~aminoacyl-tRNA ligase activity,GO:0004830~tryptophan-tRNA ligase activity,GO:0005524~ATP binding,GO:0016874~ligase activity,	IPR001412:aa-tRNA-synth_I_CS,IPR002305:aa-tRNA-synth_Ic,IPR002306:Trp-tRNA-ligase,IPR014729:Rossmann-like_a/b/a_fold,IPR024109:Trp-tRNA-ligase_bac-type,	mmu00970:Aminoacyl-tRNA biosynthesis,			KW-0648~Protein biosynthesis,	KW-0496~Mitochondrion,		KW-0809~Transit peptide,	KW-0067~ATP-binding,KW-0547~Nucleotide-binding,	KW-0030~Aminoacyl-tRNA synthetase,KW-0436~Ligase,		TRANSIT:Mitochondrion,
Tdrd3	tudor domain containing 3(Tdrd3)	Mus musculus		GO:0006265~DNA topological change,GO:0006325~chromatin organization,GO:0006397~mRNA processing,	GO:0005634~nucleus,GO:0005654~nucleoplasm,GO:0005737~cytoplasm,GO:0005794~Golgi apparatus,GO:0005829~cytosol,GO:0035145~exon-exon junction complex,	GO:0003682~chromatin binding,GO:0003713~transcription coactivator activity,GO:0003723~RNA binding,GO:0035064~methylated histone binding,	IPR002999:Tudor,IPR009060:UBA-like_sf,IPR013894:RMI1_OB,IPR015940:UBA,IPR041915:UBA_TDRD3,IPR042470:RMI1_N_C_sf,IPR047379:Tudor_TDRD3,			SM00165:UBA,SM00333:TUDOR,SM01161:DUF1767,		KW-0539~Nucleus,KW-0963~Cytoplasm,				KW-0156~Chromatin regulator,	KW-0597~Phosphoprotein,KW-0832~Ubl conjugation,KW-1017~Isopeptide bond,	COMPBIAS:Basic and acidic residues,COMPBIAS:Polar residues,CROSSLNK:Glycyl lysine isopeptide (Lys-Gly) (interchain with G-Cter in SUMO2),DOMAIN:RecQ mediated genome instability protein 1 OB-fold,DOMAIN:Tudor,DOMAIN:UBA,REGION:Disordered,REGION:EBM motif; may mediate interaction with the EJC,
Ubtd1	ubiquitin domain containing 1(Ubtd1)	Mus musculus					IPR000626:Ubiquitin-like_dom,IPR019956:Ubiquitin_dom,IPR029071:Ubiquitin-like_domsf,IPR032752:DC-UbP/UBTD2_N,IPR038169:DC-UbP/UBTD2_N_sf,IPR039869:UBTD1/2,			SM00213:UBQ,								COMPBIAS:Basic and acidic residues,DOMAIN:Ubiquitin-like,REGION:Disordered,
Ube3c	ubiquitin protein ligase E3C(Ube3c)	Mus musculus		GO:0000209~protein polyubiquitination,GO:0006511~ubiquitin-dependent protein catabolic process,GO:0035519~protein K29-linked ubiquitination,GO:0070936~protein K48-linked ubiquitination,		GO:0004842~ubiquitin-protein transferase activity,GO:0016740~transferase activity,GO:0061630~ubiquitin protein ligase activity,	IPR000048:IQ_motif_EF-hand-BS,IPR000569:HECT_dom,IPR035983:Hect_E3_ubiquitin_ligase,IPR044611:E3A/B/C-like,	mmu04120:Ubiquitin mediated proteolysis,		SM00015:IQ,SM00119:HECTc,	KW-0833~Ubl conjugation pathway,					KW-0808~Transferase,	KW-0832~Ubl conjugation,KW-1017~Isopeptide bond,	ACT_SITE:Glycyl thioester intermediate,COMPBIAS:Basic and acidic residues,CROSSLNK:Glycyl lysine isopeptide (Lys-Gly) (interchain with G-Cter in ubiquitin); by autocatalysis,DOMAIN:HECT,DOMAIN:IQ,REGION:Cis-determinant of acceptor ubiquitin-binding,REGION:Disordered,
Usp49	ubiquitin specific peptidase 49(Usp49)	Mus musculus		GO:0000398~mRNA splicing, via spliceosome,GO:0006325~chromatin organization,GO:0006397~mRNA processing,GO:0006508~proteolysis,GO:0008380~RNA splicing,GO:0016579~protein deubiquitination,	GO:0005634~nucleus,GO:0005737~cytoplasm,	GO:0004197~cysteine-type endopeptidase activity,GO:0004843~thiol-dependent ubiquitin-specific protease activity,GO:0008233~peptidase activity,GO:0008234~cysteine-type peptidase activity,GO:0008270~zinc ion binding,GO:0016787~hydrolase activity,GO:0042393~histone binding,GO:0046872~metal ion binding,	IPR001394:Peptidase_C19_UCH,IPR001607:Znf_UBP,IPR013083:Znf_RING/FYVE/PHD,IPR018200:USP_CS,IPR028889:USP_dom,IPR038765:Papain-like_cys_pep_sf,			SM00290:ZnF_UBP,	KW-0507~mRNA processing,KW-0508~mRNA splicing,KW-0833~Ubl conjugation pathway,	KW-0539~Nucleus,		KW-0863~Zinc-finger,	KW-0479~Metal-binding,KW-0862~Zinc,	KW-0156~Chromatin regulator,KW-0378~Hydrolase,KW-0645~Protease,KW-0788~Thiol protease,		ACT_SITE:Nucleophile,ACT_SITE:Proton acceptor,DOMAIN:UBP-type,DOMAIN:USP,ZN_FING:UBP-type,
Ube2e2	ubiquitin-conjugating enzyme E2E 2(Ube2e2)	Mus musculus		GO:0006974~cellular response to DNA damage stimulus,GO:0032020~ISG15-protein conjugation,GO:0070534~protein K63-linked ubiquitination,GO:0070936~protein K48-linked ubiquitination,GO:0070979~protein K11-linked ubiquitination,GO:1900087~positive regulation of G1/S transition of mitotic cell cycle,	GO:0005634~nucleus,	GO:0000166~nucleotide binding,GO:0004842~ubiquitin-protein transferase activity,GO:0005524~ATP binding,GO:0016740~transferase activity,GO:0042296~ISG15 transferase activity,GO:0061631~ubiquitin conjugating enzyme activity,	IPR000608:UBQ-conjugat_E2,IPR016135:UBQ-conjugating_enzyme/RWD,IPR023313:UBQ-conjugating_AS,	mmu04120:Ubiquitin mediated proteolysis,		SM00212:UBCc,	KW-0833~Ubl conjugation pathway,				KW-0067~ATP-binding,KW-0547~Nucleotide-binding,	KW-0808~Transferase,	KW-0007~Acetylation,KW-0597~Phosphoprotein,KW-0832~Ubl conjugation,	ACT_SITE:Glycyl thioester intermediate,COMPBIAS:Basic and acidic residues,COMPBIAS:Polar residues,DOMAIN:UBC core,REGION:Disordered,
Uhrf2	ubiquitin-like, containing PHD and RING finger domains 2(Uhrf2)	Mus musculus		GO:0007049~cell cycle,GO:0016567~protein ubiquitination,GO:0030154~cell differentiation,GO:0051726~regulation of cell cycle,GO:0051865~protein autoubiquitination,	GO:0000792~heterochromatin,GO:0005634~nucleus,GO:0005654~nucleoplasm,GO:0005694~chromosome,GO:0005721~pericentric heterochromatin,	GO:0003677~DNA binding,GO:0004842~ubiquitin-protein transferase activity,GO:0016740~transferase activity,GO:0019789~SUMO transferase activity,GO:0042393~histone binding,GO:0046872~metal ion binding,GO:0061629~RNA polymerase II sequence-specific DNA binding transcription factor binding,GO:0061630~ubiquitin protein ligase activity,	IPR000626:Ubiquitin-like_dom,IPR001841:Znf_RING,IPR001965:Znf_PHD,IPR003105:SRA_YDG,IPR011011:Znf_FYVE_PHD,IPR013083:Znf_RING/FYVE/PHD,IPR015947:PUA-like_sf,IPR017907:Znf_RING_CS,IPR019787:Znf_PHD-finger,IPR021991:TTD_dom,IPR029071:Ubiquitin-like_domsf,IPR036987:SRA-YDG_sf,IPR045134:UHRF1/2-like,IPR047407:Tudor_UHRF2_rpt1,IPR047466:RING-HC_UHRF2,IPR047467:PHD_UHRF2,IPR047468:Ubl_UHRF2,			SM00184:RING,SM00213:UBQ,SM00249:PHD,SM00466:SRA,	KW-0131~Cell cycle,KW-0833~Ubl conjugation pathway,	KW-0158~Chromosome,KW-0539~Nucleus,		KW-0863~Zinc-finger,	KW-0479~Metal-binding,KW-0862~Zinc,	KW-0238~DNA-binding,KW-0808~Transferase,	KW-0597~Phosphoprotein,KW-0832~Ubl conjugation,KW-1015~Disulfide bond,	COMPBIAS:Basic and acidic residues,COMPBIAS:Polar residues,DISULFID:Interchain,DOMAIN:RING-type,DOMAIN:UHRF1 tandem tudor,DOMAIN:Ubiquitin-like,DOMAIN:YDG,MUTAGEN:Y->A: Abolishes in vitro binding to 'Lys-10' methylated H3, H3K9me3. Prevents enrichment at pericentric heterochromatin.,MUTAGEN:Y->A: Abolishes in vitro binding to H3K9me3. Prevents enrichment at pericentric heterochromatin.,REGION:Dis…
Zbtb5	zinc finger and BTB domain containing 5(Zbtb5)	Mus musculus		GO:0000122~negative regulation of transcription from RNA polymerase II promoter,GO:0006357~regulation of transcription from RNA polymerase II promoter,	GO:0005634~nucleus,	GO:0000977~RNA polymerase II regulatory region sequence-specific DNA binding,GO:0001227~transcriptional repressor activity, RNA polymerase II transcription regulatory region sequence-specific binding,GO:0003677~DNA binding,GO:0046872~metal ion binding,	IPR000210:BTB/POZ_dom,IPR011333:SKP1/BTB/POZ_sf,IPR013087:Znf_C2H2_type,IPR036236:Znf_C2H2_sf,			SM00225:BTB,SM00355:ZnF_C2H2,	KW-0804~Transcription,KW-0805~Transcription regulation,	KW-0539~Nucleus,		KW-0677~Repeat,KW-0863~Zinc-finger,	KW-0479~Metal-binding,KW-0862~Zinc,	KW-0238~DNA-binding,	KW-0597~Phosphoprotein,KW-0832~Ubl conjugation,KW-1017~Isopeptide bond,	COMPBIAS:Basic and acidic residues,COMPBIAS:Polar residues,CROSSLNK:Glycyl lysine isopeptide (Lys-Gly) (interchain with G-Cter in SUMO2),DOMAIN:BTB,REGION:Disordered,ZN_FING:C2H2-type 1,ZN_FING:C2H2-type 2; atypical,
Zbtb7c	zinc finger and BTB domain containing 7C(Zbtb7c)	Mus musculus		GO:0006357~regulation of transcription from RNA polymerase II promoter,GO:0008285~negative regulation of cell proliferation,GO:0045600~positive regulation of fat cell differentiation,GO:0045944~positive regulation of transcription from RNA polymerase II promoter,GO:1903025~regulation of RNA polymerase II regulatory region sequence-specific DNA binding,	GO:0005634~nucleus,	GO:0000978~RNA polymerase II core promoter proximal region sequence-specific DNA binding,GO:0000981~RNA polymerase II transcription factor activity, sequence-specific DNA binding,GO:0005515~protein binding,GO:0046872~metal ion binding,	IPR000210:BTB/POZ_dom,IPR011333:SKP1/BTB/POZ_sf,IPR013087:Znf_C2H2_type,IPR016024:ARM-type_fold,IPR036236:Znf_C2H2_sf,			SM00225:BTB,SM00355:ZnF_C2H2,			KW-0043~Tumor suppressor,	KW-0677~Repeat,KW-0863~Zinc-finger,	KW-0479~Metal-binding,KW-0862~Zinc,			COMPBIAS:Acidic residues,DOMAIN:BTB,REGION:Disordered,ZN_FING:C2H2-type 1,ZN_FING:C2H2-type 2,ZN_FING:C2H2-type 3,ZN_FING:C2H2-type 4; degenerate,
Zfp469	zinc finger protein 469(Zfp469)	Mus musculus		GO:0000122~negative regulation of transcription from RNA polymerase II promoter,GO:0007160~cell-matrix adhesion,GO:0030199~collagen fibril organization,GO:0048144~fibroblast proliferation,GO:0051649~establishment of localization in cell,GO:0070278~extracellular matrix constituent secretion,GO:1901148~gene expression involved in extracellular matrix organization,GO:1903053~regulation of extracellu…			IPR013087:Znf_C2H2_type,IPR036236:Znf_C2H2_sf,IPR039270:ZNF469,			SM00355:ZnF_C2H2,				KW-0863~Zinc-finger,	KW-0479~Metal-binding,KW-0862~Zinc,			COMPBIAS:Basic and acidic residues,COMPBIAS:Basic residues,COMPBIAS:Polar residues,COMPBIAS:Pro residues,DOMAIN:C2H2-type,REGION:Disordered,
Zfp516	zinc finger protein 516(Zfp516)	Mus musculus		GO:0006355~regulation of transcription, DNA-templated,GO:0009409~response to cold,GO:0045893~positive regulation of transcription, DNA-templated,GO:0050873~brown fat cell differentiation,GO:0060612~adipose tissue development,	GO:0005634~nucleus,GO:0016020~membrane,	GO:0000978~RNA polymerase II core promoter proximal region sequence-specific DNA binding,GO:0000981~RNA polymerase II transcription factor activity, sequence-specific DNA binding,GO:0000987~core promoter proximal region sequence-specific DNA binding,GO:0003677~DNA binding,GO:0005515~protein binding,GO:0046872~metal ion binding,	IPR013087:Znf_C2H2_type,IPR036236:Znf_C2H2_sf,	mmu04714:Thermogenesis,		SM00355:ZnF_C2H2,	KW-0804~Transcription,KW-0805~Transcription regulation,	KW-0472~Membrane,KW-0539~Nucleus,		KW-0677~Repeat,KW-0812~Transmembrane,KW-0863~Zinc-finger,KW-1133~Transmembrane helix,	KW-0479~Metal-binding,KW-0862~Zinc,	KW-0238~DNA-binding,	KW-0832~Ubl conjugation,KW-1017~Isopeptide bond,	COMPBIAS:Basic and acidic residues,COMPBIAS:Polar residues,CROSSLNK:Glycyl lysine isopeptide (Lys-Gly) (interchain with G-Cter in SUMO2),DOMAIN:C2H2-type,REGION:Disordered,REGION:Mediates promoter DNA-binding and activation of transcription,TRANSMEM:Helical,ZN_FING:C2H2-type 1,ZN_FING:C2H2-type 10,ZN_FING:C2H2-type 2,ZN_FING:C2H2-type 3,ZN_FING:C2H2-type 4,ZN_FING:C2H2-type 5,ZN_FING:C2H2-type 6,…
Zfp608	zinc finger protein 608(Zfp608)	Mus musculus		GO:0000122~negative regulation of transcription from RNA polymerase II promoter,GO:0006357~regulation of transcription from RNA polymerase II promoter,GO:0033085~negative regulation of T cell differentiation in thymus,	GO:0005634~nucleus,	GO:0046872~metal ion binding,	IPR013087:Znf_C2H2_type,IPR040010:ZN608/ZN609,				KW-0804~Transcription,KW-0805~Transcription regulation,			KW-0175~Coiled coil,KW-0863~Zinc-finger,	KW-0479~Metal-binding,KW-0862~Zinc,	KW-0678~Repressor,	KW-0597~Phosphoprotein,KW-0832~Ubl conjugation,KW-1017~Isopeptide bond,	COMPBIAS:Basic and acidic residues,COMPBIAS:Polar residues,CROSSLNK:Glycyl lysine isopeptide (Lys-Gly) (interchain with G-Cter in SUMO2),DOMAIN:C2H2-type,REGION:Disordered,ZN_FING:C2H2-type,
Zmym6	zinc finger, MYM-type 6(Zmym6)	Mus musculus		GO:0007010~cytoskeleton organization,GO:0022604~regulation of cell morphogenesis,		GO:0008270~zinc ion binding,	IPR010507:Znf_MYM,IPR011017:TRASH_dom,IPR012337:RNaseH-like_sf,			SM00746:TRASH,				KW-0677~Repeat,			KW-0832~Ubl conjugation,	COMPBIAS:Basic and acidic residues,DOMAIN:TRASH,REGION:Disordered,

## Sheet: State2
ID	Gene Name	Species	BIOCARTA	GOTERM_BP_DIRECT	GOTERM_CC_DIRECT	GOTERM_MF_DIRECT	INTERPRO	KEGG_PATHWAY	PIR_SUPERFAMILY	SMART	UP_KW_BIOLOGICAL_PROCESS	UP_KW_CELLULAR_COMPONENT	UP_KW_DOMAIN	UP_KW_LIGAND	UP_KW_MOLECULAR_FUNCTION	UP_KW_PTM	UP_SEQ_FEATURE
Csmd1	CUB and Sushi multiple domains 1(Csmd1)	Mus musculus		GO:0001964~startle response,GO:0007613~memory,GO:0008584~male gonad development,GO:0008585~female gonad development,GO:0035846~oviduct epithelium development,GO:0042593~glucose homeostasis,GO:0060745~mammary gland branching involved in pregnancy,GO:1990708~conditioned place preference,	GO:0016020~membrane,		IPR000436:Sushi_SCR_CCP_dom,IPR000859:CUB_dom,IPR035914:Sperma_CUB_dom_sf,IPR035976:Sushi/SCR/CCP_sf,			SM00032:CCP,SM00042:CUB,		KW-0472~Membrane,	KW-0677~Repeat,KW-0732~Signal,KW-0768~Sushi,KW-0812~Transmembrane,KW-1133~Transmembrane helix,			KW-0325~Glycoprotein,KW-1015~Disulfide bond,	CARBOHYD:N-linked (GlcNAc...) asparagine,DOMAIN:CUB 1,DOMAIN:CUB 10,DOMAIN:CUB 11,DOMAIN:CUB 12,DOMAIN:CUB 13,DOMAIN:CUB 14,DOMAIN:CUB 2,DOMAIN:CUB 3,DOMAIN:CUB 4,DOMAIN:CUB 5,DOMAIN:CUB 6,DOMAIN:CUB 7,DOMAIN:CUB 8,DOMAIN:CUB 9,DOMAIN:Sushi,DOMAIN:Sushi 1,DOMAIN:Sushi 10,DOMAIN:Sushi 11,DOMAIN:Sushi 12,DOMAIN:Sushi 13,DOMAIN:Sushi 14,DOMAIN:Sushi 15,DOMAIN:Sushi 16,DOMAIN:Sushi 17,DOMAIN:Sushi 18…
Dcst2	DC-STAMP domain containing 2(Dcst2)	Mus musculus		GO:0007342~fusion of sperm to egg plasma membrane,GO:0035036~sperm-egg recognition,	GO:0002080~acrosomal membrane,GO:0016020~membrane,GO:0031410~cytoplasmic vesicle,		IPR012858:DC_STAMP-like,					KW-0472~Membrane,KW-0968~Cytoplasmic vesicle,	KW-0812~Transmembrane,KW-1133~Transmembrane helix,			KW-0325~Glycoprotein,	CARBOHYD:N-linked (GlcNAc...) asparagine,COMPBIAS:Polar residues,REGION:Disordered,TRANSMEM:Helical,
Dhx32	DEAH-box helicase 32 (putative)(Dhx32)	Mus musculus			GO:0005622~intracellular,GO:0005634~nucleus,GO:0005681~spliceosomal complex,GO:0005739~mitochondrion,	GO:0000166~nucleotide binding,GO:0003723~RNA binding,GO:0003724~RNA helicase activity,GO:0004386~helicase activity,GO:0005524~ATP binding,GO:0016787~hydrolase activity,GO:0016887~ATPase activity,	IPR007502:Helicase-assoc_dom,IPR011709:DEAD-box_helicase_OB_fold,IPR027417:P-loop_NTPase,IPR048333:HA2_WH,			SM00847:HA2,		KW-0496~Mitochondrion,KW-0539~Nucleus,		KW-0067~ATP-binding,KW-0547~Nucleotide-binding,	KW-0347~Helicase,KW-0378~Hydrolase,	KW-0007~Acetylation,	COMPBIAS:Basic and acidic residues,DOMAIN:Helicase ATP-binding,DOMAIN:Helicase C-terminal,DOMAIN:Helicase-associated,MOTIF:DEAH box,REGION:Disordered,
Hirip3	HIRA interacting protein 3(Hirip3)	Mus musculus			GO:0005634~nucleus,GO:0005654~nucleoplasm,GO:0005730~nucleolus,		IPR019098:Histone_chaperone_domain_CHZ,IPR037647:HIRIP3,			SM01082:CHZ,		KW-0539~Nucleus,				KW-0597~Phosphoprotein,	COMPBIAS:Basic and acidic residues,COMPBIAS:Polar residues,REGION:Disordered,
Inip	INTS3 and NABP interacting protein(Inip)	Mus musculus		GO:0000724~double-strand break repair via homologous recombination,GO:0006281~DNA repair,GO:0006974~cellular response to DNA damage stimulus,GO:0010212~response to ionizing radiation,GO:0044818~mitotic G2/M transition checkpoint,	GO:0005634~nucleus,GO:0005654~nucleoplasm,GO:0035861~site of double-strand break,GO:0070876~SOSS complex,		IPR031821:SOSSC,				KW-0227~DNA damage,KW-0234~DNA repair,	KW-0539~Nucleus,				KW-0007~Acetylation,KW-0597~Phosphoprotein,	COMPBIAS:Polar residues,REGION:Disordered,
Ruvbl2	RuvB-like AAA ATPase 2(Ruvbl2)	Mus musculus		GO:0000492~box C/D snoRNP assembly,GO:0000723~telomere maintenance,GO:0006275~regulation of DNA replication,GO:0006281~DNA repair,GO:0006282~regulation of DNA repair,GO:0006310~DNA recombination,GO:0006325~chromatin organization,GO:0006338~chromatin remodeling,GO:0006355~regulation of transcription, DNA-templated,GO:0006357~regulation of transcription from RNA polymerase II promoter,GO:0006974~ce…	GO:0000786~nucleosome,GO:0000791~euchromatin,GO:0000812~Swr1 complex,GO:0005634~nucleus,GO:0005654~nucleoplasm,GO:0005737~cytoplasm,GO:0005813~centrosome,GO:0005829~cytosol,GO:0016020~membrane,GO:0016363~nuclear matrix,GO:0031011~Ino80 complex,GO:0035267~NuA4 histone acetyltransferase complex,GO:0071339~MLL1 complex,GO:0097255~R2TP complex,GO:0101031~chaperone complex,GO:1990062~RPAP3/R2TP/prefol…	GO:0000166~nucleotide binding,GO:0000978~RNA polymerase II core promoter proximal region sequence-specific DNA binding,GO:0000979~RNA polymerase II core promoter sequence-specific DNA binding,GO:0001094~TFIID-class transcription factor binding,GO:0003678~DNA helicase activity,GO:0003714~transcription corepressor activity,GO:0004386~helicase activity,GO:0005515~protein binding,GO:0005524~ATP bindi…	IPR003593:AAA+_ATPase,IPR010339:TIP49_P-loop,IPR012340:NA-bd_OB-fold,IPR027238:RuvB-like,IPR027417:P-loop_NTPase,IPR041048:RuvB-like_C,IPR042487:RuvBL1/2_DNA/RNA_bd_dom,	mmu03082:ATP-dependent chromatin remodeling,		SM00382:AAA,	KW-0227~DNA damage,KW-0233~DNA recombination,KW-0234~DNA repair,KW-0804~Transcription,KW-0805~Transcription regulation,	KW-0472~Membrane,KW-0539~Nucleus,KW-0963~Cytoplasm,		KW-0067~ATP-binding,KW-0547~Nucleotide-binding,	KW-0010~Activator,KW-0156~Chromatin regulator,KW-0347~Helicase,KW-0378~Hydrolase,	KW-0007~Acetylation,KW-0597~Phosphoprotein,KW-0832~Ubl conjugation,KW-1017~Isopeptide bond,	CROSSLNK:Glycyl lysine isopeptide (Lys-Gly) (interchain with G-Cter in SUMO2),DOMAIN:AAA+ ATPase,DOMAIN:RuvB-like AAA-lid,DOMAIN:TIP49 P-loop,
Sh2b3	SH2B adaptor protein 3(Sh2b3)	Mus musculus		GO:0001780~neutrophil homeostasis,GO:0007165~signal transduction,GO:0008285~negative regulation of cell proliferation,GO:0030097~hemopoiesis,GO:0035162~embryonic hemopoiesis,GO:0035556~intracellular signal transduction,GO:0035702~monocyte homeostasis,GO:0035855~megakaryocyte development,GO:0036016~cellular response to interleukin-3,GO:0038163~thrombopoietin-mediated signaling pathway,GO:0043409~n…	GO:0005886~plasma membrane,	GO:0005068~transmembrane receptor protein tyrosine kinase adaptor activity,GO:0005173~stem cell factor receptor binding,GO:0005515~protein binding,GO:0030159~receptor signaling complex scaffold activity,GO:0035591~signaling adaptor activity,GO:0042301~phosphate ion binding,GO:0044877~macromolecular complex binding,GO:1990782~protein tyrosine kinase binding,	IPR000980:SH2,IPR011993:PH-like_dom_sf,IPR015012:Phe_ZIP,IPR030523:SH2B,IPR035059:SH2B3_SH2,IPR036290:Phe_ZIP_sf,IPR036860:SH2_dom_sf,	mmu04722:Neurotrophin signaling pathway,		SM00252:SH2,			KW-0727~SH2 domain,			KW-0597~Phosphoprotein,	COMPBIAS:Polar residues,DOMAIN:PH,DOMAIN:Phenylalanine zipper,DOMAIN:SH2,REGION:Disordered,
Sfmbt2	Scm-like with four mbt domains 2(Sfmbt2)	Mus musculus		GO:0006355~regulation of transcription, DNA-templated,GO:0010629~negative regulation of gene expression,GO:0045892~negative regulation of transcription, DNA-templated,	GO:0005634~nucleus,GO:0005654~nucleoplasm,GO:0005829~cytosol,GO:0016235~aggresome,GO:0016604~nuclear body,GO:0016607~nuclear speck,GO:0043231~intracellular membrane-bounded organelle,	GO:0003682~chromatin binding,GO:0003714~transcription corepressor activity,GO:0042393~histone binding,	IPR001660:SAM,IPR004092:Mbt,IPR013761:SAM/pointed_sf,IPR021987:SLED,IPR037604:Scm-like-4MBT1/2_SAM,IPR038348:SLED_sf,IPR047353:MBT_SFMBT2_rpt1,IPR047354:MBT_SFMBT2_rpt3,IPR047355:MBT_SFMBT2_rpt4,	mmu03083:Polycomb repressive complex,		SM00454:SAM,SM00561:MBT,		KW-0539~Nucleus,	KW-0677~Repeat,		KW-0678~Repressor,		COMPBIAS:Basic and acidic residues,COMPBIAS:Basic residues,COMPBIAS:Polar residues,DOMAIN:SAM,REGION:Disordered,REPEAT:MBT,REPEAT:MBT 1,REPEAT:MBT 2,REPEAT:MBT 3,REPEAT:MBT 4,
Vsig4	V-set and immunoglobulin domain containing 4(Vsig4)	Mus musculus		GO:0032703~negative regulation of interleukin-2 production,GO:0042130~negative regulation of T cell proliferation,GO:0043031~negative regulation of macrophage activation,GO:0045957~negative regulation of complement activation, alternative pathway,	GO:0016020~membrane,GO:0032991~macromolecular complex,	GO:0001851~complement component C3b binding,	IPR003599:Ig_sub,IPR007110:Ig-like_dom,IPR013106:Ig_V-set,IPR013783:Ig-like_fold,IPR036179:Ig-like_dom_sf,IPR039939:VSIG4,	mmu04610:Complement and coagulation cascades,		SM00409:IG,		KW-0472~Membrane,	KW-0732~Signal,KW-0812~Transmembrane,KW-1133~Transmembrane helix,				DOMAIN:Ig-like,TRANSMEM:Helical,
Vps26b	VPS26 retromer complex component B(Vps26b)	Mus musculus		GO:0006886~intracellular protein transport,GO:0015031~protein transport,GO:0042147~retrograde transport, endosome to Golgi,GO:0071346~cellular response to interferon-gamma,	GO:0005737~cytoplasm,GO:0005768~endosome,GO:0005769~early endosome,GO:0005770~late endosome,GO:0005829~cytosol,GO:0016020~membrane,GO:0030904~retromer complex,GO:0045335~phagocytic vesicle,		IPR014752:Arrestin-like_C,IPR028934:Vps26-related,	mmu04144:Endocytosis,			KW-0653~Protein transport,KW-0813~Transport,	KW-0472~Membrane,KW-0963~Cytoplasm,KW-0967~Endosome,				KW-0597~Phosphoprotein,	MUTAGEN:D->A: Disrupts interaction with SNX27.,MUTAGEN:IM->DN: Disrupts interaction with VPS35:VPS29 dimer; no endosomal localization.,MUTAGEN:L->A: Disrupts interaction with SNX27.,MUTAGEN:L->S: No endosomal localization; no effect on interaction with VPS35:VPS29 dimer; when associated with E-199.,MUTAGEN:P->S: Disrupts interaction with VPS35:VPS29 dimer; no endosomal localization; when associat…
Ampd2	adenosine monophosphate deaminase 2(Ampd2)	Mus musculus		GO:0006188~IMP biosynthetic process,GO:0009117~nucleotide metabolic process,GO:0009168~purine ribonucleoside monophosphate biosynthetic process,GO:0032263~GMP salvage,GO:0032264~IMP salvage,GO:0042632~cholesterol homeostasis,GO:0046033~AMP metabolic process,GO:0046034~ATP metabolic process,GO:0046039~GTP metabolic process,GO:0052652~cyclic purine nucleotide metabolic process,GO:0072015~glomerular…	GO:0005829~cytosol,	GO:0003876~AMP deaminase activity,GO:0016787~hydrolase activity,GO:0019239~deaminase activity,GO:0042802~identical protein binding,GO:0046872~metal ion binding,	IPR006329:AMPD,IPR006650:A/AMP_deam_AS,IPR032466:Metal_Hydrolase,	mmu00230:Purine metabolism,mmu01100:Metabolic pathways,mmu01232:Nucleotide metabolism,	PIRSF001251:AMP_deaminase_met,		KW-0546~Nucleotide metabolism,			KW-0479~Metal-binding,KW-0862~Zinc,	KW-0378~Hydrolase,	KW-0488~Methylation,KW-0597~Phosphoprotein,	ACT_SITE:Proton acceptor,REGION:Disordered,
Birc2	baculoviral IAP repeat-containing 2(Birc2)	Mus musculus	m_caspasePathway:Caspase Cascade in Apoptosis,m_deathPathway:Induction of apoptosis through DR3 and DR4/5 Death Receptors ,m_hivnefPathway:HIV-I Nef: negative effector of Fas and TNF,m_mitochondriaPathway:Role of Mitochondria in Apoptotic Signaling,m_soddPathway:SODD/TNFR1 Signaling Pathway,	GO:0000209~protein polyubiquitination,GO:0001666~response to hypoxia,GO:0001890~placenta development,GO:0006915~apoptotic process,GO:0031398~positive regulation of protein ubiquitination,GO:0033209~tumor necrosis factor-mediated signaling pathway,GO:0042981~regulation of apoptotic process,GO:0043066~negative regulation of apoptotic process,GO:0043123~positive regulation of I-kappaB kinase/NF-kapp…	GO:0001741~XY body,GO:0005634~nucleus,GO:0005737~cytoplasm,GO:0009898~cytoplasmic side of plasma membrane,GO:0016020~membrane,GO:0032991~macromolecular complex,GO:0035631~CD40 receptor complex,	GO:0003713~transcription coactivator activity,GO:0004842~ubiquitin-protein transferase activity,GO:0005515~protein binding,GO:0008270~zinc ion binding,GO:0016740~transferase activity,GO:0042802~identical protein binding,GO:0043027~cysteine-type endopeptidase inhibitor activity involved in apoptotic process,GO:0043130~ubiquitin binding,GO:0044877~macromolecular complex binding,GO:0046872~metal ion…	IPR001315:CARD,IPR001370:BIR_rpt,IPR001841:Znf_RING,IPR011029:DEATH-like_dom_sf,IPR041933:BIRC2/BIRC3_UBA,IPR048875:BIRC2-3-like_UBA,	mmu01524:Platinum drug resistance,mmu04064:NF-kappa B signaling pathway,mmu04120:Ubiquitin mediated proteolysis,mmu04210:Apoptosis,mmu04215:Apoptosis - multiple species,mmu04217:Necroptosis,mmu04390:Hippo signaling pathway,mmu04510:Focal adhesion,mmu04621:NOD-like receptor signaling pathway,mmu04668:TNF signaling pathway,mmu05132:Salmonella infection,mmu05145:Toxoplasmosis,mmu05168:Herpes simplex…		SM00114:CARD,SM00184:RING,SM00238:BIR,	KW-0053~Apoptosis,KW-0804~Transcription,KW-0805~Transcription regulation,KW-0833~Ubl conjugation pathway,	KW-0472~Membrane,KW-0539~Nucleus,KW-0963~Cytoplasm,	KW-0677~Repeat,KW-0812~Transmembrane,KW-0863~Zinc-finger,KW-1133~Transmembrane helix,	KW-0479~Metal-binding,KW-0862~Zinc,	KW-0010~Activator,KW-0808~Transferase,	KW-0488~Methylation,KW-0597~Phosphoprotein,KW-0832~Ubl conjugation,	DOMAIN:CARD,REGION:Disordered,REPEAT:BIR 1,REPEAT:BIR 2,REPEAT:BIR 3,TRANSMEM:Helical,ZN_FING:RING-type,
Coro7	coronin 7(Coro7)	Mus musculus		GO:0006895~Golgi to endosome transport,GO:0007015~actin filament organization,GO:0007030~Golgi organization,GO:0015031~protein transport,GO:0016477~cell migration,GO:0030010~establishment of cell polarity,GO:0030041~actin filament polymerization,GO:0035332~positive regulation of hippo signaling,	GO:0000139~Golgi membrane,GO:0005737~cytoplasm,GO:0005794~Golgi apparatus,GO:0005802~trans-Golgi network,GO:0005829~cytosol,GO:0016020~membrane,GO:0031410~cytoplasmic vesicle,	GO:0003779~actin binding,	IPR001680:WD40_rpt,IPR011047:Quinoprotein_ADH-like_supfam,IPR015048:DUF1899,IPR015505:Coronin,IPR015943:WD40/YVTN_repeat-like_dom_sf,IPR019775:WD40_repeat_CS,IPR020472:G-protein_beta_WD-40_rep,IPR036322:WD40_repeat_dom_sf,			SM00320:WD40,SM01166:DUF1899,SM01167:DUF1900,	KW-0653~Protein transport,KW-0813~Transport,	KW-0333~Golgi apparatus,KW-0472~Membrane,KW-0963~Cytoplasm,KW-0968~Cytoplasmic vesicle,	KW-0677~Repeat,KW-0853~WD repeat,		KW-0009~Actin-binding,	KW-0597~Phosphoprotein,KW-0832~Ubl conjugation,KW-1017~Isopeptide bond,	COMPBIAS:Polar residues,CROSSLNK:Glycyl lysine isopeptide (Lys-Gly) (interchain with G-Cter in ubiquitin),DOMAIN:DUF1899,REGION:Disordered,REPEAT:WD,REPEAT:WD 1,REPEAT:WD 2,REPEAT:WD 3,REPEAT:WD 4,REPEAT:WD 5,REPEAT:WD 6,REPEAT:WD 7,REPEAT:WD 8,
Cry1	cryptochrome circadian regulator 1(Cry1)	Mus musculus	m_circadianPathway:Circadian Rhythms,	GO:0000122~negative regulation of transcription from RNA polymerase II promoter,GO:0006094~gluconeogenesis,GO:0006111~regulation of gluconeogenesis,GO:0007623~circadian rhythm,GO:0009416~response to light stimulus,GO:0014823~response to activity,GO:0019915~lipid storage,GO:0031397~negative regulation of protein ubiquitination,GO:0031398~positive regulation of protein ubiquitination,GO:0032868~res…	GO:0005634~nucleus,GO:0005654~nucleoplasm,GO:0005737~cytoplasm,GO:0005739~mitochondrion,GO:0005829~cytosol,	GO:0000166~nucleotide binding,GO:0003677~DNA binding,GO:0003690~double-stranded DNA binding,GO:0005515~protein binding,GO:0009881~photoreceptor activity,GO:0016922~ligand-dependent nuclear receptor binding,GO:0019900~kinase binding,GO:0019901~protein kinase binding,GO:0019902~phosphatase binding,GO:0042826~histone deacetylase binding,GO:0070888~E-box binding,GO:0071949~FAD binding,	IPR002081:Cryptochrome/DNA_photolyase_1,IPR005101:Cryptochr/Photolyase_FAD-bd,IPR006050:DNA_photolyase_N,IPR014729:Rossmann-like_a/b/a_fold,IPR036134:Crypto/Photolyase_FAD-like_sf,IPR036155:Crypto/Photolyase_N_sf,	mmu04710:Circadian rhythm,			KW-0090~Biological rhythms,KW-0716~Sensory transduction,KW-0804~Transcription,KW-0805~Transcription regulation,	KW-0539~Nucleus,KW-0963~Cytoplasm,		KW-0157~Chromophore,KW-0274~FAD,KW-0285~Flavoprotein,KW-0547~Nucleotide-binding,	KW-0600~Photoreceptor protein,KW-0675~Receptor,KW-0678~Repressor,	KW-0597~Phosphoprotein,KW-0832~Ubl conjugation,KW-1017~Isopeptide bond,	CROSSLNK:Glycyl lysine isopeptide (Lys-Gly) (interchain with G-Cter in ubiquitin),DOMAIN:Photolyase/cryptochrome alpha/beta,MOTIF:LIR 1,MOTIF:LIR 10,MOTIF:LIR 11,MOTIF:LIR 12,MOTIF:LIR 13,MOTIF:LIR 2,MOTIF:LIR 3,MOTIF:LIR 4,MOTIF:LIR 5,MOTIF:LIR 6,MOTIF:LIR 7,MOTIF:LIR 8,MOTIF:LIR 9,MUTAGEN:EE->RR: Decreases transcriptional repression of target genes. Decreases FBXL3 binding. Increases PER2 bindi…
Cyb5d1	cytochrome b5 domain containing 1(Cyb5d1)	Mus musculus		GO:0003341~cilium movement,GO:0003356~regulation of cilium beat frequency,	GO:0005737~cytoplasm,GO:0005856~cytoskeleton,GO:0042995~cell projection,	GO:0046872~metal ion binding,	IPR001199:Cyt_B5-like_heme/steroid-bd,IPR036400:Cyt_B5-like_heme/steroid_sf,			SM01117:Cyt-b5,		KW-0206~Cytoskeleton,KW-0963~Cytoplasm,KW-0966~Cell projection,		KW-0349~Heme,KW-0408~Iron,KW-0479~Metal-binding,			BINDING:axial binding residue,DOMAIN:Cytochrome b5 heme-binding,
Extl2	exostosin-like glycosyltransferase 2(Extl2)	Mus musculus		GO:0006044~N-acetylglucosamine metabolic process,GO:0006486~protein glycosylation,GO:0015012~heparan sulfate proteoglycan biosynthetic process,GO:0019276~UDP-N-acetylgalactosamine metabolic process,	GO:0005654~nucleoplasm,GO:0005783~endoplasmic reticulum,GO:0005789~endoplasmic reticulum membrane,GO:0005829~cytosol,GO:0016020~membrane,	GO:0001888~glucuronyl-galactosyl-proteoglycan 4-alpha-N-acetylglucosaminyltransferase activity,GO:0005539~glycosaminoglycan binding,GO:0016740~transferase activity,GO:0016757~transferase activity, transferring glycosyl groups,GO:0030145~manganese ion binding,GO:0035248~alpha-1,4-N-acetylgalactosaminyltransferase activity,GO:0046872~metal ion binding,GO:0047237~glucuronylgalactosylproteoglycan 4-b…	IPR004263:Exostosin,IPR015338:GT64,IPR029044:Nucleotide-diphossugar_trans,	mmu00534:Glycosaminoglycan biosynthesis - heparan sulfate / heparin,mmu01100:Metabolic pathways,				KW-0256~Endoplasmic reticulum,KW-0472~Membrane,	KW-0732~Signal,KW-0735~Signal-anchor,KW-0812~Transmembrane,KW-1133~Transmembrane helix,	KW-0464~Manganese,KW-0479~Metal-binding,	KW-0328~Glycosyltransferase,KW-0808~Transferase,	KW-0325~Glycoprotein,KW-1015~Disulfide bond,	CARBOHYD:N-linked (GlcNAc...) asparagine,DOMAIN:Glycosyl transferase 64,MUTAGEN:D->A: Abolishes enzyme activity.,MUTAGEN:N->A: Reduced activity.,MUTAGEN:R->A: Reduced activity.,TOPO_DOM:Cytoplasmic,TOPO_DOM:Lumenal,TRANSMEM:Helical,TRANSMEM:Helical; Signal-anchor for type II membrane protein,
Hsd17b7	hydroxysteroid (17-beta) dehydrogenase 7(Hsd17b7)	Mus musculus		GO:0006629~lipid metabolic process,GO:0006694~steroid biosynthetic process,GO:0006695~cholesterol biosynthetic process,GO:0006703~estrogen biosynthetic process,GO:0007399~nervous system development,GO:0007420~brain development,GO:0008209~androgen metabolic process,GO:0030154~cell differentiation,GO:0048568~embryonic organ development,GO:0048706~embryonic skeletal system development,	GO:0005783~endoplasmic reticulum,GO:0005789~endoplasmic reticulum membrane,GO:0016020~membrane,	GO:0000253~3-keto sterol reductase activity,GO:0004303~estradiol 17-beta-dehydrogenase activity,GO:0005148~prolactin receptor binding,GO:0016491~oxidoreductase activity,GO:0047024~5alpha-androstane-3beta,17beta-diol dehydrogenase activity,	IPR002347:SDR_fam,IPR036291:NAD(P)-bd_dom_sf,IPR042829:HSD17B7/Erg27,	mmu00100:Steroid biosynthesis,mmu00140:Steroid hormone biosynthesis,mmu01100:Metabolic pathways,mmu04913:Ovarian steroidogenesis,			KW-0443~Lipid metabolism,KW-0444~Lipid biosynthesis,KW-0752~Steroid biosynthesis,	KW-0256~Endoplasmic reticulum,KW-0472~Membrane,	KW-0812~Transmembrane,KW-1133~Transmembrane helix,	KW-0520~NAD,KW-0521~NADP,	KW-0560~Oxidoreductase,	KW-0325~Glycoprotein,	ACT_SITE:Proton acceptor,CARBOHYD:N-linked (GlcNAc...) asparagine,TOPO_DOM:Cytoplasmic,TOPO_DOM:Extracellular,TRANSMEM:Helical,
Hsdl1	hydroxysteroid dehydrogenase like 1(Hsdl1)	Mus musculus			GO:0005739~mitochondrion,GO:0043231~intracellular membrane-bounded organelle,GO:0045111~intermediate filament cytoskeleton,		IPR002347:SDR_fam,IPR036291:NAD(P)-bd_dom_sf,		PIRSF000126:11-beta-HSD1,			KW-0496~Mitochondrion,		KW-0521~NADP,		KW-0007~Acetylation,	REGION:Required for mitochondria translocation,
Ipo5	importin 5(Ipo5)	Mus musculus		GO:0002753~cytoplasmic pattern recognition receptor signaling pathway,GO:0006606~protein import into nucleus,GO:0006607~NLS-bearing protein import into nucleus,GO:0006610~ribosomal protein import into nucleus,GO:0006886~intracellular protein transport,GO:0015031~protein transport,GO:0042307~positive regulation of protein import into nucleus,GO:0071230~cellular response to amino acid stimulus,	GO:0005634~nucleus,GO:0005654~nucleoplasm,GO:0005737~cytoplasm,GO:0005794~Golgi apparatus,GO:0005829~cytosol,GO:0031965~nuclear membrane,	GO:0005515~protein binding,GO:0008139~nuclear localization sequence binding,GO:0031267~small GTPase binding,GO:0061608~nuclear import signal receptor activity,	IPR000357:HEAT,IPR001494:Importin-beta_N,IPR011989:ARM-like,IPR016024:ARM-type_fold,IPR034085:TOG,IPR040122:Importin_beta,IPR040928:Importin_rep_5,IPR041389:Importin_rep_6,IPR041653:Importin_rep_4,	mmu03013:Nucleocytoplasmic transport,		SM01349:TOG,	KW-0653~Protein transport,KW-0813~Transport,	KW-0539~Nucleus,KW-0963~Cytoplasm,	KW-0677~Repeat,			KW-0007~Acetylation,KW-0597~Phosphoprotein,	DOMAIN:Importin N-terminal,DOMAIN:TOG,REGION:Ran-GTP binding,REPEAT:HEAT 1,REPEAT:HEAT 10,REPEAT:HEAT 11,REPEAT:HEAT 12,REPEAT:HEAT 13,REPEAT:HEAT 14,REPEAT:HEAT 15,REPEAT:HEAT 16,REPEAT:HEAT 17,REPEAT:HEAT 18,REPEAT:HEAT 19,REPEAT:HEAT 2,REPEAT:HEAT 20,REPEAT:HEAT 21,REPEAT:HEAT 22,REPEAT:HEAT 23,REPEAT:HEAT 24,REPEAT:HEAT 3,REPEAT:HEAT 4,REPEAT:HEAT 5,REPEAT:HEAT 6,REPEAT:HEAT 7,REPEAT:HEAT 8,R…
Igf2bp1	insulin-like growth factor 2 mRNA binding protein 1(Igf2bp1)	Mus musculus		GO:0006403~RNA localization,GO:0006417~regulation of translation,GO:0007399~nervous system development,GO:0010468~regulation of gene expression,GO:0010610~regulation of mRNA stability involved in response to stress,GO:0017148~negative regulation of translation,GO:0022013~pallium cell proliferation in forebrain,GO:0051028~mRNA transport,GO:0070934~CRD-mediated mRNA stabilization,GO:0097150~neurona…	GO:0000932~P-body,GO:0005634~nucleus,GO:0005654~nucleoplasm,GO:0005737~cytoplasm,GO:0005829~cytosol,GO:0010494~cytoplasmic stress granule,GO:0030027~lamellipodium,GO:0030175~filopodium,GO:0030424~axon,GO:0030425~dendrite,GO:0030426~growth cone,GO:0042995~cell projection,GO:0043025~neuronal cell body,GO:0043197~dendritic spine,GO:0045202~synapse,GO:0048471~perinuclear region of cytoplasm,GO:007093…	GO:0003676~nucleic acid binding,GO:0003723~RNA binding,GO:0003729~mRNA binding,GO:0003730~mRNA 3'-UTR binding,GO:0045182~translation regulator activity,GO:0048027~mRNA 5'-UTR binding,GO:1990247~N6-methyladenosine-containing RNA binding,	IPR000504:RRM_dom,IPR004087:KH_dom,IPR004088:KH_dom_type_1,IPR012677:Nucleotide-bd_a/b_plait_sf,IPR034837:IGF2BP1_RRM1,IPR034842:IGF2BP1_RRM2,IPR035979:RBD_domain_sf,IPR036612:KH_dom_type_1_sf,	mmu05206:MicroRNAs in cancer,		SM00322:KH,SM00360:RRM,	KW-0509~mRNA transport,KW-0810~Translation regulation,KW-0813~Transport,	KW-0539~Nucleus,KW-0770~Synapse,KW-0963~Cytoplasm,KW-0966~Cell projection,	KW-0677~Repeat,		KW-0694~RNA-binding,	KW-0597~Phosphoprotein,	DOMAIN:K Homology,DOMAIN:KH 1,DOMAIN:KH 2,DOMAIN:KH 3,DOMAIN:KH 4,DOMAIN:RRM 1,DOMAIN:RRM 2,REGION:Disordered,REGION:Necessary for interaction with IGF2BP1 and binding to TAU mRNA,REGION:Sufficient for nuclear export,
Icmt	isoprenylcysteine carboxyl methyltransferase(Icmt)	Mus musculus		GO:0001701~in utero embryonic development,GO:0001889~liver development,GO:0006479~protein methylation,GO:0006481~C-terminal protein methylation,GO:0008104~protein localization,GO:0008340~determination of adult lifespan,GO:0030282~bone mineralization,GO:0031929~TOR signaling,GO:0032259~methylation,GO:0032880~regulation of protein localization,GO:0035264~multicellular organism growth,GO:0046498~S-a…	GO:0005783~endoplasmic reticulum,GO:0005789~endoplasmic reticulum membrane,GO:0016020~membrane,	GO:0004671~protein C-terminal S-isoprenylcysteine carboxyl O-methyltransferase activity,GO:0008140~cAMP response element binding protein binding,GO:0008168~methyltransferase activity,GO:0016740~transferase activity,	IPR007269:ICMT_MeTrfase,IPR025770:PPMT_MeTrfase,	mmu00900:Terpenoid backbone biosynthesis,				KW-0256~Endoplasmic reticulum,KW-0472~Membrane,	KW-0812~Transmembrane,KW-1133~Transmembrane helix,	KW-0949~S-adenosyl-L-methionine,	KW-0489~Methyltransferase,KW-0808~Transferase,		TOPO_DOM:Cytoplasmic,TOPO_DOM:Lumenal,TRANSMEM:Helical,
Kbtbd2	kelch repeat and BTB (POZ) domain containing 2(Kbtbd2)	Mus musculus		GO:0006006~glucose metabolic process,GO:0006629~lipid metabolic process,GO:0008152~metabolic process,GO:0010467~gene expression,GO:0016567~protein ubiquitination,GO:0032868~response to insulin,GO:0043491~protein kinase B signaling,			IPR000210:BTB/POZ_dom,IPR006652:Kelch_1,IPR011333:SKP1/BTB/POZ_sf,IPR011705:BACK,IPR015915:Kelch-typ_b-propeller,IPR017096:BTB-kelch_protein,IPR030586:BTB_POZ_KBTBD2,IPR047074:KBTBD2_BACK,		PIRSF037037:Kelch-like_protein_gigaxonin,	SM00225:BTB,SM00612:Kelch,SM00875:BACK,	KW-0833~Ubl conjugation pathway,		KW-0677~Repeat,KW-0880~Kelch repeat,			KW-0597~Phosphoprotein,	DOMAIN:BACK,DOMAIN:BTB,REPEAT:Kelch 1,REPEAT:Kelch 2,REPEAT:Kelch 3,REPEAT:Kelch 4,REPEAT:Kelch 5,
Ly6a	lymphocyte antigen 6 family member A(Ly6a)	Mus musculus		GO:0009617~response to bacterium,GO:0095500~acetylcholine receptor signaling pathway,	GO:0005622~intracellular,GO:0005886~plasma membrane,GO:0009897~external side of plasma membrane,GO:0016020~membrane,GO:0045202~synapse,GO:0098552~side of membrane,	GO:0005515~protein binding,GO:0030550~acetylcholine receptor inhibitor activity,GO:0033130~acetylcholine receptor binding,	IPR016054:LY6_UPA_recep-like,IPR018363:CD59_antigen_CS,IPR045860:Snake_toxin-like_sf,			SM00134:LU,		KW-0472~Membrane,KW-1003~Cell membrane,	KW-0732~Signal,			KW-0325~Glycoprotein,KW-0336~GPI-anchor,KW-0449~Lipoprotein,KW-1015~Disulfide bond,	DOMAIN:UPAR/Ly6,LIPID:GPI-anchor amidated glycine,PROPEP:Removed in mature form,
Mfsd3	major facilitator superfamily domain containing 3(Mfsd3)	Mus musculus		GO:0055085~transmembrane transport,	GO:0016020~membrane,	GO:0022857~transmembrane transporter activity,	IPR004752:AmpG_permease/AT-1,IPR011701:MFS,IPR036259:MFS_trans_sf,				KW-0813~Transport,	KW-0472~Membrane,	KW-0732~Signal,KW-0812~Transmembrane,KW-1133~Transmembrane helix,				TRANSMEM:Helical,
Mmel1	membrane metallo-endopeptidase-like 1(Mmel1)	Mus musculus		GO:0006508~proteolysis,GO:0016485~protein processing,	GO:0005576~extracellular region,GO:0005615~extracellular space,GO:0005783~endoplasmic reticulum,GO:0005794~Golgi apparatus,GO:0005886~plasma membrane,GO:0016020~membrane,	GO:0004175~endopeptidase activity,GO:0004222~metalloendopeptidase activity,GO:0008233~peptidase activity,GO:0008237~metallopeptidase activity,GO:0008270~zinc ion binding,GO:0016787~hydrolase activity,GO:0046872~metal ion binding,	IPR000718:Peptidase_M13,IPR008753:Peptidase_M13_N,IPR018497:Peptidase_M13_C,IPR024079:MetalloPept_cat_dom_sf,IPR042089:Peptidase_M13_dom_2,					KW-0472~Membrane,KW-0964~Secreted,	KW-0175~Coiled coil,KW-0735~Signal-anchor,KW-0812~Transmembrane,KW-1133~Transmembrane helix,	KW-0479~Metal-binding,KW-0862~Zinc,	KW-0378~Hydrolase,KW-0482~Metalloprotease,KW-0645~Protease,	KW-0325~Glycoprotein,KW-1015~Disulfide bond,	ACT_SITE:Proton donor,CARBOHYD:N-linked (GlcNAc...) asparagine,DOMAIN:Peptidase M13,DOMAIN:Peptidase M13 C-terminal,DOMAIN:Peptidase M13 N-terminal,MUTAGEN:KR->NG: Abolishes formation the soluble form.,SITE:Cleavage,TOPO_DOM:Cytoplasmic,TOPO_DOM:Lumenal,TRANSMEM:Helical,TRANSMEM:Helical; Signal-anchor for type II membrane protein,
Nemp1	nuclear envelope integral membrane protein 1(Nemp1)	Mus musculus		GO:0043131~erythrocyte enucleation,GO:0043249~erythrocyte maturation,GO:0071763~nuclear membrane organization,	GO:0005634~nucleus,GO:0005635~nuclear envelope,GO:0005637~nuclear inner membrane,GO:0016020~membrane,	GO:0005515~protein binding,	IPR019358:NEMP_fam,					KW-0472~Membrane,KW-0539~Nucleus,	KW-0732~Signal,KW-0812~Transmembrane,KW-1133~Transmembrane helix,			KW-0325~Glycoprotein,KW-0597~Phosphoprotein,	CARBOHYD:N-linked (GlcNAc...) asparagine,MUTAGEN:S->A,E: Partial loss of phosphorylation and loss of interaction with RAN-GTP; when associated with A/E-366; A/E-376; A/E-380 and A/E-419.,MUTAGEN:S->A,E: Partial loss of phosphorylation and loss of interaction with RAN-GTP; when associated with A/E-366; A/E-376; A/E-419 and A/E-420.,MUTAGEN:S->A,E: Partial loss of phosphorylation and loss of intera…
Pex3	peroxisomal biogenesis factor 3(Pex3)	Mus musculus		GO:0007031~peroxisome organization,GO:0016557~peroxisome membrane biogenesis,GO:0045046~protein import into peroxisome membrane,	GO:0005654~nucleoplasm,GO:0005777~peroxisome,GO:0005778~peroxisomal membrane,GO:0005783~endoplasmic reticulum,GO:0005829~cytosol,GO:0005886~plasma membrane,GO:0016020~membrane,GO:0032991~macromolecular complex,GO:0032994~protein-lipid complex,	GO:0008289~lipid binding,GO:0030674~protein binding, bridging,	IPR006966:Peroxin-3,	mmu04146:Peroxisome,			KW-0962~Peroxisome biogenesis,	KW-0472~Membrane,KW-0576~Peroxisome,	KW-0812~Transmembrane,KW-1133~Transmembrane helix,				REGION:Interaction with PEX19,REGION:Targeting to peroxisomes,TOPO_DOM:Cytoplasmic,TOPO_DOM:Peroxisomal,TRANSMEM:Helical,
Parp2	poly (ADP-ribose) polymerase family, member 2(Parp2)	Mus musculus		GO:0006281~DNA repair,GO:0006284~base-excision repair,GO:0006302~double-strand break repair,GO:0006974~cellular response to DNA damage stimulus,GO:0008152~metabolic process,GO:0030592~DNA ADP-ribosylation,GO:0046697~decidualization,GO:0061051~positive regulation of cell growth involved in cardiac muscle cell development,GO:0070212~protein poly-ADP-ribosylation,GO:0070213~protein auto-ADP-ribosyla…	GO:0005634~nucleus,GO:0005654~nucleoplasm,GO:0005694~chromosome,GO:0005730~nucleolus,GO:0090734~site of DNA damage,	GO:0003677~DNA binding,GO:0003682~chromatin binding,GO:0003684~damaged DNA binding,GO:0003824~catalytic activity,GO:0003950~NAD+ ADP-ribosyltransferase activity,GO:0005515~protein binding,GO:0016740~transferase activity,GO:0016757~transferase activity, transferring glycosyl groups,GO:0016779~nucleotidyltransferase activity,GO:0031491~nucleosome binding,GO:0072572~poly-ADP-D-ribose binding,GO:1990…	IPR004102:Poly(ADP-ribose)pol_reg_dom,IPR008893:WGR_domain,IPR012317:Poly(ADP-ribose)pol_cat_dom,IPR036616:Poly(ADP-ribose)pol_reg_dom_sf,IPR036930:WGR_dom_sf,	mmu03410:Base excision repair,mmu04210:Apoptosis,		SM00773:WGR,	KW-0227~DNA damage,KW-0234~DNA repair,	KW-0158~Chromosome,KW-0539~Nucleus,		KW-0520~NAD,	KW-0021~Allosteric enzyme,KW-0238~DNA-binding,KW-0328~Glycosyltransferase,KW-0548~Nucleotidyltransferase,KW-0808~Transferase,	KW-0007~Acetylation,KW-0013~ADP-ribosylation,KW-0597~Phosphoprotein,	ACT_SITE:For poly [ADP-ribose] polymerase activity,COMPBIAS:Basic and acidic residues,DOMAIN:PARP alpha-helical,DOMAIN:PARP catalytic,DOMAIN:WGR,MOTIF:Nuclear localization signal,MUTAGEN:D->E: Decreased cleavages by caspase-8 (CASP8).,MUTAGEN:K->R: Decreases levels of mono-ADP-ribosylation without loss of enzyme activity.,REGION:Disordered,REGION:N-terminal region (NTR),SITE:Cleavage; by caspase-…
Gm14325	predicted gene 14325(Gm14325)	Mus musculus		GO:0000122~negative regulation of transcription from RNA polymerase II promoter,GO:0006357~regulation of transcription from RNA polymerase II promoter,	GO:0005634~nucleus,	GO:0000977~RNA polymerase II regulatory region sequence-specific DNA binding,GO:0000981~RNA polymerase II transcription factor activity, sequence-specific DNA binding,GO:0001227~transcriptional repressor activity, RNA polymerase II transcription regulatory region sequence-specific binding,GO:0046872~metal ion binding,	IPR001909:KRAB,IPR013087:Znf_C2H2_type,IPR036051:KRAB_dom_sf,IPR036236:Znf_C2H2_sf,			SM00349:KRAB,SM00355:ZnF_C2H2,	KW-0804~Transcription,KW-0805~Transcription regulation,		KW-0677~Repeat,KW-0863~Zinc-finger,	KW-0479~Metal-binding,KW-0862~Zinc,	KW-0238~DNA-binding,		DOMAIN:C2H2-type,DOMAIN:KRAB,
Prrg2	proline-rich Gla (G-carboxyglutamic acid) polypeptide 2(Prrg2)	Mus musculus			GO:0005576~extracellular region,GO:0005615~extracellular space,GO:0005886~plasma membrane,GO:0016020~membrane,	GO:0005509~calcium ion binding,GO:0005515~protein binding,	IPR000294:GLA_domain,IPR017857:Coagulation_fac-like_Gla_dom,IPR035972:GLA-like_dom_SF,			SM00069:GLA,		KW-0472~Membrane,KW-1003~Cell membrane,	KW-0732~Signal,KW-0812~Transmembrane,KW-1133~Transmembrane helix,			KW-0301~Gamma-carboxyglutamic acid,KW-1015~Disulfide bond,	COMPBIAS:Polar residues,DOMAIN:Gla,MOTIF:LPXY motif; mediates binding to WW domain-containing proteins,MOTIF:PPXY motif; mediates binding to WW domain-containing proteins,MUTAGEN:Y->A: No effect on interaction with NEDD4.,REGION:Disordered,TOPO_DOM:Cytoplasmic,TOPO_DOM:Extracellular,TRANSMEM:Helical,
Prkaca	protein kinase, cAMP dependent, catalytic, alpha(Prkaca)	Mus musculus	m_gsPathway:Activation of cAMP-dependent protein kinase, PKA,	GO:0000122~negative regulation of transcription from RNA polymerase II promoter,GO:0001707~mesoderm formation,GO:0001843~neural tube closure,GO:0006397~mRNA processing,GO:0006468~protein phosphorylation,GO:0006611~protein export from nucleus,GO:0007189~adenylate cyclase-activating G-protein coupled receptor signaling pathway,GO:0008284~positive regulation of cell proliferation,GO:0010737~protein …	GO:0001669~acrosomal vesicle,GO:0005634~nucleus,GO:0005654~nucleoplasm,GO:0005737~cytoplasm,GO:0005739~mitochondrion,GO:0005813~centrosome,GO:0005829~cytosol,GO:0005886~plasma membrane,GO:0005929~cilium,GO:0005930~axoneme,GO:0005952~cAMP-dependent protein kinase complex,GO:0016020~membrane,GO:0016607~nuclear speck,GO:0031410~cytoplasmic vesicle,GO:0031514~motile cilium,GO:0031588~nucleotide-activ…	GO:0000166~nucleotide binding,GO:0000287~magnesium ion binding,GO:0004672~protein kinase activity,GO:0004674~protein serine/threonine kinase activity,GO:0004679~AMP-activated protein kinase activity,GO:0004691~cAMP-dependent protein kinase activity,GO:0004712~protein serine/threonine/tyrosine kinase activity,GO:0005515~protein binding,GO:0005524~ATP binding,GO:0016301~kinase activity,GO:0016740~t…	IPR000719:Prot_kinase_dom,IPR000961:AGC-kinase_C,IPR008271:Ser/Thr_kinase_AS,IPR011009:Kinase-like_dom_sf,IPR017441:Protein_kinase_ATP_BS,IPR044109:STKc_PKA,	mmu01522:Endocrine resistance,mmu04010:MAPK signaling pathway,mmu04014:Ras signaling pathway,mmu04020:Calcium signaling pathway,mmu04024:cAMP signaling pathway,mmu04062:Chemokine signaling pathway,mmu04114:Oocyte meiosis,mmu04140:Autophagy - animal,mmu04211:Longevity regulating pathway,mmu04213:Longevity regulating pathway - multiple species,mmu04261:Adrenergic signaling in cardiomyocytes,mmu0427…		SM00133:S_TK_X,SM00220:S_TKc,		KW-0282~Flagellum,KW-0472~Membrane,KW-0496~Mitochondrion,KW-0539~Nucleus,KW-0963~Cytoplasm,KW-0966~Cell projection,KW-0968~Cytoplasmic vesicle,KW-0969~Cilium,KW-1003~Cell membrane,		KW-0067~ATP-binding,KW-0114~cAMP,KW-0547~Nucleotide-binding,	KW-0418~Kinase,KW-0723~Serine/threonine-protein kinase,KW-0808~Transferase,	KW-0449~Lipoprotein,KW-0519~Myristate,KW-0597~Phosphoprotein,	ACT_SITE:Proton acceptor,DOMAIN:AGC-kinase C-terminal,DOMAIN:Protein kinase,LIPID:N-myristoyl glycine,MUTAGEN:F->A: Reduced catalytic activity and impaired inhibition by the R-subunit.,MUTAGEN:H->Q: Does not affect interaction with SMO; when associated with R-197.,MUTAGEN:K->H: Reduced interaction with SMO.,MUTAGEN:K->P: Impaired inhibition by the R-subunit.,MUTAGEN:L->R: Reduced interaction with…
Rnf180	ring finger protein 180(Rnf180)	Mus musculus		GO:0000209~protein polyubiquitination,GO:0030534~adult behavior,GO:0031398~positive regulation of protein ubiquitination,GO:0032436~positive regulation of proteasomal ubiquitin-dependent protein catabolic process,GO:0042415~norepinephrine metabolic process,GO:0042428~serotonin metabolic process,GO:0050790~regulation of catalytic activity,GO:1901360~organic cyclic compound metabolic process,	GO:0005634~nucleus,GO:0005635~nuclear envelope,GO:0005783~endoplasmic reticulum,GO:0005789~endoplasmic reticulum membrane,GO:0016020~membrane,	GO:0005515~protein binding,GO:0016740~transferase activity,GO:0031624~ubiquitin conjugating enzyme binding,GO:0046872~metal ion binding,GO:0061630~ubiquitin protein ligase activity,	IPR001841:Znf_RING,IPR013083:Znf_RING/FYVE/PHD,IPR017907:Znf_RING_CS,IPR018957:Znf_C3HC4_RING-type,IPR033263:RNF180,IPR045790:RNF180_C,			SM00184:RING,	KW-0833~Ubl conjugation pathway,	KW-0256~Endoplasmic reticulum,KW-0472~Membrane,KW-0539~Nucleus,	KW-0812~Transmembrane,KW-0863~Zinc-finger,KW-1133~Transmembrane helix,	KW-0479~Metal-binding,KW-0862~Zinc,	KW-0808~Transferase,	KW-0597~Phosphoprotein,	DOMAIN:RING-type,REGION:Interaction with ZIC2,TOPO_DOM:Cytoplasmic,TOPO_DOM:Extracellular,TRANSMEM:Helical,ZN_FING:RING-type,
Stk38l	serine/threonine kinase 38 like(Stk38l)	Mus musculus		GO:0006468~protein phosphorylation,GO:0010507~negative regulation of autophagy,GO:0016310~phosphorylation,GO:0018105~peptidyl-serine phosphorylation,GO:0035556~intracellular signal transduction,GO:0051128~regulation of cellular component organization,	GO:0005737~cytoplasm,GO:0005829~cytosol,GO:0005856~cytoskeleton,GO:0015629~actin cytoskeleton,GO:0016020~membrane,GO:0098978~glutamatergic synapse,	GO:0000166~nucleotide binding,GO:0000287~magnesium ion binding,GO:0003779~actin binding,GO:0004672~protein kinase activity,GO:0004674~protein serine/threonine kinase activity,GO:0005524~ATP binding,GO:0016301~kinase activity,GO:0016740~transferase activity,GO:0046872~metal ion binding,	IPR000719:Prot_kinase_dom,IPR000961:AGC-kinase_C,IPR008271:Ser/Thr_kinase_AS,IPR011009:Kinase-like_dom_sf,IPR017441:Protein_kinase_ATP_BS,IPR017892:Pkinase_C,			SM00220:S_TKc,		KW-0206~Cytoskeleton,KW-0472~Membrane,KW-0963~Cytoplasm,		KW-0067~ATP-binding,KW-0460~Magnesium,KW-0479~Metal-binding,KW-0547~Nucleotide-binding,	KW-0009~Actin-binding,KW-0418~Kinase,KW-0723~Serine/threonine-protein kinase,KW-0808~Transferase,	KW-0007~Acetylation,KW-0597~Phosphoprotein,	ACT_SITE:Proton acceptor,DOMAIN:AGC-kinase C-terminal,DOMAIN:Protein kinase,REGION:S100B binding,
Sfxn2	sideroflexin 2(Sfxn2)	Mus musculus		GO:0006811~ion transport,GO:0006865~amino acid transport,GO:0055085~transmembrane transport,GO:1990542~mitochondrial transmembrane transport,	GO:0005739~mitochondrion,GO:0005741~mitochondrial outer membrane,GO:0005743~mitochondrial inner membrane,GO:0016020~membrane,	GO:0015075~ion transmembrane transporter activity,GO:0022889~serine transmembrane transporter activity,	IPR004686:Mtc,				KW-0029~Amino-acid transport,KW-0813~Transport,	KW-0472~Membrane,KW-0496~Mitochondrion,KW-0999~Mitochondrion inner membrane,KW-1000~Mitochondrion outer membrane,	KW-0812~Transmembrane,KW-1133~Transmembrane helix,			KW-0007~Acetylation,	TRANSMEM:Helical,
Snap29	synaptosomal-associated protein 29(Snap29)	Mus musculus		GO:0006887~exocytosis,GO:0006914~autophagy,GO:0015031~protein transport,GO:0016082~synaptic vesicle priming,GO:0016240~autophagosome docking,GO:0030030~cell projection organization,GO:0031629~synaptic vesicle fusion to presynaptic active zone membrane,GO:0060271~cilium assembly,GO:0097352~autophagosome maturation,GO:2000300~regulation of synaptic vesicle exocytosis,	GO:0000139~Golgi membrane,GO:0000421~autophagosome membrane,GO:0005737~cytoplasm,GO:0005776~autophagosome,GO:0005794~Golgi apparatus,GO:0005813~centrosome,GO:0005829~cytosol,GO:0005886~plasma membrane,GO:0005929~cilium,GO:0008021~synaptic vesicle,GO:0016020~membrane,GO:0020018~ciliary pocket membrane,GO:0031201~SNARE complex,GO:0031410~cytoplasmic vesicle,GO:0042995~cell projection,GO:0098850~ext…	GO:0005484~SNAP receptor activity,GO:0019905~syntaxin binding,	IPR000727:T_SNARE_dom,	mmu04130:SNARE interactions in vesicular transport,mmu04140:Autophagy - animal,		SM00397:t_SNARE,	KW-0072~Autophagy,KW-0653~Protein transport,KW-0813~Transport,KW-0970~Cilium biogenesis/degradation,	KW-0333~Golgi apparatus,KW-0472~Membrane,KW-0963~Cytoplasm,KW-0966~Cell projection,KW-0968~Cytoplasmic vesicle,KW-0969~Cilium,KW-1003~Cell membrane,	KW-0175~Coiled coil,			KW-0597~Phosphoprotein,	COMPBIAS:Basic and acidic residues,DOMAIN:t-SNARE coiled-coil homology,REGION:Disordered,
Tmx2	thioredoxin-related transmembrane protein 2(Tmx2)	Mus musculus		GO:0007420~brain development,	GO:0005739~mitochondrion,GO:0005783~endoplasmic reticulum,GO:0005789~endoplasmic reticulum membrane,GO:0016020~membrane,GO:0031966~mitochondrial membrane,GO:0043227~membrane-bounded organelle,GO:0044233~ER-mitochondrion membrane contact site,	GO:0015036~disulfide oxidoreductase activity,GO:0042802~identical protein binding,	IPR013766:Thioredoxin_domain,IPR036249:Thioredoxin-like_sf,IPR037463:TMX2_thioredoxin_dom,IPR039101:TMX2,					KW-0256~Endoplasmic reticulum,KW-0472~Membrane,KW-0496~Mitochondrion,	KW-0732~Signal,KW-0812~Transmembrane,KW-1133~Transmembrane helix,			KW-0597~Phosphoprotein,KW-1015~Disulfide bond,	DOMAIN:Thioredoxin,MOTIF:Di-lysine motif,REGION:Disordered,TOPO_DOM:Cytoplasmic,TOPO_DOM:Extracellular,TRANSMEM:Helical,
Tigd2	tigger transposable element derived 2(Tigd2)	Mus musculus			GO:0005634~nucleus,	GO:0003676~nucleic acid binding,GO:0003677~DNA binding,	IPR004875:DDE_SF_endonuclease_dom,IPR006600:HTH_CenpB_DNA-bd_dom,IPR007889:HTH_Psq,IPR009057:Homeobox-like_sf,IPR036388:WH-like_DNA-bd_sf,			SM00674:CENPB,		KW-0539~Nucleus,			KW-0238~DNA-binding,		DNA_BIND:H-T-H motif,DOMAIN:DDE-1,DOMAIN:HTH CENPB-type,DOMAIN:HTH psq-type,
Trpv4	transient receptor potential cation channel, subfamily V, member 4(Trpv4)	Mus musculus		GO:0000122~negative regulation of transcription from RNA polymerase II promoter,GO:0001666~response to hypoxia,GO:0002024~diet induced thermogenesis,GO:0006811~ion transport,GO:0006816~calcium ion transport,GO:0006874~cellular calcium ion homeostasis,GO:0006970~response to osmotic stress,GO:0006971~hypotonic response,GO:0007015~actin filament organization,GO:0007043~cell-cell junction assembly,GO…	GO:0005881~cytoplasmic microtubule,GO:0005886~plasma membrane,GO:0005912~adherens junction,GO:0005925~focal adhesion,GO:0005929~cilium,GO:0009986~cell surface,GO:0016020~membrane,GO:0016324~apical plasma membrane,GO:0030027~lamellipodium,GO:0030175~filopodium,GO:0030426~growth cone,GO:0030864~cortical actin cytoskeleton,GO:0032587~ruffle membrane,GO:0042995~cell projection,GO:0070161~anchoring ju…	GO:0000166~nucleotide binding,GO:0003779~actin binding,GO:0005034~osmosensor activity,GO:0005080~protein kinase C binding,GO:0005216~ion channel activity,GO:0005261~cation channel activity,GO:0005262~calcium channel activity,GO:0005515~protein binding,GO:0005516~calmodulin binding,GO:0005524~ATP binding,GO:0008017~microtubule binding,GO:0008289~lipid binding,GO:0015275~stretch-activated, cation-s…	IPR002110:Ankyrin_rpt,IPR005821:Ion_trans_dom,IPR008347:TrpV1-4,IPR008348:TrpV4,IPR024862:TRPV,IPR036770:Ankyrin_rpt-contain_sf,	mmu04218:Cellular senescence,mmu04750:Inflammatory mediator regulation of TRP channels,mmu05418:Fluid shear stress and atherosclerosis,		SM00248:ANK,	KW-0109~Calcium transport,KW-0406~Ion transport,KW-0813~Transport,	KW-0472~Membrane,KW-0965~Cell junction,KW-0966~Cell projection,KW-0969~Cilium,KW-1003~Cell membrane,	KW-0040~ANK repeat,KW-0677~Repeat,KW-0812~Transmembrane,KW-1133~Transmembrane helix,	KW-0067~ATP-binding,KW-0106~Calcium,KW-0446~Lipid-binding,KW-0479~Metal-binding,KW-0547~Nucleotide-binding,	KW-0107~Calcium channel,KW-0112~Calmodulin-binding,KW-0407~Ion channel,	KW-0325~Glycoprotein,KW-0597~Phosphoprotein,	CARBOHYD:N-linked (GlcNAc...) asparagine,COMPBIAS:Basic and acidic residues,DOMAIN:Ion transport,INTRAMEM:Pore-forming,MOTIF:Selectivity filter,MUTAGEN:D->A: Greatly reduces Ca(2+) permeation and channel rectification; when associated with A-672.,MUTAGEN:D->A: Greatly reduces Ca(2+) permeation and channel rectification; when associated with A-682.,MUTAGEN:K->A: No effect on channel pore propertie…
Tmem129	transmembrane protein 129(Tmem129)	Mus musculus		GO:0000209~protein polyubiquitination,GO:0006511~ubiquitin-dependent protein catabolic process,GO:0006986~response to unfolded protein,GO:0016567~protein ubiquitination,GO:0030433~ubiquitin-dependent ERAD pathway,GO:0030970~retrograde protein transport, ER to cytosol,GO:0036503~ERAD pathway,	GO:0005783~endoplasmic reticulum,GO:0005789~endoplasmic reticulum membrane,GO:0016020~membrane,	GO:0016740~transferase activity,GO:0046872~metal ion binding,GO:0061630~ubiquitin protein ligase activity,	IPR018801:TM129,				KW-0833~Ubl conjugation pathway,KW-0834~Unfolded protein response,	KW-0256~Endoplasmic reticulum,KW-0472~Membrane,	KW-0812~Transmembrane,KW-0863~Zinc-finger,KW-1133~Transmembrane helix,	KW-0479~Metal-binding,KW-0862~Zinc,	KW-0808~Transferase,		TOPO_DOM:Cytoplasmic,TOPO_DOM:Lumenal,TRANSMEM:Helical,ZN_FING:RING-type; degenerate,
Tmem17	transmembrane protein 17(Tmem17)	Mus musculus		GO:0007224~smoothened signaling pathway,GO:0030030~cell projection organization,GO:0060271~cilium assembly,GO:1905515~non-motile cilium assembly,	GO:0005886~plasma membrane,GO:0005929~cilium,GO:0016020~membrane,GO:0035869~ciliary transition zone,GO:0036038~MKS complex,GO:0042995~cell projection,GO:0060170~ciliary membrane,	GO:0005515~protein binding,	IPR019184:Uncharacterised_TM-17,				KW-0970~Cilium biogenesis/degradation,	KW-0472~Membrane,KW-0966~Cell projection,KW-0969~Cilium,KW-1003~Cell membrane,	KW-0812~Transmembrane,KW-1133~Transmembrane helix,			KW-0325~Glycoprotein,	CARBOHYD:N-linked (GlcNAc...) asparagine,TRANSMEM:Helical,
Vamp5	vesicle-associated membrane protein 5(Vamp5)	Mus musculus		GO:0007275~multicellular organism development,GO:0007517~muscle organ development,GO:0007519~skeletal muscle tissue development,GO:0016192~vesicle-mediated transport,GO:0030154~cell differentiation,GO:0043001~Golgi to plasma membrane protein transport,	GO:0005770~late endosome,GO:0005794~Golgi apparatus,GO:0005802~trans-Golgi network,GO:0005886~plasma membrane,GO:0009986~cell surface,GO:0014704~intercalated disc,GO:0016020~membrane,GO:0030659~cytoplasmic vesicle membrane,GO:0031090~organelle membrane,GO:0048471~perinuclear region of cytoplasm,		IPR001388:Synaptobrevin-like,IPR016444:Synaptobrevin/VAMP,IPR042166:Vamp5,IPR042581:VAMP5_R-SNARE,IPR042855:V_SNARE_CC,	mmu04130:SNARE interactions in vesicular transport,	PIRSF005409:Synaptobrevin_euk,		KW-0221~Differentiation,KW-0517~Myogenesis,	KW-0333~Golgi apparatus,KW-0472~Membrane,KW-1003~Cell membrane,	KW-0175~Coiled coil,KW-0812~Transmembrane,KW-1133~Transmembrane helix,		KW-0217~Developmental protein,KW-9996~Developmental protein,	KW-0597~Phosphoprotein,	COMPBIAS:Polar residues,DOMAIN:V-SNARE coiled-coil homology,DOMAIN:v-SNARE coiled-coil homology,REGION:Disordered,TOPO_DOM:Cytoplasmic,TOPO_DOM:Vesicular,TRANSMEM:Helical,TRANSMEM:Helical; Anchor for type IV membrane protein,
Zfyve27	zinc finger, FYVE domain containing 27(Zfyve27)	Mus musculus		GO:0016192~vesicle-mediated transport,GO:0031175~neuron projection development,GO:0045773~positive regulation of axon extension,GO:0048011~neurotrophin TRK receptor signaling pathway,GO:0071787~endoplasmic reticulum tubular network formation,GO:0072659~protein localization to plasma membrane,	GO:0005654~nucleoplasm,GO:0005737~cytoplasm,GO:0005768~endosome,GO:0005783~endoplasmic reticulum,GO:0005789~endoplasmic reticulum membrane,GO:0005829~cytosol,GO:0005886~plasma membrane,GO:0016020~membrane,GO:0030424~axon,GO:0030425~dendrite,GO:0032584~growth cone membrane,GO:0042995~cell projection,GO:0043231~intracellular membrane-bounded organelle,GO:0055038~recycling endosome membrane,GO:00717…	GO:0005515~protein binding,GO:0042802~identical protein binding,GO:0043621~protein self-association,GO:0046872~metal ion binding,	IPR000306:Znf_FYVE,IPR011011:Znf_FYVE_PHD,IPR013083:Znf_RING/FYVE/PHD,IPR017455:Znf_FYVE-rel,IPR042405:Protrudin,	mmu04144:Endocytosis,		SM00064:FYVE,		KW-0256~Endoplasmic reticulum,KW-0472~Membrane,KW-0966~Cell projection,KW-0967~Endosome,KW-1003~Cell membrane,	KW-0812~Transmembrane,KW-0863~Zinc-finger,KW-1133~Transmembrane helix,	KW-0479~Metal-binding,KW-0862~Zinc,		KW-0597~Phosphoprotein,	INTRAMEM:Helical,REGION:Disordered,REGION:Necessary for interaction with KIF5A,REGION:Necessary for interaction with RAB11A and function in neurite outgrowth,REGION:Necessary for interaction with VAPA,REGION:Sufficient for homooligomerization,REGION:Sufficient for localization to endoplasmic reticulum tubular network and for interactions with REEP1, REEP5, ATL1, ATL2, ATL3 and SPAST,TOPO_DOM:Cyto…

## Sheet: State3
ID	Gene Name	Species	BIOCARTA	GOTERM_BP_DIRECT	GOTERM_CC_DIRECT	GOTERM_MF_DIRECT	INTERPRO	KEGG_PATHWAY	PIR_SUPERFAMILY	SMART	UP_KW_BIOLOGICAL_PROCESS	UP_KW_CELLULAR_COMPONENT	UP_KW_DISEASE	UP_KW_DOMAIN	UP_KW_LIGAND	UP_KW_MOLECULAR_FUNCTION	UP_KW_PTM	UP_SEQ_FEATURE
Pfkfb2	6-phosphofructo-2-kinase/fructose-2,6-biphosphatase 2(Pfkfb2)	Mus musculus		GO:0006000~fructose metabolic process,GO:0006003~fructose 2,6-bisphosphate metabolic process,GO:0006007~glucose catabolic process,GO:0006089~lactate metabolic process,GO:0006090~pyruvate metabolic process,GO:0006096~glycolytic process,GO:0009749~response to glucose,GO:0016310~phosphorylation,GO:0032024~positive regulation of insulin secretion,GO:0046835~carbohydrate phosphorylation,	GO:0005654~nucleoplasm,GO:0005829~cytosol,	GO:0003873~6-phosphofructo-2-kinase activity,GO:0004331~fructose-2,6-bisphosphate 2-phosphatase activity,GO:0005524~ATP binding,GO:0016301~kinase activity,GO:0019900~kinase binding,GO:0019901~protein kinase binding,	IPR001345:PG/BPGM_mutase_AS,IPR003094:6Pfruct_kin,IPR013078:His_Pase_superF_clade-1,IPR013079:6Phosfructo_kin,IPR027417:P-loop_NTPase,IPR029033:His_PPase_superfam,	mmu00051:Fructose and mannose metabolism,mmu01100:Metabolic pathways,mmu04152:AMPK signaling pathway,mmu04919:Thyroid hormone signaling pathway,	PIRSF000709:6PFK_2-Ptase,	SM00855:PGAM,					KW-0067~ATP-binding,KW-0547~Nucleotide-binding,	KW-0378~Hydrolase,KW-0418~Kinase,KW-0511~Multifunctional enzyme,KW-0808~Transferase,	KW-0007~Acetylation,KW-0597~Phosphoprotein,	ACT_SITE:Proton donor/acceptor,ACT_SITE:Tele-phosphohistidine intermediate,COMPBIAS:Polar residues,DOMAIN:6-phosphofructo-2-kinase,REGION:6-phosphofructo-2-kinase,REGION:Disordered,REGION:Fructose-2,6-bisphosphatase,SITE:Transition state stabilizer,
Abcg1	ATP binding cassette subfamily G member 1(Abcg1)	Mus musculus	m_nuclearRsPathway:Nuclear Receptors in Lipid Metabolism and Toxicity,	GO:0006869~lipid transport,GO:0008203~cholesterol metabolic process,GO:0010745~negative regulation of macrophage derived foam cell differentiation,GO:0010875~positive regulation of cholesterol efflux,GO:0010888~negative regulation of lipid storage,GO:0030301~cholesterol transport,GO:0032367~intracellular cholesterol transport,GO:0033344~cholesterol efflux,GO:0033700~phospholipid efflux,GO:0033993…	GO:0000139~Golgi membrane,GO:0005739~mitochondrion,GO:0005768~endosome,GO:0005783~endoplasmic reticulum,GO:0005789~endoplasmic reticulum membrane,GO:0005794~Golgi apparatus,GO:0005886~plasma membrane,GO:0009897~external side of plasma membrane,GO:0016020~membrane,GO:0055037~recycling endosome,	GO:0000166~nucleotide binding,GO:0005524~ATP binding,GO:0016887~ATPase activity,GO:0019534~toxin transporter activity,GO:0034041~sterol-transporting ATPase activity,GO:0042803~protein homodimerization activity,GO:0043531~ADP binding,GO:0046982~protein heterodimerization activity,GO:0090554~phosphatidylcholine-translocating ATPase activity,	IPR003439:ABC_transporter-like_ATP-bd,IPR003593:AAA+_ATPase,IPR005284:Pigment_permease/Abcg,IPR013525:ABC2_TM,IPR017871:ABC_transporter-like_CS,IPR027417:P-loop_NTPase,IPR043926:ABCG_dom,	mmu02010:ABC transporters,mmu05417:Lipid and atherosclerosis,		SM00382:AAA,	KW-0445~Lipid transport,KW-0813~Transport,	KW-0256~Endoplasmic reticulum,KW-0333~Golgi apparatus,KW-0472~Membrane,KW-1003~Cell membrane,		KW-0812~Transmembrane,KW-1133~Transmembrane helix,	KW-0067~ATP-binding,KW-0547~Nucleotide-binding,	KW-1278~Translocase,	KW-0449~Lipoprotein,KW-0564~Palmitate,	DOMAIN:ABC transmembrane type-2,DOMAIN:ABC transporter,DOMAIN:ABC-2 type transporter transmembrane,LIPID:S-palmitoyl cysteine,TOPO_DOM:Cytoplasmic,TOPO_DOM:Extracellular,TRANSMEM:Helical,
Abca5	ATP-binding cassette, sub-family A member 5(Abca5)	Mus musculus		GO:0006869~lipid transport,GO:0008203~cholesterol metabolic process,GO:0010745~negative regulation of macrophage derived foam cell differentiation,GO:0010874~regulation of cholesterol efflux,GO:0033344~cholesterol efflux,GO:0034375~high-density lipoprotein particle remodeling,GO:0042632~cholesterol homeostasis,GO:0043691~reverse cholesterol transport,GO:0055085~transmembrane transport,GO:1903064~…	GO:0000139~Golgi membrane,GO:0005764~lysosome,GO:0005765~lysosomal membrane,GO:0005768~endosome,GO:0005770~late endosome,GO:0005794~Golgi apparatus,GO:0005886~plasma membrane,GO:0016020~membrane,GO:0031902~late endosome membrane,	GO:0000166~nucleotide binding,GO:0005319~lipid transporter activity,GO:0005524~ATP binding,GO:0016887~ATPase activity,GO:0042626~ATPase activity, coupled to transmembrane movement of substances,	IPR003439:ABC_transporter-like_ATP-bd,IPR003593:AAA+_ATPase,IPR013525:ABC2_TM,IPR017871:ABC_transporter-like_CS,IPR026082:ABCA,IPR027417:P-loop_NTPase,	mmu02010:ABC transporters,		SM00382:AAA,	KW-0445~Lipid transport,KW-0813~Transport,	KW-0333~Golgi apparatus,KW-0458~Lysosome,KW-0472~Membrane,KW-0967~Endosome,KW-1003~Cell membrane,		KW-0677~Repeat,KW-0812~Transmembrane,KW-1133~Transmembrane helix,	KW-0067~ATP-binding,KW-0547~Nucleotide-binding,	KW-1278~Translocase,	KW-0325~Glycoprotein,	CARBOHYD:N-linked (GlcNAc...) asparagine,DOMAIN:ABC transporter,DOMAIN:ABC transporter 1,DOMAIN:ABC transporter 2,TRANSMEM:Helical,
Abcd2	ATP-binding cassette, sub-family D member 2(Abcd2)	Mus musculus	m_nuclearRsPathway:Nuclear Receptors in Lipid Metabolism and Toxicity,	GO:0000038~very long-chain fatty acid metabolic process,GO:0006629~lipid metabolic process,GO:0006635~fatty acid beta-oxidation,GO:0007031~peroxisome organization,GO:0009617~response to bacterium,GO:0015910~peroxisomal long-chain fatty acid import,GO:0032000~positive regulation of fatty acid beta-oxidation,GO:0042760~very long-chain fatty acid catabolic process,GO:0043217~myelin maintenance,GO:00…	GO:0005739~mitochondrion,GO:0005777~peroxisome,GO:0005778~peroxisomal membrane,GO:0016020~membrane,	GO:0000166~nucleotide binding,GO:0005324~long-chain fatty acid transporter activity,GO:0005515~protein binding,GO:0005524~ATP binding,GO:0016787~hydrolase activity,GO:0016887~ATPase activity,GO:0042626~ATPase activity, coupled to transmembrane movement of substances,GO:0042803~protein homodimerization activity,GO:0046982~protein heterodimerization activity,GO:0047617~acyl-CoA hydrolase activity,	IPR003439:ABC_transporter-like_ATP-bd,IPR003593:AAA+_ATPase,IPR011527:ABC1_TM_dom,IPR017871:ABC_transporter-like_CS,IPR027417:P-loop_NTPase,IPR036640:ABC1_TM_sf,	mmu02010:ABC transporters,mmu04146:Peroxisome,		SM00382:AAA,	KW-0443~Lipid metabolism,KW-0813~Transport,	KW-0472~Membrane,KW-0576~Peroxisome,		KW-0812~Transmembrane,KW-1133~Transmembrane helix,	KW-0067~ATP-binding,KW-0547~Nucleotide-binding,	KW-0378~Hydrolase,KW-1278~Translocase,	KW-0325~Glycoprotein,KW-0597~Phosphoprotein,	CARBOHYD:N-linked (GlcNAc...) asparagine,DOMAIN:ABC transmembrane type-1,DOMAIN:ABC transporter,REGION:Interaction with PEX19,TRANSMEM:Helical,
Atp2a3	ATPase, Ca++ transporting, ubiquitous(Atp2a3)	Mus musculus		GO:0006811~ion transport,GO:0006816~calcium ion transport,GO:0006874~cellular calcium ion homeostasis,GO:0006919~activation of cysteine-type endopeptidase activity involved in apoptotic process,GO:0032469~endoplasmic reticulum calcium ion homeostasis,GO:0070059~intrinsic apoptotic signaling pathway in response to endoplasmic reticulum stress,GO:0070588~calcium ion transmembrane transport,GO:19001…	GO:0005783~endoplasmic reticulum,GO:0016020~membrane,GO:0016529~sarcoplasmic reticulum,GO:0031090~organelle membrane,GO:0033017~sarcoplasmic reticulum membrane,	GO:0000166~nucleotide binding,GO:0005215~transporter activity,GO:0005388~calcium-transporting ATPase activity,GO:0005515~protein binding,GO:0005524~ATP binding,GO:0008656~cysteine-type endopeptidase activator activity involved in apoptotic process,GO:0015085~calcium ion transmembrane transporter activity,GO:0016887~ATPase activity,GO:0030899~calcium-dependent ATPase activity,GO:0044325~ion channe…	IPR001757:P_typ_ATPase,IPR004014:ATPase_P-typ_cation-transptr_N,IPR005782:P-type_ATPase_IIA,IPR006068:ATPase_P-typ_cation-transptr_C,IPR008250:ATPase_P-typ_transduc_dom_A_sf,IPR018303:ATPase_P-typ_P_site,IPR023214:HAD_sf,IPR023298:ATPase_P-typ_TM_dom_sf,IPR023299:ATPase_P-typ_cyto_dom_N,IPR036412:HAD-like_sf,IPR044492:P_typ_ATPase_HD_dom,	mmu04020:Calcium signaling pathway,mmu04022:cGMP-PKG signaling pathway,mmu04024:cAMP signaling pathway,mmu04148:Efferocytosis,mmu04260:Cardiac muscle contraction,mmu04261:Adrenergic signaling in cardiomyocytes,mmu04380:Osteoclast differentiation,mmu04919:Thyroid hormone signaling pathway,mmu04972:Pancreatic secretion,mmu05010:Alzheimer disease,mmu05017:Spinocerebellar ataxia,mmu05022:Pathways of …		SM00831:Cation_ATPase_N,	KW-0109~Calcium transport,KW-0406~Ion transport,KW-0813~Transport,	KW-0256~Endoplasmic reticulum,KW-0472~Membrane,KW-0703~Sarcoplasmic reticulum,		KW-0732~Signal,KW-0812~Transmembrane,KW-1133~Transmembrane helix,	KW-0067~ATP-binding,KW-0106~Calcium,KW-0460~Magnesium,KW-0479~Metal-binding,KW-0547~Nucleotide-binding,	KW-1278~Translocase,	KW-0007~Acetylation,KW-0597~Phosphoprotein,	ACT_SITE:4-aspartylphosphate intermediate,DOMAIN:Cation-transporting P-type ATPase C-terminal,DOMAIN:Cation-transporting P-type ATPase N-terminal,REGION:Disordered,REGION:Interaction with phospholamban 1,REGION:Interaction with phospholamban 2,TOPO_DOM:Cytoplasmic,TOPO_DOM:Lumenal,TRANSMEM:Helical,TRANSMEM:Helical; Name=1,TRANSMEM:Helical; Name=10,TRANSMEM:Helical; Name=2,TRANSMEM:Helical; Name=3…
Atrip	ATR interacting protein(Atrip)	Mus musculus		GO:0000077~DNA damage checkpoint,GO:0006139~nucleobase-containing compound metabolic process,GO:0006281~DNA repair,GO:0006974~cellular response to DNA damage stimulus,GO:2000779~regulation of double-strand break repair,	GO:0005634~nucleus,GO:0005654~nucleoplasm,GO:0070310~ATR-ATRIP complex,	GO:0005515~protein binding,GO:0070530~K63-linked polyubiquitin binding,	IPR033349:ATRIP,	mmu03460:Fanconi anemia pathway,			KW-0227~DNA damage,KW-0234~DNA repair,	KW-0539~Nucleus,		KW-0175~Coiled coil,KW-0732~Signal,			KW-0597~Phosphoprotein,	COMPBIAS:Polar residues,MOTIF:EEXXXDL motif,REGION:Disordered,REGION:Interaction with CINP,
Ddhd1	DDHD domain containing 1(Ddhd1)	Mus musculus		GO:0006629~lipid metabolic process,GO:0030382~sperm mitochondrion organization,GO:0046488~phosphatidylinositol metabolic process,GO:0090141~positive regulation of mitochondrial fission,	GO:0005737~cytoplasm,	GO:0004620~phospholipase activity,GO:0008970~phosphatidylcholine 1-acylhydrolase activity,GO:0016787~hydrolase activity,GO:0046872~metal ion binding,GO:0052739~phosphatidylserine 1-acylhydrolase activity,GO:0052740~1-acyl-2-lysophosphatidylserine acylhydrolase activity,	IPR004177:DDHD_dom,			SM01127:DDHD,	KW-0443~Lipid metabolism,KW-1208~Phospholipid metabolism,	KW-0963~Cytoplasm,				KW-0378~Hydrolase,	KW-0597~Phosphoprotein,	COMPBIAS:Polar residues,DOMAIN:DDHD,REGION:Disordered,
Fbxl2	F-box and leucine-rich repeat protein 2(Fbxl2)	Mus musculus		GO:0006511~ubiquitin-dependent protein catabolic process,GO:0006513~protein monoubiquitination,GO:0010506~regulation of autophagy,GO:0016567~protein ubiquitination,GO:0031146~SCF-dependent proteasomal ubiquitin-dependent protein catabolic process,GO:0044830~modulation by host of viral RNA genome replication,GO:0050727~regulation of inflammatory response,GO:0051896~regulation of protein kinase B s…	GO:0016020~membrane,GO:0019005~SCF ubiquitin ligase complex,	GO:0005515~protein binding,GO:0005516~calmodulin binding,GO:0019903~protein phosphatase binding,GO:0036312~phosphatidylinositol 3-kinase regulatory subunit binding,GO:1990756~protein binding, bridging involved in substrate recognition for ubiquitination,	IPR001611:Leu-rich_rpt,IPR001810:F-box_dom,IPR006553:Leu-rich_rpt_Cys-con_subtyp,IPR032675:LRR_dom_sf,			SM00256:FBOX,SM00367:LRR_CC,	KW-0833~Ubl conjugation pathway,	KW-0472~Membrane,		KW-0433~Leucine-rich repeat,KW-0677~Repeat,	KW-0106~Calcium,	KW-0112~Calmodulin-binding,	KW-0449~Lipoprotein,KW-0597~Phosphoprotein,KW-0636~Prenylation,KW-0832~Ubl conjugation,KW-1017~Isopeptide bond,	CROSSLNK:Glycyl lysine isopeptide (Lys-Gly) (interchain with G-Cter in ubiquitin),DOMAIN:F-box,LIPID:S-geranylgeranyl cysteine,MOTIF:CAAX motif,MUTAGEN:T->A: Abolished phosphorylation by GSK3B, preventing ubiquitination by the SCF(FBXO3) complex.,REGION:Interaction with Calmodulin,REPEAT:LRR 1,REPEAT:LRR 10,REPEAT:LRR 11,REPEAT:LRR 12,REPEAT:LRR 13,REPEAT:LRR 2,REPEAT:LRR 3,REPEAT:LRR 4,REPEAT:LR…
Fbxl8	F-box and leucine-rich repeat protein 8(Fbxl8)	Mus musculus		GO:0031146~SCF-dependent proteasomal ubiquitin-dependent protein catabolic process,	GO:0019005~SCF ubiquitin ligase complex,		IPR001810:F-box_dom,IPR032675:LRR_dom_sf,IPR036047:F-box-like_dom_sf,			SM00256:FBOX,	KW-0833~Ubl conjugation pathway,							DOMAIN:F-box,
Fgd6	FYVE, RhoGEF and PH domain containing 6(Fgd6)	Mus musculus		GO:0043087~regulation of GTPase activity,	GO:0005737~cytoplasm,GO:0005856~cytoskeleton,	GO:0005085~guanyl-nucleotide exchange factor activity,GO:0046872~metal ion binding,	IPR000219:DH-domain,IPR000306:Znf_FYVE,IPR001849:PH_domain,IPR011993:PH-like_dom_sf,IPR013083:Znf_RING/FYVE/PHD,IPR017455:Znf_FYVE-rel,IPR035899:DBL_dom_sf,IPR037743:FGD6_N_PH,			SM00064:FYVE,SM00233:PH,SM00325:RhoGEF,		KW-0206~Cytoskeleton,KW-0963~Cytoplasm,		KW-0677~Repeat,KW-0863~Zinc-finger,	KW-0479~Metal-binding,KW-0862~Zinc,	KW-0344~Guanine-nucleotide releasing factor,	KW-0597~Phosphoprotein,	COMPBIAS:Basic and acidic residues,COMPBIAS:Polar residues,COMPBIAS:Pro residues,DOMAIN:DH,DOMAIN:FYVE-type,DOMAIN:PH,DOMAIN:PH 1,DOMAIN:PH 2,REGION:Disordered,ZN_FING:FYVE-type,
Gdpgp1	GDP-D-glucose phosphorylase 1(Gdpgp1)	Mus musculus		GO:0006006~glucose metabolic process,	GO:0005737~cytoplasm,	GO:0000166~nucleotide binding,GO:0005085~guanyl-nucleotide exchange factor activity,GO:0016740~transferase activity,GO:0016779~nucleotidyltransferase activity,GO:0016787~hydrolase activity,GO:0080048~GDP-D-glucose phosphorylase activity,	IPR026506:GDPGP,					KW-0963~Cytoplasm,			KW-0547~Nucleotide-binding,	KW-0344~Guanine-nucleotide releasing factor,KW-0378~Hydrolase,KW-0548~Nucleotidyltransferase,KW-0808~Transferase,		ACT_SITE:Tele-GMP-histidine intermediate,
Klf2	Kruppel-like transcription factor 2 (lung)(Klf2)	Mus musculus		GO:0000122~negative regulation of transcription from RNA polymerase II promoter,GO:0000902~cell morphogenesis,GO:0001701~in utero embryonic development,GO:0006357~regulation of transcription from RNA polymerase II promoter,GO:0032715~negative regulation of interleukin-6 production,GO:0034101~erythrocyte homeostasis,GO:0035264~multicellular organism growth,GO:0036003~positive regulation of transcr…	GO:0000785~chromatin,GO:0005634~nucleus,	GO:0000978~RNA polymerase II core promoter proximal region sequence-specific DNA binding,GO:0000981~RNA polymerase II transcription factor activity, sequence-specific DNA binding,GO:0003677~DNA binding,GO:0003700~transcription factor activity, sequence-specific DNA binding,GO:0005515~protein binding,GO:0046872~metal ion binding,GO:1990837~sequence-specific double-stranded DNA binding,	IPR013087:Znf_C2H2_type,IPR036236:Znf_C2H2_sf,	mmu04068:FoxO signaling pathway,mmu04371:Apelin signaling pathway,mmu05418:Fluid shear stress and atherosclerosis,		SM00355:ZnF_C2H2,	KW-0804~Transcription,KW-0805~Transcription regulation,	KW-0539~Nucleus,		KW-0677~Repeat,KW-0863~Zinc-finger,	KW-0479~Metal-binding,KW-0862~Zinc,	KW-0010~Activator,KW-0238~DNA-binding,	KW-0597~Phosphoprotein,KW-0832~Ubl conjugation,	COMPBIAS:Pro residues,DOMAIN:C2H2-type,MOTIF:9aaTAD,MUTAGEN:K->R: Abolishes polyubiquitination; when associated with R-121.,MUTAGEN:K->R: Greatly impairs polyubiquitination. Abolishes polyubiquitination; when associated with R-146.,REGION:Disordered,REGION:Interaction with WWP1,ZN_FING:C2H2-type 1,ZN_FING:C2H2-type 2,ZN_FING:C2H2-type 3,
Meak7	MTOR associated protein, eak-7 homolog(Meak7)	Mus musculus		GO:0030334~regulation of cell migration,GO:0031667~response to nutrient levels,GO:0031929~TOR signaling,GO:0032868~response to insulin,GO:0042127~regulation of cell proliferation,GO:0043200~response to amino acid,GO:1900408~negative regulation of cellular response to oxidative stress,	GO:0005654~nucleoplasm,GO:0005730~nucleolus,GO:0005737~cytoplasm,GO:0005764~lysosome,GO:0005765~lysosomal membrane,GO:0005829~cytosol,GO:0016020~membrane,		IPR006571:TLDc_dom,			SM00584:TLDc,		KW-0458~Lysosome,KW-0472~Membrane,KW-0963~Cytoplasm,					KW-0449~Lipoprotein,KW-0519~Myristate,	COMPBIAS:Basic and acidic residues,DOMAIN:TLDc,LIPID:N-myristoyl glycine,REGION:Disordered,
Radx	RPA1 related single stranded DNA binding protein, X-linked(Radx)	Mus musculus		GO:0006282~regulation of DNA repair,GO:2000042~negative regulation of double-strand break repair via homologous recombination,	GO:0005657~replication fork,GO:0005694~chromosome,GO:0016607~nuclear speck,	GO:0003677~DNA binding,GO:0003697~single-stranded DNA binding,	IPR012340:NA-bd_OB-fold,IPR040893:RADX,					KW-0158~Chromosome,				KW-0238~DNA-binding,		COMPBIAS:Basic and acidic residues,COMPBIAS:Polar residues,DNA_BIND:OB,REGION:Disordered,
Stac2	SH3 and cysteine rich domain 2(Stac2)	Mus musculus		GO:0003009~skeletal muscle contraction,GO:1901387~positive regulation of voltage-gated calcium channel activity,GO:1903078~positive regulation of protein localization to plasma membrane,	GO:0005737~cytoplasm,GO:0005829~cytosol,GO:0005886~plasma membrane,GO:0009898~cytoplasmic side of plasma membrane,GO:0016020~membrane,GO:0031234~extrinsic component of cytoplasmic side of plasma membrane,GO:0042383~sarcolemma,	GO:0046872~metal ion binding,	IPR001452:SH3_domain,IPR002219:PE/DAG-bd,IPR035509:Stac2_SH3,IPR036028:SH3-like_dom_sf,IPR039688:STAC1/2/3,IPR046349:C1-like_sf,			SM00109:C1,SM00326:SH3,		KW-0472~Membrane,KW-0963~Cytoplasm,KW-1003~Cell membrane,		KW-0677~Repeat,KW-0728~SH3 domain,KW-0863~Zinc-finger,	KW-0479~Metal-binding,KW-0862~Zinc,		KW-0597~Phosphoprotein,	COMPBIAS:Basic and acidic residues,COMPBIAS:Polar residues,COMPBIAS:Pro residues,DOMAIN:SH3,DOMAIN:SH3 1,DOMAIN:SH3 2,REGION:Disordered,ZN_FING:Phorbol-ester/DAG-type,
Stra6l	STRA6-like(Stra6l)	Mus musculus		GO:0034633~retinol transport,GO:0051649~establishment of localization in cell,GO:0071939~vitamin A import,	GO:0005886~plasma membrane,GO:0016020~membrane,	GO:0005515~protein binding,GO:0034632~retinol transporter activity,GO:0038023~signaling receptor activity,	IPR026612:STRA6-like,				KW-0813~Transport,	KW-0472~Membrane,KW-1003~Cell membrane,		KW-0812~Transmembrane,KW-1133~Transmembrane helix,		KW-0675~Receptor,	KW-0325~Glycoprotein,KW-0597~Phosphoprotein,	CARBOHYD:N-linked (GlcNAc...) asparagine,TOPO_DOM:Cytoplasmic,TOPO_DOM:Extracellular,TRANSMEM:Helical,
Stard7	StAR related lipid transfer domain containing 7(Stard7)	Mus musculus		GO:0001773~myeloid dendritic cell activation,GO:0006954~inflammatory response,GO:0035745~T-helper 2 cell cytokine production,GO:0042092~type 2 immune response,GO:0061436~establishment of skin barrier,	GO:0005576~extracellular region,GO:0005737~cytoplasm,GO:0005739~mitochondrion,	GO:0008289~lipid binding,	IPR002913:START_lipid-bd_dom,IPR023393:START-like_dom_sf,IPR041949:START_STARD7,			SM00234:START,		KW-0496~Mitochondrion,		KW-0175~Coiled coil,KW-0809~Transit peptide,				DOMAIN:START,REGION:Disordered,SITE:Cleavage; by PARL,TRANSIT:Mitochondrion,
Tamm41	TAM41 mitochondrial translocator assembly and maintenance homolog(Tamm41)	Mus musculus		GO:0006629~lipid metabolic process,GO:0008654~phospholipid biosynthetic process,GO:0016024~CDP-diacylglycerol biosynthetic process,GO:0032049~cardiolipin biosynthetic process,	GO:0005739~mitochondrion,GO:0005743~mitochondrial inner membrane,GO:0016020~membrane,GO:0031314~extrinsic component of mitochondrial inner membrane,	GO:0004605~phosphatidate cytidylyltransferase activity,GO:0016740~transferase activity,GO:0016779~nucleotidyltransferase activity,	IPR015222:Tam41,		PIRSF028840:Mmp37,		KW-0443~Lipid metabolism,KW-0444~Lipid biosynthesis,KW-0594~Phospholipid biosynthesis,KW-1208~Phospholipid metabolism,	KW-0472~Membrane,KW-0496~Mitochondrion,KW-0999~Mitochondrion inner membrane,			KW-0460~Magnesium,	KW-0548~Nucleotidyltransferase,KW-0808~Transferase,
Taf8	TATA-box binding protein associated factor 8(Taf8)	Mus musculus		GO:0001112~DNA-templated transcriptional open complex formation,GO:0001833~inner cell mass cell proliferation,GO:0006367~transcription initiation from RNA polymerase II promoter,GO:0007275~multicellular organism development,GO:0030154~cell differentiation,GO:0042789~mRNA transcription from RNA polymerase II promoter,GO:0045598~regulation of fat cell differentiation,GO:0051123~RNA polymerase II tr…	GO:0005634~nucleus,GO:0005654~nucleoplasm,GO:0005669~transcription factor TFIID complex,GO:0005737~cytoplasm,GO:0048471~perinuclear region of cytoplasm,	GO:0005515~protein binding,GO:0046982~protein heterodimerization activity,	IPR006565:BTP,IPR009072:Histone-fold,IPR019473:TFIID_su8_C,IPR037818:TAF8,	mmu03022:Basal transcription factors,		SM00576:BTP,	KW-0221~Differentiation,KW-0804~Transcription,KW-0805~Transcription regulation,	KW-0539~Nucleus,KW-0963~Cytoplasm,				KW-0217~Developmental protein,KW-9996~Developmental protein,	KW-0007~Acetylation,KW-0597~Phosphoprotein,	COMPBIAS:Polar residues,DOMAIN:Histone-fold,MOTIF:Nuclear localization signal,REGION:Disordered,
Tbc1d8	TBC1 domain family, member 8(Tbc1d8)	Mus musculus		GO:0090630~activation of GTPase activity,		GO:0005096~GTPase activator activity,	IPR000195:Rab-GAP-TBC_dom,IPR004182:GRAM,IPR011992:EF-hand-dom_pair,IPR011993:PH-like_dom_sf,IPR035969:Rab-GAP_TBC_sf,IPR036009:TBC1D8_PH-GRAM1,IPR036016:TBC1D8_PH-GRAM2,			SM00164:TBC,SM00568:GRAM,				KW-0175~Coiled coil,KW-0677~Repeat,		KW-0343~GTPase activation,		COMPBIAS:Basic and acidic residues,DOMAIN:GRAM 1,DOMAIN:GRAM 2,DOMAIN:Rab-GAP TBC,REGION:Disordered,SITE:Arginine finger,SITE:Glutamine finger,
Tsc22d3	TSC22 domain family, member 3(Tsc22d3)	Mus musculus		GO:0006357~regulation of transcription from RNA polymerase II promoter,GO:0006970~response to osmotic stress,GO:0070236~negative regulation of activation-induced cell death of T cells,	GO:0005634~nucleus,GO:0005737~cytoplasm,	GO:0005515~protein binding,	IPR000580:TSC22/Bun,IPR047862:TSC22/BUN_CS,					KW-0539~Nucleus,KW-0963~Cytoplasm,					KW-0597~Phosphoprotein,	REGION:AP1-binding,REGION:Disordered,REGION:Leucine-zipper,
Zxdc	ZXD family zinc finger C(Zxdc)	Mus musculus		GO:0006357~regulation of transcription from RNA polymerase II promoter,GO:0045893~positive regulation of transcription, DNA-templated,	GO:0005634~nucleus,	GO:0003712~transcription cofactor activity,GO:0003713~transcription coactivator activity,GO:0030275~LRR domain binding,GO:0046872~metal ion binding,GO:0070742~C2H2 zinc finger domain binding,	IPR013087:Znf_C2H2_type,IPR036236:Znf_C2H2_sf,			SM00355:ZnF_C2H2,	KW-0804~Transcription,KW-0805~Transcription regulation,	KW-0539~Nucleus,		KW-0677~Repeat,KW-0863~Zinc-finger,	KW-0479~Metal-binding,KW-0862~Zinc,	KW-0010~Activator,	KW-0832~Ubl conjugation,KW-1017~Isopeptide bond,	COMPBIAS:Basic and acidic residues,COMPBIAS:Polar residues,COMPBIAS:Pro residues,CROSSLNK:Glycyl lysine isopeptide (Lys-Gly) (interchain with G-Cter in SUMO),REGION:Disordered,ZN_FING:C2H2-type 1,ZN_FING:C2H2-type 10,ZN_FING:C2H2-type 2,ZN_FING:C2H2-type 3,ZN_FING:C2H2-type 4,ZN_FING:C2H2-type 5,ZN_FING:C2H2-type 6,ZN_FING:C2H2-type 7,ZN_FING:C2H2-type 8,ZN_FING:C2H2-type 9,
Amacr	alpha-methylacyl-CoA racemase(Amacr)	Mus musculus		GO:0006631~fatty acid metabolic process,GO:0006699~bile acid biosynthetic process,GO:0008206~bile acid metabolic process,GO:0008300~isoprenoid catabolic process,	GO:0005737~cytoplasm,GO:0005739~mitochondrion,GO:0005777~peroxisome,GO:0005886~plasma membrane,GO:0016020~membrane,GO:0043231~intracellular membrane-bounded organelle,	GO:0003824~catalytic activity,GO:0005102~receptor binding,GO:0008111~alpha-methylacyl-CoA racemase activity,GO:0016853~isomerase activity,	IPR003673:CoA-Trfase_fam_III,IPR023606:CoA-Trfase_III_dom_1_sf,IPR044855:CoA-Trfase_III_dom3_sf,	mmu00120:Primary bile acid biosynthesis,mmu01100:Metabolic pathways,mmu04146:Peroxisome,				KW-0472~Membrane,KW-0496~Mitochondrion,KW-0576~Peroxisome,		KW-0812~Transmembrane,KW-1133~Transmembrane helix,		KW-0413~Isomerase,	KW-0007~Acetylation,	ACT_SITE:Proton acceptor,ACT_SITE:Proton donor,MOTIF:Microbody targeting signal,REGION:Disordered,TRANSMEM:Helical,
Atxn7l2	ataxin 7-like 2(Atxn7l2)	Mus musculus					IPR013243:SCA7_dom,											COMPBIAS:Basic and acidic residues,COMPBIAS:Polar residues,COMPBIAS:Pro residues,DOMAIN:SCA7,REGION:Disordered,
Atg4d	autophagy related 4D, cysteine peptidase(Atg4d)	Mus musculus		GO:0000045~autophagosome assembly,GO:0000423~macromitophagy,GO:0006501~C-terminal protein lipidation,GO:0006508~proteolysis,GO:0006914~autophagy,GO:0006915~apoptotic process,GO:0015031~protein transport,GO:0016485~protein processing,GO:0034497~protein localization to pre-autophagosomal structure,GO:0034727~piecemeal microautophagy of nucleus,GO:0035973~aggrephagy,GO:0051697~protein delipidation,	GO:0005654~nucleoplasm,GO:0005737~cytoplasm,GO:0005739~mitochondrion,GO:0005759~mitochondrial matrix,	GO:0004197~cysteine-type endopeptidase activity,GO:0008233~peptidase activity,GO:0008234~cysteine-type peptidase activity,GO:0016787~hydrolase activity,GO:0019786~Atg8-specific protease activity,GO:0070004~cysteine-type exopeptidase activity,	IPR005078:Peptidase_C54,IPR038765:Papain-like_cys_pep_sf,IPR046792:Peptidase_C54_cat,	mmu04136:Autophagy - other,mmu04140:Autophagy - animal,			KW-0053~Apoptosis,KW-0072~Autophagy,KW-0653~Protein transport,KW-0813~Transport,KW-0833~Ubl conjugation pathway,	KW-0496~Mitochondrion,KW-0963~Cytoplasm,				KW-0378~Hydrolase,KW-0645~Protease,KW-0788~Thiol protease,	KW-0597~Phosphoprotein,	ACT_SITE:Nucleophile,COMPBIAS:Basic and acidic residues,DOMAIN:Peptidase C54 catalytic,MUTAGEN:R->L: Increased programmed cell death in spermatogenic cells; decreased expression of MAP1LC3B.,REGION:Cryptic mitochondrial signal peptide,REGION:Disordered,SITE:Cleavage; by CASP3,
Cacnb4	calcium channel, voltage-dependent, beta 4 subunit(Cacnb4)	Mus musculus		GO:0006811~ion transport,GO:0006816~calcium ion transport,GO:0006874~cellular calcium ion homeostasis,GO:0007214~gamma-aminobutyric acid signaling pathway,GO:0007268~chemical synaptic transmission,GO:0007528~neuromuscular junction development,GO:0007628~adult walking behavior,GO:0008285~negative regulation of cell proliferation,GO:0014051~gamma-aminobutyric acid secretion,GO:0019227~neuronal acti…	GO:0005886~plasma membrane,GO:0005891~voltage-gated calcium channel complex,GO:0016607~nuclear speck,GO:0034702~ion channel complex,GO:0045202~synapse,GO:0098793~presynapse,GO:0098978~glutamatergic synapse,	GO:0005245~voltage-gated calcium channel activity,GO:0005262~calcium channel activity,GO:0005515~protein binding,GO:0008331~high voltage-gated calcium channel activity,GO:0019901~protein kinase binding,GO:0099626~voltage-gated calcium channel activity involved in regulation of presynaptic cytosolic calcium levels,	IPR000584:VDCC_L_bsu,IPR001452:SH3_domain,IPR008145:GK/Ca_channel_bsu,IPR027417:P-loop_NTPase,IPR036028:SH3-like_dom_sf,IPR046937:CAB1-4_N_A-dom,	mmu04010:MAPK signaling pathway,mmu04260:Cardiac muscle contraction,mmu04261:Adrenergic signaling in cardiomyocytes,mmu04921:Oxytocin signaling pathway,mmu05410:Hypertrophic cardiomyopathy,mmu05412:Arrhythmogenic right ventricular cardiomyopathy,mmu05414:Dilated cardiomyopathy,		SM00072:GuKc,	KW-0109~Calcium transport,KW-0406~Ion transport,KW-0813~Transport,			KW-0728~SH3 domain,	KW-0106~Calcium,	KW-0107~Calcium channel,KW-0407~Ion channel,KW-0851~Voltage-gated channel,	KW-0488~Methylation,KW-0597~Phosphoprotein,	COMPBIAS:Basic and acidic residues,COMPBIAS:Polar residues,DOMAIN:Guanylate kinase/L-type calcium channel beta subunit,DOMAIN:SH3,REGION:Disordered,
Cadm1	cell adhesion molecule 1(Cadm1)	Mus musculus		GO:0001819~positive regulation of cytokine production,GO:0001889~liver development,GO:0001933~negative regulation of protein phosphorylation,GO:0002376~immune system process,GO:0006915~apoptotic process,GO:0007155~cell adhesion,GO:0007156~homophilic cell adhesion via plasma membrane adhesion molecules,GO:0007157~heterophilic cell-cell adhesion via plasma membrane cell adhesion molecules,GO:000727…	GO:0005886~plasma membrane,GO:0005911~cell-cell junction,GO:0008021~synaptic vesicle,GO:0014069~postsynaptic density,GO:0016020~membrane,GO:0016323~basolateral plasma membrane,GO:0030424~axon,GO:0030425~dendrite,GO:0042734~presynaptic membrane,GO:0043005~neuron projection,GO:0045202~synapse,GO:0045211~postsynaptic membrane,GO:0098685~Schaffer collateral - CA1 synapse,GO:0098978~glutamatergic syna…	GO:0005102~receptor binding,GO:0005515~protein binding,GO:0030165~PDZ domain binding,GO:0042803~protein homodimerization activity,GO:0050839~cell adhesion molecule binding,	IPR003585:Neurexin-like,IPR003598:Ig_sub2,IPR003599:Ig_sub,IPR007110:Ig-like_dom,IPR013098:Ig_I-set,IPR013106:Ig_V-set,IPR013162:CD80_C2-set,IPR013783:Ig-like_fold,IPR036179:Ig-like_dom_sf,	mmu04514:Cell adhesion molecules,		SM00294:4.1m,SM00408:IGc2,SM00409:IG,	KW-0053~Apoptosis,KW-0130~Cell adhesion,KW-0221~Differentiation,KW-0391~Immunity,KW-0744~Spermatogenesis,	KW-0472~Membrane,KW-0770~Synapse,KW-1003~Cell membrane,	KW-0043~Tumor suppressor,	KW-0393~Immunoglobulin domain,KW-0677~Repeat,KW-0732~Signal,KW-0812~Transmembrane,KW-1133~Transmembrane helix,		KW-0217~Developmental protein,KW-9996~Developmental protein,	KW-0325~Glycoprotein,KW-0597~Phosphoprotein,KW-1015~Disulfide bond,	CARBOHYD:N-linked (GlcNAc...) asparagine,DOMAIN:Ig-like,DOMAIN:Ig-like C2-type 1,DOMAIN:Ig-like C2-type 2,DOMAIN:Ig-like V-type,TOPO_DOM:Cytoplasmic,TOPO_DOM:Extracellular,TRANSMEM:Helical,
Cep128	centrosomal protein 128(Cep128)	Mus musculus		GO:0007283~spermatogenesis,GO:0008104~protein localization,GO:0010468~regulation of gene expression,GO:0044458~motile cilium assembly,	GO:0000922~spindle pole,GO:0005737~cytoplasm,GO:0005794~Golgi apparatus,GO:0005813~centrosome,GO:0005814~centriole,GO:0005856~cytoskeleton,GO:0031965~nuclear membrane,GO:0036064~ciliary basal body,GO:0097224~sperm connecting piece,		IPR026652:CEP128,					KW-0206~Cytoskeleton,KW-0963~Cytoplasm,		KW-0175~Coiled coil,			KW-0597~Phosphoprotein,	COMPBIAS:Basic and acidic residues,COMPBIAS:Polar residues,REGION:Disordered,
Cck	cholecystokinin(Cck)	Mus musculus		GO:0001764~neuron migration,GO:0001836~release of cytochrome c from mitochondria,GO:0007205~protein kinase C-activating G-protein coupled receptor signaling pathway,GO:0007409~axonogenesis,GO:0007586~digestion,GO:0007613~memory,GO:0008284~positive regulation of cell proliferation,GO:0008542~visual learning,GO:0014049~positive regulation of glutamate secretion,GO:0031334~positive regulation of pro…	GO:0005576~extracellular region,GO:0005615~extracellular space,GO:0016020~membrane,GO:0030424~axon,GO:0030425~dendrite,GO:0043025~neuronal cell body,GO:0043194~axon initial segment,GO:0043195~terminal bouton,GO:0043203~axon hillock,GO:0043204~perikaryon,GO:0098982~GABA-ergic synapse,	GO:0005179~hormone activity,GO:0005184~neuropeptide hormone activity,GO:0005515~protein binding,GO:0048018~receptor agonist activity,GO:0051428~peptide hormone receptor binding,	IPR001651:Gastrin/CCK,IPR013152:Gastrin/cholecystokinin_CS,IPR015499:CCK-like,	mmu04080:Neuroactive ligand-receptor interaction,mmu04911:Insulin secretion,mmu04972:Pancreatic secretion,		SM00029:GASTRIN,		KW-0472~Membrane,KW-0964~Secreted,		KW-0732~Signal,KW-0812~Transmembrane,KW-1133~Transmembrane helix,		KW-0372~Hormone,	KW-0027~Amidation,KW-0165~Cleavage on pair of basic residues,KW-0765~Sulfation,	DOMAIN:Gastrin/cholecystokinin peptide hormone,PEPTIDE:Cholecystokinin-12,PEPTIDE:Cholecystokinin-33,PEPTIDE:Cholecystokinin-8,TRANSMEM:Helical,
Ccdc157	coiled-coil domain containing 157(Ccdc157)	Mus musculus					IPR029681:CCDC157,							KW-0175~Coiled coil,				COMPBIAS:Polar residues,REGION:Disordered,
Colec12	collectin sub-family member 12(Colec12)	Mus musculus		GO:0006910~phagocytosis, recognition,GO:0006955~immune response,GO:0034138~toll-like receptor 3 signaling pathway,GO:0042742~defense response to bacterium,GO:0044857~plasma membrane raft organization,GO:0071360~cellular response to exogenous dsRNA,	GO:0005581~collagen trimer,GO:0016020~membrane,	GO:0005044~scavenger receptor activity,GO:0030169~low-density lipoprotein particle binding,GO:0030246~carbohydrate binding,GO:0038023~signaling receptor activity,GO:0038187~pattern recognition receptor activity,GO:0046872~metal ion binding,	IPR001304:C-type_lectin-like,IPR008160:Collagen,IPR016186:C-type_lectin-like/link_sf,IPR016187:CTDL_fold,IPR018378:C-type_lectin_CS,IPR033989:CD209-like_CTLD,	mmu04145:Phagosome,		SM00034:CLECT,		KW-0472~Membrane,		KW-0175~Coiled coil,KW-0176~Collagen,KW-0677~Repeat,KW-0735~Signal-anchor,KW-0812~Transmembrane,KW-1133~Transmembrane helix,	KW-0106~Calcium,KW-0430~Lectin,KW-0479~Metal-binding,	KW-0675~Receptor,	KW-0325~Glycoprotein,KW-1015~Disulfide bond,	CARBOHYD:N-linked (GlcNAc...) asparagine,COMPBIAS:Pro residues,DOMAIN:C-type lectin,DOMAIN:Collagen-like 1,DOMAIN:Collagen-like 2,REGION:Disordered,TOPO_DOM:Cytoplasmic,TOPO_DOM:Extracellular,TRANSMEM:Helical,TRANSMEM:Helical; Signal-anchor for type II membrane protein,
Cdkl4	cyclin dependent kinase like 4(Cdkl4)	Mus musculus		GO:0006468~protein phosphorylation,GO:0016310~phosphorylation,	GO:0005634~nucleus,GO:0005737~cytoplasm,	GO:0000166~nucleotide binding,GO:0004672~protein kinase activity,GO:0004674~protein serine/threonine kinase activity,GO:0004693~cyclin-dependent protein serine/threonine kinase activity,GO:0005524~ATP binding,GO:0016301~kinase activity,GO:0016740~transferase activity,	IPR000719:Prot_kinase_dom,IPR008271:Ser/Thr_kinase_AS,IPR011009:Kinase-like_dom_sf,IPR017441:Protein_kinase_ATP_BS,			SM00220:S_TKc,		KW-0963~Cytoplasm,			KW-0067~ATP-binding,KW-0547~Nucleotide-binding,	KW-0418~Kinase,KW-0723~Serine/threonine-protein kinase,KW-0808~Transferase,		ACT_SITE:Proton acceptor,DOMAIN:Protein kinase,MOTIF:[NKR]KIAxRE,REGION:Disordered,
Cytip	cytohesin 1 interacting protein(Cytip)	Mus musculus		GO:0030155~regulation of cell adhesion,	GO:0005654~nucleoplasm,GO:0005737~cytoplasm,GO:0005768~endosome,GO:0005769~early endosome,GO:0005829~cytosol,GO:0005938~cell cortex,		IPR001478:PDZ,IPR036034:PDZ_sf,			SM00228:PDZ,		KW-0963~Cytoplasm,KW-0967~Endosome,		KW-0175~Coiled coil,				DOMAIN:PDZ,REGION:Interaction with CYTH1,
Dock2	dedicator of cyto-kinesis 2(Dock2)	Mus musculus		GO:0001766~membrane raft polarization,GO:0001768~establishment of T cell polarity,GO:0001771~immunological synapse formation,GO:0002277~myeloid dendritic cell activation involved in immune response,GO:0006935~chemotaxis,GO:0007010~cytoskeleton organization,GO:0007264~small GTPase mediated signal transduction,GO:0007520~myoblast fusion,GO:0016477~cell migration,GO:0030036~actin cytoskeleton organi…	GO:0005737~cytoplasm,GO:0005856~cytoskeleton,GO:0005886~plasma membrane,GO:0012505~endomembrane system,GO:0016020~membrane,	GO:0005085~guanyl-nucleotide exchange factor activity,GO:0005096~GTPase activator activity,GO:0031267~small GTPase binding,GO:0042608~T cell receptor binding,	IPR001452:SH3_domain,IPR016024:ARM-type_fold,IPR026791:DOCK,IPR026799:DHR2_DOCK2,IPR027007:C2_DOCK-type_domain,IPR027357:DOCKER_dom,IPR032376:DOCK_N,IPR035892:C2_domain_sf,IPR036028:SH3-like_dom_sf,IPR042455:DOCK_N_sub1,IPR043161:DOCK_C_lobe_A,IPR043162:DOCK_C_lobe_C,IPR046769:DOCKER_Lobe_A,IPR046770:DOCKER_Lobe_B,IPR046773:DOCKER_Lobe_C,	mmu04062:Chemokine signaling pathway,		SM00326:SH3,		KW-0206~Cytoskeleton,KW-0472~Membrane,KW-0963~Cytoplasm,		KW-0728~SH3 domain,		KW-0344~Guanine-nucleotide releasing factor,	KW-0007~Acetylation,KW-0597~Phosphoprotein,	DOMAIN:C2 DOCK-type,DOMAIN:DOCKER,DOMAIN:SH3,REGION:Disordered,
Dock10	dedicator of cytokinesis 10(Dock10)	Mus musculus		GO:0001782~B cell homeostasis,GO:0002315~marginal zone B cell differentiation,GO:0007264~small GTPase mediated signal transduction,GO:0030334~regulation of cell migration,GO:0043547~positive regulation of GTPase activity,GO:0060997~dendritic spine morphogenesis,	GO:0005634~nucleus,GO:0005654~nucleoplasm,GO:0005737~cytoplasm,GO:0005829~cytosol,GO:0042995~cell projection,GO:0043197~dendritic spine,GO:0045202~synapse,GO:0098794~postsynapse,GO:0098978~glutamatergic synapse,	GO:0005085~guanyl-nucleotide exchange factor activity,GO:0031267~small GTPase binding,	IPR001849:PH_domain,IPR011993:PH-like_dom_sf,IPR016024:ARM-type_fold,IPR021816:DOCK_C/D_N,IPR026791:DOCK,IPR027007:C2_DOCK-type_domain,IPR027357:DOCKER_dom,IPR035892:C2_domain_sf,IPR037809:C2_Dock-D,IPR043161:DOCK_C_lobe_A,IPR043162:DOCK_C_lobe_C,IPR046769:DOCKER_Lobe_A,IPR046770:DOCKER_Lobe_B,IPR046773:DOCKER_Lobe_C,			SM00233:PH,		KW-0539~Nucleus,KW-0770~Synapse,KW-0963~Cytoplasm,KW-0966~Cell projection,				KW-0344~Guanine-nucleotide releasing factor,	KW-0007~Acetylation,KW-0597~Phosphoprotein,	COMPBIAS:Basic and acidic residues,COMPBIAS:Polar residues,DOMAIN:C2 DOCK-type,DOMAIN:DOCKER,DOMAIN:Dedicator of cytokinesis C/D N-terminal,DOMAIN:PH,REGION:Disordered,
Dhrs3	dehydrogenase/reductase 3(Dhrs3)	Mus musculus		GO:0001523~retinoid metabolic process,GO:0003151~outflow tract morphogenesis,GO:0006629~lipid metabolic process,GO:0030278~regulation of ossification,GO:0048385~regulation of retinoic acid receptor signaling pathway,GO:0048387~negative regulation of retinoic acid receptor signaling pathway,GO:0060021~palate development,GO:0060349~bone morphogenesis,GO:0060411~cardiac septum morphogenesis,	GO:0005811~lipid particle,GO:0016020~membrane,	GO:0004745~retinol dehydrogenase activity,GO:0016491~oxidoreductase activity,GO:0052650~NADP-retinol dehydrogenase activity,	IPR002347:SDR_fam,IPR013968:PKS_KR,IPR036291:NAD(P)-bd_dom_sf,	mmu00830:Retinol metabolism,mmu01100:Metabolic pathways,mmu01240:Biosynthesis of cofactors,		SM00822:PKS_KR,	KW-0443~Lipid metabolism,	KW-0472~Membrane,		KW-0812~Transmembrane,KW-1133~Transmembrane helix,	KW-0521~NADP,	KW-0560~Oxidoreductase,		ACT_SITE:Proton acceptor,DOMAIN:Ketoreductase (KR),TRANSMEM:Helical,
Dcstamp	dendrocyte expressed seven transmembrane protein(Dcstamp)	Mus musculus		GO:0002376~immune system process,GO:0030154~cell differentiation,GO:0030308~negative regulation of cell growth,GO:0030316~osteoclast differentiation,GO:0034241~positive regulation of macrophage fusion,GO:0036006~cellular response to macrophage colony-stimulating factor stimulus,GO:0043011~myeloid dendritic cell differentiation,GO:0045657~positive regulation of monocyte differentiation,GO:0045780~…	GO:0005768~endosome,GO:0005783~endoplasmic reticulum,GO:0005789~endoplasmic reticulum membrane,GO:0005886~plasma membrane,GO:0009986~cell surface,GO:0010008~endosome membrane,GO:0016020~membrane,GO:0033116~endoplasmic reticulum-Golgi intermediate compartment membrane,		IPR012858:DC_STAMP-like,				KW-0221~Differentiation,KW-0391~Immunity,	KW-0256~Endoplasmic reticulum,KW-0472~Membrane,KW-0967~Endosome,KW-1003~Cell membrane,		KW-0812~Transmembrane,KW-1133~Transmembrane helix,				DOMAIN:Dendritic cell-specific transmembrane protein-like,TOPO_DOM:Cytoplasmic,TOPO_DOM:Extracellular,TRANSMEM:Helical,
Daglb	diacylglycerol lipase, beta(Daglb)	Mus musculus		GO:0001516~prostaglandin biosynthetic process,GO:0006629~lipid metabolic process,GO:0006640~monoacylglycerol biosynthetic process,GO:0006690~icosanoid metabolic process,GO:0007405~neuroblast proliferation,GO:0010898~positive regulation of triglyceride catabolic process,GO:0016042~lipid catabolic process,GO:0019369~arachidonic acid metabolic process,GO:0022008~neurogenesis,GO:0046340~diacylglycero…	GO:0005654~nucleoplasm,GO:0005886~plasma membrane,GO:0016020~membrane,	GO:0004806~triglyceride lipase activity,GO:0016298~lipase activity,GO:0016787~hydrolase activity,GO:0046872~metal ion binding,GO:0047372~acylglycerol lipase activity,	IPR002921:Fungal_lipase-like,IPR029058:AB_hydrolase,	mmu04723:Retrograde endocannabinoid signaling,mmu04925:Aldosterone synthesis and secretion,			KW-0442~Lipid degradation,KW-0443~Lipid metabolism,	KW-0472~Membrane,KW-1003~Cell membrane,		KW-0812~Transmembrane,KW-1133~Transmembrane helix,	KW-0106~Calcium,KW-0479~Metal-binding,	KW-0378~Hydrolase,	KW-0597~Phosphoprotein,	ACT_SITE:Charge relay system,TOPO_DOM:Cytoplasmic,TOPO_DOM:Extracellular,TRANSMEM:Helical,
Emilin1	elastin microfibril interfacer 1(Emilin1)	Mus musculus		GO:0003180~aortic valve morphogenesis,GO:0007155~cell adhesion,GO:0007160~cell-matrix adhesion,GO:0008217~regulation of blood pressure,GO:0010628~positive regulation of gene expression,GO:0010629~negative regulation of gene expression,GO:0010811~positive regulation of cell-substrate adhesion,GO:0016477~cell migration,GO:0016525~negative regulation of angiogenesis,GO:0030194~positive regulation of…	GO:0005576~extracellular region,GO:0005581~collagen trimer,GO:0005615~extracellular space,GO:0031012~extracellular matrix,GO:0034668~integrin alpha4-beta1 complex,GO:1990971~EMILIN complex,	GO:0005515~protein binding,GO:0030023~extracellular matrix constituent conferring elasticity,GO:0042802~identical protein binding,GO:0060090~binding, bridging,GO:0098640~integrin binding involved in cell-matrix adhesion,	IPR001073:C1q_dom,IPR008160:Collagen,IPR008983:Tumour_necrosis_fac-like_dom,IPR011489:EMI_domain,			SM00110:C1Q,	KW-0130~Cell adhesion,	KW-0272~Extracellular matrix,KW-0964~Secreted,		KW-0175~Coiled coil,KW-0176~Collagen,KW-0732~Signal,			KW-0325~Glycoprotein,KW-1015~Disulfide bond,	CARBOHYD:N-linked (GlcNAc...) asparagine,COMPBIAS:Pro residues,DOMAIN:C1q,DOMAIN:Collagen-like,DOMAIN:EMI,REGION:Disordered,
Fam149b	family with sequence similarity 149, member B(Fam149b)	Mus musculus		GO:0030030~cell projection organization,GO:0060271~cilium assembly,GO:0061512~protein localization to cilium,	GO:0005929~cilium,GO:0042995~cell projection,		IPR022194:DUF3719,IPR039630:FAM149,				KW-0970~Cilium biogenesis/degradation,	KW-0966~Cell projection,KW-0969~Cilium,						COMPBIAS:Polar residues,DOMAIN:DUF3719,REGION:Disordered,
Gpc1	glypican 1(Gpc1)	Mus musculus		GO:0009966~regulation of signal transduction,GO:0014037~Schwann cell differentiation,GO:0016477~cell migration,GO:0030200~heparan sulfate proteoglycan catabolic process,GO:0032288~myelin assembly,GO:0040037~negative regulation of fibroblast growth factor receptor signaling pathway,GO:1905475~regulation of protein localization to membrane,GO:2001016~positive regulation of skeletal muscle cell diff…	GO:0005576~extracellular region,GO:0005654~nucleoplasm,GO:0005768~endosome,GO:0005796~Golgi lumen,GO:0005829~cytosol,GO:0005886~plasma membrane,GO:0009986~cell surface,GO:0016020~membrane,GO:0031012~extracellular matrix,GO:0043025~neuronal cell body,GO:0045121~membrane raft,GO:0045202~synapse,GO:0098552~side of membrane,	GO:0005507~copper ion binding,GO:0017134~fibroblast growth factor binding,GO:0043236~laminin binding,GO:0070052~collagen V binding,	IPR001863:Glypican,IPR019803:Glypican_CS,	mmu05205:Proteoglycans in cancer,mmu05418:Fluid shear stress and atherosclerosis,				KW-0472~Membrane,KW-0964~Secreted,KW-0967~Endosome,KW-1003~Cell membrane,		KW-0732~Signal,	KW-0186~Copper,KW-0862~Zinc,		KW-0325~Glycoprotein,KW-0336~GPI-anchor,KW-0357~Heparan sulfate,KW-0449~Lipoprotein,KW-0654~Proteoglycan,KW-0702~S-nitrosylation,KW-1015~Disulfide bond,	CARBOHYD:N-linked (GlcNAc...) asparagine,CARBOHYD:O-linked (Xyl...) (heparan sulfate) serine,COMPBIAS:Polar residues,LIPID:GPI-anchor amidated serine,PROPEP:Removed in mature form,REGION:Disordered,
Habp4	hyaluronic acid binding protein 4(Habp4)	Mus musculus		GO:0006397~mRNA processing,GO:0006417~regulation of translation,GO:0008380~RNA splicing,GO:0030212~hyaluronan metabolic process,GO:0030578~PML body organization,GO:0033120~positive regulation of RNA splicing,GO:0043392~negative regulation of DNA binding,GO:0045948~positive regulation of translational initiation,GO:0071260~cellular response to mechanical stimulus,	GO:0005634~nucleus,GO:0005730~nucleolus,GO:0005737~cytoplasm,GO:0005829~cytosol,GO:0010494~cytoplasmic stress granule,GO:0015030~Cajal body,GO:0016528~sarcoplasm,GO:0016607~nuclear speck,GO:0030017~sarcomere,GO:0031965~nuclear membrane,GO:0045202~synapse,GO:0097504~Gemini of coiled bodies,	GO:0003723~RNA binding,GO:0005540~hyaluronic acid binding,GO:0032183~SUMO binding,GO:0043022~ribosome binding,GO:0061770~translation elongation factor binding,	IPR006861:HABP4_PAIRBP1-bd,IPR032381:IHABP4_N,IPR039764:HABP4/SERBP1-like,			SM01233:HABP4_PAI-RBP1,	KW-0507~mRNA processing,KW-0508~mRNA splicing,KW-0804~Transcription,KW-0805~Transcription regulation,KW-0810~Translation regulation,	KW-0539~Nucleus,KW-0963~Cytoplasm,		KW-0175~Coiled coil,		KW-0694~RNA-binding,	KW-0488~Methylation,KW-0597~Phosphoprotein,KW-0832~Ubl conjugation,KW-1017~Isopeptide bond,	COMPBIAS:Basic and acidic residues,CROSSLNK:Glycyl lysine isopeptide (Lys-Gly) (interchain with G-Cter in SUMO1); alternate,CROSSLNK:Glycyl lysine isopeptide (Lys-Gly) (interchain with G-Cter in SUMO2); alternate,DOMAIN:Hyaluronan/mRNA-binding protein,REGION:Disordered,
Hvcn1	hydrogen voltage-gated channel 1(Hvcn1)	Mus musculus		GO:0006811~ion transport,GO:0009268~response to pH,GO:0010043~response to zinc ion,GO:0032930~positive regulation of superoxide anion generation,GO:0034220~ion transmembrane transport,GO:0051453~regulation of intracellular pH,GO:0051454~intracellular pH elevation,GO:0055085~transmembrane transport,GO:0060046~regulation of acrosome reaction,GO:0071294~cellular response to zinc ion,GO:0071467~cellu…	GO:0005886~plasma membrane,GO:0016020~membrane,GO:0016324~apical plasma membrane,GO:0034702~ion channel complex,	GO:0005216~ion channel activity,GO:0022843~voltage-gated cation channel activity,GO:0030171~voltage-gated proton channel activity,GO:0042802~identical protein binding,	IPR005821:Ion_trans_dom,IPR027359:Volt_channel_dom_sf,IPR031844:VGPC1_C,IPR031846:Hvcn1,				KW-0406~Ion transport,KW-0813~Transport,	KW-0472~Membrane,KW-1003~Cell membrane,		KW-0175~Coiled coil,KW-0812~Transmembrane,KW-1133~Transmembrane helix,		KW-0407~Ion channel,KW-0851~Voltage-gated channel,	KW-0597~Phosphoprotein,	MUTAGEN:INI->NIN: Slows channel activation.,MUTAGEN:N->L: No effect on channel activation kinetics.,MUTAGEN:R->Q: Faster channel activation kinetics.,MUTAGEN:R->Q: Same activation kinetics as wild-type.,MUTAGEN:VKT->GGG: Impairs gating cooperativity.,REGION:Disordered,TOPO_DOM:Cytoplasmic,TOPO_DOM:Extracellular,TRANSMEM:Helical,TRANSMEM:Helical; Name=Segment S1,TRANSMEM:Helical; Name=Segment S2,T…
Ier2	immediate early response 2(Ier2)	Mus musculus		GO:0030182~neuron differentiation,GO:0045944~positive regulation of transcription from RNA polymerase II promoter,GO:0048870~cell motility,GO:0071774~response to fibroblast growth factor,	GO:0005634~nucleus,GO:0005654~nucleoplasm,GO:0005737~cytoplasm,		IPR008653:IER,					KW-0539~Nucleus,KW-0963~Cytoplasm,					KW-0007~Acetylation,	COMPBIAS:Basic and acidic residues,REGION:Disordered,
Katnbl1	katanin p80 subunit B like 1(Katnbl1)	Mus musculus		GO:0031122~cytoplasmic microtubule organization,GO:0051495~positive regulation of cytoskeleton organization,	GO:0005634~nucleus,GO:0005654~nucleoplasm,GO:0005730~nucleolus,GO:0005737~cytoplasm,GO:0005856~cytoskeleton,GO:0008352~katanin complex,GO:0030496~midbody,GO:0032154~cleavage furrow,GO:0072686~mitotic spindle,GO:0097431~mitotic spindle pole,	GO:0008017~microtubule binding,	IPR028021:Katanin_C-terminal,IPR042404:KATNBL1,					KW-0206~Cytoskeleton,KW-0539~Nucleus,KW-0963~Cytoplasm,					KW-0597~Phosphoprotein,	DOMAIN:Katanin p80 subunit C-terminal,MOTIF:Nuclear localization signal,
Lair1	leukocyte-associated Ig-like receptor 1(Lair1)	Mus musculus			GO:0005886~plasma membrane,GO:0016020~membrane,		IPR007110:Ig-like_dom,IPR013151:Immunoglobulin,IPR013783:Ig-like_fold,IPR036179:Ig-like_dom_sf,					KW-0472~Membrane,KW-1003~Cell membrane,		KW-0393~Immunoglobulin domain,KW-0732~Signal,KW-0812~Transmembrane,KW-1133~Transmembrane helix,		KW-0675~Receptor,	KW-0325~Glycoprotein,KW-0597~Phosphoprotein,KW-1015~Disulfide bond,	CARBOHYD:N-linked (GlcNAc...) asparagine,DOMAIN:Ig-like,DOMAIN:Ig-like C2-type,MOTIF:ITIM motif 1,MOTIF:ITIM motif 2,TOPO_DOM:Cytoplasmic,TOPO_DOM:Extracellular,TRANSMEM:Helical,
Lbp	lipopolysaccharide binding protein(Lbp)	Mus musculus	M_gsk3Pathway:Inactivation of Gsk3 by AKT causes accumulation of b-catenin in Alveolar Macrophages,	GO:0002232~leukocyte chemotaxis involved in inflammatory response,GO:0002281~macrophage activation involved in immune response,GO:0002376~immune system process,GO:0002752~cell surface pattern recognition receptor signaling pathway,GO:0006869~lipid transport,GO:0006953~acute-phase response,GO:0008228~opsonization,GO:0015920~lipopolysaccharide transport,GO:0030593~neutrophil chemotaxis,GO:0031663~l…	GO:0005576~extracellular region,GO:0005615~extracellular space,GO:0009986~cell surface,GO:0016020~membrane,	GO:0001530~lipopolysaccharide binding,GO:0005102~receptor binding,GO:0008289~lipid binding,GO:0015026~coreceptor activity,GO:0070891~lipoteichoic acid binding,GO:0071723~lipopeptide binding,	IPR001124:Lipid-bd_serum_glycop_C,IPR017942:Lipid-bd_serum_glycop_N,IPR017943:Bactericidal_perm-incr_a/b_dom,IPR017954:Lipid-bd_serum_glycop_CS,IPR030675:BPI/LBP,IPR032942:BPI/LBP/Plunc,	mmu04064:NF-kappa B signaling pathway,mmu04620:Toll-like receptor signaling pathway,mmu04936:Alcoholic liver disease,mmu05152:Tuberculosis,mmu05417:Lipid and atherosclerosis,	PIRSF002417:Lipid_binding_protein,	SM00328:BPI1,SM00329:BPI2,	KW-0391~Immunity,KW-0399~Innate immunity,KW-0445~Lipid transport,KW-0813~Transport,	KW-0472~Membrane,KW-0964~Secreted,		KW-0732~Signal,		KW-0044~Antibiotic,KW-0929~Antimicrobial,	KW-0325~Glycoprotein,KW-1015~Disulfide bond,	CARBOHYD:N-linked (GlcNAc...) asparagine,DOMAIN:Lipid-binding serum glycoprotein C-terminal,DOMAIN:Lipid-binding serum glycoprotein N-terminal,
Lpl	lipoprotein lipase(Lpl)	Mus musculus	m_PPARgPathway:Role of PPAR-gamma Coactivators in Obesity and Thermogenesis,m_vobesityPathway:Visceral Fat Deposits and the Metabolic Syndrome,	GO:0006629~lipid metabolic process,GO:0006631~fatty acid metabolic process,GO:0006633~fatty acid biosynthetic process,GO:0009617~response to bacterium,GO:0009749~response to glucose,GO:0010744~positive regulation of macrophage derived foam cell differentiation,GO:0010886~positive regulation of cholesterol storage,GO:0010890~positive regulation of sequestering of triglyceride,GO:0016042~lipid cata…	GO:0005576~extracellular region,GO:0005615~extracellular space,GO:0005886~plasma membrane,GO:0009986~cell surface,GO:0016020~membrane,GO:0034361~very-low-density lipoprotein particle,GO:0042627~chylomicron,GO:1902494~catalytic complex,	GO:0004465~lipoprotein lipase activity,GO:0004620~phospholipase activity,GO:0004806~triglyceride lipase activity,GO:0005102~receptor binding,GO:0005509~calcium ion binding,GO:0005515~protein binding,GO:0008201~heparin binding,GO:0008970~phosphatidylcholine 1-acylhydrolase activity,GO:0016298~lipase activity,GO:0016787~hydrolase activity,GO:0017129~triglyceride binding,GO:0034185~apolipoprotein bi…	IPR000734:TAG_lipase,IPR001024:PLAT/LH2_dom,IPR002330:Lipo_Lipase,IPR013818:Lipase,IPR016272:Lipase_LIPH,IPR029058:AB_hydrolase,IPR033906:Lipase_N,IPR036392:PLAT/LH2_dom_sf,	mmu00561:Glycerolipid metabolism,mmu03320:PPAR signaling pathway,mmu04979:Cholesterol metabolism,mmu05010:Alzheimer disease,	PIRSF000865:Lipoprotein_lipase_LIPH,	SM00308:LH2,	KW-0442~Lipid degradation,KW-0443~Lipid metabolism,	KW-0162~Chylomicron,KW-0272~Extracellular matrix,KW-0472~Membrane,KW-0850~VLDL,KW-0964~Secreted,KW-1003~Cell membrane,		KW-0732~Signal,	KW-0106~Calcium,KW-0479~Metal-binding,	KW-0358~Heparin-binding,KW-0378~Hydrolase,	KW-0325~Glycoprotein,KW-0944~Nitration,KW-1015~Disulfide bond,	ACT_SITE:Charge relay system,ACT_SITE:Nucleophile,CARBOHYD:N-linked (GlcNAc...) asparagine,DOMAIN:Lipase,DOMAIN:PLAT,REGION:Essential for determining substrate specificity,REGION:Important for heparin binding,REGION:Important for interaction with lipoprotein particles,REGION:Interaction with GPIHBP1,
Kdm3a	lysine (K)-specific demethylase 3A(Kdm3a)	Mus musculus		GO:0006325~chromatin organization,GO:0006357~regulation of transcription from RNA polymerase II promoter,GO:0007283~spermatogenesis,GO:0007290~spermatid nucleus elongation,GO:0009755~hormone-mediated signaling pathway,GO:0010468~regulation of gene expression,GO:0010628~positive regulation of gene expression,GO:0030154~cell differentiation,GO:0030521~androgen receptor signaling pathway,GO:0032259~…	GO:0000118~histone deacetylase complex,GO:0000785~chromatin,GO:0001673~male germ cell nucleus,GO:0005634~nucleus,GO:0005654~nucleoplasm,GO:0005737~cytoplasm,	GO:0003682~chromatin binding,GO:0003712~transcription cofactor activity,GO:0005506~iron ion binding,GO:0005515~protein binding,GO:0008168~methyltransferase activity,GO:0016491~oxidoreductase activity,GO:0031490~chromatin DNA binding,GO:0032454~histone demethylase activity (H3-K9 specific),GO:0046872~metal ion binding,GO:0050681~androgen receptor binding,GO:0051213~dioxygenase activity,	IPR003347:JmjC_dom,IPR045109:JHDM2-like,	mmu04714:Thermogenesis,		SM00558:JmjC,	KW-0221~Differentiation,KW-0744~Spermatogenesis,KW-0804~Transcription,KW-0805~Transcription regulation,	KW-0539~Nucleus,KW-0963~Cytoplasm,		KW-0863~Zinc-finger,	KW-0408~Iron,KW-0479~Metal-binding,KW-0862~Zinc,	KW-0010~Activator,KW-0156~Chromatin regulator,KW-0223~Dioxygenase,KW-0489~Methyltransferase,KW-0560~Oxidoreductase,KW-0808~Transferase,	KW-0007~Acetylation,KW-0597~Phosphoprotein,	COMPBIAS:Basic and acidic residues,COMPBIAS:Polar residues,DOMAIN:JmjC,MOTIF:LXXLL motif,REGION:Disordered,ZN_FING:C6-type,
Mmp13	matrix metallopeptidase 13(Mmp13)	Mus musculus		GO:0001958~endochondral ossification,GO:0003417~growth plate cartilage development,GO:0006508~proteolysis,GO:0007507~heart development,GO:0009725~response to hormone,GO:0019538~protein metabolic process,GO:0022617~extracellular matrix disassembly,GO:0030163~protein catabolic process,GO:0030198~extracellular matrix organization,GO:0030282~bone mineralization,GO:0030574~collagen catabolic process,G…	GO:0005576~extracellular region,GO:0005615~extracellular space,GO:0031012~extracellular matrix,GO:0046581~intercellular canaliculus,	GO:0001968~fibronectin binding,GO:0004175~endopeptidase activity,GO:0004222~metalloendopeptidase activity,GO:0005509~calcium ion binding,GO:0005518~collagen binding,GO:0008233~peptidase activity,GO:0008237~metallopeptidase activity,GO:0008270~zinc ion binding,GO:0016787~hydrolase activity,GO:0046872~metal ion binding,GO:0048306~calcium-dependent protein binding,GO:0050750~low-density lipoprotein …	IPR000585:Hemopexin-like_dom,IPR001818:Pept_M10_metallopeptidase,IPR002477:Peptidoglycan-bd-like,IPR006026:Peptidase_Metallo,IPR018486:Hemopexin_CS,IPR018487:Hemopexin-like_repeat,IPR021158:Pept_M10A_Zn_BS,IPR021190:Pept_M10A,IPR024079:MetalloPept_cat_dom_sf,IPR033739:M10A_MMP,IPR036365:PGBD-like_sf,IPR036375:Hemopexin-like_dom_sf,	mmu04657:IL-17 signaling pathway,mmu04926:Relaxin signaling pathway,mmu04928:Parathyroid hormone synthesis, secretion and action,	PIRSF001191:Peptidase_M10A_matrix,	SM00120:HX,SM00235:ZnMc,	KW-0177~Collagen degradation,	KW-0272~Extracellular matrix,KW-0964~Secreted,		KW-0677~Repeat,KW-0732~Signal,	KW-0106~Calcium,KW-0479~Metal-binding,KW-0862~Zinc,	KW-0378~Hydrolase,KW-0482~Metalloprotease,KW-0645~Protease,	KW-0325~Glycoprotein,KW-0597~Phosphoprotein,KW-0865~Zymogen,KW-1015~Disulfide bond,	BINDING:in inhibited form,CARBOHYD:N-linked (GlcNAc...) asparagine,DOMAIN:Peptidase metallopeptidase,MOTIF:Cysteine switch,PROPEP:Activation peptide,REGION:Interaction with TIMP2,REGION:Interaction with collagen,REPEAT:Hemopexin,REPEAT:Hemopexin 1,REPEAT:Hemopexin 2,REPEAT:Hemopexin 3,REPEAT:Hemopexin 4,
Met	met proto-oncogene(Met)	Mus musculus	m_cblPathway:CBL mediated ligand-induced downregulation of EGF receptors,m_metPathway:Signaling of Hepatocyte Growth Factor Receptor,	GO:0000122~negative regulation of transcription from RNA polymerase II promoter,GO:0001764~neuron migration,GO:0001886~endothelial cell morphogenesis,GO:0001889~liver development,GO:0001890~placenta development,GO:0006468~protein phosphorylation,GO:0006909~phagocytosis,GO:0007169~transmembrane receptor protein tyrosine kinase signaling pathway,GO:0007268~chemical synaptic transmission,GO:0007275~…	GO:0005615~extracellular space,GO:0009925~basal plasma membrane,GO:0016020~membrane,GO:0030425~dendrite,GO:0036126~sperm flagellum,GO:0043025~neuronal cell body,GO:0043235~receptor complex,GO:0045211~postsynaptic membrane,GO:0060076~excitatory synapse,	GO:0000166~nucleotide binding,GO:0004672~protein kinase activity,GO:0004713~protein tyrosine kinase activity,GO:0004714~transmembrane receptor protein tyrosine kinase activity,GO:0005008~hepatocyte growth factor-activated receptor activity,GO:0005515~protein binding,GO:0005524~ATP binding,GO:0008013~beta-catenin binding,GO:0016301~kinase activity,GO:0016740~transferase activity,GO:0017154~semapho…	IPR000719:Prot_kinase_dom,IPR001245:Ser-Thr/Tyr_kinase_cat_dom,IPR001627:Semap_dom,IPR002165:Plexin_repeat,IPR002909:IPT_dom,IPR008266:Tyr_kinase_AS,IPR011009:Kinase-like_dom_sf,IPR013783:Ig-like_fold,IPR014756:Ig_E-set,IPR015943:WD40/YVTN_repeat-like_dom_sf,IPR016201:PSI,IPR016244:Tyr_kinase_HGF/MSP_rcpt,IPR017441:Protein_kinase_ATP_BS,IPR020635:Tyr_kinase_cat_dom,IPR031148:Plexin,IPR036352:Sema…	mmu01521:EGFR tyrosine kinase inhibitor resistance,mmu04010:MAPK signaling pathway,mmu04014:Ras signaling pathway,mmu04015:Rap1 signaling pathway,mmu04020:Calcium signaling pathway,mmu04151:PI3K-Akt signaling pathway,mmu04360:Axon guidance,mmu04510:Focal adhesion,mmu04520:Adherens junction,mmu05100:Bacterial invasion of epithelial cells,mmu05144:Malaria,mmu05200:Pathways in cancer,mmu05202:Transc…	PIRSF000617:TyrPK_HGF-R,	SM00219:TyrKc,SM00423:PSI,SM00429:IPT,SM00630:Sema,		KW-0472~Membrane,	KW-0656~Proto-oncogene,	KW-0677~Repeat,KW-0732~Signal,KW-0812~Transmembrane,KW-1133~Transmembrane helix,	KW-0067~ATP-binding,KW-0547~Nucleotide-binding,	KW-0418~Kinase,KW-0675~Receptor,KW-0808~Transferase,KW-0829~Tyrosine-protein kinase,	KW-0325~Glycoprotein,KW-0597~Phosphoprotein,KW-0832~Ubl conjugation,KW-1015~Disulfide bond,	ACT_SITE:Proton acceptor,CARBOHYD:N-linked (GlcNAc...) asparagine,CARBOHYD:O-linked (Man) threonine,DOMAIN:IPT/TIG,DOMAIN:IPT/TIG 1,DOMAIN:IPT/TIG 2,DOMAIN:IPT/TIG 3,DOMAIN:Protein kinase,DOMAIN:Sema,MUTAGEN:Y->C: Mice heterozygous for the mutation show reduced number of myofibers in appendicular and axial muscles, defective migration of muscle progenitor cells and impaired proliferation of secon…
Mfge8	milk fat globule EGF and factor V/VIII domain containing(Mfge8)	Mus musculus		GO:0001525~angiogenesis,GO:0007155~cell adhesion,GO:0007338~single fertilization,GO:0043277~apoptotic cell clearance,	GO:0002080~acrosomal membrane,GO:0005576~extracellular region,GO:0005615~extracellular space,GO:0009897~external side of plasma membrane,GO:0016020~membrane,GO:0031410~cytoplasmic vesicle,	GO:0001786~phosphatidylserine binding,GO:0005178~integrin binding,GO:0005201~extracellular matrix structural constituent,	IPR000421:FA58C,IPR000742:EGF-like_dom,IPR008979:Galactose-bd-like_sf,	mmu04148:Efferocytosis,		SM00181:EGF,SM00231:FA58C,	KW-0037~Angiogenesis,KW-0130~Cell adhesion,KW-0278~Fertilization,	KW-0472~Membrane,KW-0964~Secreted,KW-0968~Cytoplasmic vesicle,		KW-0245~EGF-like domain,KW-0677~Repeat,KW-0732~Signal,			KW-0325~Glycoprotein,KW-1015~Disulfide bond,	CARBOHYD:N-linked (GlcNAc...) asparagine,DOMAIN:EGF-like,DOMAIN:EGF-like 1,DOMAIN:EGF-like 2,DOMAIN:F5/8 type C,DOMAIN:F5/8 type C 1,DOMAIN:F5/8 type C 2,MOTIF:Cell attachment site,
Mavs	mitochondrial antiviral signaling protein(Mavs)	Mus musculus		GO:0001934~positive regulation of protein phosphorylation,GO:0002218~activation of innate immune response,GO:0002230~positive regulation of defense response to virus by host,GO:0002376~immune system process,GO:0002735~positive regulation of myeloid dendritic cell cytokine production,GO:0002753~cytoplasmic pattern recognition receptor signaling pathway,GO:0007165~signal transduction,GO:0032481~pos…	GO:0005739~mitochondrion,GO:0005741~mitochondrial outer membrane,GO:0005777~peroxisome,GO:0005778~peroxisomal membrane,GO:0016020~membrane,GO:0031966~mitochondrial membrane,	GO:0005515~protein binding,GO:0019901~protein kinase binding,GO:0035591~signaling adaptor activity,GO:0039552~RIG-I binding,GO:0042802~identical protein binding,GO:0050700~CARD domain binding,GO:0060090~binding, bridging,	IPR011029:DEATH-like_dom_sf,IPR031964:CARD_dom,IPR042144:CARD_IPS1,	mmu04621:NOD-like receptor signaling pathway,mmu04622:RIG-I-like receptor signaling pathway,mmu04623:Cytosolic DNA-sensing pathway,mmu05160:Hepatitis C,mmu05161:Hepatitis B,mmu05162:Measles,mmu05164:Influenza A,mmu05168:Herpes simplex virus 1 infection,mmu05169:Epstein-Barr virus infection,mmu05171:Coronavirus disease - COVID-19,			KW-0051~Antiviral defense,KW-0391~Immunity,KW-0399~Innate immunity,	KW-0472~Membrane,KW-0496~Mitochondrion,KW-0576~Peroxisome,KW-1000~Mitochondrion outer membrane,		KW-0812~Transmembrane,KW-1133~Transmembrane helix,			KW-0488~Methylation,KW-0597~Phosphoprotein,KW-0832~Ubl conjugation,KW-1017~Isopeptide bond,	COMPBIAS:Polar residues,CROSSLNK:Glycyl lysine isopeptide (Lys-Gly) (interchain with G-Cter in ubiquitin),DOMAIN:CARD,MOTIF:pLxIS motif,REGION:Disordered,REGION:Interaction with DHX33,REGION:Interaction with TRAF2,REGION:Interaction with TRAF6 1,REGION:Interaction with TRAF6 2,REGION:Required for interaction with NLRX1,SITE:Cleavage; by CASP3,TOPO_DOM:Cytoplasmic,TOPO_DOM:Mitochondrial intermembr…
Maoa	monoamine oxidase A(Maoa)	Mus musculus		GO:0006584~catecholamine metabolic process,GO:0009967~positive regulation of signal transduction,GO:0042420~dopamine catabolic process,GO:0042428~serotonin metabolic process,GO:0042443~phenylethylamine metabolic process,	GO:0005739~mitochondrion,GO:0005741~mitochondrial outer membrane,GO:0005829~cytosol,GO:0016020~membrane,	GO:0005515~protein binding,GO:0008131~primary amine oxidase activity,GO:0016491~oxidoreductase activity,GO:0050660~flavin adenine dinucleotide binding,GO:0051378~serotonin binding,GO:0052595~aliphatic-amine oxidase activity,GO:0052596~phenethylamine:oxygen oxidoreductase (deaminating) activity,GO:0097621~monoamine oxidase activity,	IPR001613:Flavin_amine_oxidase,IPR002937:Amino_oxidase,IPR036188:FAD/NAD-bd_sf,	mmu00260:Glycine, serine and threonine metabolism,mmu00330:Arginine and proline metabolism,mmu00340:Histidine metabolism,mmu00350:Tyrosine metabolism,mmu00360:Phenylalanine metabolism,mmu00380:Tryptophan metabolism,mmu00982:Drug metabolism - cytochrome P450,mmu01100:Metabolic pathways,mmu04726:Serotonergic synapse,mmu04728:Dopaminergic synapse,mmu05012:Parkinson disease,mmu05030:Cocaine addiction…			KW-0128~Catecholamine metabolism,KW-0531~Neurotransmitter degradation,	KW-0472~Membrane,KW-0496~Mitochondrion,KW-1000~Mitochondrion outer membrane,		KW-0812~Transmembrane,KW-1133~Transmembrane helix,	KW-0274~FAD,KW-0285~Flavoprotein,	KW-0560~Oxidoreductase,	KW-0007~Acetylation,KW-0597~Phosphoprotein,	DOMAIN:Amine oxidase,REGION:Interaction with membrane phospholipid headgroups,SITE:Important for catalytic activity,SITE:Important for substrate specificity,TOPO_DOM:Cytoplasmic,TOPO_DOM:Mitochondrial intermembrane,TRANSMEM:Helical; Anchor for type IV membrane protein,
Mcoln2	mucolipin 2(Mcoln2)	Mus musculus		GO:0002250~adaptive immune response,GO:0002376~immune system process,GO:0006811~ion transport,GO:0006816~calcium ion transport,GO:0015031~protein transport,GO:0032722~positive regulation of chemokine production,GO:0034220~ion transmembrane transport,GO:0045087~innate immune response,GO:0070588~calcium ion transmembrane transport,GO:0071639~positive regulation of monocyte chemotactic protein-1 pro…	GO:0005764~lysosome,GO:0005768~endosome,GO:0005886~plasma membrane,GO:0010008~endosome membrane,GO:0016020~membrane,GO:0055037~recycling endosome,GO:0055038~recycling endosome membrane,	GO:0005261~cation channel activity,GO:0005262~calcium channel activity,GO:0042802~identical protein binding,GO:0072345~NAADP-sensitive calcium-release channel activity,	IPR013122:PKD1_2_channel,IPR039031:Mucolipin,IPR049134:MCLN_ECD,	mmu04020:Calcium signaling pathway,			KW-0109~Calcium transport,KW-0391~Immunity,KW-0399~Innate immunity,KW-0406~Ion transport,KW-0653~Protein transport,KW-0813~Transport,KW-1064~Adaptive immunity,	KW-0458~Lysosome,KW-0472~Membrane,KW-0967~Endosome,KW-1003~Cell membrane,		KW-0812~Transmembrane,KW-1133~Transmembrane helix,	KW-0106~Calcium,	KW-0107~Calcium channel,KW-0407~Ion channel,	KW-1015~Disulfide bond,	DOMAIN:Mucolipin extracytosolic,DOMAIN:Polycystin cation channel PKD1/PKD2,INTRAMEM:Pore-forming,MOTIF:Selectivity filter,REGION:Extracellular/lumenal pore loop,TOPO_DOM:Cytoplasmic,TOPO_DOM:Extracellular,TRANSMEM:Helical,
Ncdn	neurochondrin(Ncdn)	Mus musculus		GO:0031175~neuron projection development,GO:0045453~bone resorption,GO:0048168~regulation of neuronal synaptic plasticity,	GO:0005737~cytoplasm,GO:0005768~endosome,GO:0005829~cytosol,GO:0010008~endosome membrane,GO:0016020~membrane,GO:0030425~dendrite,GO:0042995~cell projection,GO:0043005~neuron projection,GO:0043025~neuronal cell body,GO:0043204~perikaryon,GO:0045202~synapse,GO:0098794~postsynapse,	GO:0005515~protein binding,	IPR008709:Neurochondrin,IPR016024:ARM-type_fold,					KW-0472~Membrane,KW-0770~Synapse,KW-0963~Cytoplasm,KW-0966~Cell projection,KW-0967~Endosome,					KW-0007~Acetylation,KW-0449~Lipoprotein,KW-0488~Methylation,KW-0564~Palmitate,KW-0597~Phosphoprotein,	LIPID:S-palmitoyl cysteine,
Noa1	nitric oxide associated 1(Noa1)	Mus musculus		GO:0006915~apoptotic process,GO:0007005~mitochondrion organization,GO:0061668~mitochondrial ribosome assembly,	GO:0005739~mitochondrion,GO:0005743~mitochondrial inner membrane,GO:0016020~membrane,GO:0099617~matrix side of mitochondrial inner membrane,	GO:0000166~nucleotide binding,GO:0005525~GTP binding,	IPR006073:GTP-bd,IPR027417:P-loop_NTPase,IPR030378:G_CP_dom,IPR048422:NOA1/YqeH-like_C,				KW-0053~Apoptosis,	KW-0472~Membrane,KW-0496~Mitochondrion,KW-0999~Mitochondrion inner membrane,			KW-0342~GTP-binding,KW-0547~Nucleotide-binding,		KW-0597~Phosphoprotein,	DOMAIN:CP-type G,DOMAIN:G,DOMAIN:NOA1/YqeH-like C-terminal,MUTAGEN:K->R: Loss of ability to regulate activity of mitochondrial respiratory chain complexes.,REGION:Disordered,
Pigh	phosphatidylinositol glycan anchor biosynthesis, class H(Pigh)	Mus musculus		GO:0006506~GPI anchor biosynthetic process,	GO:0000506~glycosylphosphatidylinositol-N-acetylglucosaminyltransferase (GPI-GnT) complex,GO:0005737~cytoplasm,GO:0005789~endoplasmic reticulum membrane,		IPR019328:GPI-GlcNAc_Trfase_PIG-H_dom,IPR044215:PIG-H,	mmu00563:Glycosylphosphatidylinositol (GPI)-anchor biosynthesis,mmu01100:Metabolic pathways,				KW-0472~Membrane,KW-0963~Cytoplasm,		KW-0812~Transmembrane,KW-1133~Transmembrane helix,				DOMAIN:GPI-GlcNAc transferase complex PIG-H component conserved,TRANSMEM:Helical,
Pigo	phosphatidylinositol glycan anchor biosynthesis, class O(Pigo)	Mus musculus		GO:0006506~GPI anchor biosynthetic process,	GO:0005783~endoplasmic reticulum,GO:0005789~endoplasmic reticulum membrane,GO:0016020~membrane,	GO:0005515~protein binding,GO:0016740~transferase activity,GO:0016772~transferase activity, transferring phosphorus-containing groups,GO:0016780~phosphotransferase activity, for other substituted phosphate groups,GO:0051377~mannose-ethanolamine phosphotransferase activity,	IPR002591:Phosphodiest/P_Trfase,IPR017850:Alkaline_phosphatase_core_sf,IPR037675:PIG-O_N,IPR039524:PIGO/GPI13,	mmu00563:Glycosylphosphatidylinositol (GPI)-anchor biosynthesis,mmu01100:Metabolic pathways,			KW-0337~GPI-anchor biosynthesis,	KW-0256~Endoplasmic reticulum,KW-0472~Membrane,		KW-0732~Signal,KW-0812~Transmembrane,KW-1133~Transmembrane helix,		KW-0808~Transferase,	KW-0325~Glycoprotein,	CARBOHYD:N-linked (GlcNAc...) asparagine,COMPBIAS:Basic and acidic residues,REGION:Disordered,TRANSMEM:Helical,
Pip5k1b	phosphatidylinositol-4-phosphate 5-kinase, type 1 beta(Pip5k1b)	Mus musculus	m_rhoPathway:Rho cell motility signaling pathway,	GO:0006629~lipid metabolic process,GO:0006661~phosphatidylinositol biosynthetic process,GO:0016310~phosphorylation,GO:0046488~phosphatidylinositol metabolic process,GO:0046854~phosphatidylinositol phosphorylation,	GO:0001931~uropod,GO:0005737~cytoplasm,GO:0005829~cytosol,GO:0005886~plasma membrane,GO:0012505~endomembrane system,GO:0016020~membrane,	GO:0000166~nucleotide binding,GO:0005515~protein binding,GO:0005524~ATP binding,GO:0016301~kinase activity,GO:0016308~1-phosphatidylinositol-4-phosphate 5-kinase activity,GO:0016740~transferase activity,GO:0052742~phosphatidylinositol kinase activity,	IPR002498:PInositol-4-P-5-kinase_core,IPR023610:PInositol-4-P-5-kinase,IPR027484:PInositol-4-P-5-kinase_N,	mmu00562:Inositol phosphate metabolism,mmu01100:Metabolic pathways,mmu04070:Phosphatidylinositol signaling system,mmu04072:Phospholipase D signaling pathway,mmu04144:Endocytosis,mmu04510:Focal adhesion,mmu04666:Fc gamma R-mediated phagocytosis,mmu04810:Regulation of actin cytoskeleton,mmu05135:Yersinia infection,mmu05231:Choline metabolism in cancer,		SM00330:PIPKc,	KW-0443~Lipid metabolism,	KW-0472~Membrane,KW-0963~Cytoplasm,KW-1003~Cell membrane,			KW-0067~ATP-binding,KW-0547~Nucleotide-binding,	KW-0418~Kinase,KW-0808~Transferase,	KW-0597~Phosphoprotein,	DOMAIN:PIPK,MUTAGEN:D->A: Reduced 1-phosphatidylinositol-4-phosphate 5-kinase activity by 98%. Loss of actin-remodeling activity.,MUTAGEN:K->A: Almost complete loss of 1-phosphatidylinositol-4-phosphate 5-kinase activity.,REGION:Disordered,
Ptafr	platelet-activating factor receptor(Ptafr)	Mus musculus		GO:0001816~cytokine production,GO:0002693~positive regulation of cellular extravasation,GO:0006357~regulation of transcription from RNA polymerase II promoter,GO:0006935~chemotaxis,GO:0006954~inflammatory response,GO:0007165~signal transduction,GO:0007186~G-protein coupled receptor signaling pathway,GO:0007200~phospholipase C-activating G-protein coupled receptor signaling pathway,GO:0007567~part…	GO:0005886~plasma membrane,GO:0016020~membrane,	GO:0001530~lipopolysaccharide binding,GO:0001875~lipopolysaccharide receptor activity,GO:0004930~G-protein coupled receptor activity,GO:0004992~platelet activating factor receptor activity,GO:0005543~phospholipid binding,GO:0045028~G-protein coupled purinergic nucleotide receptor activity,GO:0051019~mitogen-activated protein kinase binding,	IPR000276:GPCR_Rhodpsn,IPR002282:PAF_rcpt,IPR017452:GPCR_Rhodpsn_7TM,	mmu04020:Calcium signaling pathway,mmu04080:Neuroactive ligand-receptor interaction,mmu05150:Staphylococcus aureus infection,			KW-0145~Chemotaxis,	KW-0472~Membrane,KW-1003~Cell membrane,		KW-0812~Transmembrane,KW-1133~Transmembrane helix,		KW-0297~G-protein coupled receptor,KW-0675~Receptor,KW-0807~Transducer,	KW-0325~Glycoprotein,KW-1015~Disulfide bond,	CARBOHYD:N-linked (GlcNAc...) asparagine,TOPO_DOM:Cytoplasmic,TOPO_DOM:Extracellular,TRANSMEM:Helical,TRANSMEM:Helical; Name=1,TRANSMEM:Helical; Name=2,TRANSMEM:Helical; Name=3,TRANSMEM:Helical; Name=4,TRANSMEM:Helical; Name=5,TRANSMEM:Helical; Name=6,TRANSMEM:Helical; Name=7,
Plekhg1	pleckstrin homology domain containing, family G (with RhoGef domain) member 1(Plekhg1)	Mus musculus			GO:0005654~nucleoplasm,	GO:0005085~guanyl-nucleotide exchange factor activity,GO:0031267~small GTPase binding,	IPR000219:DH-domain,IPR001849:PH_domain,IPR011993:PH-like_dom_sf,IPR035899:DBL_dom_sf,IPR043324:PH_PLEKHG1_G2_G3,			SM00233:PH,SM00325:RhoGEF,							KW-0597~Phosphoprotein,	COMPBIAS:Basic and acidic residues,COMPBIAS:Polar residues,DOMAIN:DH,DOMAIN:PH,REGION:Disordered,
Plxdc1	plexin domain containing 1(Plxdc1)	Mus musculus		GO:0021510~spinal cord development,	GO:0005576~extracellular region,GO:0005737~cytoplasm,GO:0005886~plasma membrane,GO:0005923~bicellular tight junction,GO:0016020~membrane,GO:0030425~dendrite,GO:0043025~neuronal cell body,GO:0043235~receptor complex,GO:0070161~anchoring junction,	GO:0005515~protein binding,	IPR002165:Plexin_repeat,IPR031152:PLXDC,					KW-0472~Membrane,KW-0796~Tight junction,KW-0964~Secreted,KW-0965~Cell junction,KW-1003~Cell membrane,		KW-0732~Signal,KW-0812~Transmembrane,KW-1133~Transmembrane helix,			KW-0325~Glycoprotein,KW-0654~Proteoglycan,	CARBOHYD:N-linked (GlcNAc...) asparagine,CARBOHYD:O-linked (Xyl...) (chondroitin sulfate) serine,COMPBIAS:Basic and acidic residues,COMPBIAS:Polar residues,REGION:Disordered,TOPO_DOM:Cytoplasmic,TOPO_DOM:Extracellular,TRANSMEM:Helical,
Plk2	polo like kinase 2(Plk2)	Mus musculus		GO:0000082~G1/S transition of mitotic cell cycle,GO:0000278~mitotic cell cycle,GO:0002092~positive regulation of receptor internalization,GO:0006468~protein phosphorylation,GO:0007052~mitotic spindle organization,GO:0007265~Ras protein signal transduction,GO:0007613~memory,GO:0010508~positive regulation of autophagy,GO:0016310~phosphorylation,GO:0016525~negative regulation of angiogenesis,GO:0018…	GO:0000776~kinetochore,GO:0000785~chromatin,GO:0000922~spindle pole,GO:0005634~nucleus,GO:0005654~nucleoplasm,GO:0005737~cytoplasm,GO:0005813~centrosome,GO:0005814~centriole,GO:0005856~cytoskeleton,GO:0030425~dendrite,GO:0042995~cell projection,	GO:0000166~nucleotide binding,GO:0004672~protein kinase activity,GO:0004674~protein serine/threonine kinase activity,GO:0005524~ATP binding,GO:0016301~kinase activity,GO:0016740~transferase activity,GO:0019901~protein kinase binding,GO:0032050~clathrin heavy chain binding,GO:0043008~ATP-dependent protein binding,GO:0044877~macromolecular complex binding,GO:0051020~GTPase binding,GO:0051117~ATPase…	IPR000719:Prot_kinase_dom,IPR000959:POLO_box_dom,IPR008271:Ser/Thr_kinase_AS,IPR011009:Kinase-like_dom_sf,IPR017441:Protein_kinase_ATP_BS,IPR033695:POLO_box_2,IPR033701:POLO_box_1,IPR036947:POLO_box_dom_sf,IPR042825:PLK2_STKc,	mmu04068:FoxO signaling pathway,		SM00220:S_TKc,		KW-0206~Cytoskeleton,KW-0963~Cytoplasm,KW-0966~Cell projection,	KW-0043~Tumor suppressor,	KW-0677~Repeat,	KW-0067~ATP-binding,KW-0547~Nucleotide-binding,	KW-0418~Kinase,KW-0723~Serine/threonine-protein kinase,KW-0808~Transferase,	KW-0597~Phosphoprotein,	ACT_SITE:Proton acceptor,COMPBIAS:Basic and acidic residues,DOMAIN:POLO box,DOMAIN:POLO box 1,DOMAIN:POLO box 2,DOMAIN:Protein kinase,MUTAGEN:K->M: In DN mutant; Loss of kinase activity; leading to disrupted Ras and Rap protein signaling, altered spine morphology and aberrant memory formation in mice.,MUTAGEN:T->D,V: Does not significantly affect kinase activity.,MUTAGEN:T->E: Mimicks phosphoryla…
Penk	preproenkephalin(Penk)	Mus musculus		GO:0001649~osteoblast differentiation,GO:0001662~behavioral fear response,GO:0001666~response to hypoxia,GO:0001964~startle response,GO:0002118~aggressive behavior,GO:0007218~neuropeptide signaling pathway,GO:0007268~chemical synaptic transmission,GO:0007600~sensory perception,GO:0007626~locomotory behavior,GO:0009617~response to bacterium,GO:0009636~response to toxic substance,GO:0014009~glial c…	GO:0005576~extracellular region,GO:0005886~plasma membrane,GO:0030424~axon,GO:0030425~dendrite,GO:0031410~cytoplasmic vesicle,GO:0032280~symmetric synapse,GO:0034466~chromaffin granule lumen,GO:0034592~synaptic vesicle lumen,GO:0043025~neuronal cell body,GO:0043204~perikaryon,GO:0043679~axon terminus,GO:0070852~cell body fiber,GO:0099013~neuronal dense core vesicle lumen,	GO:0001515~opioid peptide activity,GO:0031628~opioid receptor binding,GO:0048018~receptor agonist activity,	IPR000703:Proenkphlin_A,IPR006024:Opioid_neupept,	mmu04080:Neuroactive ligand-receptor interaction,				KW-0964~Secreted,KW-0968~Cytoplasmic vesicle,		KW-0732~Signal,		KW-0257~Endorphin,KW-0527~Neuropeptide,KW-0555~Opioid peptide,	KW-0165~Cleavage on pair of basic residues,KW-0597~Phosphoprotein,KW-1015~Disulfide bond,	PEPTIDE:Leu-enkephalin,PEPTIDE:Met-enkephalin,PEPTIDE:Met-enkephalin-Arg-Phe,PEPTIDE:Met-enkephalin-Arg-Ser-Leu,PEPTIDE:PENK(114-133),PEPTIDE:PENK(143-184),PEPTIDE:PENK(238-259),PEPTIDE:Synenkephalin,REGION:Disordered,SITE:Cleavage; by CTSL,
Prmt2	protein arginine N-methyltransferase 2(Prmt2)	Mus musculus		GO:0001666~response to hypoxia,GO:0018216~peptidyl-arginine methylation,GO:0032088~negative regulation of NF-kappaB transcription factor activity,GO:0032259~methylation,GO:0033210~leptin-mediated signaling pathway,GO:0042509~regulation of tyrosine phosphorylation of STAT protein,GO:0043065~positive regulation of apoptotic process,GO:0043433~negative regulation of sequence-specific DNA binding tra…	GO:0005634~nucleus,GO:0005654~nucleoplasm,GO:0005737~cytoplasm,GO:0005829~cytosol,	GO:0003713~transcription coactivator activity,GO:0005515~protein binding,GO:0008013~beta-catenin binding,GO:0008168~methyltransferase activity,GO:0008757~S-adenosylmethionine-dependent methyltransferase activity,GO:0016274~protein-arginine N-methyltransferase activity,GO:0016740~transferase activity,GO:0030331~estrogen receptor binding,GO:0033142~progesterone receptor binding,GO:0035242~protein-a…	IPR001452:SH3_domain,IPR007848:Small_mtfrase_dom,IPR025799:Arg_MeTrfase,IPR029063:SAM-dependent_MTases_sf,IPR036028:SH3-like_dom_sf,			SM00326:SH3,		KW-0539~Nucleus,KW-0963~Cytoplasm,		KW-0728~SH3 domain,	KW-0949~S-adenosyl-L-methionine,	KW-0489~Methyltransferase,KW-0808~Transferase,	KW-0488~Methylation,	DOMAIN:SAM-dependent MTase PRMT-type,DOMAIN:SH3,REGION:Interaction with ESR1,REGION:Interaction with RB1,
Ppp1r3b	protein phosphatase 1, regulatory subunit 3B(Ppp1r3b)	Mus musculus		GO:0005975~carbohydrate metabolic process,GO:0005977~glycogen metabolic process,GO:0005979~regulation of glycogen biosynthetic process,GO:0005981~regulation of glycogen catabolic process,	GO:0000164~protein phosphatase type 1 complex,GO:0042587~glycogen granule,	GO:0004721~phosphoprotein phosphatase activity,GO:0008157~protein phosphatase 1 binding,GO:0019888~protein phosphatase regulator activity,GO:0019899~enzyme binding,GO:0050196~[phosphorylase] phosphatase activity,GO:2001069~glycogen binding,	IPR005036:CBM21_dom,IPR017434:Pase-1_reg-su_3B/C/D_met,IPR030682:PP1_3B,IPR038175:CBM21_dom_sf,	mmu04910:Insulin signaling pathway,mmu04931:Insulin resistance,	PIRSF038207:PP1_GT_animal,PIRSF500814:PP1_GL,		KW-0119~Carbohydrate metabolism,KW-0321~Glycogen metabolism,						KW-0597~Phosphoprotein,	DOMAIN:CBM21,MOTIF:PP1-binding motif,
Ppp5c	protein phosphatase 5, catalytic subunit(Ppp5c)	Mus musculus		GO:0001933~negative regulation of protein phosphorylation,GO:0010288~response to lead ion,GO:0043066~negative regulation of apoptotic process,GO:0043278~response to morphine,GO:0070262~peptidyl-serine dephosphorylation,GO:1904550~response to arachidonic acid,GO:2000324~positive regulation of glucocorticoid receptor signaling pathway,	GO:0005634~nucleus,GO:0005737~cytoplasm,GO:0005829~cytosol,GO:0005886~plasma membrane,GO:0016020~membrane,GO:0032991~macromolecular complex,GO:0043025~neuronal cell body,GO:0043204~perikaryon,GO:0043231~intracellular membrane-bounded organelle,GO:0101031~chaperone complex,GO:1990635~proximal dendrite,	GO:0001965~G-protein alpha-subunit binding,GO:0003723~RNA binding,GO:0004721~phosphoprotein phosphatase activity,GO:0004722~protein serine/threonine phosphatase activity,GO:0005515~protein binding,GO:0005524~ATP binding,GO:0008017~microtubule binding,GO:0016787~hydrolase activity,GO:0016791~phosphatase activity,GO:0017018~myosin phosphatase activity,GO:0031072~heat shock protein binding,GO:004280…	IPR001440:TPR_1,IPR004843:Calcineurin-like_PHP_ApaH,IPR006186:Ser/Thr-sp_prot-phosphatase,IPR011990:TPR-like_helical_dom_sf,IPR013235:PPP_dom,IPR019734:TPR_repeat,IPR029052:Metallo-depent_PP-like,IPR041753:PP5_C,	mmu04010:MAPK signaling pathway,	PIRSF033096:PPPtase_5,	SM00028:TPR,SM00156:PP2Ac,		KW-0472~Membrane,KW-0539~Nucleus,KW-0963~Cytoplasm,KW-1003~Cell membrane,		KW-0677~Repeat,KW-0802~TPR repeat,	KW-0460~Magnesium,KW-0464~Manganese,KW-0479~Metal-binding,	KW-0378~Hydrolase,KW-0904~Protein phosphatase,	KW-0007~Acetylation,	ACT_SITE:Proton donor/acceptor,COMPBIAS:Basic and acidic residues,DOMAIN:Serine/threonine specific protein phosphatases,REGION:Catalytic,REGION:Disordered,REGION:Required for autoinhibition,REPEAT:TPR,REPEAT:TPR 1,REPEAT:TPR 2,REPEAT:TPR 3,
Qsox2	quiescin Q6 sulfhydryl oxidase 2(Qsox2)	Mus musculus		GO:0006457~protein folding,	GO:0005615~extracellular space,GO:0005654~nucleoplasm,GO:0005794~Golgi apparatus,GO:0016020~membrane,	GO:0003756~protein disulfide isomerase activity,GO:0016491~oxidoreductase activity,GO:0016971~flavin-linked sulfhydryl oxidase activity,GO:0016972~thiol oxidase activity,	IPR013766:Thioredoxin_domain,IPR017905:ERV/ALR_sulphydryl_oxidase,IPR036249:Thioredoxin-like_sf,IPR036774:ERV/ALR_sulphydryl_oxid_sf,IPR039798:Sulfhydryl_oxidase,IPR040986:QSOX_FAD-bd_dom,IPR041269:QSOX_Trx1,IPR042568:QSOX_FAD-bd_sf,					KW-0472~Membrane,		KW-0732~Signal,KW-0812~Transmembrane,KW-1133~Transmembrane helix,	KW-0274~FAD,KW-0285~Flavoprotein,	KW-0560~Oxidoreductase,	KW-0325~Glycoprotein,KW-1015~Disulfide bond,	ACT_SITE:Nucleophile,CARBOHYD:N-linked (GlcNAc...) asparagine,COMPBIAS:Basic and acidic residues,DISULFID:Redox-active,DOMAIN:ERV/ALR sulfhydryl oxidase,DOMAIN:Thioredoxin,REGION:Disordered,TRANSMEM:Helical,
Rsad1	radical S-adenosyl methionine domain containing 1(Rsad1)	Mus musculus		GO:0006779~porphyrin-containing compound biosynthetic process,	GO:0005737~cytoplasm,GO:0005739~mitochondrion,	GO:0003824~catalytic activity,GO:0004109~coproporphyrinogen oxidase activity,GO:0020037~heme binding,GO:0046872~metal ion binding,GO:0051536~iron-sulfur cluster binding,GO:0051539~4 iron, 4 sulfur cluster binding,	IPR004559:HemW-like,IPR006638:Elp3/MiaA/NifB-like_rSAM,IPR007197:rSAM,IPR010723:HemN_C,IPR013785:Aldolase_TIM,IPR034505:Coproporphyrinogen-III_oxidase,			SM00729:Elp3,		KW-0496~Mitochondrion,		KW-0809~Transit peptide,	KW-0004~4Fe-4S,KW-0349~Heme,KW-0408~Iron,KW-0411~Iron-sulfur,KW-0479~Metal-binding,KW-0949~S-adenosyl-L-methionine,	KW-0143~Chaperone,		DOMAIN:Radical SAM core,TRANSIT:Mitochondrion,
Rhov	ras homolog family member V(Rhov)	Mus musculus		GO:0006897~endocytosis,GO:0007015~actin filament organization,GO:0007163~establishment or maintenance of cell polarity,GO:0007264~small GTPase mediated signal transduction,GO:0032488~Cdc42 protein signal transduction,	GO:0005768~endosome,GO:0005886~plasma membrane,GO:0010008~endosome membrane,GO:0016020~membrane,	GO:0000166~nucleotide binding,GO:0003924~GTPase activity,GO:0005525~GTP binding,GO:0019901~protein kinase binding,GO:0046872~metal ion binding,	IPR001806:Small_GTPase,IPR003578:Small_GTPase_Rho,IPR005225:Small_GTP-bd_dom,IPR027417:P-loop_NTPase,			SM00173:RAS,SM00174:RHO,SM00175:RAB,		KW-0472~Membrane,KW-0967~Endosome,KW-1003~Cell membrane,			KW-0342~GTP-binding,KW-0460~Magnesium,KW-0479~Metal-binding,KW-0547~Nucleotide-binding,		KW-0449~Lipoprotein,KW-0564~Palmitate,KW-0597~Phosphoprotein,	COMPBIAS:Pro residues,LIPID:S-palmitoyl cysteine,REGION:Disordered,
Riox1	ribosomal oxygenase 1(Riox1)	Mus musculus		GO:0006325~chromatin organization,GO:0006338~chromatin remodeling,GO:0006482~protein demethylation,GO:0042254~ribosome biogenesis,GO:0045668~negative regulation of osteoblast differentiation,GO:0045892~negative regulation of transcription, DNA-templated,	GO:0005634~nucleus,GO:0005654~nucleoplasm,GO:0005730~nucleolus,GO:0030685~nucleolar preribosome,	GO:0003723~RNA binding,GO:0005506~iron ion binding,GO:0005515~protein binding,GO:0016491~oxidoreductase activity,GO:0016706~oxidoreductase activity, acting on paired donors, with incorporation or reduction of molecular oxygen, 2-oxoglutarate as one donor, and incorporation of one atom each of oxygen into both donors,GO:0032453~histone demethylase activity (H3-K4 specific),GO:0034647~histone demet…	IPR003347:JmjC_dom,IPR039994:NO66-like,IPR049043:RIOX1/NO66-like_C_WH,			SM00558:JmjC,	KW-0804~Transcription,KW-0805~Transcription regulation,	KW-0539~Nucleus,			KW-0408~Iron,KW-0479~Metal-binding,	KW-0156~Chromatin regulator,KW-0223~Dioxygenase,KW-0560~Oxidoreductase,KW-0678~Repressor,	KW-0007~Acetylation,KW-0597~Phosphoprotein,	COMPBIAS:Basic and acidic residues,DOMAIN:JmjC,MUTAGEN:H->A: Abolished lysine demethylase activity; when associated with A-302.,MUTAGEN:H->A: Abolished lysine demethylase activity; when associated with A-367.,REGION:Disordered,
Sgk1	serum/glucocorticoid regulated kinase 1(Sgk1)	Mus musculus		GO:0006468~protein phosphorylation,GO:0006883~cellular sodium ion homeostasis,GO:0006915~apoptotic process,GO:0006974~cellular response to DNA damage stimulus,GO:0007019~microtubule depolymerization,GO:0007616~long-term memory,GO:0008542~visual learning,GO:0010765~positive regulation of sodium ion transport,GO:0016310~phosphorylation,GO:0018105~peptidyl-serine phosphorylation,GO:0030307~positive …	GO:0005634~nucleus,GO:0005737~cytoplasm,GO:0005739~mitochondrion,GO:0005783~endoplasmic reticulum,GO:0005789~endoplasmic reticulum membrane,GO:0005829~cytosol,GO:0005886~plasma membrane,GO:0016020~membrane,GO:0016607~nuclear speck,GO:0048471~perinuclear region of cytoplasm,	GO:0000166~nucleotide binding,GO:0004672~protein kinase activity,GO:0004674~protein serine/threonine kinase activity,GO:0004712~protein serine/threonine/tyrosine kinase activity,GO:0005515~protein binding,GO:0005524~ATP binding,GO:0015459~potassium channel regulator activity,GO:0016301~kinase activity,GO:0016740~transferase activity,GO:0043423~3-phosphoinositide-dependent protein kinase binding,G…	IPR000719:Prot_kinase_dom,IPR000961:AGC-kinase_C,IPR008271:Ser/Thr_kinase_AS,IPR011009:Kinase-like_dom_sf,IPR017441:Protein_kinase_ATP_BS,IPR017892:Pkinase_C,	mmu04068:FoxO signaling pathway,mmu04148:Efferocytosis,mmu04150:mTOR signaling pathway,mmu04151:PI3K-Akt signaling pathway,mmu04960:Aldosterone-regulated sodium reabsorption,		SM00133:S_TK_X,SM00220:S_TKc,	KW-0053~Apoptosis,KW-0346~Stress response,	KW-0256~Endoplasmic reticulum,KW-0472~Membrane,KW-0496~Mitochondrion,KW-0539~Nucleus,KW-0963~Cytoplasm,KW-1003~Cell membrane,			KW-0067~ATP-binding,KW-0547~Nucleotide-binding,	KW-0418~Kinase,KW-0723~Serine/threonine-protein kinase,KW-0808~Transferase,	KW-0597~Phosphoprotein,KW-0832~Ubl conjugation,KW-1015~Disulfide bond,	ACT_SITE:Proton acceptor,DISULFID:Interchain (with C-193),DISULFID:Interchain (with C-258),DOMAIN:AGC-kinase C-terminal,DOMAIN:Protein kinase,MOTIF:Nuclear localization signal,REGION:Disordered,REGION:Necessary for localization to the mitochondria,
Scn1b	sodium channel, voltage-gated, type I, beta(Scn1b)	Mus musculus		GO:0002028~regulation of sodium ion transport,GO:0006811~ion transport,GO:0006814~sodium ion transport,GO:0007411~axon guidance,GO:0010765~positive regulation of sodium ion transport,GO:0010976~positive regulation of neuron projection development,GO:0019227~neuronal action potential propagation,GO:0021966~corticospinal neuron axon guidance,GO:0031175~neuron projection development,GO:0034220~ion t…	GO:0001518~voltage-gated sodium channel complex,GO:0005886~plasma membrane,GO:0014704~intercalated disc,GO:0016020~membrane,GO:0030315~T-tubule,GO:0033268~node of Ranvier,GO:0034702~ion channel complex,GO:0034706~sodium channel complex,GO:0042995~cell projection,GO:0043204~perikaryon,	GO:0005248~voltage-gated sodium channel activity,GO:0005272~sodium channel activity,GO:0005515~protein binding,GO:0017080~sodium channel regulator activity,GO:0019871~sodium channel inhibitor activity,GO:0044325~ion channel binding,GO:0086006~voltage-gated sodium channel activity involved in cardiac muscle cell action potential,GO:0086062~voltage-gated sodium channel activity involved in Purkinje…	IPR013106:Ig_V-set,IPR013783:Ig-like_fold,IPR027098:Na_channel_b1/b3,IPR036179:Ig-like_dom_sf,	mmu04261:Adrenergic signaling in cardiomyocytes,			KW-0406~Ion transport,KW-0739~Sodium transport,KW-0813~Transport,	KW-0472~Membrane,KW-0966~Cell projection,KW-1003~Cell membrane,		KW-0393~Immunoglobulin domain,KW-0732~Signal,KW-0812~Transmembrane,KW-1133~Transmembrane helix,	KW-0915~Sodium,	KW-0407~Ion channel,KW-0851~Voltage-gated channel,KW-0894~Sodium channel,	KW-0325~Glycoprotein,KW-1015~Disulfide bond,	CARBOHYD:N-linked (GlcNAc...) asparagine,DOMAIN:Ig-like C2-type,TOPO_DOM:Cytoplasmic,TOPO_DOM:Extracellular,TRANSMEM:Helical,
Slc25a15	solute carrier family 25 (mitochondrial carrier ornithine transporter), member 15(Slc25a15)	Mus musculus		GO:1903401~L-lysine transmembrane transport,GO:1903826~arginine transmembrane transport,GO:1990575~mitochondrial L-ornithine transmembrane transport,	GO:0005739~mitochondrion,GO:0005743~mitochondrial inner membrane,GO:0016020~membrane,	GO:0000064~L-ornithine transmembrane transporter activity,GO:0015189~L-lysine transmembrane transporter activity,GO:0015297~antiporter activity,GO:0061459~L-arginine transmembrane transporter activity,	IPR018108:Mitochondrial_sb/sol_carrier,IPR023395:Mt_carrier_dom_sf,				KW-0050~Antiport,KW-0813~Transport,	KW-0472~Membrane,KW-0496~Mitochondrion,KW-0999~Mitochondrion inner membrane,		KW-0677~Repeat,KW-0812~Transmembrane,KW-1133~Transmembrane helix,				REPEAT:Solcar,REPEAT:Solcar 1,REPEAT:Solcar 2,REPEAT:Solcar 3,TRANSMEM:Helical; Name=1,TRANSMEM:Helical; Name=2,TRANSMEM:Helical; Name=3,TRANSMEM:Helical; Name=4,TRANSMEM:Helical; Name=5,TRANSMEM:Helical; Name=6,
Sdc3	syndecan 3(Sdc3)	Mus musculus		GO:0007155~cell adhesion,GO:0016477~cell migration,GO:0030334~regulation of cell migration,	GO:0005796~Golgi lumen,GO:0005886~plasma membrane,GO:0009986~cell surface,GO:0016020~membrane,GO:0030424~axon,GO:0032991~macromolecular complex,GO:0044393~microspike,	GO:0005515~protein binding,GO:0042802~identical protein binding,	IPR001050:Syndecan,IPR003585:Neurexin-like,IPR027789:Syndecan/Neurexin_dom,IPR030479:Syndecan_CS,	mmu04514:Cell adhesion molecules,		SM00294:4.1m,		KW-0472~Membrane,KW-1003~Cell membrane,		KW-0732~Signal,KW-0812~Transmembrane,KW-1133~Transmembrane helix,			KW-0325~Glycoprotein,KW-0357~Heparan sulfate,KW-0597~Phosphoprotein,KW-0654~Proteoglycan,	CARBOHYD:O-linked (GalNAc) serine; by GALNT13,CARBOHYD:O-linked (GalNAc) threonine; by GALNT13,CARBOHYD:O-linked (Xyl...) (glycosaminoglycan) serine,COMPBIAS:Polar residues,REGION:Disordered,SITE:Cleavage of ectodomain,TOPO_DOM:Cytoplasmic,TOPO_DOM:Extracellular,TRANSMEM:Helical,
Tubgcp6	tubulin, gamma complex component 6(Tubgcp6)	Mus musculus		GO:0000226~microtubule cytoskeleton organization,GO:0000278~mitotic cell cycle,GO:0007020~microtubule nucleation,GO:0031122~cytoplasmic microtubule organization,GO:0051225~spindle assembly,GO:0051321~meiotic cell cycle,	GO:0000922~spindle pole,GO:0000923~equatorial microtubule organizing center,GO:0000930~gamma-tubulin complex,GO:0000931~gamma-tubulin large complex,GO:0005737~cytoplasm,GO:0005813~centrosome,GO:0005815~microtubule organizing center,GO:0005829~cytosol,GO:0005856~cytoskeleton,GO:0005874~microtubule,	GO:0008017~microtubule binding,GO:0043015~gamma-tubulin binding,GO:0051011~microtubule minus-end binding,	IPR007259:GCP,IPR040457:GCP_C,IPR041470:GCP_N,IPR042241:GCP_C_sf,IPR045818:GCP6_N,					KW-0206~Cytoskeleton,KW-0493~Microtubule,KW-0963~Cytoplasm,		KW-0175~Coiled coil,				COMPBIAS:Polar residues,DOMAIN:Gamma tubulin complex component C-terminal,DOMAIN:Gamma tubulin complex component protein N-terminal,DOMAIN:Gamma-tubulin complex component 6 N-terminal,REGION:Disordered,
Tdrd7	tudor domain containing 7(Tdrd7)	Mus musculus		GO:0002089~lens morphogenesis in camera-type eye,GO:0007275~multicellular organism development,GO:0007281~germ cell development,GO:0007283~spermatogenesis,GO:0010608~posttranscriptional regulation of gene expression,GO:0030154~cell differentiation,GO:0030719~P granule organization,GO:0034587~piRNA metabolic process,GO:0070306~lens fiber cell differentiation,	GO:0005737~cytoplasm,GO:0033391~chromatoid body,GO:0035770~ribonucleoprotein granule,GO:0043186~P granule,GO:1990904~ribonucleoprotein complex,	GO:0003723~RNA binding,GO:0003729~mRNA binding,GO:0005515~protein binding,	IPR002999:Tudor,IPR025605:OST-HTH/LOTUS_dom,IPR035437:SNase_OB-fold_sf,IPR037978:TDRD7_LOTUS_3,IPR041966:LOTUS-like,IPR047448:Tudor_TDRD7_rpt2,IPR047449:Tudor_TDRD7_rpt3,			SM00333:TUDOR,	KW-0221~Differentiation,KW-0744~Spermatogenesis,	KW-0963~Cytoplasm,	KW-0898~Cataract,	KW-0677~Repeat,		KW-0217~Developmental protein,KW-0694~RNA-binding,KW-9996~Developmental protein,	KW-0597~Phosphoprotein,	COMPBIAS:Polar residues,DOMAIN:HTH OST-type,DOMAIN:HTH OST-type 1,DOMAIN:HTH OST-type 2,DOMAIN:HTH OST-type 3,DOMAIN:Tudor,DOMAIN:Tudor 1,DOMAIN:Tudor 2,REGION:Disordered,REGION:Interaction with CABLES1,REGION:Interaction with CDK17,
Ubr7	ubiquitin protein ligase E3 component n-recognin 7 (putative)(Ubr7)	Mus musculus		GO:0016567~protein ubiquitination,		GO:0008270~zinc ion binding,GO:0016740~transferase activity,GO:0016874~ligase activity,GO:0046872~metal ion binding,GO:0061630~ubiquitin protein ligase activity,	IPR003126:Znf_UBR,IPR011011:Znf_FYVE_PHD,IPR013083:Znf_RING/FYVE/PHD,IPR040204:UBR7,IPR047506:UBR7-like_UBR-box,			SM00396:ZnF_UBR1,	KW-0833~Ubl conjugation pathway,			KW-0863~Zinc-finger,	KW-0479~Metal-binding,KW-0862~Zinc,	KW-0436~Ligase,KW-0808~Transferase,	KW-0597~Phosphoprotein,KW-0832~Ubl conjugation,KW-1017~Isopeptide bond,	COMPBIAS:Basic and acidic residues,COMPBIAS:Polar residues,CROSSLNK:Glycyl lysine isopeptide (Lys-Gly) (interchain with G-Cter in SUMO2),DOMAIN:UBR-type,REGION:Disordered,ZN_FING:PHD-type; atypical,ZN_FING:UBR-type,
Zfp319	zinc finger protein 319(Zfp319)	Mus musculus		GO:0006357~regulation of transcription from RNA polymerase II promoter,	GO:0005634~nucleus,	GO:0000978~RNA polymerase II core promoter proximal region sequence-specific DNA binding,GO:0001228~transcriptional activator activity, RNA polymerase II transcription regulatory region sequence-specific binding,GO:0003677~DNA binding,GO:0046872~metal ion binding,	IPR013087:Znf_C2H2_type,IPR036236:Znf_C2H2_sf,			SM00355:ZnF_C2H2,	KW-0804~Transcription,KW-0805~Transcription regulation,	KW-0539~Nucleus,		KW-0677~Repeat,KW-0863~Zinc-finger,	KW-0479~Metal-binding,KW-0862~Zinc,	KW-0238~DNA-binding,	KW-0597~Phosphoprotein,KW-0832~Ubl conjugation,KW-1017~Isopeptide bond,	COMPBIAS:Polar residues,CROSSLNK:Glycyl lysine isopeptide (Lys-Gly) (interchain with G-Cter in SUMO2),DOMAIN:C2H2-type,REGION:Disordered,ZN_FING:C2H2-type 1,ZN_FING:C2H2-type 10,ZN_FING:C2H2-type 11; degenerate,ZN_FING:C2H2-type 12,ZN_FING:C2H2-type 13; degenerate,ZN_FING:C2H2-type 14,ZN_FING:C2H2-type 15,ZN_FING:C2H2-type 16,ZN_FING:C2H2-type 2; degenerate,ZN_FING:C2H2-type 3,ZN_FING:C2H2-type 4…
Zfp623	zinc finger protein 623(Zfp623)	Mus musculus		GO:0006357~regulation of transcription from RNA polymerase II promoter,	GO:0005634~nucleus,	GO:0000978~RNA polymerase II core promoter proximal region sequence-specific DNA binding,GO:0000981~RNA polymerase II transcription factor activity, sequence-specific DNA binding,	IPR013087:Znf_C2H2_type,IPR036236:Znf_C2H2_sf,	mmu05168:Herpes simplex virus 1 infection,		SM00355:ZnF_C2H2,				KW-0863~Zinc-finger,	KW-0479~Metal-binding,KW-0862~Zinc,			DOMAIN:C2H2-type,REGION:Disordered,
Zfp830	zinc finger protein 830(Zfp830)	Mus musculus		GO:0000278~mitotic cell cycle,GO:0001541~ovarian follicle development,GO:0001546~preantral ovarian follicle growth,GO:0001832~blastocyst growth,GO:0006396~RNA processing,GO:0006397~mRNA processing,GO:0007049~cell cycle,GO:0007275~multicellular organism development,GO:0008380~RNA splicing,GO:0033260~nuclear DNA replication,GO:0033314~mitotic DNA replication checkpoint,GO:0043066~negative regulatio…	GO:0005634~nucleus,GO:0005681~spliceosomal complex,GO:0005694~chromosome,GO:0016607~nuclear speck,	GO:0003676~nucleic acid binding,GO:0008270~zinc ion binding,GO:0046872~metal ion binding,	IPR003604:Matrin/U1-like-C_Znf_C2H2,IPR013087:Znf_C2H2_type,IPR036236:Znf_C2H2_sf,IPR040050:ZNF830-like,			SM00451:ZnF_U1,	KW-0131~Cell cycle,KW-0132~Cell division,KW-0498~Mitosis,KW-0507~mRNA processing,KW-0508~mRNA splicing,	KW-0158~Chromosome,KW-0539~Nucleus,KW-0747~Spliceosome,		KW-0175~Coiled coil,KW-0863~Zinc-finger,	KW-0479~Metal-binding,KW-0862~Zinc,	KW-0217~Developmental protein,KW-9996~Developmental protein,	KW-0007~Acetylation,KW-0597~Phosphoprotein,	COMPBIAS:Basic and acidic residues,COMPBIAS:Polar residues,DOMAIN:U1-type,REGION:Disordered,ZN_FING:C2H2-type,
