# Supplementary material for: Single‐Cell Simultaneous Metabolome and Transcriptome Profiling Revealing Metabolite‐Gene Correlation Network
Source: Adv Sci (Weinh). 2024 Dec 4;12(4):2411276. doi: 10.1002/advs.202411276 (PMC11775534; doi:10.1002/advs.202411276)
Supplement: Supplementary file 3 — Supporting Information [file ADVS-12-2411276-s003.zip › Data S3.xlsx]

## Sheet: metabolite-gene links
Metabolite	Gene	weight
5-Deoxyribose-1-phosphate OR Deoxyribose 5-monophosphate OR Deoxyribose 1-phosphate OR Deoxyribose 5-phosphate	Prmt9	0.248333
Phosphorylcholine	Srm	0.2387
L-Proline	Gba2	0.234108
Biotin	Dcst1	0.23145
N-Acetyl-L-aspartic acid	L-Arginine	0.228238
TRP-Asp	Gm26542	0.227466
Taurine	Cacna1f	0.225674
Phosphorylcholine	Nt5dc3	0.224654
GSH	Gm49470	0.224288
GSH	Sh3bgr	0.223807
GSH	Gm27246	0.217516
L-Asparagine OR Glycyl-glycine	Gm26981	0.217319
GSH	Grik1	0.217107
Phosphocreatine	Khdrbs2	0.216486
L-Glutamic acid	Rbmx2	0.214979
GSH	BC025920	0.214954
GSH	Gm34471	0.214904
Glucose 6-phosphate OR Glucose 1-phosphate OR myo-Inositol 1-phosphate OR myo-Inositol 6-phosphate	6330403L08Rik	0.213555
L-Arginine	Gm46323	0.212547
N-Acetyl-L-aspartic acid	Ipo9	0.211949
GSH	Zscan10	0.209478
Glycerophosphoglycerol	Pde12	0.20947
5-Deoxyribose-1-phosphate OR Deoxyribose 5-monophosphate OR Deoxyribose 1-phosphate OR Deoxyribose 5-phosphate	Mtfp1	0.20941
aspartic acid	4930403P22Rik	0.209294
O-Phosphoethanolamine	Terf2	0.207799
GSH	1600027J07Rik	0.206768
Phosphorylcholine	Trim12a	0.206147
3-Phosphoglyceric acid OR 2-Phosphoglyceric acid	Gm19684	0.205858
N-Acetyl-L-aspartic acid	Cers4	0.205358
GSH	Zfp365	0.205268
Taurine	Ankzf1	0.205178
Phosphorylcholine	Copz2	0.205139
GSH	Tcf7	0.204655
L-Arginine	5730405O15Rik	0.204522
Taurine	4930401C15Rik	0.203135
NADH	Gapt	0.203122
Glutamine-glutamate	Tafa1	0.203005
GSH	Spon1	0.202753
Glycine	Zfp595	0.202725
GSH	Zfp536	0.202341
N-Acetyl-L-aspartic acid	Itgad	0.202046
L-Arginine	Nkain3	0.201755
GSH	Car8	0.20156
N-Acetyl-L-aspartic acid	Nkain3	0.201302
L-Proline	Lekr1	0.200804
L-Asparagine OR Glycyl-glycine	Usp13	0.200672
3-Phosphoglyceric acid OR 2-Phosphoglyceric acid	Rarres2	0.200368
GSH	Mfap2	0.199664
L-Proline	Mfn2	0.19964
N-Acetyl-L-aspartic acid	Pes1	0.199364
GSH	Amn	0.199349
GSH	Cpsf4l	0.19884
GSH	P4ha3	0.198642
GSH	Rmst	0.198122
Glutamine-glutamate	Gorab	0.197798
Glyceraldehyde phosphate	Gm43838	0.197698
GSH	Epb41l4a	0.197588
Oxoglutaric acid	Trmt2a	0.197357
GSH	Gm47888	0.197289
TRP-Asp	Ctnna2	0.19719
Cysteinyl	Car14	0.197141
GSH	Klra4	0.19698
D-Ribulose 5-phosphate	Gm14288	0.196833
Phosphorylcholine	Cep170b	0.196494
Hypotaurine	Ccrl2	0.196401
GSH	Rnft2	0.196256
L-Asparagine OR Glycyl-glycine	Zfp526	0.195831
GSH	Lama4	0.195686
GSH	Epha3	0.195656
GSH	Cx3cl1	0.195629
Glyceraldehyde phosphate	Tmprss5	0.195596
GSH	C6	0.195495
L-Arginine	Hrh2	0.195427
Glucose 6-phosphate OR Glucose 1-phosphate OR myo-Inositol 1-phosphate OR myo-Inositol 6-phosphate	Gm45235	0.195426
GSH	Fam169b	0.19523
TRP-Asp	Relt	0.195196
CAMP	Gm20703	0.195166
GSSG	Bap1	0.195165
GSH	Lhx6	0.195018
GSH	Mgll	0.194891
GSH	Ung	0.194805
GSH	D030025P21Rik	0.194708
TRP-Asp	Slc25a35	0.194603
N-Acetyl-L-aspartic acid	Cfap299	0.194422
GSH	Plagl1	0.194359
GSH	Cks1brt	0.194261
GSH	6030407O03Rik	0.194162
GSH	Tead3	0.193584
Biotin	Chrna2	0.193498
Glucose 6-phosphate OR Glucose 1-phosphate OR myo-Inositol 1-phosphate OR myo-Inositol 6-phosphate	Cyb561a3	0.193422
GSH	Slc35g1	0.193393
NADH	Tctn3	0.193326
GSH	Bbs12	0.193162
GSH	Gm5784	0.192747
GSH	Adh1	0.192506
GSH	Hspb2	0.19238
Glyceraldehyde phosphate	Gsta2	0.192191
GSH	Lmtk3	0.191961
Phosphorylcholine	Fkbp10	0.19169
Glycine	Matn2	0.191647
Phosphorylcholine	Snx33	0.191627
GSH	Nek11	0.191564
GSH	Ccna2	0.191355
Phosphocreatine	Hepacam2	0.191214
GSH	Barx1	0.191133
Glutamine-glutamate	Fsip1	0.19108
GSH	Crisp2	0.190937
GSH	Rgs17	0.190567
GSH	Gm16188	0.190523
Phosphorylcholine	Syde1	0.190474
GSH	Eya4	0.190417
GSH	Tbx18	0.190374
GSH	Sema6c	0.19035
GSH	3110009F21Rik	0.190342
L-Alanine OR Sarcosine OR Lactamide	Nxph1	0.190294
GSH	Gm12841	0.190207
aspartic acid	Cadm2	0.190043
Fructose OR Glucose OR Galactose	Elmod2	0.1899
aspartic acid	Rad9a	0.189886
GSH	Gm9725	0.189761
GSH	Il12rb2	0.189631
GSH	Tmc7	0.189594
GSH	Lurap1l	0.189387
GSH	Ankfn1	0.18926
GSH	Tigit	0.189077
Biotin	Kcnh8	0.189031
GSH	3830408C21Rik	0.188983
GSH	Epha7	0.188901
Glycerophosphoinositol	Tdp2	0.188825
Phosphorylcholine	Fbln2	0.188726
GSH	Ndst3	0.188679
GSH	Bcl11b	0.188678
GSH	Prkaa2	0.188529
GSH	Tox	0.18838
GSH	Patj	0.188093
Phosphorylcholine	Sac3d1	0.187802
GSH	Efnb3	0.187787
TRP-Asp	Letmd1	0.187741
GPEA	Prkce	0.187736
Glucose 6-phosphate OR Glucose 1-phosphate OR myo-Inositol 1-phosphate OR myo-Inositol 6-phosphate	Hhipl1	0.187709
Biotin	Gm4022	0.187673
GSH	Gm3383	0.187556
O-Phosphoethanolamine	Atp11a	0.187501
GSH	Ctxn1	0.187485
GSH	Hoxb9	0.187461
GSH	Gm31834	0.187392
GSH	Asic1	0.187337
5-Deoxyribose-1-phosphate OR Deoxyribose 5-monophosphate OR Deoxyribose 1-phosphate OR Deoxyribose 5-phosphate	Matk	0.1873
GSH	Ddias	0.18726
GSH	Osbpl6	0.187252
GSH	9430037G07Rik	0.187204
GSH	Mok	0.187144
NADH	Inca1	0.187128
Glyceraldehyde phosphate	Bhlhe40	0.186946
GSH	Id4	0.18694
aspartic acid	Hist1h3h	0.186876
L-Asparagine OR Glycyl-glycine	Zfp937	0.186817
GSH	Chrm4	0.186693
NADH	4931428F04Rik	0.186276
aspartic acid	Gng7	0.186222
Phosphorylcholine	Ncs1	0.186136
GSH	Cd109	0.186092
GSH	Tgfb3	0.186046
GSH	Chn1	0.185882
Phosphorylcholine	Ddr1	0.185747
GSH	Pcdh17	0.185653
GSH	Erbb4	0.185651
L-Proline	Gm609	0.185472
GSH	Tppp3	0.185464
GPEA	Il27ra	0.185228
TRP-Asp	Fbxo31	0.185162
GSH	E130317F20Rik	0.185029
Asparaginamide OR Creatine	L-Alanine OR Sarcosine OR Lactamide	0.184977
GSH	Ercc6l	0.184901
Glucose 6-phosphate OR Glucose 1-phosphate OR myo-Inositol 1-phosphate OR myo-Inositol 6-phosphate	Aplp1	0.184783
Glycerophosphoglycerol	Gm27003	0.184654
GSH	Ctnnd2	0.184635
Hypotaurine	Zfp985	0.184628
GSH	Gzme	0.184593
D-Ribulose 5-phosphate	Chst9	0.184574
Phosphocreatine	Il16	0.184525
N-Acetyl-L-aspartic acid	Olfr1220	0.184369
GSH	Gm47214	0.184254
Phosphocreatine	C2	0.184246
GSH	Zfp619	0.183994
Phosphocreatine	Caml	0.183937
TRP-Asp	Kcnq3	0.183851
GSH	Gm12478	0.183781
GSH	Gm15486	0.18364
Glycerophosphoglycerol	Muc5b	0.183598
GSH	1700016C15Rik	0.183553
Glyceraldehyde phosphate	C1qtnf4	0.183515
GSH	Gm47814	0.183515
D-Mannonic acid OR Gulonic acid OR Gluconic acid OR Galactonic acid	Mroh5	0.183507
GSH	Zfp811	0.183447
3-Phosphoglyceric acid OR 2-Phosphoglyceric acid	Acot1	0.183444
GSH	Rpgrip1l	0.18343
GSH	Tagln	0.183321
GSH	Rtkn	0.18329
GSH	Brinp3	0.183161
GSH	Snhg18	0.182891
Glyceraldehyde phosphate	Isoc2b	0.182868
Hypotaurine	Cdcp1	0.182831
GSH	Meox1	0.182774
GSH	Cdh10	0.182698
O-Phosphoethanolamine	Taldo1	0.182672
Glutamine-glutamate	Myo16	0.182649
GSH	2310039L15Rik	0.182458
3-Phosphoglyceric acid OR 2-Phosphoglyceric acid	E230025N22Rik	0.182431
Citric acid	Fbxl12	0.182424
GSH	Dct	0.182415
L-Arginine	5730507C01Rik	0.182204
GSH	Grik4	0.1822
Glutamine-glutamate	Snx21	0.181843
TRP-Asp	Gm1123	0.181835
GSH	Tpd52l1	0.181759
GSH	Ephb3	0.181608
N-Lactoyl ethanolamine phosphate	Rhno1	0.181603
GSH	Tnfrsf10b	0.181603
GSH	Slc38a4	0.181603
Glyceraldehyde 3-phosphate	Kif15	0.181562
GSH	Hist1h3f	0.181551
GSH	Ccdc175	0.181534
Glyceraldehyde 3-phosphate	Esr2	0.181507
D-Ribulose 5-phosphate	Cdkn2aip	0.181482
NADH	Colca2	0.18147
NAD	Kif5a	0.181434
Glyceraldehyde phosphate	Prkar1b	0.181306
GSH	Megf10	0.181244
L-Tyrosine	2700049A03Rik	0.181244
GSH	Gm21560	0.181209
GSH	5330439K02Rik	0.181193
3-Phosphoglyceric acid OR 2-Phosphoglyceric acid	Xrcc3	0.181167
Taurine	Mccc1	0.181163
GSH	Ttll7	0.18113
Citric acid	Nek8	0.180863
GSH	R74862	0.180844
GSH	Baalc	0.180805
Glycerophosphoglycerol	Rxrg	0.180775
3-Phosphoglyceric acid OR 2-Phosphoglyceric acid	Tpbgl	0.180773
aspartic acid	Xaf1	0.180761
GSH	4930448C13Rik	0.180733
3-Phosphoglyceric acid OR 2-Phosphoglyceric acid	Amot	0.180725
GSH	E2f8	0.180671
Glycerophosphoglycerol	Iqca	0.180588
GSH	Akap12	0.180561
UDP-D-Glucose OR UDP-Galactose	Add3	0.180454
Glyceraldehyde phosphate	Zmynd12	0.180431
GSH	Crispld2	0.180427
GSH	Plekhg4	0.180385
L-Arginine	Itgad	0.180362
3-Phosphoglyceric acid OR 2-Phosphoglyceric acid	Klhl10	0.180278
GSH	Ccl27a	0.180237
Glucose 6-phosphate OR Glucose 1-phosphate OR myo-Inositol 1-phosphate OR myo-Inositol 6-phosphate	Rsph1	0.180185
L-Glutamic acid	Lrp2bp	0.180024
GSH	Mapk12	0.179988
GSH	Zfp455	0.179877
GSH	Trmt10a	0.179704
Malonic acid	Cped1	0.179652
Glutamine-glutamate	Esp38	0.179551
GSSG	Entpd5	0.179463
GSH	Gm20757	0.179462
NAD	3-Phosphoglyceric acid OR 2-Phosphoglyceric acid	0.17944
GSH	Emid1	0.179389
N-Acetyl-L-aspartic acid	Gm46323	0.179381
GSH	4921525O09Rik	0.179367
Biotin	Pidd1	0.179327
GSH	Fmn2	0.179299
GSH	Wasf3	0.179277
L-Serine	Zbtb14	0.179268
GSH	Plpp7	0.179178
GSH	Pls1	0.179168
GSH	1700019D03Rik	0.179128
GSH	Mfsd2a	0.179032
L-Serine	Mcm3ap	0.179009
Malonic acid	Tyw3	0.178958
Glucose 6-phosphate OR Glucose 1-phosphate OR myo-Inositol 1-phosphate OR myo-Inositol 6-phosphate	Rad54b	0.178844
GSH	Fhod3	0.178739
Asparaginamide OR Creatine	5830408C22Rik	0.178722
Glutamine-glutamate	Ptrhd1	0.17872
AMP OR 3-AMP	Bloc1s6	0.178648
GSH	CJ186046Rik	0.178588
GSH	Gm30371	0.17852
Glyceraldehyde 3-phosphate	Csmd2	0.178511
GSH	Cfap57	0.178475
Biotin	Mkln1os	0.178473
GSH	Olfr165	0.178431
GSH	Hs3st3b1	0.178376
NAD	Amigo1	0.178354
D-Mannonic acid OR Gulonic acid OR Gluconic acid OR Galactonic acid	Elmo3	0.178295
GSH	Syt12	0.17829
GSH	2310014F06Rik	0.17818
GSH	Hey1	0.178127
GSH	Efhd1	0.178122
GSH	Clstn2	0.178076
GSH	Plk4	0.177942
Glutamine-glutamate	Lrfn5	0.177941
D-Mannonic acid OR Gulonic acid OR Gluconic acid OR Galactonic acid	Mreg	0.177737
GSH	Zfp772	0.177727
3-Phosphoglyceric acid OR 2-Phosphoglyceric acid	Ntn3	0.177717
L-Dopa	Ddx55	0.177712
Glyceraldehyde phosphate	Wfdc18	0.177653
3-Phosphoglyceric acid OR 2-Phosphoglyceric acid	Gm48860	0.177623
GSH	Dusp10	0.177589
Glutamine-glutamate	Xk	0.177544
L-Arginine	Cers4	0.177521
GSH	8030442B05Rik	0.17746
3-Phosphoglyceric acid OR 2-Phosphoglyceric acid	A830008E24Rik	0.177429
GSH	Hoxc4	0.177408
D-Ribulose 5-phosphate	Jrkl	0.177296
GSH	Tert	0.177234
L-Lactic acid	1110051M20Rik	0.177225
UDP-D-Glucose OR UDP-Galactose	Il21r	0.177205
Fructose OR Glucose OR Galactose	Osgep	0.177179
GSH	Spink10	0.177164
GSH	Pitpnm2	0.177144
3-Phosphoglyceric acid OR 2-Phosphoglyceric acid	Gm33037	0.177121
Biotin	Phactr1	0.177119
GPEA	Kcnq3	0.177103
N-Lactoyl ethanolamine phosphate	Atp23	0.177103
GSH	Agbl4	0.176973
GPEA	Cenpw	0.176967
L-Glutamic acid	Cdc42bpb	0.176944
L-Lactic acid	Glb1l	0.176894
GSH	Chadl	0.176838
GPEA	Mfng	0.176661
GSH	Kcnab1	0.176636
3-Phosphoglyceric acid OR 2-Phosphoglyceric acid	5930403N24Rik	0.17662
GSH	Gulp1	0.176613
GSH	Gm46565	0.176586
Phosphorylcholine	Epn2	0.176408
L-Asparagine OR Glycyl-glycine	Vstm2a	0.176367
D-Mannonic acid OR Gulonic acid OR Gluconic acid OR Galactonic acid	Ccdc126	0.176325
GSH	Cubn	0.176315
GSH	Mlph	0.17629
3-Phosphoglyceric acid OR 2-Phosphoglyceric acid	Zfp558	0.176255
GSH	BC034090	0.176243
GSH	Gm32780	0.176196
GSH	Zfp423	0.176166
L-Asparagine OR Glycyl-glycine	Vil1	0.176143
GSH	Fam83a	0.176093
GSH	Gm49741	0.176089
GSH	Gm31641	0.176002
L-Asparagine OR Glycyl-glycine	Qrsl1	0.175857
GSH	Urah	0.175855
GSH	Myh11	0.175841
GSH	Gm44036	0.175775
Glyceraldehyde phosphate	Hspa1a	0.175757
Asparaginamide OR Creatine	Osgin2	0.175699
GSH	Rapgefl1	0.175609
UDP-D-Glucose OR UDP-Galactose	Tmem135	0.175571
3-Phosphoglyceric acid OR 2-Phosphoglyceric acid	D930019O06Rik	0.175548
Glycine	Zfp236	0.175545
CTMP	Arid4a	0.175538
GSH	Trmt61a	0.175456
GSH	Nol3	0.175436
Hypotaurine	Arrdc2	0.175378
L-Alanine OR Sarcosine OR Lactamide	Asparaginamide OR Creatine	0.175352
Citric acid	Cenpe	0.175342
L-Proline	Aen	0.175341
TRP-Asp	Mzt2	0.175339
GSH	Fgf10	0.175312
aspartic acid	Fancc	0.175246
Glucose 6-phosphate OR Glucose 1-phosphate OR myo-Inositol 1-phosphate OR myo-Inositol 6-phosphate	Tchp	0.17521
GSH	Gm16083	0.175198
CTMP	Ogfod2	0.17513
GSSG	Gm50370	0.175119
N-Acetyl-L-aspartic acid	Hrh2	0.175047
3-Phosphoglyceric acid OR 2-Phosphoglyceric acid	Tnfrsf9	0.174972
GSH	Gm34045	0.174963
GSH	Zfp385b	0.17496
GSH	Greb1	0.174807
GSH	Svep1	0.174732
L-Asparagine OR Glycyl-glycine	Eno2	0.174727
GSH	Lama1	0.174665
aspartic acid	Smap1	0.174566
GSH	Grb10	0.174506
Citric acid	Gal3st2b	0.174473
GSH	Gm49046	0.174464
Glucose 6-phosphate OR Glucose 1-phosphate OR myo-Inositol 1-phosphate OR myo-Inositol 6-phosphate	Ncald	0.174355
GSH	Six2	0.174207
Glucose 6-phosphate OR Glucose 1-phosphate OR myo-Inositol 1-phosphate OR myo-Inositol 6-phosphate	Fastkd3	0.174197
GSH	Ttc26	0.174044
GSH	Psrc1	0.173951
Biotin	Slc9a5	0.173913
N-Lactoyl ethanolamine phosphate	Pdhx	0.173873
GSH	Zfp521	0.173759
Glyceraldehyde 3-phosphate	Csmd1	0.173687
GSH	Lratd2	0.173539
3-Phosphoglyceric acid OR 2-Phosphoglyceric acid	1700008J07Rik	0.173524
GSH	Shisa2	0.173522
S-Lactoylglutathione	Mrpl47	0.173498
GSH	Gm20275	0.17346
Phosphorylcholine	Pcolce	0.173459
GSH	Nlrp9b	0.173441
Citric acid	Rpap2	0.173319
GSH	Fam89a	0.173312
3-Phosphoglyceric acid OR 2-Phosphoglyceric acid	Gm36079	0.173269
NAD	Hmgn5	0.173161
Biotin	Gm20732	0.173124
GSH	Gm12295	0.173029
GSH	Ptprz1	0.173004
3-Phosphoglyceric acid OR 2-Phosphoglyceric acid	Phf2os1	0.172998
CAMP	Actr6	0.172991
TRP-Asp	Gm10767	0.172968
NADH	Gm10535	0.172953
GSH	Gfra1	0.172909
GSH	Pwwp3b	0.172903
Phosphorylcholine	Adgrg1	0.172888
Fructose OR Glucose OR Galactose	Coq6	0.172878
Glycerol 3-phosphate	Sybu	0.172858
Phosphorylcholine	Arhgef17	0.172828
CTP	B3galnt1	0.172761
N-Ethylglycine OR 3-Aminobutanoic acid OR gamma-Aminobutyric acid	Lias	0.172646
GSH	Gm11210	0.172621
GSH	Nkd1	0.172602
Phosphocreatine	Msra	0.172596
Hypotaurine	Per2	0.172523
5-Deoxyribose-1-phosphate OR Deoxyribose 5-monophosphate OR Deoxyribose 1-phosphate OR Deoxyribose 5-phosphate	Mxd4	0.17252
GSH	Gbx2	0.1725
CAMP	Tlr1	0.172376
CAMP	Mterf1a	0.172355
GSH	Vwa3b	0.172321
D-Mannonic acid OR Gulonic acid OR Gluconic acid OR Galactonic acid	Rragd	0.17231
3-Phosphoglyceric acid OR 2-Phosphoglyceric acid	A930024E05Rik	0.172295
Asparaginamide OR Creatine	Actr8	0.172257
GSH	Shc2	0.172234
aspartic acid	Sfxn3	0.172213
GSH	Lpar4	0.172211
GSH	Ivl	0.172202
GSH	Ccr9	0.172184
GSH	Gm49527	0.172175
Glycerophosphoglycerol	Gm31135	0.172172
GSH	Slc5a4b	0.172138
Phosphorylcholine	Loxl3	0.172062
GPEA	Relt	0.172039
GSH	4930544M13Rik	0.171984
aspartic acid	4921531C22Rik	0.171955
Phosphorylcholine	Sccpdh	0.171905
3-Phosphoglyceric acid OR 2-Phosphoglyceric acid	Sptbn5	0.171845
NAD	Ccno	0.171833
GPEA	Gm26542	0.171825
Glycerophosphoglycerol	Meak7	0.171798
3-Phosphoglyceric acid OR 2-Phosphoglyceric acid	Lin7b	0.171758
UDP-D-Glucose OR UDP-Galactose	Gse1	0.17163
GSH	Ptpn14	0.171611
Glucose 6-phosphate OR Glucose 1-phosphate OR myo-Inositol 1-phosphate OR myo-Inositol 6-phosphate	Zfp346	0.171529
3-Phosphoglyceric acid OR 2-Phosphoglyceric acid	Cmpk2	0.171393
Malic acid	Pik3r6	0.171349
GSH	Klc3	0.171305
GSH	Eaf2	0.171273
Glucose 6-phosphate OR Glucose 1-phosphate OR myo-Inositol 1-phosphate OR myo-Inositol 6-phosphate	Dach1	0.171243
GSH	Atoh8	0.171195
GSH	Fat3	0.171044
GSH	Zfp518b	0.171039
3-Phosphoglyceric acid OR 2-Phosphoglyceric acid	A730006G06Rik	0.171032
L-Asparagine OR Glycyl-glycine	Arhgap23	0.170888
GSH	Fam57b	0.170826
N-Ethylglycine OR 3-Aminobutanoic acid OR gamma-Aminobutyric acid	Hacd4	0.170711
Glycerophosphoglycerol	Olfr1426	0.170693
Glutamine-glutamate	Prox2	0.170636
GSH	Gm17304	0.170608
Succinic acid	Zfp326	0.170591
Phosphorylcholine	Pdgfc	0.170507
GSH	Adcy5	0.170502
L-Asparagine OR Glycyl-glycine	Shcbp1l	0.170469
L-Arginine	Rad51b	0.170329
Glycerophosphoglycerol	Robo2	0.170239
3-Phosphoglyceric acid OR 2-Phosphoglyceric acid	0610043K17Rik	0.170028
GSSG	Plekha8	0.170024
Asparaginamide OR Creatine	Gm10521	0.170011
L-Asparagine OR Glycyl-glycine	Gm47283	0.169868
GSH	Sctr	0.169828
GSH	Dnaaf3	0.169772
3-Phosphoglyceric acid OR 2-Phosphoglyceric acid	Cyp4f18	0.169771
Hypotaurine	Gm7697	0.169771
Glutamine-glutamate	Ank1	0.169646
L-Dopa	Rnf25	0.169563
Ascorbic acid OR Diglyceride	Pax6	0.169559
GSSG	2610507I01Rik	0.169558
L-Lactic acid	Gm17690	0.169547
GSH	Slc6a15	0.169498
GSH	Rnf32	0.169446
GSH	Ndrg4	0.169429
GSH	4930527F14Rik	0.169401
Phosphorylcholine	Sdc2	0.1694
CDP	Gm15559	0.169361
GPEA	Gm10767	0.169324
O-Phosphoethanolamine	Cln5	0.16931
3-Phosphoglyceric acid OR 2-Phosphoglyceric acid	Caps2	0.169278
Succinic acid	Acy1	0.169248
GSH	Etfbkmt	0.169238
GSH	Gm26781	0.169201
GSH	Gm26820	0.169143
GSH	Bmerb1	0.169118
GSH	Ssmem1	0.169116
Phosphorylcholine	Id3	0.169114
3-Phosphoglyceric acid OR 2-Phosphoglyceric acid	Gm17259	0.169108
3-Phosphoglyceric acid OR 2-Phosphoglyceric acid	Gm5796	0.16905
NAD	Pth2r	0.16895
GSH	Cacna1h	0.168883
GMP OR 2-GMP OR 3-GMP	Zbtb6	0.168863
CMP	Pmpca	0.16886
GSH	1110019D14Rik	0.168847
GSH	Tctn2	0.168838
GSH	Mxd3	0.168833
GSH	Cth	0.168791
GSH	Cmtm1	0.168763
GSH	Olfr543	0.16875
GSH	Telo2	0.168727
D-Ribulose 5-phosphate	5730522E02Rik	0.168723
Glucose 6-phosphate OR Glucose 1-phosphate OR myo-Inositol 1-phosphate OR myo-Inositol 6-phosphate	Gstm2	0.168721
Glycine	Gm50105	0.168591
3-Phosphoglyceric acid OR 2-Phosphoglyceric acid	Gm42884	0.168558
GSH	Tgfb1i1	0.168516
GSH	Tlcd1	0.168514
GSH	Acox2	0.168501
Glycerol 3-phosphate	Stmn3	0.168496
Guanosine-3,5-Diphosphate	Slc26a11	0.168472
Acetic acid	Brd3os	0.168453
NADH	Gm4724	0.168436
CAMP	Brpf1	0.168436
Hypotaurine	Zfp90	0.168429
Glyceraldehyde phosphate	Gpr155	0.168218
GSH	Adamtsl2	0.168217
UMP	Glycerophosphoinositol	0.168191
GSH	Npr3	0.168176
GSH	Hao1	0.168165
GSSG	Cir1	0.168035
GSH	Srpx	0.167997
GSH	Mid2	0.167906
GSH	4930503E14Rik	0.167903
GSH	Kctd11	0.167842
GSH	Fam171b	0.167827
O-Phosphoethanolamine	Ints6	0.167756
Asparaginamide OR Creatine	Gm14418	0.167739
3-Phosphoglyceric acid OR 2-Phosphoglyceric acid	Gp6	0.16767
3-Phosphoglyceric acid OR 2-Phosphoglyceric acid	Drd3	0.167668
GSH	Foxm1	0.167649
L-Dopa	Zfp952	0.167643
GSH	Kif23	0.167632
TRP-Asp	Itfg1	0.167606
S-Lactoylglutathione	4930505A04Rik	0.16759
GSH	Gm36235	0.167565
aspartic acid	Rufy2	0.167553
Uracil	Dync2h1	0.167501
GSH	Pgf	0.167483
GSH	Rnf225	0.167453
N-Lactoyl ethanolamine phosphate	E130311K13Rik	0.167448
GSH	Iigp1	0.167387
GSH	Echdc2	0.167365
L-Threonine	Ccl4	0.167288
Purine	Armc2	0.167283
O-Phosphoethanolamine	Dcp1a	0.167272
Cytidine	Vwa7	0.167219
Phosphorylcholine	Irs1	0.16719
UDP-D-Glucose OR UDP-Galactose	Myoz1	0.167181
Biotin	Ercc8	0.167052
NADH	Cysltr2	0.166954
CTP	Man2c1os	0.166934
Glycerol 3-phosphate	Gm15943	0.166904
CDP	Glyoxylic acid	0.166899
GSH	Tafa2	0.166876
Glycerol 3-phosphate	Repin1	0.166789
GSH	Topaz1	0.166752
GSH	Hoxa3	0.166736
GSH	Rad9b	0.166721
GSH	Adamts20	0.166714
Glycerophosphoglycerol	Maob	0.166713
GSH	Tcf7l1	0.1667
Phosphorylcholine	Synpo	0.166664
GSH	Pcdh11x	0.166625
GSH	Deup1	0.16658
GSH	A330049N07Rik	0.166572
CAMP	Chd1l	0.166544
GSH	Gm7694	0.16648
L-Arginine	4933436I20Rik	0.166465
N-Acetyl-L-aspartic acid	5730507C01Rik	0.166328
GSH	Slc10a3	0.166281
N-Acetyl-L-aspartic acid	Hydin	0.166265
NADH	Gm37305	0.166127
aspartic acid	Rab4a	0.166081
Phosphorylcholine	Arhgap8	0.166076
L-Lactic acid	Lsm11	0.166035
N-Acetyl-L-aspartic acid	Wnt2b	0.166025
S-Lactoylglutathione	AV356131	0.165952
Biotin	Prkcg	0.165918
3-Phosphoglyceric acid OR 2-Phosphoglyceric acid	Mmp7	0.165793
Glyceraldehyde 3-phosphate	Gm49678	0.16575
GSH	Hsd11b2	0.165733
Oxoglutaric acid	Htra3	0.165721
3-Phosphoglyceric acid OR 2-Phosphoglyceric acid	4930542D17Rik	0.165703
D-Mannonic acid OR Gulonic acid OR Gluconic acid OR Galactonic acid	Zfp111	0.165653
Phosphocreatine	Zfp94	0.165637
TRP-Asp	Cytip	0.165612
GSH	Mb21d2	0.165584
GSH	Socs2	0.165567
Taurine	Nr4a2	0.165504
Oxoglutaric acid	Brat1	0.16548
GSH	Rasd1	0.165454
L-Arginine	Flywch2	0.165434
Glycerophosphoglycerol	Rad52	0.165414
UDP-GlcNAc	Hspa14	0.165395
GSH	Adamtsl1	0.165372
GSH	Lrrc7	0.165343
N-Acetyl-L-aspartic acid	5730405O15Rik	0.165341
N-Lactoyl ethanolamine phosphate	Raver2	0.165336
Glyceraldehyde 3-phosphate	Dscam	0.16532
CTMP	Entpd5	0.165287
Phosphorylcholine	Ccne1	0.165194
GSH	Slc22a20	0.165153
Phosphorylcholine	Smim19	0.165151
3-Phosphoglyceric acid OR 2-Phosphoglyceric acid	Slc25a23	0.165119
GSH	Cadm4	0.165116
D-Mannonic acid OR Gulonic acid OR Gluconic acid OR Galactonic acid	Mto1	0.16509
GMP OR 2-GMP OR 3-GMP	Arhgap45	0.16507
5-Deoxyribose-1-phosphate OR Deoxyribose 5-monophosphate OR Deoxyribose 1-phosphate OR Deoxyribose 5-phosphate	Acad8	0.165063
GMP OR 2-GMP OR 3-GMP	Dph6	0.165011
TRP-Asp	Zfp703	0.164889
Glutamine-glutamate	Galnt17	0.164888
GSH	Medag	0.164877
GSH	Armcx2	0.164833
GSH	Crybg2	0.164832
GSH	Gm41556	0.164817
GSH	Slc25a21	0.164802
Phosphorylcholine	Mrap	0.164756
Succinic acid	Slc28a2	0.164674
Glucose 6-phosphate OR Glucose 1-phosphate OR myo-Inositol 1-phosphate OR myo-Inositol 6-phosphate	Gm35867	0.164639
GSH	Zfp454	0.164595
D-Ribulose 5-phosphate	Mettl25	0.164549
Glycerophosphoglycerol	Adprhl1	0.164434
Succinic acid	1700010I14Rik	0.164409
Glutamine-glutamate	Sema3f	0.1644
Glycerophosphoglycerol	Ctf2	0.164393
L-Arginine	Cyp2j12	0.164383
Glycerophosphoglycerol	1700124L16Rik	0.164291
L-Alanine OR Sarcosine OR Lactamide	Efcab2	0.164269
L-Arginine	Dennd6b	0.164264
GSH	Figla	0.164172
Phosphorylcholine	Pabpn1	0.164104
N-Ethylglycine OR 3-Aminobutanoic acid OR gamma-Aminobutyric acid	Pfas	0.164091
3-Phosphoglyceric acid OR 2-Phosphoglyceric acid	AU019990	0.164091
Phosphorylcholine	Rcn3	0.16409
NAD	Entr1	0.164062
GSH	Chek1	0.164048
CAMP	Zfpm1	0.16401
GSH	Lmcd1	0.164
Phosphorylcholine	Myom2	0.163987
GSH	Amhr2	0.163961
GSSG	Ccdc9	0.163934
3-Phosphoglyceric acid OR 2-Phosphoglyceric acid	Vmn1r69	0.163927
Purine	Pyroxd1	0.163894
Glyceraldehyde phosphate	Dync2li1	0.163794
Citric acid	Gm40323	0.163789
Acetic acid	Cep57l1	0.163763
3-Phosphoglyceric acid OR 2-Phosphoglyceric acid	Olfr1102	0.163753
NADH	Zfp970	0.163722
GSH	Fam13c	0.163709
Oxoglutaric acid	Itprid2	0.163661
GSH	Cap2	0.163637
Citric acid	Opn3	0.163626
NAD	Gm48065	0.163608
Glucose 6-phosphate OR Glucose 1-phosphate OR myo-Inositol 1-phosphate OR myo-Inositol 6-phosphate	Lyrm9	0.163576
Phosphocreatine	Camsap1	0.163535
GSH	Triqk	0.163439
3-Phosphoglyceric acid OR 2-Phosphoglyceric acid	Pla2g4b	0.163415
Hypotaurine	Yju2	0.16339
Cytidine	Dhx16	0.163352
N-Acetyl-L-aspartic acid	Abt1	0.163347
L-Arginine	Hydin	0.16333
CTP	Gm21388	0.163311
GSH	Pdxp	0.163311
Glutamine-glutamate	CAAA01118383.1	0.163301
3-Phosphoglyceric acid OR 2-Phosphoglyceric acid	Chrm3	0.163286
GSH	Fndc4	0.163197
L-Glutamic acid	Ctsf	0.163184
3-Phosphoglyceric acid OR 2-Phosphoglyceric acid	Chrnb2	0.163073
GSH	Cyb5r2	0.163052
L-Arginine	Asprv1	0.163021
Phosphorylcholine	Adamts2	0.162976
S-Lactoylglutathione	Ackr3	0.162976
Glyceraldehyde 3-phosphate	Vamp5	0.162857
L-Proline	Eef1akmt4	0.162851
GSH	AI182371	0.1628
N-Acetyl-L-aspartic acid	Gpr137c	0.162792
N-Lactoyl ethanolamine phosphate	Gpx7	0.162764
aspartic acid	Bcam	0.162764
GSH	Kif20a	0.162755
S-Lactoylglutathione	P2rx5	0.162707
ADP	Neb	0.16268
Glyceraldehyde phosphate	Trmo	0.162679
Glycerol 3-phosphate	Gramd1c	0.162678
GSH	Tmem184a	0.162676
3-Phosphoglyceric acid OR 2-Phosphoglyceric acid	Fam166b	0.162635
Oxoglutaric acid	Slc25a17	0.162627
TRP-Asp	Mfng	0.162616
3-Phosphoglyceric acid OR 2-Phosphoglyceric acid	Gm10643	0.162607
GSH	Bnc1	0.162444
GSH	Gli2	0.162428
N-Acetyl-L-aspartic acid	Madd	0.162427
GSH	5033430I15Rik	0.162366
Glyceraldehyde phosphate	Sass6	0.16226
GSH	Spaar	0.162259
L-Glutamic acid	Car9	0.162208
GSH	3110015C05Rik	0.162197
GSH	Yes1	0.162177
UDP-D-Glucose OR UDP-Galactose	Peli2	0.162176
ADP	Gemin5	0.162169
N-Acetyl-L-aspartic acid	Reck	0.162102
UDP-GlcNAc	Bag5	0.162079
GSH	Qrfp	0.162037
GSH	Shcbp1	0.162006
NADH	Psd	0.161996
L-Threonine	Stx11	0.161949
Glycerophosphoglycerol	Vstm4	0.161899
N-Acetyl-L-aspartic acid	Gm28229	0.161872
GSH	Bach2	0.161795
Citric acid	Adamts17	0.16175
L-Arginine	Vmn2r30	0.161747
UTP	Gm8579	0.161698
3-Phosphoglyceric acid OR 2-Phosphoglyceric acid	P4htm	0.161691
aspartic acid	Nphs1	0.161588
3-Phosphoglyceric acid OR 2-Phosphoglyceric acid	Gm20234	0.161567
Biotin	Map3k13	0.161479
L-Serine	Ube2v2	0.161449
Phosphorylcholine	Gfpt1	0.16142
Biotin	Ereg	0.161393
Glycerophosphoglycerol	Irgq	0.161377
GSH	Mn1	0.161369
GSH	Gm45899	0.161361
GSH	G630016G05Rik	0.161344
3-Phosphoglyceric acid OR 2-Phosphoglyceric acid	Cfap157	0.161313
GSH	Impg2	0.161294
GSH	Fendrr	0.161273
L-Proline	Mbd4	0.16123
GSH	Sh3gl2	0.161198
Glycerophosphoglycerol	Gpr182	0.161195
3-Phosphoglyceric acid OR 2-Phosphoglyceric acid	3110021N24Rik	0.16113
3-Phosphoglyceric acid OR 2-Phosphoglyceric acid	B230303O12Rik	0.161105
Malic acid	Spag16	0.161073
3-Phosphoglyceric acid OR 2-Phosphoglyceric acid	2024-09-06	0.161057
Succinic acid	Gm807	0.161047
GSH	Mylk	0.161021
Phosphorylcholine	Ccl7	0.161019
GSH	BC055402	0.160971
Glucose 6-phosphate OR Glucose 1-phosphate OR myo-Inositol 1-phosphate OR myo-Inositol 6-phosphate	Dcps	0.160955
Biotin	Pdzk1	0.16095
Succinic acid	Smim26	0.160934
Phosphorylcholine	Cpe	0.160911
GSH	Col11a1	0.16088
GSH	Gm26692	0.160864
L-Serine	Helb	0.160829
Glycerophosphoglycerol	Armc4	0.1608
GSH	Urb1	0.160799
AMP OR 3-AMP	Tst	0.160741
GSH	Adamts16	0.160738
L-Dopa	Alg14	0.160726
GSH	Crabp2	0.160724
L-Glutamic acid	Cxcr5	0.160694
D-Mannonic acid OR Gulonic acid OR Gluconic acid OR Galactonic acid	Smyd4	0.160683
L-Arginine	Gm7247	0.16066
GSH	Lmod1	0.160595
3-Phosphoglyceric acid OR 2-Phosphoglyceric acid	Prdm11	0.160556
GSH	Neto2	0.160536
Glutamine-glutamate	Rtl4	0.160535
Biotin	Vmn2r7	0.160509
L-Serine	Scand1	0.160459
N-Acetyl-L-aspartic acid	Ptprr	0.160433
GSH	Prkcz	0.160422
GSH	Slc43a3	0.160399
TRP-Asp	Zfp874a	0.160376
3-Phosphoglyceric acid OR 2-Phosphoglyceric acid	Taf5	0.160339
Glycine	Slc9b1	0.160323
GSH	Platr30	0.160314
D-Ribulose 5-phosphate	Zfp607a	0.160239
Glutamine-glutamate	Trpt1	0.160214
L-Alanine OR Sarcosine OR Lactamide	Tubgcp4	0.160149
GSH	Hoxb7	0.160144
Malic acid	Runx1t1	0.160123
GSH	4933413J09Rik	0.160074
Glycerol 3-phosphate	4732419C18Rik	0.160016
D-Mannonic acid OR Gulonic acid OR Gluconic acid OR Galactonic acid	Arap2	0.160005
L-Lactic acid	Rtl8a	0.159989
GSH	1700019A02Rik	0.15995
Asparaginamide OR Creatine	Tsacc	0.159876
N-Acetyl-L-aspartic acid	Lmntd2	0.159873
GSH	Tbx19	0.15983
3-Phosphoglyceric acid OR 2-Phosphoglyceric acid	Sult2b1	0.159812
3-Phosphoglyceric acid OR 2-Phosphoglyceric acid	Ccnb1ip1	0.159743
3-Phosphoglyceric acid OR 2-Phosphoglyceric acid	A530088E08Rik	0.15974
L-Lactic acid	Hars2	0.159734
GSH	Cxadr	0.159731
5-Deoxyribose-1-phosphate OR Deoxyribose 5-monophosphate OR Deoxyribose 1-phosphate OR Deoxyribose 5-phosphate	Fadd	0.159713
GSH	Mapt	0.159675
GSH	D030007L05Rik	0.159672
GSH	Tex45	0.159664
NAD	Ccdc173	0.159649
GSH	Ldlrad2	0.159636
GSH	Cpt1b	0.159543
Phosphorylcholine	Nckap1	0.159539
D-Mannonic acid OR Gulonic acid OR Gluconic acid OR Galactonic acid	Gpr132	0.159538
L-Tyrosine	Cfap45	0.159515
L-Arginine	Zfyve16	0.159508
Purine	Clec10a	0.15949
Phosphorylcholine	Piezo2	0.159435
GSH	Ephb4	0.159433
GSH	Fam241b	0.15941
L-Proline	Klrb1a	0.159405
3-Phosphoglyceric acid OR 2-Phosphoglyceric acid	Ckap2l	0.15936
3-Phosphoglyceric acid OR 2-Phosphoglyceric acid	Nkrf	0.15934
3-Phosphoglyceric acid OR 2-Phosphoglyceric acid	Zik1	0.159308
GSH	Jph2	0.159288
Glycerophosphoglycerol	Cc2d2b	0.159272
GSH	Lce1l	0.159235
S-Lactoylglutathione	Gm45408	0.15916
3-Phosphoglyceric acid OR 2-Phosphoglyceric acid	A030005L19Rik	0.159037
Glutamine-glutamate	Cables1	0.15903
GSH	Apol7a	0.158996
5-Deoxyribose-1-phosphate OR Deoxyribose 5-monophosphate OR Deoxyribose 1-phosphate OR Deoxyribose 5-phosphate	Vps16	0.158994
GSH	Ccdc39	0.15897
Glucose 6-phosphate OR Glucose 1-phosphate OR myo-Inositol 1-phosphate OR myo-Inositol 6-phosphate	Gm28874	0.158961
Glycine	Gm13807	0.158958
ADP	Zfp202	0.158943
D-Mannonic acid OR Gulonic acid OR Gluconic acid OR Galactonic acid	Glod4	0.158902
Phosphorylcholine	Map6	0.158885
Taurine	Elp1	0.158882
GSH	Gabre	0.158865
L-Arginine	Rasl10b	0.158832
Phosphocreatine	Gm10521	0.158821
L-Asparagine OR Glycyl-glycine	Gm14296	0.158813
L-Arginine	1810055G02Rik	0.158806
GSH	Macc1	0.158684
GSH	Polr1e	0.158654
GSH	Pdgfrb	0.158633
GSSG	Tns4	0.158616
GSH	Tmeff2	0.158604
S-Lactoylglutathione	Bbs10	0.158597
GSH	Fbxl12os	0.158573
L-Arginine	Cavin4	0.158555
L-Arginine	Adgrv1	0.158541
Hypotaurine	Zfp931	0.158517
GSH	Mgp	0.158494
Phosphorylcholine	Usp49	0.158413
GSH	Pkdrej	0.158392
GSH	Mtx3	0.158386
Glycerophosphoglycerol	Ankrd53	0.158301
S-Lactoylglutathione	Hrc	0.158298
CAMP	Pkd1l3	0.158281
3-Phosphoglyceric acid OR 2-Phosphoglyceric acid	Soga3	0.158262
Hypotaurine	Exog	0.158242
Glycerophosphoglycerol	BB557941	0.158218
GSH	Hoxaas2	0.158197
3-Phosphoglyceric acid OR 2-Phosphoglyceric acid	3632454L22Rik	0.158143
N-Acetyl-L-aspartic acid	Gm7247	0.158139
N-Acetyl-L-aspartic acid	Ppp1r3b	0.158137
Glycerol 3-phosphate	Gm38293	0.158114
UDP-D-Glucose OR UDP-Galactose	Slc39a3	0.158114
Cysteinyl	Mafb	0.158038
Cysteinyl	Adcy9	0.158021
GSH	Cxcl12	0.157999
Glycerophosphoglycerol	Gm32172	0.157998
NADH	Cd40	0.157975
L-Serine	Odr4	0.157966
Glucose 6-phosphate OR Glucose 1-phosphate OR myo-Inositol 1-phosphate OR myo-Inositol 6-phosphate	Pgap3	0.157911
Glucose 6-phosphate OR Glucose 1-phosphate OR myo-Inositol 1-phosphate OR myo-Inositol 6-phosphate	Slc4a2	0.15791
GPEA	Gm29865	0.157818
3-Phosphoglyceric acid OR 2-Phosphoglyceric acid	Gm49041	0.15781
GSH	Gm36535	0.157794
CTP	Slc22a22	0.157754
GSH	Crlf1	0.157726
NAD	Vmn1r69	0.157674
GSH	Gm49890	0.157674
Glycerophosphoglycerol	Slain1	0.157597
Glycerophosphoglycerol	Ccdc134	0.15754
GSSG	D6Wsu163e	0.15746
Phosphorylcholine	Thbs2	0.157456
NADH	Fancm	0.157435
Glyceraldehyde phosphate	Gm32364	0.157382
GSH	Klrd1	0.157381
GSH	Rab13	0.157381
NAD	Fam166b	0.157354
3-Phosphoglyceric acid OR 2-Phosphoglyceric acid	Unc45b	0.157329
N-Acetyl-L-aspartic acid	Borcs8	0.157319
GPEA	Vamp1	0.157307
CTP	Gm50299	0.157289
N-Acetyl-L-aspartic acid	Ndufa6	0.157284
L-Arginine	Gm28989	0.15726
GSH	Apol9b	0.15725
Purine	Lmnb2	0.157244
Glycerophosphoglycerol	Gm45368	0.157238
Biotin	Ankrd50	0.15722
Biotin	Gm11423	0.157203
GSH	Dzip1	0.157199
GSH	Iqck	0.157176
3-Phosphoglyceric acid OR 2-Phosphoglyceric acid	Zc3hav1l	0.157154
N-Acetyl-L-aspartic acid	Gm41206	0.157152
Glycerophosphoglycerol	Gm14168	0.157068
N-Lactoyl ethanolamine phosphate	D2hgdh	0.15705
Glycerophosphoglycerol	Gm35585	0.157046
NAD	BC055324	0.157006
GSSG	6330562C20Rik	0.156986
GPEA	Pias2	0.156972
NAD	Aanat	0.156951
Glyceraldehyde phosphate	Socs1	0.156937
Glucose 6-phosphate OR Glucose 1-phosphate OR myo-Inositol 1-phosphate OR myo-Inositol 6-phosphate	Gm15473	0.156935
Glycine	Lig4	0.156923
Glucose 6-phosphate OR Glucose 1-phosphate OR myo-Inositol 1-phosphate OR myo-Inositol 6-phosphate	2410022M11Rik	0.156917
Uracil	Zfp653	0.156849
Purine	9630028H03Rik	0.156821
3-Phosphoglyceric acid OR 2-Phosphoglyceric acid	Zfp947	0.156782
GSH	Prdm5	0.156779
3-Phosphoglyceric acid OR 2-Phosphoglyceric acid	Armc6	0.156776
aspartic acid	Ndufaf1	0.156756
Phosphorylcholine	Hs6st2	0.156755
O-Phosphoethanolamine	Reps1	0.156746
GSH	Arhgef26	0.156746
Glycerol 3-phosphate	Rnpc3	0.156717
Phosphorylcholine	Sirt4	0.156715
Phosphorylcholine	Pced1a	0.156663
GSSG	Brf1	0.156633
GPEA	Mzt2	0.156616
S-Lactoylglutathione	Igflr1	0.156609
GSH	Mmp16	0.156592
GSH	Gm50375	0.156565
GSH	Cchcr1	0.156562
Glutamine-glutamate	Gm14634	0.156534
GSH	Il17rd	0.156515
CAMP	Lrrc29	0.156447
Glycine	Pdk2	0.15639
L-Glutamic acid	Slc37a3	0.156369
Glucose 6-phosphate OR Glucose 1-phosphate OR myo-Inositol 1-phosphate OR myo-Inositol 6-phosphate	Ddx47	0.156367
L-Arginine	Mybl1	0.156366
Purine	Naaladl1	0.156364
NAD	Gm12169	0.156362
Succinic acid	9130230N09Rik	0.156343
Phosphorylcholine	Rem1	0.156327
GSH	Gm7879	0.156318
CAMP	Cbarp	0.156303
GSH	Cd46	0.156254
GSH	Trim59	0.15622
N-Acetyl-L-aspartic acid	Gm14597	0.156193
GSH	Pif1	0.156174
Glyceraldehyde phosphate	Psmg1	0.156172
Asparaginamide OR Creatine	5430405H02Rik	0.156134
GSH	Klhl23	0.156105
S-Lactoylglutathione	Smco4	0.156099
GSH	Etv4	0.156093
GSH	9530026P05Rik	0.15609
Fructose OR Glucose OR Galactose	Magee1	0.156079
D-Mannonic acid OR Gulonic acid OR Gluconic acid OR Galactonic acid	Oxld1	0.156057
S-Lactoylglutathione	Pm20d2	0.156055
NAD	Zfp661	0.156048
Glycerol 3-phosphate	Gm10010	0.155995
Hypotaurine	Pdpr	0.155994
Phosphorylcholine	Actg2	0.155993
Phosphorylcholine	Sord	0.155985
Taurine	Rnf41	0.155981
Glucose 6-phosphate OR Glucose 1-phosphate OR myo-Inositol 1-phosphate OR myo-Inositol 6-phosphate	Dusp18	0.155976
Phosphorylcholine	Gm53	0.155976
Glycerophosphoglycerol	Olfr551	0.155964
GSH	Ift88	0.155946
L-Alanine OR Sarcosine OR Lactamide	Il16	0.155927
Phosphorylcholine	Ube2c	0.155897
L-Tyrosine	Fhad1	0.155883
Glutamine-glutamate	Rnf144a	0.155798
Ascorbic acid OR Diglyceride	Hmgn5	0.15578
L-Serine	Ier5	0.15576
Glyoxylic acid	Gpat3	0.155747
L-Arginine	Ppp1r26	0.155724
NAD	Wdr59	0.155691
GSH	Nmnat2	0.155689
Succinic acid	Aldh9a1	0.15567
3-Phosphoglyceric acid OR 2-Phosphoglyceric acid	Sema3d	0.155607
S-Lactoylglutathione	Crtac1	0.155602
GSH	Igsf9b	0.155585
GSH	Pawr	0.155572
Phosphorylcholine	Tfip11	0.15557
UDP-D-Glucose OR UDP-Galactose	Trim33	0.155557
Phosphorylcholine	Cavin3	0.155556
GSSG	Olfm1	0.15554
Glycerophosphoinositol	4930447M23Rik	0.155531
UDP-D-Glucose OR UDP-Galactose	Cat	0.155514
L-Alanine OR Sarcosine OR Lactamide	Hspbp1	0.155465
Glycerophosphoglycerol	Gm9895	0.155453
Succinic acid	Ap5m1	0.15545
Glucose 6-phosphate OR Glucose 1-phosphate OR myo-Inositol 1-phosphate OR myo-Inositol 6-phosphate	Tnfrsf13b	0.15544
L-Tyrosine	Fgd4	0.155437
GSH	Glipr2	0.155417
L-Arginine	Cpsf2	0.155408
GSH	Gm10138	0.155389
3-Phosphoglyceric acid OR 2-Phosphoglyceric acid	Gm12596	0.155339
GSSG	Arel1	0.15532
GSH	Nudt10	0.155283
Glycerophosphoglycerol	4833445I07Rik	0.155265
D-Mannonic acid OR Gulonic acid OR Gluconic acid OR Galactonic acid	Galnt9	0.155222
L-Arginine	Arntl2	0.155208
L-Glutamic acid	Slc46a1	0.155184
L-Arginine	Madd	0.155168
Fructose OR Glucose OR Galactose	Mrpl52	0.155151
3-Phosphoglyceric acid OR 2-Phosphoglyceric acid	Gm12279	0.15514
GSH	Gm12198	0.155089
Purine	Gm45459	0.155084
L-Arginine	Wnt2b	0.15507
Glycerophosphoglycerol	1700120C14Rik	0.155065
Glucose 6-phosphate OR Glucose 1-phosphate OR myo-Inositol 1-phosphate OR myo-Inositol 6-phosphate	Fancf	0.155044
Uracil	I830077J02Rik	0.154995
NAD	Gm47772	0.154995
GSH	Gm44081	0.154952
GSH	Rab30	0.154951
GSH	Gm15834	0.154857
Malic acid	Tmem184c	0.154822
Glycerol 3-phosphate	Tonsl	0.154783
Phosphorylcholine	Tmem45a	0.154768
Glycerol 3-phosphate	S-Lactoylglutathione	0.154768
Phosphorylcholine	Arhgap32	0.154734
Glycerol 3-phosphate	Brca1	0.154731
GSH	Mapk10	0.154719
GSH	Mrc2	0.154716
L-Phenylalanine	Nubpl	0.154708
L-Alanine OR Sarcosine OR Lactamide	Rasgef1b	0.154692
aspartic acid	Gstcd	0.154689
N-Acetyl-L-aspartic acid	Cyp2j12	0.15467
Glycerol 3-phosphate	Dok7	0.154667
GSH	Col9a1	0.154651
S-Lactoylglutathione	Zfp85os	0.154635
3-Phosphoglyceric acid OR 2-Phosphoglyceric acid	Gm37571	0.15463
GSH	Rcor2	0.154608
Pyruvic acid	Nfya	0.15459
GPEA	Gm1123	0.154548
Malic acid	Il17f	0.154539
Glycerophosphoglycerol	Gm4788	0.154499
NAD	Platr1	0.154479
Hypotaurine	Natd1	0.154439
GSH	Eva1a	0.154366
GSH	Gm47095	0.154362
Purine	Cfl1	0.154348
GMP OR 2-GMP OR 3-GMP	Swi5	0.154346
3-Phosphoglyceric acid OR 2-Phosphoglyceric acid	Aanat	0.154326
UDP-D-Glucose OR UDP-Galactose	Slc9a8	0.154326
3-Phosphoglyceric acid OR 2-Phosphoglyceric acid	Ccdc170	0.154304
Succinic acid	Thoc5	0.154303
GSH	Dtwd2	0.154281
S-Lactoylglutathione	Kif19a	0.154248
Glutamine-glutamate	Dlc1	0.154236
Glycerophosphoglycerol	H2-Q4	0.154216
GPEA	Fhod1	0.154196
Phosphorylcholine	Bgn	0.154192
Glycine	Plcg1	0.154163
Glucose 6-phosphate OR Glucose 1-phosphate OR myo-Inositol 1-phosphate OR myo-Inositol 6-phosphate	Gm47808	0.154155
3-Phosphoglyceric acid OR 2-Phosphoglyceric acid	Prom1	0.154153
Glycerol 3-phosphate	Gm4724	0.154152
3-Phosphoglyceric acid OR 2-Phosphoglyceric acid	Ankrd34a	0.154152
GSSG	Zfp28	0.154143
L-Arginine	Cfap299	0.154122
Glycerophosphoglycerol	Gm13417	0.154116
L-Asparagine OR Glycyl-glycine	4930422M22Rik	0.154035
Acetic acid	Ift122	0.154013
CAMP	Cdca5	0.153989
N-Acetyl-L-aspartic acid	Sult2a2	0.153968
UDP-D-Glucose OR UDP-Galactose	2210417A02Rik	0.153924
L-Arginine	Ripor3	0.1539
AMP OR 3-AMP	Tap2	0.15386
3-Phosphoglyceric acid OR 2-Phosphoglyceric acid	Hmmr	0.153828
Asparaginamide OR Creatine	Fam161b	0.153826
NAD	Gm15569	0.15382
N-Lactoyl ethanolamine phosphate	Rpp38	0.153805
Glutamine-glutamate	Lgi2	0.15379
Glycerophosphoglycerol	Smoc2	0.153778
L-Tyrosine	Stard9	0.153772
GSH	Gm17399	0.153729
Biotin	Cd101	0.153673
Oxoglutaric acid	Doc2g	0.153669
L-Glutamic acid	Trim36	0.153612
L-Alanine OR Sarcosine OR Lactamide	Hepacam2	0.153513
Phosphocreatine	Arhgef37	0.153496
L-Dopa	E2f4	0.153492
CTP	Nusap1	0.153464
Phosphocreatine	Mtrf1l	0.153422
GSH	Scn2a	0.153388
3-Phosphoglyceric acid OR 2-Phosphoglyceric acid	Gm35455	0.153373
Hypotaurine	Gm20300	0.153363
Citric acid	Pik3ca	0.153356
Glycerophosphoglycerol	Abca13	0.153352
Glyoxylic acid	Abtb1	0.153351
GSH	Xkr4	0.153316
Glycerophosphoglycerol	1700063H04Rik	0.153276
GSH	Prdm16	0.153274
GSH	Gm11884	0.153255
GSH	Mkx	0.153252
Glycerol 3-phosphate	Gm36640	0.153168
L-Arginine	Flvcr2	0.153151
CAMP	Ccdc51	0.153104
3-Phosphoglyceric acid OR 2-Phosphoglyceric acid	Platr1	0.153074
Glycerol 3-phosphate	Gm11496	0.153058
Phosphorylcholine	Nexn	0.153036
L-Asparagine OR Glycyl-glycine	Rhobtb3	0.153027
Glycerophosphoinositol	Fastkd1	0.153019
N-Acetyl-L-aspartic acid	Uros	0.152961
L-Proline	Ago4	0.152943
NAD	Arl4a	0.152925
Biotin	Gm29811	0.152918
3-Phosphoglyceric acid OR 2-Phosphoglyceric acid	Abhd12b	0.152907
GSH	Pik3ip1	0.15289
GSSG	Rab3il1	0.152888
Purine	Amy1	0.152877
Glucose 6-phosphate OR Glucose 1-phosphate OR myo-Inositol 1-phosphate OR myo-Inositol 6-phosphate	Gm20735	0.152876
L-Threonine	Dcst2	0.152867
N-Acetyl-L-aspartic acid	Map3k19	0.152857
S-Lactoylglutathione	Slc6a4	0.15284
S-Lactoylglutathione	Gm20457	0.152831
Cytidine	Gcn1	0.152829
Ascorbic acid OR Diglyceride	Soga3	0.152821
N-Acetyl-L-aspartic acid	Ankrd2	0.152786
GPEA	Slc25a35	0.152778
L-Glutamic acid	Tmem8	0.152776
Malonic acid	Gm12258	0.152737
Phosphorylcholine	Thy1	0.152712
N-Acetyl-L-aspartic acid	Gnrhr	0.152702
N-Acetyl-L-aspartic acid	Wdr64	0.152698
Glucose 6-phosphate OR Glucose 1-phosphate OR myo-Inositol 1-phosphate OR myo-Inositol 6-phosphate	Tubgcp5	0.152677
NAD	Lin7b	0.152652
GSSG	Mrpl19	0.152638
Hypotaurine	Cfhr2	0.152599
Oxoglutaric acid	Rps6ka4	0.152598
Glutamine-glutamate	E230029C05Rik	0.152596
UDP-GlcNAc	Otud7a	0.152588
GSH	Parva	0.152585
NAD	Dnajc5b	0.152583
S-Lactoylglutathione	Fbxl16	0.15257
Hypotaurine	Paip2b	0.152563
Phosphocreatine	Bola1	0.152525
GMP OR 2-GMP OR 3-GMP	Esco1	0.152525
3-Phosphoglyceric acid OR 2-Phosphoglyceric acid	Zfp607b	0.152492
3-Phosphoglyceric acid OR 2-Phosphoglyceric acid	Klrg2	0.152482
N-Acetyl-L-aspartic acid	Prrx2	0.152476
Glucose 6-phosphate OR Glucose 1-phosphate OR myo-Inositol 1-phosphate OR myo-Inositol 6-phosphate	Hgh1	0.15246
Glycerol 3-phosphate	Snn	0.152437
S-Lactoylglutathione	Gm14461	0.152433
GSH	Poc1b	0.152431
Glucose 6-phosphate OR Glucose 1-phosphate OR myo-Inositol 1-phosphate OR myo-Inositol 6-phosphate	Dennd3	0.152421
Glycerol 3-phosphate	Cd99l2	0.152382
GSH	1500009L16Rik	0.152366
Glycerophosphoglycerol	Gm31615	0.152357
NAD	Adcy3	0.152339
Glycerophosphoglycerol	Gm10248	0.152307
3-Phosphoglyceric acid OR 2-Phosphoglyceric acid	Adcy3	0.152297
Phosphocreatine	Esrp1	0.152297
Glycerol 3-phosphate	Col20a1	0.152292
L-Arginine	Elavl4	0.152271
O-Phosphoethanolamine	Cep350	0.152267
L-Phenylalanine	Zfp358	0.152221
3-Phosphoglyceric acid OR 2-Phosphoglyceric acid	Aldh6a1	0.152149
N-Acetyl-L-aspartic acid	Phf19	0.152134
Pyruvic acid	Col24a1	0.152123
S-Lactoylglutathione	4930568A12Rik	0.152098
Glycerophosphoglycerol	Gm21655	0.152092
L-Serine	Ttc17	0.152088
Glycine	Zfp960	0.152059
Phosphorylcholine	Olfml2b	0.152055
Asparaginamide OR Creatine	Daglb	0.152036
GSH	Mylk4	0.152002
Phosphorylcholine	Spc25	0.151939
Glucose 6-phosphate OR Glucose 1-phosphate OR myo-Inositol 1-phosphate OR myo-Inositol 6-phosphate	Gfod2	0.151932
NAD	Olfr536	0.151905
Glycine	Nanos1	0.15188
GSH	Ncaph	0.151861
L-Arginine	Zfp458	0.151839
GSSG	Jpx	0.151837
L-Proline	Mrps35	0.151803
3-Phosphoglyceric acid OR 2-Phosphoglyceric acid	E530011L22Rik	0.15178
CAMP	Gm45740	0.15178
S-Lactoylglutathione	1700112D23Rik	0.15177
NAD	Asb4	0.151767
GSH	Lrig3	0.151715
Glucose 6-phosphate OR Glucose 1-phosphate OR myo-Inositol 1-phosphate OR myo-Inositol 6-phosphate	Nsa2	0.151711
S-Lactoylglutathione	Tmem198b	0.151699
GSH	Spire2	0.151697
O-Phosphoethanolamine	Dyrk1a	0.151687
Purine	Gm17745	0.151687
5-Deoxyribose-1-phosphate OR Deoxyribose 5-monophosphate OR Deoxyribose 1-phosphate OR Deoxyribose 5-phosphate	Mrps25	0.151683
GSH	Cygb	0.151668
3-Phosphoglyceric acid OR 2-Phosphoglyceric acid	Entr1	0.151654
N-Lactoyl ethanolamine phosphate	Pick1	0.151629
Glycerol 3-phosphate	Gm16090	0.151624
Glucose 6-phosphate OR Glucose 1-phosphate OR myo-Inositol 1-phosphate OR myo-Inositol 6-phosphate	Prickle3	0.151622
Citric acid	Zbtb25	0.151598
Biotin	Smad5	0.151547
3-Phosphoglyceric acid OR 2-Phosphoglyceric acid	Amer1	0.151536
Glycerol 3-phosphate	Gm14419	0.151527
3-Phosphoglyceric acid OR 2-Phosphoglyceric acid	Cenpi	0.151519
Glycerophosphoglycerol	Ercc2	0.151468
Ascorbic acid OR Diglyceride	Hsd17b2	0.151464
GSH	Serping1	0.151405
L-Arginine	Gm35548	0.151388
S-Lactoylglutathione	Gm4035	0.151379
Biotin	Eme1	0.151332
L-Arginine	Rttn	0.151326
Glycerol 3-phosphate	Gm29642	0.151303
N-Acetyl-L-aspartic acid	Jmy	0.151243
Phosphorylcholine	Pwwp2b	0.151219
Hypotaurine	Armc9	0.151198
3-Phosphoglyceric acid OR 2-Phosphoglyceric acid	Aldh1a3	0.151193
N-Acetyl-L-aspartic acid	Ccdc42os	0.151124
L-Arginine	C1s2	0.151124
Glycerol 3-phosphate	Spata48	0.151104
GSH	Gabbr1	0.151097
NAD	Nthl1	0.151077
3-Phosphoglyceric acid OR 2-Phosphoglyceric acid	Stpg4	0.151069
GPEA	Zfp983	0.151048
UDP	Gm47381	0.151038
L-Arginine	Cfap54	0.151025
Glycerol 3-phosphate	P2rx5	0.150995
Malonic acid	Adgrg4	0.150993
S-Lactoylglutathione	B230317F23Rik	0.15097
Glycerol 3-phosphate	Gm10535	0.150965
Glycerol 3-phosphate	Gm47013	0.150956
CDP	Cadm1	0.150921
NAD	Alpk1	0.150905
GSH	Gm17535	0.150867
NAD	Creb3l4	0.150849
Malic acid	Col4a4	0.150833
GSSG	Mob3c	0.150833
Glycerophosphoglycerol	Nhlrc1	0.150802
Glucose 6-phosphate OR Glucose 1-phosphate OR myo-Inositol 1-phosphate OR myo-Inositol 6-phosphate	Tlcd2	0.150761
D-Mannonic acid OR Gulonic acid OR Gluconic acid OR Galactonic acid	Sirt5	0.150756
Glucose 6-phosphate OR Glucose 1-phosphate OR myo-Inositol 1-phosphate OR myo-Inositol 6-phosphate	Fan1	0.150742
3-Phosphoglyceric acid OR 2-Phosphoglyceric acid	Gm17949	0.150728
GSH	Fam124a	0.150709
GSH	Faxc	0.150696
GSH	Elfn1	0.150676
CTP	Ptch2	0.150675
O-Phosphoethanolamine	Ltbp2	0.150669
Glycerol 3-phosphate	Cgref1	0.150607
N-Acetyl-L-aspartic acid	Cars2	0.150603
Glycerophosphoglycerol	Nwd2	0.150589
Biotin	3110045C21Rik	0.150588
L-Arginine	A330102I10Rik	0.150567
CAMP	Smoc1	0.15056
Phosphorylcholine	Gm48795	0.150525
S-Lactoylglutathione	Ccdc18	0.15052
Glucose 6-phosphate OR Glucose 1-phosphate OR myo-Inositol 1-phosphate OR myo-Inositol 6-phosphate	Cpox	0.150515
Glycerol 3-phosphate	Dync1i1	0.150512
Glycerol 3-phosphate	Slc22a15	0.150493
Purine	Hist1h2bl	0.150484
NAD	Zfp141	0.150474
Phosphorylcholine	Mpnd	0.15044
S-Lactoylglutathione	C430049B03Rik	0.15044
N-Acetyl-L-aspartic acid	Capn12	0.15043
Glutamine-glutamate	Sugp1	0.150336
3-Phosphoglyceric acid OR 2-Phosphoglyceric acid	Bcl2a1c	0.150321
Purine	Gm17115	0.150313
GSSG	Pcnt	0.150307
N-Acetyl-L-aspartic acid	Oas1g	0.150295
Citric acid	Fbxw8	0.150242
TRP-Asp	Gm29865	0.150219
L-Arginine	Gm42450	0.150219
S-Lactoylglutathione	Zfp879	0.150214
Glycerophosphoglycerol	Gm26655	0.150183
Malic acid	Rbm34	0.15018
D-Mannonic acid OR Gulonic acid OR Gluconic acid OR Galactonic acid	Alyref2	0.150178
Purine	Gm12796	0.150168
O-Phosphoethanolamine	Maneal	0.150154
GSH	Trdv1	0.150154
Malic acid	Tvp23a	0.150153
CTP	Sema6a	0.150119
Glycerol 3-phosphate	Gm41307	0.150111
3-Phosphoglyceric acid OR 2-Phosphoglyceric acid	Cd79a	0.150032
Purine	Il3ra	0.150017
GSH	Nrip2	0.149991
Glyceraldehyde phosphate	Gcdh	0.14999
3-Phosphoglyceric acid OR 2-Phosphoglyceric acid	Ccno	0.14992
aspartic acid	Rnaseh1	0.149916
GSH	Simc1	0.149912
3-Phosphoglyceric acid OR 2-Phosphoglyceric acid	Gm27028	0.149879
L-Arginine	Rpusd2	0.149872
Phosphorylcholine	Tubb2b	0.149857
Glycerol 3-phosphate	Gm6787	0.149822
NAD	Stpg4	0.149784
L-Asparagine OR Glycyl-glycine	Tasp1	0.149767
Taurine	Ippk	0.149765
3-Phosphoglyceric acid OR 2-Phosphoglyceric acid	Gm49625	0.149741
N-Acetyl-L-aspartic acid	Trim52	0.149677
GSH	Fanci	0.149663
N-Acetyl-L-aspartic acid	Rad51b	0.149663
GSH	Slc7a3	0.149657
GSH	Kiss1r	0.14965
L-Tyrosine	Slc6a13	0.149602
Glyceric acid	Atxn7l1os2	0.149574
N-Acetyl-L-aspartic acid	Hspb11	0.149537
Phosphocreatine	Mrpl15	0.149537
N-Acetyl-L-aspartic acid	St6gal2	0.149528
GSH	Cnn1	0.149491
Cytidine	Rlim	0.149484
GSH	Mmp28	0.149478
Phosphorylcholine	Smad9	0.149445
aspartic acid	Zfp579	0.149391
3-Phosphoglyceric acid OR 2-Phosphoglyceric acid	Gm37267	0.149371
Purine	Cyb561	0.149362
N-Acetyl-L-aspartic acid	Zfyve16	0.149303
NAD	Gm10184	0.149301
Glycerol 3-phosphate	Cst7	0.149299
5-Deoxyribose-1-phosphate OR Deoxyribose 5-monophosphate OR Deoxyribose 1-phosphate OR Deoxyribose 5-phosphate	Gm32687	0.149209
NAD	9130023H24Rik	0.14919
Phosphorylcholine	Des	0.14918
L-Dopa	Fam189b	0.149168
Glycerophosphoglycerol	4933405E24Rik	0.149153
O-Phosphoethanolamine	Nlk	0.14914
GSH	Gm17501	0.149114
CMP	Gm32282	0.149094
GSH	1700065D16Rik	0.14909
CAMP	Ggct	0.149065
Glucose 6-phosphate OR Glucose 1-phosphate OR myo-Inositol 1-phosphate OR myo-Inositol 6-phosphate	Efhc1	0.149061
Purine	Zfp566	0.149049
L-Proline	Zfp825	0.149038
Glycerol 3-phosphate	Slc1a2	0.149035
N-Acetyl-L-aspartic acid	Ribc1	0.148993
CTMP	Fbxo44	0.14899
CDP	Ccpg1	0.148966
S-Lactoylglutathione	Wdr6	0.148958
Oxoglutaric acid	Gm50237	0.148941
Citric acid	Spef1	0.148894
Glycerophosphoglycerol	Gm21154	0.148889
GSH	Nap1l3	0.148888
L-Serine	Nckap5l	0.14888
Glycine	Gm38155	0.148865
GSH	Thsd7a	0.148854
N-Lactoyl ethanolamine phosphate	5730409E04Rik	0.148822
N-Acetyl-L-aspartic acid	Plekha6	0.148809
GSSG	4930500H12Rik	0.148801
Glycerophosphoglycerol	Gm13816	0.148782
N-Lactoyl ethanolamine phosphate	Gm9949	0.148782
aspartic acid	Cradd	0.148757
UDP-D-Glucose OR UDP-Galactose	Foxo3	0.148715
UDP-D-Glucose OR UDP-Galactose	Tubd1	0.148704
S-Lactoylglutathione	Efcc1	0.148702
NAD	Gm5796	0.14865
GSH	Slc1a3	0.148642
NAD	Gm47071	0.148618
Purine	Rsph10b	0.148617
N-Lactoyl ethanolamine phosphate	Snx19	0.148604
Phosphorylcholine	Jade3	0.148602
Phosphocreatine	Abca6	0.148592
L-Phenylalanine	Cbx4	0.148582
Succinic acid	Alkbh3	0.148558
S-Lactoylglutathione	Wnk4	0.148555
L-Arginine	Map3k19	0.148531
Glycerol 3-phosphate	B230398E01Rik	0.148522
aspartic acid	Fsd1l	0.148509
Succinic acid	Pars2	0.148497
Glycerophosphoglycerol	Gm10778	0.148484
Glucose 6-phosphate OR Glucose 1-phosphate OR myo-Inositol 1-phosphate OR myo-Inositol 6-phosphate	Zfp790	0.148463
GSH	Gm45353	0.148454
Purine	1700029H14Rik	0.148435
Glucose 6-phosphate OR Glucose 1-phosphate OR myo-Inositol 1-phosphate OR myo-Inositol 6-phosphate	Bdh1	0.148433
Guanosine-3,5-Diphosphate	Uqcrq	0.148433
Glucose 6-phosphate OR Glucose 1-phosphate OR myo-Inositol 1-phosphate OR myo-Inositol 6-phosphate	Il17c	0.148432
O-Phosphoethanolamine	Lgals9	0.148407
GSSG	Sptssb	0.148366
L-Glutamic acid	Gm4285	0.148365
Oxoglutaric acid	Dock3	0.148364
GSH	Lmln	0.148347
L-Proline	Phf6	0.148343
N-Acetyl-L-aspartic acid	2610203C22Rik	0.148299
N-Ethylglycine OR 3-Aminobutanoic acid OR gamma-Aminobutyric acid	Utp3	0.148298
S-Lactoylglutathione	Dnttip1	0.148268
Citric acid	Angptl4	0.148265
L-Serine	Ipp	0.148265
Glutamine-glutamate	Gle1	0.148263
Hypotaurine	Hgf	0.148259
Succinic acid	Ssr2	0.14824
UDP-D-Glucose OR UDP-Galactose	Arid1b	0.148224
N-Lactoyl ethanolamine phosphate	Bahd1	0.148222
GSH	B3gnt9	0.148197
Malonic acid	Polq	0.148188
Glycerophosphoglycerol	Gm14154	0.148182
L-Alanine OR Sarcosine OR Lactamide	Mtrf1l	0.148172
N-Acetyl-L-aspartic acid	Camsap3	0.14817
Phosphorylcholine	Ift22	0.148118
Purine	Sult2a3	0.14802
N-Lactoyl ethanolamine phosphate	L3hypdh	0.147994
Taurine	Gm49870	0.147991
L-Arginine	Sult2a2	0.147988
N-Lactoyl ethanolamine phosphate	Faap24	0.147978
NAD	Amot	0.147978
Phosphorylcholine	Ak1	0.147972
N-Acetyl-L-aspartic acid	Catsper3	0.147948
Citric acid	Ppp2r2d	0.147928
Glycerophosphoglycerol	Zfp324	0.147924
Acetic acid	Hypotaurine	0.14791
N-Acetyl-L-aspartic acid	Ccdc148	0.14786
3-Phosphoglyceric acid OR 2-Phosphoglyceric acid	Nmral1	0.147835
L-Threonine	Vwa7	0.147827
GSH	Plscr2	0.147808
O-Phosphoethanolamine	Carnmt1	0.147793
Hypotaurine	AC133103.3	0.147749
S-Lactoylglutathione	Mansc1	0.147742
Glucose 6-phosphate OR Glucose 1-phosphate OR myo-Inositol 1-phosphate OR myo-Inositol 6-phosphate	Polr3h	0.14774
Glycerophosphoglycerol	Zfp965	0.147683
Oxoglutaric acid	Scml2	0.14764
Ascorbic acid OR Diglyceride	Mettl4	0.147631
Hypotaurine	3222401L13Rik	0.147628
Purine	Gm17494	0.147624
Pyruvic acid	Gm17535	0.147596
S-Lactoylglutathione	Scml4	0.147579
UDP-GlcNAc	Thg1l	0.147577
CAMP	Cables2	0.147541
Glucose 6-phosphate OR Glucose 1-phosphate OR myo-Inositol 1-phosphate OR myo-Inositol 6-phosphate	Pde6c	0.147508
L-Lactic acid	Cd59a	0.147508
Hypotaurine	Depdc5	0.147468
Phosphocreatine	Efcab2	0.147423
GSH	Adgra2	0.14742
NAD	Gm17949	0.147419
GSH	Tspan18	0.147399
Phosphorylcholine	Cyp11a1	0.147363
L-Arginine	B230369F24Rik	0.147361
CTP	Smagp	0.14736
GSH	Klf5	0.147358
Glutamine-glutamate	Anxa7	0.147352
S-Lactoylglutathione	Satl1	0.147345
S-Lactoylglutathione	Ehhadh	0.147339
L-Tyrosine	1700112M02Rik	0.147335
NAD	Mcm2	0.147304
GSH	Gm12153	0.147303
3-Phosphoglyceric acid OR 2-Phosphoglyceric acid	Dffb	0.147292
ADP	Gm16066	0.147256
S-Lactoylglutathione	Olfr111	0.147248
L-Tyrosine	Pcyox1l	0.147224
Glutamine-glutamate	Gins2	0.147205
GPEA	Wdr82	0.14719
GSH	S100a16	0.147173
N-Acetyl-L-aspartic acid	Gm14549	0.147162
Glycerophosphoglycerol	Stab2	0.147161
NAD	Ripk4	0.147153
N-Acetyl-L-aspartic acid	Gm50146	0.14713
S-Lactoylglutathione	Ifi213	0.147114
GSH	1500032F14Rik	0.147097
3-Phosphoglyceric acid OR 2-Phosphoglyceric acid	Mcm2	0.147092
UDP-GlcNAc	Gm16638	0.147068
Pyruvic acid	Fhl1	0.147023
Cytidine	Haus1	0.147007
3-Phosphoglyceric acid OR 2-Phosphoglyceric acid	Ntng1	0.146996
L-Arginine	Camsap3	0.146971
Phosphocreatine	Exoc3l2	0.146953
L-Serine	Kat5	0.146927
Phosphorylcholine	Cenpa	0.146918
Glycerol 3-phosphate	C430049B03Rik	0.146902
L-Arginine	Zfand4	0.146895
L-Glutamic acid	Larp1b	0.146883
Citric acid	Itpkc	0.146878
Guanosine-3,5-Diphosphate	Gnpda1	0.146869
L-Tyrosine	Coro2a	0.14686
L-Arginine	Wnt2	0.146842
L-Glutamic acid	Zfp263	0.146827
Glucose 6-phosphate OR Glucose 1-phosphate OR myo-Inositol 1-phosphate OR myo-Inositol 6-phosphate	Erich1	0.146736
GSH	Wwc1	0.146723
Glycerophosphoglycerol	Btc	0.14672
Ascorbic acid OR Diglyceride	Gm29394	0.146714
Glutamine-glutamate	Ak3	0.146708
N-Ethylglycine OR 3-Aminobutanoic acid OR gamma-Aminobutyric acid	Cyp4f17	0.146698
Phosphorylcholine	Epha2	0.146678
3-Phosphoglyceric acid OR 2-Phosphoglyceric acid	Stbd1	0.146674
Hypotaurine	Rgs2	0.146668
Glycerophosphoglycerol	Adck1	0.146646
UDP	Timd4	0.146622
5-Deoxyribose-1-phosphate OR Deoxyribose 5-monophosphate OR Deoxyribose 1-phosphate OR Deoxyribose 5-phosphate	Ulk3	0.1466
3-Phosphoglyceric acid OR 2-Phosphoglyceric acid	Myo15	0.146561
Purine	Gm2396	0.146506
Purine	Klkb1	0.146504
GPEA	Rnf167	0.146503
Glycerol 3-phosphate	P2rx6	0.146498
S-Lactoylglutathione	Gm38293	0.146489
GPEA	Brip1os	0.146489
N-Lactoyl ethanolamine phosphate	Tmprss6	0.146487
Succinic acid	Ifi27	0.146452
Glutamine-glutamate	Gtpbp10	0.146452
N-Acetyl-L-aspartic acid	Irx2	0.146444
Purine	Gm34086	0.146435
Glucose 6-phosphate OR Glucose 1-phosphate OR myo-Inositol 1-phosphate OR myo-Inositol 6-phosphate	Gspt2	0.146432
Glucose 6-phosphate OR Glucose 1-phosphate OR myo-Inositol 1-phosphate OR myo-Inositol 6-phosphate	Kin	0.146424
S-Lactoylglutathione	Gm31181	0.146421
3-Phosphoglyceric acid OR 2-Phosphoglyceric acid	Gm47071	0.146409
Phosphorylcholine	Nop58	0.146381
D-Mannonic acid OR Gulonic acid OR Gluconic acid OR Galactonic acid	Rfx2	0.146374
Malic acid	1500009L16Rik	0.146362
NAD	Chrm3	0.146349
Asparaginamide OR Creatine	Tyk2	0.146349
GSH	Il17f	0.146345
Citric acid	1700084F23Rik	0.146327
N-Acetyl-L-aspartic acid	Rhd	0.146302
Hypotaurine	Nwd2	0.146231
Glycerophosphoglycerol	Zdhhc15	0.146226
UDP-GlcNAc	Arid4a	0.14621
Glycerol 3-phosphate	Creb3l3	0.146189
Guanosine-3,5-Diphosphate	Gla	0.146167
CAMP	Lrrc61	0.146153
GPEA	Bank1	0.146146
Glycerol 3-phosphate	A430108G06Rik	0.146143
Phosphocreatine	Ttl	0.146127
Purine	Prodh	0.146125
N-Acetyl-L-aspartic acid	Rph3al	0.146108
Oxoglutaric acid	4930556J24Rik	0.146093
S-Lactoylglutathione	Fgfbp3	0.146089
S-Lactoylglutathione	Erv3	0.146074
S-Lactoylglutathione	Dpys	0.146072
TRP-Asp	Il27ra	0.146048
Succinic acid	Padi2	0.146045
GSH	4930519H02Rik	0.146043
Purine	Arf4os	0.146031
Asparaginamide OR Creatine	Nhlrc1	0.145951
Glyceraldehyde phosphate	Igip	0.145938
L-Arginine	Acsbg1	0.145938
Purine	Amz1	0.145934
S-Lactoylglutathione	Gm36640	0.145917
GSH	Qtrt1	0.145915
Glycerol 3-phosphate	Map3k9	0.145914
N-Acetyl-L-aspartic acid	Dnajb13	0.145876
Glycine	4930579G24Rik	0.145861
Glucose 6-phosphate OR Glucose 1-phosphate OR myo-Inositol 1-phosphate OR myo-Inositol 6-phosphate	Mindy4	0.145854
Glyceraldehyde phosphate	Gm46218	0.145848
S-Lactoylglutathione	4933430I17Rik	0.145826
Glycerol 3-phosphate	Gm34655	0.145814
Hypotaurine	Ift122	0.145786
Phosphocreatine	Mfsd7a	0.145769
L-Alanine OR Sarcosine OR Lactamide	C2	0.145765
O-Phosphoethanolamine	Smarca4	0.145762
NAD	H2-M5	0.145748
Glycerophosphoglycerol	Tdrd5	0.145723
L-Arginine	Cnih2	0.1457
L-Alanine OR Sarcosine OR Lactamide	Ptgir	0.145667
GPEA	Kat2b	0.145665
GSH	Trim62	0.145664
TRP-Asp	Fhod1	0.145645
Purine	Abra	0.145634
Fructose OR Glucose OR Galactose	Prpf4b	0.145614
Malic acid	Gm47814	0.145614
L-Arginine	1700016P03Rik	0.145604
Glycerophosphoglycerol	Thap8	0.145598
GSH	Pappa	0.145597
UDP-D-Glucose OR UDP-Galactose	Ankrd17	0.145569
S-Lactoylglutathione	Gm4131	0.145535
S-Lactoylglutathione	Gm41307	0.145527
N-Acetyl-L-aspartic acid	Slc16a1	0.145512
Ascorbic acid OR Diglyceride	Gm44710	0.14545
Glycerol 3-phosphate	Msh4	0.145433
GSH	Gm15668	0.145424
NAD	Myo15	0.145418
GPEA	Sox7	0.145418
S-Lactoylglutathione	Gm13830	0.145402
Fructose OR Glucose OR Galactose	Ibtk	0.145395
NAD	Arhgap19	0.145355
Glycerophosphoglycerol	2010320O07Rik	0.145345
GSH	Shisa4	0.145332
aspartic acid	Gm20633	0.145321
GSH	Cabyr	0.145305
Glycerol 3-phosphate	Gm50295	0.145263
Glyceraldehyde phosphate	Ccdc137	0.145257
Asparaginamide OR Creatine	Dcun1d2	0.145257
S-Lactoylglutathione	Helq	0.145237
3-Phosphoglyceric acid OR 2-Phosphoglyceric acid	Lrrc4b	0.145231
Phosphorylcholine	1700025G04Rik	0.145227
CTP	Akap3	0.145225
Glycerol 3-phosphate	AC160336.1	0.145213
S-Lactoylglutathione	Cd28	0.145199
N-Ethylglycine OR 3-Aminobutanoic acid OR gamma-Aminobutyric acid	Smyd5	0.145197
Succinic acid	Eif2s3x	0.145195
GSH	Slc22a27	0.145164
Purine	Fam209	0.14516
L-Threonine	Yeats4	0.145139
CAMP	Nphp4	0.145131
GSH	Smim1	0.145129
L-Arginine	Ribc1	0.145127
Glycerol 3-phosphate	4930506C21Rik	0.145122
Glutamine-glutamate	Apol9a	0.145109
L-Serine	Arhgap24	0.145109
Citric acid	Schip1	0.145099
L-Arginine	Gm27030	0.145057
GSH	P3h4	0.14502
Glycerol 3-phosphate	Proser3	0.145004
Glycerol 3-phosphate	Csdc2	0.145004
Acetic acid	Tagap1	0.145002
O-Phosphoethanolamine	Chd3	0.144995
Cytidine	AK157302	0.144988
Glucose 6-phosphate OR Glucose 1-phosphate OR myo-Inositol 1-phosphate OR myo-Inositol 6-phosphate	Mepce	0.144975
3-Phosphoglyceric acid OR 2-Phosphoglyceric acid	Enpp6	0.144968
GSH	Ptges3l	0.144966
UDP-D-Glucose OR UDP-Galactose	Hlcs	0.144956
L-Asparagine OR Glycyl-glycine	Vwf	0.144928
Citric acid	Ptpn13	0.144927
Hypotaurine	Fam241a	0.144901
Glyoxylic acid	Slc16a9	0.144887
NAD	Tbc1d30	0.144872
D-Mannonic acid OR Gulonic acid OR Gluconic acid OR Galactonic acid	Mpc1	0.144848
L-Glutamic acid	Gm50240	0.144846
L-Tyrosine	4930526L06Rik	0.144812
L-Arginine	Irx2	0.144802
Glycerol 3-phosphate	A230006K03Rik	0.144794
Glycerol 3-phosphate	4930431P03Rik	0.144771
L-Arginine	Smco2	0.144761
GSH	Kif26b	0.144702
CAMP	1700015F17Rik	0.144699
N-Ethylglycine OR 3-Aminobutanoic acid OR gamma-Aminobutyric acid	Pkp4	0.144691
Glycerophosphoglycerol	Kcnb2	0.14469
Asparaginamide OR Creatine	Fundc1	0.144679
L-Arginine	Olfr1220	0.144679
Malic acid	Nmnat2	0.144653
GSH	Adm2	0.144653
S-Lactoylglutathione	Gm2511	0.14464
Oxoglutaric acid	Catip	0.144619
Phosphorylcholine	Zfp961	0.144613
UDP-GlcNAc	Chpt1	0.144596
Succinic acid	Poglut2	0.144571
Ascorbic acid OR Diglyceride	Hsd17b6	0.14452
GSH	D930007P13Rik	0.14451
3-Phosphoglyceric acid OR 2-Phosphoglyceric acid	Amigo1	0.144502
L-Arginine	Dthd1	0.14449
Glyceraldehyde phosphate	Ogfod3	0.144481
3-Phosphoglyceric acid OR 2-Phosphoglyceric acid	Frg2f1	0.144445
Phosphorylcholine	Cryab	0.144438
3-Phosphoglyceric acid OR 2-Phosphoglyceric acid	2810468N07Rik	0.144435
CTP	Olfr1029	0.14442
L-Proline	Pcgf2	0.144385
O-Phosphoethanolamine	St7	0.144372
Glucose 6-phosphate OR Glucose 1-phosphate OR myo-Inositol 1-phosphate OR myo-Inositol 6-phosphate	Gm5535	0.144365
Malic acid	B130055M24Rik	0.144354
CTP	Stk16	0.144316
L-Lactic acid	Pigp	0.144309
Glycerophosphoglycerol	Zfp420	0.144302
GSH	Sptbn2	0.144302
S-Lactoylglutathione	Zfp940	0.144286
Succinic acid	Tnfsf10	0.144277
NAD	Enpp6	0.144252
L-Phenylalanine	Trub1	0.144249
GSH	Cdan1	0.144192
Taurine	Spg20	0.144185
Glycerol 3-phosphate	Mansc1	0.144185
N-Acetyl-L-aspartic acid	Plek2	0.144179
Purine	D830036C21Rik	0.144167
ADP	Myl4	0.144102
3-Phosphoglyceric acid OR 2-Phosphoglyceric acid	Gm10790	0.144082
NAD	Gm29823	0.14405
CTP	Akr1c20	0.144037
GSH	Fbxo25	0.14401
D-Ribulose 5-phosphate	Enc1	0.143993
3-Phosphoglyceric acid OR 2-Phosphoglyceric acid	Gm15569	0.14399
TRP-Asp	Padi3	0.143985
Glycerol 3-phosphate	Zfp583	0.143968
L-Asparagine OR Glycyl-glycine	Glcci1	0.143965
S-Lactoylglutathione	Gm6787	0.143936
S-Lactoylglutathione	Gm16062	0.143898
L-Arginine	Grip2	0.143886
CMP	Zfp433	0.143885
Glycerol 3-phosphate	Pde6b	0.143858
Glycerol 3-phosphate	Hdhd3	0.143853
L-Proline	Gm16287	0.143851
O-Phosphoethanolamine	Pspc1	0.143836
Fructose OR Glucose OR Galactose	Jmjd6	0.143815
Glycerol 3-phosphate	Rtn2	0.143774
Glycerophosphoglycerol	Ccl1	0.143748
NAD	Sema3d	0.143737
N-Acetyl-L-aspartic acid	Ncapg2	0.143719
NAD	5930403N24Rik	0.1437
Taurine	Ppfia4	0.143689
Phosphorylcholine	Platr7	0.143634
N-Acetyl-L-aspartic acid	Dgat2	0.143632
L-Proline	Zfp276	0.14363
Malic acid	Kif20a	0.143629
Citric acid	Cd52	0.143623
Phosphorylcholine	mt-Nd1	0.143617
Glucose 6-phosphate OR Glucose 1-phosphate OR myo-Inositol 1-phosphate OR myo-Inositol 6-phosphate	Dnm1l	0.143611
NADH	Zbtb33	0.143604
Oxoglutaric acid	Eogt	0.143585
UDP-D-Glucose OR UDP-Galactose	Kdm1a	0.14356
GSH	9230109A22Rik	0.143541
L-Glutamic acid	Gm31793	0.143534
GSH	Slc24a2	0.143518
Phosphorylcholine	mt-Co2	0.143475
Glycerol 3-phosphate	Ak7	0.143469
Phosphocreatine	Grin3a	0.143468
NAD	A030005L19Rik	0.143453
ADP	Sorcs1	0.143442
Cytidine	Numa1	0.143441
S-Lactoylglutathione	Fbxw25	0.143425
NAD	E530011L22Rik	0.143413
Glycerol 3-phosphate	Trmt61b	0.143411
Glycerophosphoglycerol	B930092H01Rik	0.143403
3-Phosphoglyceric acid OR 2-Phosphoglyceric acid	Zfp661	0.143399
5-Deoxyribose-1-phosphate OR Deoxyribose 5-monophosphate OR Deoxyribose 1-phosphate OR Deoxyribose 5-phosphate	Crtc2	0.143392
Glycerophosphoglycerol	Col9a3	0.143392
Glycerophosphoglycerol	Pcsk2	0.143372
Asparaginamide OR Creatine	Ercc2	0.14337
5-Deoxyribose-1-phosphate OR Deoxyribose 5-monophosphate OR Deoxyribose 1-phosphate OR Deoxyribose 5-phosphate	Selenop	0.143365
Glycerophosphoglycerol	Gm42797	0.143346
L-Alanine OR Sarcosine OR Lactamide	Nprl2	0.143321
Glycerol 3-phosphate	Rpp40	0.143318
Phosphorylcholine	Ahctf1	0.143311
Malic acid	Gm46349	0.143284
S-Lactoylglutathione	Gm2449	0.14328
CDP	Hba-a2	0.143275
Glycerophosphoglycerol	Gm31456	0.143271
Glucose 6-phosphate OR Glucose 1-phosphate OR myo-Inositol 1-phosphate OR myo-Inositol 6-phosphate	Mogs	0.143266
N-Lactoyl ethanolamine phosphate	Myo5b	0.143265
Glutamine-glutamate	Anln	0.143237
L-Arginine	Hectd2os	0.14323
L-Arginine	Mageh1	0.14323
L-Glutamic acid	Slc18a1	0.143223
O-Phosphoethanolamine	Nbea	0.143211
NAD	Gm20234	0.14321
Glycerol 3-phosphate	Gm14403	0.143209
Purine	Gm39556	0.143188
3-Phosphoglyceric acid OR 2-Phosphoglyceric acid	D030068K23Rik	0.143183
Glycerol 3-phosphate	Gm31508	0.143183
GSH	Tyms	0.14318
GSH	Tenm3	0.14317
L-Arginine	Ccdc42os	0.143152
Glycerol 3-phosphate	Cyb561d1	0.143114
aspartic acid	Ino80dos	0.143052
CDP	Vps41	0.143051
GSH	Igfbp2	0.143032
Glycine	Gm8013	0.143017
Glycerophosphoglycerol	Cntnap3	0.143009
Glycerol 3-phosphate	Dipk2a	0.142995
O-Phosphoethanolamine	Isl1	0.142983
UTP	Lingo2	0.142977
Hypotaurine	2010320O07Rik	0.142973
Glucose 6-phosphate OR Glucose 1-phosphate OR myo-Inositol 1-phosphate OR myo-Inositol 6-phosphate	Siglecf	0.14295
Glucose 6-phosphate OR Glucose 1-phosphate OR myo-Inositol 1-phosphate OR myo-Inositol 6-phosphate	Naa35	0.142949
3-Phosphoglyceric acid OR 2-Phosphoglyceric acid	Ifi205	0.142949
CTP	Gm49692	0.142937
3-Phosphoglyceric acid OR 2-Phosphoglyceric acid	Nup210	0.142929
Glycine	Gm49974	0.142924
Glutamine-glutamate	Dok3	0.142918
Fructose OR Glucose OR Galactose	Psmd10	0.142909
NAD	Epx	0.142896
L-Arginine	Ppp1r3b	0.14289
Fructose OR Glucose OR Galactose	Dus3l	0.142878
N-Acetyl-L-aspartic acid	Lgals4	0.142876
Glycerol 3-phosphate	Siglecf	0.142874
Purine	Akt2	0.142862
S-Lactoylglutathione	Syne4	0.142859
Ascorbic acid OR Diglyceride	6330415G19Rik	0.142857
3-Phosphoglyceric acid OR 2-Phosphoglyceric acid	Creb3l4	0.142845
Purine	1700057G04Rik	0.142841
Ascorbic acid OR Diglyceride	P4htm	0.14282
GPEA	Baz1a	0.142817
N-Lactoyl ethanolamine phosphate	Ube2t	0.142816
GSH	Zfp395	0.142808
GSH	Foxs1	0.142793
aspartic acid	Nr1d1	0.142791
Purine	Fam71f2	0.14275
GSH	Smtn	0.142749
3-Phosphoglyceric acid OR 2-Phosphoglyceric acid	6330415G19Rik	0.142689
Ascorbic acid OR Diglyceride	Zfp229	0.142664
N-Lactoyl ethanolamine phosphate	Rbm14	0.142655
Glycine	Cd163l1	0.142653
TRP-Asp	Stk17b	0.142622
3-Phosphoglyceric acid OR 2-Phosphoglyceric acid	Plk5	0.142616
Phosphorylcholine	Hspg2	0.142616
N-Acetyl-L-aspartic acid	0610040F04Rik	0.142603
Glucose 6-phosphate OR Glucose 1-phosphate OR myo-Inositol 1-phosphate OR myo-Inositol 6-phosphate	2810414N06Rik	0.142602
Malic acid	Scrn1	0.142588
NAD	Syn1	0.142588
NADH	D030028A08Rik	0.142582
Glycerophosphoglycerol	2900076A07Rik	0.14257
Hypotaurine	Cln6	0.142569
L-Proline	Vps26c	0.142522
UTP	Il1a	0.142522
S-Lactoylglutathione	Fcer2a	0.14248
Purine	Eldr	0.142467
L-Dopa	Gm31458	0.142439
3-Phosphoglyceric acid OR 2-Phosphoglyceric acid	Zfp113	0.142429
Glycerol 3-phosphate	Apoc4	0.142411
NAD	Hist1h3d	0.142402
Glutamine-glutamate	Vsig10l	0.142396
Phosphorylcholine	Nedd4	0.142388
CAMP	Hormad1	0.142352
Glycerophosphoglycerol	Plppr1	0.142345
Glycerophosphoglycerol	Gm49027	0.142344
Malic acid	Cacna1h	0.142332
L-Alanine OR Sarcosine OR Lactamide	Fundc1	0.142322
NAD	Gm13201	0.142304
S-Lactoylglutathione	Flt3l	0.142301
Glucose 6-phosphate OR Glucose 1-phosphate OR myo-Inositol 1-phosphate OR myo-Inositol 6-phosphate	Ackr3	0.142279
Malonic acid	Ears2	0.142265
GSH	Alkal1	0.142206
L-Arginine	Gm16278	0.142201
O-Phosphoethanolamine	Ranbp9	0.14219
CTP	Lrrc73	0.142183
Glycerol 3-phosphate	1600014C10Rik	0.142157
3-Phosphoglyceric acid OR 2-Phosphoglyceric acid	Gabrg1	0.142131
N-Acetyl-L-aspartic acid	1700064H15Rik	0.142124
N-Acetyl-L-aspartic acid	Olfr275	0.142117
D-Mannonic acid OR Gulonic acid OR Gluconic acid OR Galactonic acid	Zfr	0.142092
Phosphocreatine	Duox1	0.142066
Glycine	Tmem156	0.142045
Phosphorylcholine	Mpzl1	0.142042
CAMP	Gm9833	0.142021
Glycerol 3-phosphate	Gm3417	0.142015
Glycerol 3-phosphate	2024-03-09	0.141982
Glucose 6-phosphate OR Glucose 1-phosphate OR myo-Inositol 1-phosphate OR myo-Inositol 6-phosphate	Kifc1	0.14197
L-Arginine	Haao	0.141955
L-Arginine	Ripor2	0.141938
Glyceraldehyde phosphate	Timm17b	0.141934
NAD	Gm29340	0.141933
Malonic acid	Ttc4	0.141909
Glycerophosphoglycerol	Tmem212	0.141891
Glycerophosphoglycerol	Otop1	0.141884
NAD	Pold1	0.141884
Phosphorylcholine	Pbk	0.14187
Malonic acid	Gpsm1	0.141864
Glycerophosphoglycerol	Hist1h2ad	0.14186
Biotin	Gfra4	0.141858
N-Acetyl-L-aspartic acid	Slc8a1	0.141857
L-Alanine OR Sarcosine OR Lactamide	Gpr4	0.141813
CTP	9330160F10Rik	0.141811
GSH	Tmem169	0.141804
Glycerophosphoglycerol	Lcn3	0.1418
NAD	3632454L22Rik	0.141766
L-Glutamic acid	Aldh3b3	0.141762
L-Arginine	Dnajb13	0.141753
N-Lactoyl ethanolamine phosphate	Ttc29	0.141753
L-Glutamic acid	4933400C23Rik	0.141741
Glycerol 3-phosphate	Gm10419	0.141733
Phosphocreatine	Fbxo45	0.141728
L-Arginine	Slfn1	0.141717
TRP-Asp	Ppp3r1	0.141711
Glutamine-glutamate	Spin2c	0.141711
L-Glutamic acid	Ubald2	0.141704
Glycerophosphoglycerol	Msh6	0.141701
L-Asparagine OR Glycyl-glycine	Cpa6	0.141701
L-Arginine	Selenok-ps1	0.141674
3-Phosphoglyceric acid OR 2-Phosphoglyceric acid	4930523O13Rik	0.141673
Glycerol 3-phosphate	Smco4	0.141658
CAMP	Inha	0.14165
S-Lactoylglutathione	Trmt61b	0.141639
5-Deoxyribose-1-phosphate OR Deoxyribose 5-monophosphate OR Deoxyribose 1-phosphate OR Deoxyribose 5-phosphate	Ddx49	0.141624
L-Arginine	Reck	0.141622
S-Lactoylglutathione	Pard6a	0.14161
Succinic acid	Rnf227	0.141607
Glycerol 3-phosphate	Gm10125	0.141598
CTP	4930412F09Rik	0.141584
Asparaginamide OR Creatine	Mro	0.141572
Guanosine-3,5-Diphosphate	Gm12766	0.141568
Glycerophosphoglycerol	Snca	0.141543
L-Lactic acid	Tbl3	0.141538
Phosphorylcholine	Pwwp2a	0.141535
Succinic acid	Ccdc34	0.141533
N-Acetyl-L-aspartic acid	Nemf	0.141512
Glucose 6-phosphate OR Glucose 1-phosphate OR myo-Inositol 1-phosphate OR myo-Inositol 6-phosphate	Fat4	0.141507
N-Acetyl-L-aspartic acid	Eqtn	0.141503
NAD	Taf5	0.141501
Purine	Sgo2a	0.14149
Hypotaurine	5033417F24Rik	0.141488
N-Lactoyl ethanolamine phosphate	Gm5741	0.141481
S-Lactoylglutathione	Gm32051	0.14148
Hypotaurine	Nol11	0.141458
Purine	Ufsp1	0.141451
L-Asparagine OR Glycyl-glycine	Rrp1b	0.141425
Glycerophosphoglycerol	Plvap	0.141414
L-Arginine	Cdkn3	0.141408
S-Lactoylglutathione	Cgref1	0.141401
L-Arginine	Ak8	0.141391
Glutamine-glutamate	Ccdc8	0.141375
Glycerol 3-phosphate	Enpp2	0.141335
Purine	Lilra6	0.14133
Glycerophosphoglycerol	Srp54b	0.141329
S-Lactoylglutathione	Cebpe	0.141317
Glycerophosphoglycerol	Gm6225	0.141315
Pyruvic acid	Slit2	0.141306
Glutamine-glutamate	Csf3	0.141298
CAMP	Zfp119b	0.141283
GPEA	Ncor2	0.14127
UTP	Gm43837	0.14127
Taurine	Gm14308	0.141269
CDP	Parp11	0.141266
Glycerophosphoglycerol	Gm11529	0.141255
Glucose 6-phosphate OR Glucose 1-phosphate OR myo-Inositol 1-phosphate OR myo-Inositol 6-phosphate	Nasp	0.141244
L-Arginine	Gm32184	0.141242
Glycerol 3-phosphate	Ifi213	0.141229
GSSG	Klhl11	0.141218
UDP-GlcNAc	Zfp28	0.141205
N-Lactoyl ethanolamine phosphate	Gm41409	0.141161
Glycerophosphoglycerol	Trim17	0.141158
Ascorbic acid OR Diglyceride	A530088E08Rik	0.141155
Biotin	Osmr	0.141144
GSSG	6530409C15Rik	0.141142
Glycerol 3-phosphate	Fer1l5	0.141133
CAMP	Gm12319	0.141127
Glutamine-glutamate	Adam18	0.141125
Phosphorylcholine	F11r	0.141124
3-Phosphoglyceric acid OR 2-Phosphoglyceric acid	Nlrp9a	0.141107
Hypotaurine	Poglut3	0.141101
NAD	Klhl10	0.14109
S-Lactoylglutathione	Rgs20	0.141069
Phosphocreatine	Hspbp1	0.141051
CAMP	Ubiad1	0.141047
3-Phosphoglyceric acid OR 2-Phosphoglyceric acid	Epx	0.141041
Phosphorylcholine	Dnaja4	0.140986
Glutamine-glutamate	Auts2	0.140981
N-Lactoyl ethanolamine phosphate	Vmn2r53	0.140972
CAMP	Sox15	0.140947
Glycerophosphoglycerol	D630033O11Rik	0.140934
N-Acetyl-L-aspartic acid	Lrrn2	0.140907
Malonic acid	Zfp658	0.140898
N-Acetyl-L-aspartic acid	Adgrv1	0.140863
Phosphocreatine	Ifi203	0.140855
CDP	Zranb2	0.140851
Glycerol 3-phosphate	Gm12932	0.14083
Glycerophosphoglycerol	Oca2	0.140829
3-Phosphoglyceric acid OR 2-Phosphoglyceric acid	Exoc3l	0.140825
3-Phosphoglyceric acid OR 2-Phosphoglyceric acid	Smarcd3	0.140805
Oxoglutaric acid	Dnaaf2	0.140802
Biotin	Uso1	0.140794
NAD	Ccdc170	0.140756
Phosphorylcholine	Kremen1	0.140725
CMP	E330016L19Rik	0.140721
L-Arginine	Gm13856	0.140687
S-Lactoylglutathione	Fut7	0.140663
N-Acetyl-L-aspartic acid	Mzf1	0.140663
O-Phosphoethanolamine	Hoxa9	0.140634
Fructose OR Glucose OR Galactose	Inhba	0.140612
Taurine	Kdm8	0.140605
N-Lactoyl ethanolamine phosphate	Tmem45b	0.140583
Asparaginamide OR Creatine	Slc8a3	0.140578
Ascorbic acid OR Diglyceride	H2-M5	0.140572
Malic acid	Zfp60	0.140562
S-Lactoylglutathione	Ccdc162	0.140542
UDP-D-Glucose OR UDP-Galactose	Irak2	0.140536
Glycine	Gm29707	0.140533
L-Arginine	Hps4	0.140531
Glycerophosphoglycerol	Gm46620	0.140512
Glycerol 3-phosphate	Snhg16	0.140498
GSH	4930471L23Rik	0.140496
Guanosine-3,5-Diphosphate	Hoxb3	0.140461
Ascorbic acid OR Diglyceride	Gm49041	0.140452
5-Deoxyribose-1-phosphate OR Deoxyribose 5-monophosphate OR Deoxyribose 1-phosphate OR Deoxyribose 5-phosphate	Gm16201	0.140441
aspartic acid	Pycrl	0.140437
CAMP	Slc52a2	0.140432
Hypotaurine	Cldn34c4	0.140428
GSH	Tmem47	0.140426
Malonic acid	U90926	0.140423
N-Acetyl-L-aspartic acid	Tfap2a	0.140418
Glycine	Vps13c	0.140396
UDP-D-galacturonic OR UDP-D-Glucuronate	Sptbn4	0.140358
GSSG	Otud7a	0.140354
Malic acid	Pcsk5	0.140337
S-Lactoylglutathione	Gm16759	0.140328
Glycerol 3-phosphate	Gm43263	0.140325
Glycerol 3-phosphate	Gm5432	0.140294
L-Tyrosine	Rab3c	0.140293
N-Acetyl-L-aspartic acid	Kcnc2	0.140274
D-Mannonic acid OR Gulonic acid OR Gluconic acid OR Galactonic acid	Arhgap18	0.140268
Asparaginamide OR Creatine	Zfp59	0.140267
Glycerophosphoinositol	Gm49692	0.140265
Phosphorylcholine	Rusc1	0.140265
GSH	Mfap5	0.140264
NAD	Eif2ak4	0.14026
GSH	Six5	0.140258
N-Acetyl-L-aspartic acid	Zfp981	0.140256
N-Acetyl-L-aspartic acid	Cfap54	0.140248
Ascorbic acid OR Diglyceride	Gm5796	0.140237
Purine	Pmaip1	0.140234
CTMP	B3gntl1	0.14023
L-Glutamic acid	Pdss1	0.14023
Glycerol 3-phosphate	Pih1d2	0.140226
3-Phosphoglyceric acid OR 2-Phosphoglyceric acid	Notch4	0.14019
Purine	Gm3558	0.140188
S-Lactoylglutathione	A230072C01Rik	0.140181
CTP	Liph	0.140178
Glycerol 3-phosphate	Fcer2a	0.140173
Glyceraldehyde 3-phosphate	Bloc1s1	0.140161
S-Lactoylglutathione	Gm38171	0.140148
Ascorbic acid OR Diglyceride	Ifi205	0.140145
Glutamine-glutamate	Gm6410	0.140113
Glucose 6-phosphate OR Glucose 1-phosphate OR myo-Inositol 1-phosphate OR myo-Inositol 6-phosphate	2010013B24Rik	0.140086
Glycerophosphoglycerol	Gm34567	0.140054
S-Lactoylglutathione	Tnfsf10	0.140053
L-Arginine	Abcb10	0.140035
S-Lactoylglutathione	4930578M07Rik	0.140016
Cytidine	Mgat2	0.140013
N-Acetyl-L-aspartic acid	Gm37381	0.140003
O-Phosphoethanolamine	Pbx1	0.139989
Glutamine-glutamate	Trat1	0.139979
Glucose 6-phosphate OR Glucose 1-phosphate OR myo-Inositol 1-phosphate OR myo-Inositol 6-phosphate	Sult6b1	0.139975
GSH	Cacnb1	0.139946
NAD	Ifi205	0.139908
L-Arginine	Gm14532	0.139906
Glycerophosphoglycerol	4930488N15Rik	0.13989
Asparaginamide OR Creatine	Epb41l3	0.13985
Ascorbic acid OR Diglyceride	Hist1h1d	0.139822
Purine	Dcaf4	0.139806
Glycerol 3-phosphate	Col23a1	0.139798
Asparaginamide OR Creatine	Cc2d2b	0.139786
O-Phosphoethanolamine	Ecpas	0.139773
Glucose 6-phosphate OR Glucose 1-phosphate OR myo-Inositol 1-phosphate OR myo-Inositol 6-phosphate	Rps6kl1	0.139762
GPEA	Ms4a14	0.139759
Taurine	Akap9	0.139758
GPEA	BC005561	0.139757
Glutamine-glutamate	Gm28867	0.139714
CTP	Slc25a27	0.139704
[truncated: 10,524 more rows]
