# Supplementary material for: Single‐Cell Simultaneous Metabolome and Transcriptome Profiling Revealing Metabolite‐Gene Correlation Network
Source: Adv Sci (Weinh). 2024 Dec 4;12(4):2411276. doi: 10.1002/advs.202411276 (PMC11775534; doi:10.1002/advs.202411276)
Supplement: Supplementary file 3 — Supporting Information [file ADVS-12-2411276-s003.zip › Data S4.xlsx]

## Sheet: Glucose 6-phosphate
symbol	correlation	pvalue
Glucose 6-phosphate OR Glucose 1-phosphate OR myo-Inositol 1-phosphate OR myo-Inositol 6-phosphate	1	0
Cd274	0.886506	1.07e-05
Kmt5a	0.821429	0.000257815
Fubp3	0.799288	0.00034962
Hyou1	0.798572	0.000357145
Prmt5	0.781648	0.000577424
Tbc1d32	0.77831	0.000631741
Alg12	0.775511	0.000680437
Polr2b	0.77359	0.000715581
Dars2	0.769064	0.000804246
Tubgcp5	0.761687	0.00096771
Polr3h	0.76086	0.000987596
Armc1	0.759862	0.00101204
Gstm2	0.753184	0.00118846
Kin	0.752681	0.0012027
Socs5	0.750621	0.00126242
Gm46218	0.747109	0.00136978
Dpp8	0.742372	0.00152612
Ndufa8	0.739286	0.00237577
Nasp	0.737865	0.00168795
Tmem18	0.737328	0.0017081
Procr	0.734772	0.00180677
Dck	0.726156	0.0021736
Ppp4r2	0.722957	0.00232408
Ofd1	0.722914	0.00232618
Hsf2	0.717857	0.00356979
Adck2	0.717182	0.00261682
Prdm2	0.710714	0.00405507
Mrpl9	0.710047	0.00301853
Atp13a2	0.707775	0.00315627
Ppp1cb	0.707143	0.00431596
Lyrm9	0.705904	0.00327345
Klhdc10	0.701934	0.00353352
Ap3m2	0.701066	0.00359254
6330403L08Rik	0.69949	0.0037017
Pnrc2	0.698929	0.00374113
Arhgap6	0.698929	0.00374113
Ptpn11	0.698839	0.00374754
Sugp1	0.698297	0.003786
Mtrr	0.697399	0.00385052
Dach1	0.697399	0.00385052
Nsa2	0.697326	0.00385582
Zc3h8	0.697037	0.00387677
Clock	0.696429	0.00517694
Cep19	0.693147	0.0041679
Zswim9	0.692107	0.00424853
Arhgap22	0.692107	0.00424853
Slc6a12	0.691761	0.0042757
Pank2	0.68976	0.00443524
Nudt13	0.688979	0.0044988
Zfp26	0.688925	0.00450321
Fbxo24	0.685714	0.00616528
Dtwd1	0.68516	0.00481994
Ppp1r11	0.684592	0.00486922
Tbc1d16	0.684172	0.00490591
Hoga1	0.684172	0.00490591
Tsfm	0.683749	0.00494308
Cwf19l2	0.681008	0.00518948
Cutc	0.680389	0.00524642
A930007I19Rik	0.679845	0.00529694
Epha5	0.679307	0.0053472
Zfp334	0.679067	0.00536978
Zbtb8a	0.679067	0.00536978
Cand2	0.679067	0.00536978
Tmem238	0.679067	0.00536978
Asxl2	0.678571	0.00690148
Cyb561a3	0.678357	0.00543691
Pigf	0.678263	0.00544585
Rhob	0.677424	0.00552619
Ak4	0.67685	0.00558166
Azi2	0.675	0.00729431
Tysnd1	0.674034	0.0058603
Snrnp48	0.673773	0.00588662
Cntrl	0.671317	0.00613942
Sirpb1b	0.670255	0.00625133
Erich1	0.670102	0.00626763
Wdsub1	0.668833	0.00640371
Atf2	0.667857	0.00813211
Rabep2	0.666337	0.00667821
Fam117a	0.664606	0.00687393
Tmem189	0.664286	0.00857817
Zkscan1	0.66309	0.0070491
Eefsec	0.662572	0.00710968
Cyhr1	0.662572	0.00710968
Eif2s3x	0.659518	0.00747565
Nup160	0.658291	0.00762675
Txndc11	0.657143	0.00952743
Jak2	0.657143	0.00952743
Sdad1	0.655439	0.00798712
Mindy4	0.655439	0.00798712
Bcam	0.655043	0.00803824
Atg4a	0.654654	0.00808874
Sdf4	0.652368	0.00839007
Ing3	0.65103	0.00857059
Ado	0.651017	0.00857241
Tor1a	0.648794	0.00887898
Mto1	0.648687	0.00889386
Sp4	0.648687	0.00889386
Ccnc	0.648675	0.00889561
Ica1l	0.648496	0.00892071
Ibtk	0.64738	0.00907843
Gtpbp8	0.64738	0.00907843
Jazf1	0.645879	0.00929391
Isoc2a	0.645879	0.00929391
Slc4a2	0.645497	0.00934937
Mif4gd	0.643743	0.00960753
Kantr	0.643653	0.0096209
Zscan21	0.643044	0.00971191
Vegfa	0.641581	0.00993322
Fem1a	0.641107	0.0100058
Zfp202	0.640773	0.0100571
Foxo1	0.639964	0.0101824
Clmp	0.637997	0.0104922
Tmem71	0.637105	0.0106349
2024-03-01	0.636283	0.010768
Plbd2	0.635714	0.0128747
Tbkbp1	0.635296	0.0109293
Mtpap	0.635296	0.0109293
Wdtc1	0.634432	0.0110722
Efcab5	0.633612	0.011209
Aplp1	0.633115	0.0112927
2410022M11Rik	0.633115	0.0112927
A630001G21Rik	0.632708	0.0113614
Asb6	0.632587	0.0113819
Tbc1d20	0.632143	0.0135118
Med21	0.632143	0.0135118
Magee1	0.631486	0.01157
Slc31a1	0.631423	0.0115809
Ss18l2	0.630828	0.0116835
Dnm1l	0.629195	0.0119691
Slbp	0.628571	0.0141733
Zbtb46	0.628009	0.0121798
Rab19	0.628009	0.0121798
Cbwd1	0.627938	0.0121925
Zscan29	0.627549	0.0122624
Dusp28	0.625108	0.0127075
Zfp524	0.625108	0.0127075
Slc28a2	0.623355	0.0130348
Dcaf15	0.623355	0.0130348
Clmn	0.623355	0.0130348
Gps2	0.621738	0.0133425
Sft2d3	0.620484	0.013585
Myo1b	0.619677	0.0137427
Akr1b10	0.619677	0.0137427
Rab11fip2	0.618771	0.0139216
Dph6	0.618284	0.0140186
Plekhn1	0.618284	0.0140186
Tmem184c	0.618284	0.0140186
Cdc42ep2	0.617833	0.0141088
Gm26631	0.617797	0.0141159
Zfp287	0.617797	0.0141159
Sdc1	0.616622	0.0143531
Armt1	0.616455	0.0143872
Pcnx3	0.616241	0.0144307
Wasf1	0.615989	0.0144823
Bbs5	0.614188	0.0148543
Hcst	0.614145	0.0148634
Eif2b4	0.613632	0.0149706
CAAA01118383.1	0.613632	0.0149706
Pcx	0.612425	0.0152256
Vamp5	0.612054	0.0153048
Fmc1	0.61101	0.0155289
Msantd3	0.610224	0.0156993
Ndufaf1	0.610117	0.0157226
Golga7	0.609473	0.0158635
Tm7sf3	0.609034	0.0159601
Apba3	0.609034	0.0159601
Ikzf2	0.607586	0.0162819
6030442K20Rik	0.607586	0.0162819
Polr3f	0.607586	0.0162819
Lipt2	0.607586	0.0162819
Gm11273	0.607373	0.0163296
Ppat	0.606243	0.0165847
Ndufs1	0.605739	0.0166996
Cnot6	0.60543	0.0167702
Sass6	0.605021	0.0168641
Dnajc25	0.604367	0.017015
Gm36172	0.604367	0.017015
Wdr89	0.604367	0.017015
Rfx1	0.604306	0.0170291
Qdpr	0.604111	0.0170744
Ppil3	0.603845	0.0171362
Plpp3	0.603571	0.0195408
Hk2	0.603571	0.0195408
Arap1	0.603571	0.0195408
Sestd1	0.602154	0.0175336
Nol7	0.602154	0.0175336
Mecr	0.600433	0.0179455
Myo6	0.600099	0.0180261
Bst1	0.6	0.0204212
Rnf185	0.6	0.0204212
Neurl2	0.599593	0.018149
Neil1	0.599593	0.018149
Rrp12	0.598574	0.0183983
Arfgap3	0.59857	0.0183993
Pcnx4	0.598496	0.0184176
Zfp800	0.597374	0.0186953
Zfp418	0.597374	0.0186953
Dcaf4	0.597374	0.0186953
Pknox1	0.596559	0.0188992
Zbtb44	0.596462	0.0189235
Hnrnpa3	0.596429	0.021332
Sfxn1	0.596421	0.0189339
Cenpj	0.595854	0.0190768
Thap1	0.595341	0.019207
Poc1a	0.595341	0.019207
Timm29	0.594809	0.0193424
Ikbkg	0.592857	0.0222741
Gm46224	0.592685	0.0198913
5430416N02Rik	0.592269	0.0200003
Rdh5	0.592269	0.0200003
Utp23	0.592269	0.0200003
Sfxn4	0.592269	0.0200003
Nuf2	0.591608	0.0201741
Tspyl3	0.591608	0.0201741
Rad54b	0.591608	0.0201741
Gm28874	0.591608	0.0201741
Tchp	0.591608	0.0201741
Mepce	0.591608	0.0201741
Zfp790	0.591608	0.0201741
Fancf	0.591608	0.0201741
Hhipl1	0.591608	0.0201741
Hgh1	0.591608	0.0201741
Kifc1	0.591608	0.0201741
Gm35867	0.591608	0.0201741
Tspan7	0.591608	0.0201741
Gm5431	0.591271	0.0202634
Zfp346	0.591271	0.0202634
D130040H23Rik	0.591088	0.0203117
Rgs1	0.591045	0.0203232
Slc25a28	0.591045	0.0203232
Polr2i	0.591015	0.0203311
Agtpbp1	0.591015	0.0203311
Rgl2	0.589286	0.0232481
Hmgcl	0.589213	0.020814
Tceanc2	0.589188	0.0208207
Lnpk	0.588811	0.0209229
Slc46a3	0.588811	0.0209229
Ago1	0.588251	0.0210754
Ppp6c	0.587817	0.021194
Stx1b	0.586836	0.0214644
Mthfr	0.58648	0.0215629
Fdx1	0.585609	0.0218059
Eef1aknmt	0.585571	0.0218166
Tstd3	0.585571	0.0218166
Trmt44	0.585571	0.0218166
Gm15473	0.585571	0.0218166
Krba1	0.585571	0.0218166
Rpusd3	0.585571	0.0218166
Gm45235	0.585571	0.0218166
Fan1	0.585571	0.0218166
Gm4890	0.585571	0.0218166
Btnl9	0.585571	0.0218166
Pgap3	0.585571	0.0218166
Lrrc9	0.585571	0.0218166
Fastkd3	0.585571	0.0218166
Card6	0.585571	0.0218166
Ncald	0.585571	0.0218166
Rsph1	0.585571	0.0218166
Dlg3	0.585571	0.0218166
Pgm2l1	0.585551	0.0218222
Lsg1	0.585551	0.0218222
Acsf3	0.584937	0.0219948
Fnbp4	0.584451	0.0221324
Cdc42bpg	0.584222	0.0221973
Akirin2	0.583807	0.0223152
Smpd2	0.583516	0.0223985
Atpaf2	0.583516	0.0223985
Pex10	0.583001	0.0225462
Ada	0.582104	0.0228051
Iqgap3	0.582104	0.0228051
Gm45871	0.582104	0.0228051
Cog2	0.581914	0.02286
Gtpbp2	0.581914	0.02286
Tent4a	0.581064	0.023108
Nudt4	0.580649	0.0232298
Polr3e	0.580204	0.0233609
Irak1	0.580204	0.0233609
Kif5c	0.579504	0.0235682
Ccni	0.579089	0.0236919
Rnf44	0.578571	0.0263691
Trp53inp1	0.578277	0.023935
Ubxn2a	0.577065	0.0243018
Morc3	0.577065	0.0243018
Sesn2	0.5766	0.0244435
Dusp22	0.576163	0.0245772
Ms4a4b	0.576163	0.0245772
Rnf128	0.575	0.0274783
Ivd	0.574798	0.0249989
Mtif2	0.57357	0.0253828
Dgcr8	0.57357	0.0253828
Gypc	0.57357	0.0253828
Irs2	0.573316	0.0254628
Fam234b	0.572937	0.0255827
Cdc25a	0.572937	0.0255827
Hexdc	0.572937	0.0255827
Zfp52	0.572134	0.0258375
Bahd1	0.571952	0.0258956
Zfyve9	0.571952	0.0258956
Cdkn2b	0.571726	0.0259679
Dock7	0.571429	0.0286232
Atp6v1e1	0.571429	0.0286232
Twistnb	0.571003	0.0261999
Rgs9	0.570152	0.0264752
Vamp7	0.569896	0.0265584
Tnfrsf8	0.569293	0.0267554
Pole3	0.568457	0.0270299
Zbtb9	0.568457	0.0270299
Psmd3	0.568365	0.0270604
Rpap1	0.568353	0.0270643
Orc6	0.568353	0.0270643
Snx32	0.568105	0.0271462
Ndufb4	0.567857	0.0298045
Polr2f	0.566578	0.0276553
Ptgr1	0.566312	0.0277445
Eif3j1	0.56479	0.02826
Atp6v0a2	0.564692	0.0282934
Cep164	0.564349	0.0284108
Tmem260	0.564349	0.0284108
Safb2	0.564286	0.031023
Kbtbd7	0.564187	0.0284664
Kcnj6	0.564187	0.0284664
Las1l	0.564076	0.0285044
Gnl3l	0.56373	0.0286236
Atg9a	0.563003	0.0288747
Naip2	0.563003	0.0288747
Faap20	0.562728	0.0289703
Plcb3	0.562728	0.0289703
Hcar2	0.562505	0.0290478
Heatr5a	0.562185	0.0291594
H1f0	0.562185	0.0291594
Tmem229b	0.561321	0.0294623
Hes6	0.560928	0.029601
Aurkaip1	0.560714	0.0322794
Nsd3	0.560714	0.0322794
Ppib	0.560714	0.0322794
Klf9	0.560383	0.0297939
Pptc7	0.560093	0.0298972
Sphk1	0.559195	0.030218
Ssbp1	0.559143	0.0302365
Urgcp	0.559143	0.0302365
Supt16	0.558581	0.0304388
Jund	0.557641	0.0307795
Stx11	0.557163	0.0309537
Usp42	0.556456	0.031213
Uprt	0.556456	0.031213
Izumo4	0.556018	0.0313743
Ccar2	0.556018	0.0313743
Phip	0.555854	0.0314349
Kif21b	0.555559	0.0315439
Ankrd50	0.554977	0.0317601
Slc39a3	0.554942	0.0317731
Zfp442	0.554603	0.0318999
Pigz	0.553975	0.032135
4932438A13Rik	0.553571	0.0349094
Ccnl1	0.553571	0.0349094
Nradd	0.553399	0.0323523
Acbd4	0.553399	0.0323523
Rab33b	0.553283	0.0323959
Ppip5k2	0.552819	0.032572
Cdh23	0.552816	0.0325729
Rrp15	0.552011	0.0328799
Atg16l2	0.552011	0.0328799
Dcps	0.552011	0.0328799
Gstz1	0.552011	0.0328799
Pcyt1a	0.551374	0.033124
Bcdin3d	0.55069	0.0333877
2610306M01Rik	0.550019	0.0336479
Tecpr2	0.55	0.0362844
C1qtnf4	0.54935	0.0339089
Zmynd12	0.54935	0.0339089
Prkar1b	0.54935	0.0339089
Gsta2	0.54935	0.0339089
Gm32364	0.54935	0.0339089
Dync2li1	0.54935	0.0339089
Kptn	0.54887	0.0340974
Nop53	0.548704	0.0341623
Trappc10	0.548391	0.034286
Cyld	0.546917	0.034871
Plin3	0.546429	0.0377006
Myo16	0.546317	0.0351116
Sephs1	0.545869	0.0352916
Mtg1	0.545869	0.0352916
Qrich1	0.54513	0.0355907
Klhl7	0.544806	0.0357221
Gm20559	0.544806	0.0357221
Pik3r6	0.544806	0.0357221
Sdhaf3	0.544263	0.0359437
Hira	0.543342	0.0363215
Tpi1	0.542857	0.0391586
Gatad2a	0.542857	0.0391586
Fam32a	0.542857	0.0391586
Gns	0.542857	0.0391586
Gart	0.542218	0.0367871
Yrdc	0.542105	0.0368341
Alg9	0.542105	0.0368341
Dld	0.542105	0.0368341
Bnip1	0.542105	0.0368341
Mapk9	0.541222	0.0372029
Fanca	0.540852	0.0373583
Xpo1	0.540373	0.0375601
Boll	0.540059	0.0376931
Cyb5d2	0.540059	0.0376931
Timm50	0.538529	0.0383452
Casp3	0.538452	0.0383781
Trib1	0.538271	0.0384561
Dpm1	0.537638	0.038729
Nudt9	0.537638	0.038729
Atxn10	0.537638	0.038729
Gm43838	0.537277	0.0388853
Radil	0.537277	0.0388853
Isoc2b	0.537277	0.0388853
Tmprss5	0.537277	0.0388853
Dnah9	0.537277	0.0388853
Wfdc18	0.537277	0.0388853
Clba1	0.537277	0.0388853
Foxf2	0.537277	0.0388853
Hspa1a	0.537277	0.0388853
Dnajb1	0.536959	0.0390233
Cbr4	0.536685	0.0391425
Pias3	0.536516	0.0392163
Tatdn3	0.536269	0.0393241
Gtf3c4	0.536269	0.0393241
Stk26	0.536269	0.0393241
Gpatch2l	0.535872	0.0394976
Mettl3	0.535872	0.0394976
Ubr4	0.535714	0.0422033
Mlxip	0.535714	0.0422033
Mrpl12	0.535714	0.0422033
Ndufb9	0.535714	0.0422033
Mtmr12	0.535157	0.0398123
2410004B18Rik	0.534579	0.040068
Cpox	0.534579	0.040068
Ttc12	0.534576	0.0400694
Fancl	0.534576	0.0400694
Dhx30	0.534054	0.0403012
Fos	0.534054	0.0403012
Adipor1	0.532143	0.0437917
Gabarapl1	0.532143	0.0437917
Acsl1	0.532143	0.0437917
Gle1	0.531843	0.0412943
Gtpbp3	0.531843	0.0412943
Slc7a5	0.531843	0.0412943
Zfp397	0.531685	0.041366
Bmf	0.530999	0.0416781
Gdnf	0.530999	0.0416781
Cables1	0.530999	0.0416781
Usp27x	0.530999	0.0416781
Piga	0.530999	0.0416781
Acp6	0.530997	0.0416792
Rrn3	0.530831	0.0417549
Qser1	0.530811	0.0417642
Specc1l	0.530469	0.0419205
Ankrd37	0.529751	0.0422507
0610010K14Rik	0.529751	0.0422507
Zhx2	0.529751	0.0422507
Mtmr7	0.529428	0.0424
Gramd1b	0.529044	0.0425777
Snhg12	0.528447	0.0428555
Spata5l1	0.527814	0.0431509
Rims3	0.527302	0.0433914
Il4ra	0.527257	0.0434126
H2-DMa	0.527257	0.0434126
Xrcc1	0.527046	0.0435116
Epb41l1	0.526885	0.0435876
Ect2	0.525894	0.0440573
Rbm48	0.525894	0.0440573
Pfkfb3	0.525469	0.0442595
Ppfibp2	0.525469	0.0442595
Tmem38b	0.525	0.0471043
Ptms	0.525	0.0471043
Jarid2	0.525	0.0471043
Rint1	0.524894	0.0445346
Rnpepl1	0.524346	0.0447982
Lsm5	0.524346	0.0447982
Fbxo9	0.524346	0.0447982
Alg14	0.523785	0.0450688
Ccr5	0.523723	0.0450988
Sf3a2	0.523723	0.0450988
Me2	0.523301	0.0453034
Dtx4	0.523301	0.0453034
Ttc5	0.523282	0.0453127
Uhrf1bp1	0.523282	0.0453127
4632427E13Rik	0.522957	0.0454704
Pip4p1	0.522544	0.0456721
Dhx8	0.521931	0.0459723
Cbx3	0.521429	0.0488302
Hk3	0.521429	0.0488302
Dnajc15	0.521429	0.0488302
Spty2d1	0.52102	0.0464207
Tafa1	0.520788	0.0465358
Ttll4	0.520086	0.0468842
Nup188	0.519756	0.047049
Perm1	0.519756	0.047049
Kdm2b	0.519756	0.047049
AU022252	0.519717	0.0470686
Ptgr2	0.519717	0.0470686
Slco4a1	0.518797	0.0475296
Sipa1l1	0.51832	0.0477699
Mef2c	0.51832	0.0477699
Tmem150b	0.517935	0.0479648
Dlgap5	0.517935	0.0479648
Cops5	0.517857	0.0506035
Fnbp1	0.517857	0.0506035
Cds2	0.517857	0.0506035
Nipsnap2	0.517857	0.0506035
Slc35e4	0.516449	0.0487216
Ak6	0.516449	0.0487216
Rhbdf2	0.516132	0.048884
Ufc1	0.515752	0.0490794
Ift74	0.515752	0.0490794
Mxi1	0.515752	0.0490794
Brcc3	0.514554	0.0496999
Rbis	0.514286	0.052425
H6pd	0.514286	0.052425
Ets2	0.514286	0.052425
Cd80	0.513534	0.0502318
Pex16	0.513351	0.0503279
Them4	0.513351	0.0503279
Akr1c12	0.513351	0.0503279
Nckap5	0.513129	0.0504444
Rpgrip1	0.513129	0.0504444
Pqlc3	0.512958	0.0505344
Btbd7	0.512548	0.0507505
Eva1b	0.511988	0.051047
Utp6	0.511988	0.051047
Kat2a	0.511988	0.051047
Spg7	0.511732	0.0511825
Slc25a30	0.511732	0.0511825
Pdcd11	0.511698	0.051201
Wnt6	0.511336	0.0513934
Lmo4	0.510714	0.0542955
Tsku	0.510714	0.0542955
Wdr54	0.510576	0.0517994
Amer1	0.510576	0.0517994
Dolk	0.509931	0.0521463
Mefv	0.509175	0.0525544
Mtf1	0.509021	0.0526381
Tsta3	0.509021	0.0526381
Eloa	0.508964	0.0526689
Scamp5	0.508964	0.0526689
Acbd3	0.508166	0.0531032
Mindy2	0.508129	0.0531234
Psmg1	0.507176	0.0536452
Anapc2	0.507143	0.0562159
Bhlhe41	0.507143	0.0562159
Neb	0.507093	0.0536913
Gm27008	0.506039	0.0542731
Ugp2	0.505809	0.054401
Upf1	0.505538	0.0545516
Htatsf1	0.505538	0.0545516
Plk3	0.505525	0.0545587
Zfp113	0.505471	0.0545892
2810402E24Rik	0.505471	0.0545892
Kif1bp	0.505332	0.0546664
Wipi2	0.504525	0.0551178
Pank3	0.504525	0.0551178
Pcbd2	0.504525	0.0551178
BC052040	0.503913	0.0554617
Dclre1a	0.503913	0.0554617
Kdm1b	0.503589	0.0556448
Arhgap17	0.503571	0.0581868
Hnrnpc	0.503571	0.0581868
Ccdc50	0.503571	0.0581868
Wbp1l	0.503571	0.0581868
Emsy	0.503488	0.0557018
Fam53a	0.502234	0.0564136
Zfp654	0.501901	0.0566039
Fam114a2	0.501795	0.0566644
Abtb1	0.501652	0.0567467
Cep70	0.501644	0.0567514
Opa1	0.501644	0.0567514
Evc2	0.501056	0.0570889
D5Ertd615e	0.501056	0.0570889
Lgi2	0.501056	0.0570889
Reep1	0.501056	0.0570889
Ank1	0.501056	0.0570889
Adam18	0.501056	0.0570889
Jph3	0.501056	0.0570889
Sema3f	0.501056	0.0570889
Tenm2	0.501056	0.0570889
Dpf3	0.501056	0.0570889
Rnf125	0.501056	0.0570889
Ppp2r2b	0.501056	0.0570889
Trpt1	0.501056	0.0570889
Hdac2	0.500921	0.0571664
Slc16a6	0.500694	0.0572974
Tank	0.5	0.0602091
Rab5c	0.5	0.0602091
Trappc12	0.499799	0.0578153
Tmem117	0.499601	0.0579308
Ifrd1	0.49866	0.05848
Per1	0.498264	0.058712
3110056K07Rik	0.498264	0.058712
Enpp4	0.498211	0.0587432
Abhd13	0.496929	0.0594999
Ppp2r5a	0.496429	0.0622836
Krtcap2	0.496429	0.0622836
Cd36	0.496429	0.0622836
Mia2	0.496429	0.0622836
Arid4a	0.496429	0.0622836
Prr13	0.496429	0.0622836
Gnb4	0.495581	0.0603034
Med14	0.495516	0.0603427
Kcnip1	0.495408	0.0604069
D230022J07Rik	0.495259	0.0604965
Trim6	0.495259	0.0604965
Pkp1	0.495019	0.0606408
Gm20045	0.495019	0.0606408
Fsip1	0.495019	0.0606408
Mmp17	0.495019	0.0606408
Zfp78	0.495019	0.0606408
E230029C05Rik	0.495019	0.0606408
Gm6410	0.495019	0.0606408
Anln	0.495019	0.0606408
Rbpms2	0.495019	0.0606408
Cspg5	0.495019	0.0606408
Osbpl10	0.495019	0.0606408
Csf3	0.495019	0.0606408
Rnf144a	0.495019	0.0606408
Lrfn5	0.495019	0.0606408
Spock1	0.495019	0.0606408
Gm49484	0.495019	0.0606408
Grin2a	0.495019	0.0606408
Rtl4	0.495019	0.0606408
A230028O05Rik	0.495017	0.0606419
Arfrp1	0.494627	0.0608767
Cxcl1	0.494627	0.0608767
Sec23b	0.494627	0.0608769
Polb	0.494627	0.0608769
Nup93	0.494627	0.0608769
Itpk1	0.494627	0.0608769
Cep192	0.494627	0.0608769
Irgm2	0.494266	0.0610946
Senp3	0.493714	0.0614294
Exoc8	0.493282	0.0616918
Clybl	0.493165	0.0617633
Raver2	0.492706	0.0620433
Metrn	0.492706	0.0620433
Lnx2	0.491156	0.0629964
Spsb4	0.490578	0.0633545
Pxmp4	0.490434	0.0634441
Ap4m1	0.490434	0.0634441
B3galt4	0.490434	0.0634441
Zbtb18	0.49003	0.0636951
Rwdd1	0.489286	0.0665923
Txndc17	0.489286	0.0665923
Erap1	0.489286	0.0665923
Ifnar2	0.489286	0.0665923
Klhdc1	0.48903	0.0643209
Ccdc81	0.488982	0.0643508
Kif11	0.488982	0.0643508
Sorcs1	0.488982	0.0643508
Chic1	0.488982	0.0643508
Mrps16	0.488308	0.064775
Gm47350	0.488094	0.0649105
Prex1	0.487936	0.0650101
Tmem126a	0.487936	0.0650101
Zswim3	0.4876	0.0652225
Wfs1	0.4876	0.0652225
Trim29	0.4876	0.0652225
Zfp874b	0.4876	0.0652225
Rabepk	0.487523	0.0652717
Cep104	0.487523	0.0652717
Nqo1	0.487523	0.0652717
Hinfp	0.487523	0.0652717
Slc36a2	0.487523	0.0652717
Sun1	0.487458	0.0653127
Otud4	0.487458	0.0653127
Sel1l3	0.487353	0.0653794
Olr1	0.487353	0.0653794
D030056L22Rik	0.486904	0.0656655
Lrrc45	0.486889	0.0656745
Dipk2a	0.486157	0.0661426
Usp3	0.486149	0.0661478
Ndrg1	0.48585	0.066339
Pgd	0.485714	0.068828
Slc35f6	0.485714	0.068828
Snx18	0.485714	0.068828
Elf1	0.485714	0.068828
Cd14	0.485714	0.068828
Gm5150	0.485635	0.0664769
Ctu2	0.485635	0.0664769
Ptrhd1	0.485635	0.0664769
Cipc	0.485635	0.0664769
Gm48166	0.485635	0.0664769
Paxbp1	0.485635	0.0664769
0610040J01Rik	0.485048	0.0668557
2210417A02Rik	0.485048	0.0668557
Nlrx1	0.484777	0.0670302
Psen2	0.484361	0.0672997
Slc9a3r1	0.484361	0.0672997
Maged1	0.484361	0.0672997
Tfec	0.483716	0.0677189
Tlnrd1	0.483716	0.0677189
Ptcd2	0.483716	0.0677189
Elp6	0.483494	0.067864
Dicer1	0.483494	0.067864
Zfp131	0.483201	0.0680553
Fxyd2	0.482902	0.0682506
Zfp652os	0.482651	0.0684154
Dars	0.482574	0.0684661
Chchd5	0.482283	0.0686574
Wdr4	0.482283	0.0686574
Ptges	0.482143	0.0711191
Cdk8	0.482143	0.0711191
Pdcd6	0.482143	0.0711191
Ube2i	0.482143	0.0711191
Ajuba	0.481267	0.0693283
Pou6f1	0.481267	0.0693283
Agl	0.480787	0.0696469
Phf11a	0.480525	0.0698211
Slc26a11	0.480346	0.0699403
Plxnd1	0.48029	0.0699778
Scap	0.48029	0.0699778
Itga1	0.480079	0.0701183
Rnf8	0.480079	0.0701183
Ticam1	0.480079	0.0701183
Gm15133	0.479942	0.0702102
Vnn3	0.479942	0.0702102
Dnajc21	0.479465	0.0705298
Galnt11	0.479299	0.0706411
Slc9a9	0.479299	0.0706411
Mapk6	0.478571	0.0734662
Tex264	0.478571	0.0734662
Dek	0.478571	0.0734662
Samd8	0.478571	0.0734662
Dennd3	0.478399	0.0712475
2810004N23Rik	0.477668	0.0717425
Ccndbp1	0.477497	0.0718588
Dennd5a	0.477212	0.0720526
Strn	0.477212	0.0720526
Mecp2	0.476706	0.0723982
Dph7	0.476683	0.0724135
Zswim1	0.476683	0.0724135
Whamm	0.476683	0.0724135
Col6a6	0.476683	0.0724135
Phactr1	0.476683	0.0724135
Tmem192	0.476442	0.0725783
Ppp3cb	0.476442	0.0725783
Fbxo8	0.475824	0.0730029
Dnah17	0.475436	0.0732701
Slc35e1	0.475425	0.0732776
Tmem106b	0.475	0.0758701
G3bp1	0.475	0.0758701
AI662270	0.475	0.0758701
Prss46	0.474836	0.0736843
Med6	0.474342	0.0740271
Vmn2r60	0.474146	0.074163
Ly6c2	0.474146	0.074163
Atf3	0.473979	0.0742791
Vps16	0.473893	0.0743392
Aldh3a2	0.473893	0.0743392
Fbxl20	0.473637	0.0745175
Acod1	0.473637	0.0745175
Zfp53	0.473121	0.0748782
Il1b	0.472805	0.0750997
Gm39469	0.472805	0.0750997
A530013C23Rik	0.4721	0.0755961
Zfp605	0.4721	0.0755961
Notch1	0.471429	0.0783316
Zc3h15	0.471429	0.0783316
Mmp9	0.471429	0.0783316
Acly	0.471429	0.0783316
Fam49b	0.471429	0.0783316
Slc15a3	0.471429	0.0783316
Cep250	0.471406	0.0760861
Lrrc40	0.470577	0.0766753
Ccdc9	0.470577	0.0766753
Rras2	0.470577	0.0766753
Rnf217	0.470577	0.0766753
Rab3gap1	0.470289	0.0768804
Oscp1	0.470289	0.0768804
Lcmt1	0.470289	0.0768804
4930453N24Rik	0.470289	0.0768804
Cttn	0.470063	0.0770422
Zbtb37	0.469894	0.077163
Atxn3	0.469168	0.0776833
2024-03-07	0.468487	0.078174
Taf1	0.468487	0.078174
Bet1l	0.468447	0.0782036
Pafah1b1	0.467857	0.0808515
Wdr25	0.467768	0.0786952
Serpinb1b	0.467768	0.0786952
Tmem41a	0.467768	0.0786952
Fam13a	0.467516	0.0788778
Dnaaf2	0.467516	0.0788778
Wdr45	0.467516	0.0788778
Unc119b	0.467377	0.0789788
Gbp7	0.467177	0.0791243
4930412C18Rik	0.467177	0.0791243
9330151L19Rik	0.467177	0.0791243
Pde8b	0.467177	0.0791243
Gm43305	0.467177	0.0791243
Mad2l1bp	0.466812	0.0793905
Ccnt2	0.466488	0.0796276
Rabgef1	0.466488	0.0796276
Nlrc4	0.466488	0.0796276
Ipo13	0.465953	0.08002
Kif1c	0.465953	0.08002
Shld2	0.465641	0.080249
Hnrnpul2	0.465531	0.0803298
Eef1a2	0.464835	0.080844
Ccdc146	0.464835	0.080844
Hgfac	0.464835	0.080844
Styxl1	0.464835	0.080844
Hrh1	0.464835	0.080844
Dna2	0.464835	0.080844
Shpk	0.464835	0.080844
A930014D07Rik	0.464835	0.080844
Nifk	0.464758	0.0809009
Dab2ip	0.464758	0.0809009
Lin7c	0.464701	0.0809432
Thoc2	0.464701	0.0809432
Clec4e	0.464286	0.0834304
Irf8	0.464286	0.0834304
Mmp12	0.464286	0.0834304
Ube2g2	0.464286	0.0834304
Fam104a	0.464286	0.0834304
Timmdc1	0.464286	0.0834304
Ndufv3	0.464286	0.0834304
Abcd1	0.464286	0.0834304
Tulp3	0.463348	0.0819491
Aqr	0.463048	0.0821737
Tti1	0.463048	0.0821737
P3h1	0.463048	0.0821737
Raet1e	0.463048	0.0821737
Sema6b	0.463048	0.0821737
Lage3	0.463048	0.0821737
Gfod2	0.462933	0.0822599
Wdr90	0.462933	0.0822599
Cyp4f16	0.462914	0.0822741
Gripap1	0.462913	0.0822743
Pet100	0.462369	0.0826832
Zfp628	0.462072	0.0829066
Osbpl5	0.462072	0.0829066
Ube2z	0.461895	0.0830401
Maip1	0.461389	0.0834219
D5Ertd579e	0.46128	0.0835044
Gm26782	0.46128	0.0835044
Stk40	0.461069	0.0836638
Mon1b	0.461069	0.0836638
Rgs11	0.460977	0.0837338
Ube2v1	0.460714	0.0860692
Sumo3	0.460714	0.0860692
Cpeb4	0.460714	0.0860692
Micall2	0.459478	0.0848763
Amz2	0.459478	0.0848763
Sfpq	0.459339	0.084983
Fancg	0.459319	0.0849982
Coq2	0.459319	0.0849982
Dhx34	0.459319	0.0849982
Tmem87a	0.459283	0.0850257
Cpeb2	0.459283	0.0850257
Sap25	0.459283	0.0850257
Fam110b	0.459263	0.0850414
Slc35a1	0.459263	0.0850414
Kcnn4	0.459263	0.0850414
Zfp532	0.459263	0.0850414
Retreg2	0.459225	0.0850702
Zp3r	0.458798	0.0853983
Prrx1	0.458798	0.0853983
Mmp23	0.458798	0.0853983
Gpld1	0.458798	0.0853983
Gm5141	0.458798	0.0853983
Rasgrf2	0.458798	0.0853983
Trim56	0.458784	0.0854088
Cnep1r1	0.458784	0.0854088
Hsd17b10	0.458784	0.0854088
I830077J02Rik	0.458349	0.085744
Zfp719	0.458349	0.085744
Mboat2	0.458349	0.085744
Zfp251	0.458349	0.085744
Rdh13	0.458258	0.0858147
Fkrp	0.457381	0.0864932
Slc7a11	0.457143	0.0887686
Ube2j1	0.457143	0.0887686
Gm26533	0.457137	0.0866831
Zbed5	0.455874	0.0876681
Otud5	0.455874	0.0876681
Steap3	0.455537	0.0879331
Ddit4	0.455519	0.0879473
Rufy2	0.45529	0.0881269
Rfesd	0.45529	0.0881269
Zfp952	0.45529	0.0881269
Cxcl2	0.4552	0.0881977
Lsm7	0.4552	0.0881977
Cd22	0.455167	0.088224
Scimp	0.45501	0.0883471
Tcp11l1	0.454621	0.0886545
Ddx60	0.454621	0.0886545
Aarsd1	0.454621	0.0886545
Sav1	0.454621	0.0886545
Eif2b2	0.454621	0.0886545
Vsig8	0.454413	0.0888186
Gm20633	0.454413	0.0888186
Dgkq	0.454413	0.0888186
Mdm1	0.454413	0.0888186
Wdr60	0.454413	0.0888186
Gm49980	0.454413	0.0888186
Esco1	0.454072	0.0890882
D730003I15Rik	0.453766	0.0893315
Gm10863	0.453766	0.0893315
Creg1	0.453571	0.0915293
Hivep1	0.453571	0.0915293
Ccdc117	0.45323	0.0897579
Txlna	0.452271	0.0905244
Sirt3	0.45186	0.0908539
Rnf121	0.451754	0.0909392
Arfip2	0.451754	0.0909392
Zfp972	0.451293	0.0913105
Ppm1k	0.451293	0.0913105
Rps6ka5	0.451293	0.0913105
Slc41a3	0.451261	0.0913363
Grtp1	0.451261	0.0913363
Rnf144b	0.451261	0.0913363
Zkscan5	0.450758	0.0917427
Anks1	0.450469	0.0919769
St8sia4	0.45	0.094352
Ppp1r12b	0.45	0.094352
Ltbr	0.45	0.094352
Prpf39	0.45	0.094352
Diaph1	0.45	0.094352
Fktn	0.449356	0.092882
Neurl4	0.449307	0.0929218
Zfp248	0.449182	0.0930239
AW146154	0.448632	0.0934746
Dcun1d5	0.448615	0.0934882
Secisbp2l	0.448032	0.0939675
Tmem132a	0.448032	0.0939675
Ndor1	0.447989	0.0940023
Nsd2	0.447989	0.0940023
Tspan9	0.447989	0.0940023
Pcdh15	0.447989	0.0940023
Adck5	0.447989	0.0940023
Trappc2	0.447989	0.0940023
Exd2	0.447419	0.0944725
Samd9l	0.447347	0.0945323
Il3ra	0.447347	0.0945323
Ebpl	0.447347	0.0945323
Inpp5e	0.447232	0.0946273
Dbr1	0.447232	0.0946273
Trp53i13	0.447232	0.0946273
Parvg	0.447232	0.0946273
Uba6	0.446865	0.094931
Nudt6	0.446724	0.0950476
Lingo2	0.446724	0.0950476
Gm4316	0.446724	0.0950476
Trim2	0.446505	0.0952294
Calcrl	0.446429	0.0972374
Serp1	0.446429	0.0972374
Csde1	0.446429	0.0972374
Smarce1	0.446429	0.0972374
Hnrnpa1	0.446429	0.0972374
Sod2	0.446429	0.0972374
Tmem243	0.446315	0.0953874
B9d2	0.446315	0.0953874
Rgl3	0.445482	0.096082
Fmnl1	0.445482	0.096082
Scaf11	0.445063	0.0964328
Ankrd24	0.444599	0.0968225
Diaph3	0.444599	0.0968225
Poll	0.444599	0.0968225
Ttc13	0.444447	0.0969499
Polr2a	0.444447	0.0969499
Dnajc18	0.444447	0.0969499
Sepsecs	0.444379	0.0970072
Epb41l3	0.444379	0.0970072
Il1rapl1	0.444225	0.0971373
Dbf4	0.444201	0.0971569
Rnf17	0.444201	0.0971569
Gm15964	0.444201	0.0971569
Cadps2	0.44371	0.0975718
Foxk2	0.44371	0.0975718
Gm21860	0.443203	0.0980009
Rbm42	0.442857	0.100186
Uqcr11	0.442857	0.100186
Derl1	0.442857	0.100186
Icmt	0.442627	0.09849
Rap1gap2	0.442627	0.09849
Nynrin	0.441649	0.0993244
Dhx37	0.441608	0.0993587
Gm40787	0.441608	0.0993587
Siglec1	0.441466	0.0994809
Nfkb2	0.441466	0.0994809
Pnkp	0.441459	0.0994864
Slc2a9	0.440863	0.0999981
D630023F18Rik	0.440688	0.100149
Glrp1	0.440688	0.100149
Gm16701	0.440688	0.100149
0610009E02Rik	0.440688	0.100149
Ppp1r3d	0.440688	0.100149
Hist2h2be	0.440688	0.100149
Cryba4	0.440688	0.100149
Ufsp1	0.440688	0.100149
Cyp3a57	0.440688	0.100149
Nat8f1	0.440688	0.100149
Det1	0.440688	0.100149
AA386476	0.440688	0.100149
Ggt5	0.440688	0.100149
Rnd2	0.440688	0.100149
Thtpa	0.440688	0.100149
Gm36486	0.440688	0.100149
Gtf2h4	0.440688	0.100149
Gm20219	0.440688	0.100149
Majin	0.440688	0.100149
C130060C02Rik	0.440688	0.100149
Eno4	0.440688	0.100149
Il1rapl2	0.440688	0.100149
Mlkl	0.44046	0.100345
Nsun3	0.44046	0.100345
Hacl1	0.440127	0.100632
Il1rap	0.440127	0.100632
Zfyve28	0.440015	0.100729
Ryr1	0.440015	0.100729
Myl4	0.440015	0.100729
Msh2	0.440015	0.100729
Poli	0.440015	0.100729
Ankrd39	0.439672	0.101026
Mbd6	0.439657	0.101038
Luzp1	0.439286	0.103199
Pdxdc1	0.439286	0.103199
Abcc1	0.439286	0.103199
Npc1	0.439286	0.103199
Huwe1	0.439286	0.103199
Gins3	0.439174	0.101458
Tjp1	0.437891	0.102576
Lpl	0.437891	0.102576
Osbpl2	0.437856	0.102607
Mfsd6	0.437279	0.103113
Dusp16	0.437279	0.103113
Hacd3	0.437279	0.103113
Rpl7l1	0.437279	0.103113
Zfp511	0.437094	0.103275
Wdr5	0.436695	0.103626
Rbm34	0.436695	0.103626
Ppp2r3c	0.436695	0.103626
Efnb2	0.436436	0.103855
Trmt10c	0.436436	0.103855
Gyg	0.436104	0.104148
Tle3	0.436104	0.104148
Tsc1	0.436054	0.104193
Vkorc1	0.436054	0.104193
Dusp5	0.435874	0.104352
Pank4	0.435798	0.104419
Nrbp1	0.435714	0.106277
Ddb2	0.435432	0.104744
Zfp12	0.435432	0.104744
Aatk	0.435432	0.104744
Hif1an	0.435144	0.104999
Nbeal2	0.434252	0.105795
1700066M21Rik	0.43399	0.10603
Abhd14b	0.43399	0.10603
Gm2415	0.43399	0.10603
Gm40723	0.43399	0.10603
Srr	0.43399	0.10603
Gtsf2	0.43399	0.10603
1700007L15Rik	0.43399	0.10603
Clk2	0.433861	0.106145
Gmeb1	0.433405	0.106554
Rgs20	0.433013	0.106908
Efhc1	0.433013	0.106908
4930568A12Rik	0.433013	0.106908
Fer1l5	0.433013	0.106908
Gm26813	0.433013	0.106908
Cd28	0.433013	0.106908
Ackr3	0.433013	0.106908
2810414N06Rik	0.433013	0.106908
Pappa2	0.433013	0.106908
4930568G15Rik	0.433013	0.106908
Ifi213	0.433013	0.106908
Gm38293	0.433013	0.106908
Gm38171	0.433013	0.106908
Fut7	0.433013	0.106908
Glt6d1	0.433013	0.106908
A430018G15Rik	0.433013	0.106908
Pde11a	0.433013	0.106908
Gm14461	0.433013	0.106908
Gm13936	0.433013	0.106908
Erv3	0.433013	0.106908
Gm5535	0.433013	0.106908
Cst7	0.433013	0.106908
Dnttip1	0.433013	0.106908
Gm14419	0.433013	0.106908
Gm14403	0.433013	0.106908
Col20a1	0.433013	0.106908
Stmn3	0.433013	0.106908
Gm38324	0.433013	0.106908
Tnfsf10	0.433013	0.106908
1700112D23Rik	0.433013	0.106908
Mrpl47	0.433013	0.106908
Fat4	0.433013	0.106908
P2ry1	0.433013	0.106908
4930589L23Rik	0.433013	0.106908
B230398E01Rik	0.433013	0.106908
Cyb561d1	0.433013	0.106908
Msh4	0.433013	0.106908
Ttpa	0.433013	0.106908
Pm20d2	0.433013	0.106908
Gm136	0.433013	0.106908
Gm12454	0.433013	0.106908
Hdhd3	0.433013	0.106908
4933430I17Rik	0.433013	0.106908
Gm13274	0.433013	0.106908
Gm12932	0.433013	0.106908
Atad3aos	0.433013	0.106908
Rundc3b	0.433013	0.106908
Cgref1	0.433013	0.106908
Dok7	0.433013	0.106908
Npffr2	0.433013	0.106908
Helq	0.433013	0.106908
Gm32051	0.433013	0.106908
Cdc7	0.433013	0.106908
Ccdc18	0.433013	0.106908
Gm10419	0.433013	0.106908
Pde6b	0.433013	0.106908
Gm13830	0.433013	0.106908
Rph3a	0.433013	0.106908
Dync1i1	0.433013	0.106908
Gm20618	0.433013	0.106908
Mgam	0.433013	0.106908
Nfe2l3	0.433013	0.106908
Efcc1	0.433013	0.106908
Slc2a3	0.433013	0.106908
Gm10010	0.433013	0.106908
Mansc1	0.433013	0.106908
Gm36640	0.433013	0.106908
2010013B24Rik	0.433013	0.106908
Sbk2	0.433013	0.106908
2900092C05Rik	0.433013	0.106908
Vmn2r55	0.433013	0.106908
Rtn2	0.433013	0.106908
Apoc4	0.433013	0.106908
Gm44658	0.433013	0.106908
Dpf1	0.433013	0.106908
Zfp940	0.433013	0.106908
Syne4	0.433013	0.106908
Proser3	0.433013	0.106908
Igflr1	0.433013	0.106908
1600014C10Rik	0.433013	0.106908
Siglecf	0.433013	0.106908
Gm2511	0.433013	0.106908
Ceacam18	0.433013	0.106908
Gm15396	0.433013	0.106908
Flt3l	0.433013	0.106908
Hrc	0.433013	0.106908
Plekha4	0.433013	0.106908
Saa1	0.433013	0.106908
A230006K03Rik	0.433013	0.106908
Gm20457	0.433013	0.106908
Gm45016	0.433013	0.106908
B3gnt6	0.433013	0.106908
Gm4070	0.433013	0.106908
Nrip3	0.433013	0.106908
AV356131	0.433013	0.106908
Lat	0.433013	0.106908
Tnni2	0.433013	0.106908
Slc22a18	0.433013	0.106908
Fcer2a	0.433013	0.106908
Gm45408	0.433013	0.106908
Gm32098	0.433013	0.106908
B230317F23Rik	0.433013	0.106908
Gm16178	0.433013	0.106908
Gm43263	0.433013	0.106908
Podnl1	0.433013	0.106908
Pard6a	0.433013	0.106908
4930578M07Rik	0.433013	0.106908
Il17c	0.433013	0.106908
Gm20735	0.433013	0.106908
4732419C18Rik	0.433013	0.106908
Smco4	0.433013	0.106908
Gm29642	0.433013	0.106908
Pih1d2	0.433013	0.106908
Gm16759	0.433013	0.106908
Gsta4	0.433013	0.106908
Wdr6	0.433013	0.106908
Fbxw24	0.433013	0.106908
Fbxw25	0.433013	0.106908
Gm2449	0.433013	0.106908
Gm34655	0.433013	0.106908
Gm47712	0.433013	0.106908
Ccdc162	0.433013	0.106908
Scml4	0.433013	0.106908
Lin28b	0.433013	0.106908
Gm31181	0.433013	0.106908
Plppr3	0.433013	0.106908
Creb3l3	0.433013	0.106908
Gm3055	0.433013	0.106908
Btbd11	0.433013	0.106908
1700113H08Rik	0.433013	0.106908
Mgat4c	0.433013	0.106908
Bbs10	0.433013	0.106908
4930471E19Rik	0.433013	0.106908
Eef1akmt3	0.433013	0.106908
2024-03-09	0.433013	0.106908
Prim1	0.433013	0.106908
Tmem198b	0.433013	0.106908
Spata48	0.433013	0.106908
Fbxo48	0.433013	0.106908
4930505A04Rik	0.433013	0.106908
Zfp879	0.433013	0.106908
A430108G06Rik	0.433013	0.106908
Gm16062	0.433013	0.106908
Tnfrsf13b	0.433013	0.106908
Rnf227	0.433013	0.106908
P2rx5	0.433013	0.106908
Tlcd2	0.433013	0.106908
Slc6a4	0.433013	0.106908
Traf4	0.433013	0.106908
Gm11496	0.433013	0.106908
Wnk4	0.433013	0.106908
Brca1	0.433013	0.106908
Kif19a	0.433013	0.106908
Slc16a5	0.433013	0.106908
Snhg16	0.433013	0.106908
Gm47808	0.433013	0.106908
Gm5432	0.433013	0.106908
Gm31508	0.433013	0.106908
Sh3yl1	0.433013	0.106908
Gm47013	0.433013	0.106908
1700081N11Rik	0.433013	0.106908
Gm20337	0.433013	0.106908
Map3k9	0.433013	0.106908
Acot6	0.433013	0.106908
Rps6kl1	0.433013	0.106908
Ak7	0.433013	0.106908
Exoc3l4	0.433013	0.106908
Cdca7l	0.433013	0.106908
Edaradd	0.433013	0.106908
Gng4	0.433013	0.106908
Rpp40	0.433013	0.106908
Gm4035	0.433013	0.106908
Zfp429	0.433013	0.106908
Zfp85os	0.433013	0.106908
Hesx1	0.433013	0.106908
AC160336.1	0.433013	0.106908
4930431P03Rik	0.433013	0.106908
Cebpe	0.433013	0.106908
Gm4131	0.433013	0.106908
Adra1a	0.433013	0.106908
Gm49417	0.433013	0.106908
Gm41307	0.433013	0.106908
Dpys	0.433013	0.106908
Sybu	0.433013	0.106908
Enpp2	0.433013	0.106908
Col14a1	0.433013	0.106908
Gm15943	0.433013	0.106908
Tonsl	0.433013	0.106908
Gm36738	0.433013	0.106908
Fam227a	0.433013	0.106908
Csdc2	0.433013	0.106908
Ccdc65	0.433013	0.106908
Csrnp2	0.433013	0.106908
Grasp	0.433013	0.106908
Tfap4	0.433013	0.106908
Gm41414	0.433013	0.106908
Snn	0.433013	0.106908
Gm49785	0.433013	0.106908
P2rx6	0.433013	0.106908
Ehhadh	0.433013	0.106908
Fetub	0.433013	0.106908
Bdh1	0.433013	0.106908
Tm4sf19	0.433013	0.106908
Gramd1c	0.433013	0.106908
Plcxd2	0.433013	0.106908
4930506C21Rik	0.433013	0.106908
Gm34510	0.433013	0.106908
Gm3417	0.433013	0.106908
9330136K24Rik	0.433013	0.106908
9530082P21Rik	0.433013	0.106908
Fbxl16	0.433013	0.106908
Gm50295	0.433013	0.106908
Gm49774	0.433013	0.106908
Zfp563	0.433013	0.106908
Gm10501	0.433013	0.106908
Olfr111	0.433013	0.106908
Gm49893	0.433013	0.106908
Plin4	0.433013	0.106908
Gm41611	0.433013	0.106908
Trmt61b	0.433013	0.106908
Sult6b1	0.433013	0.106908
Gm10125	0.433013	0.106908
Gm16090	0.433013	0.106908
Hsbp1l1	0.433013	0.106908
Carns1	0.433013	0.106908
Fgfbp3	0.433013	0.106908
Pde6c	0.433013	0.106908
Crtac1	0.433013	0.106908
8030456M14Rik	0.433013	0.106908
Afap1l2	0.433013	0.106908
Gm17203	0.433013	0.106908
Prickle3	0.433013	0.106908
Gm6787	0.433013	0.106908
A230072C01Rik	0.433013	0.106908
C430049B03Rik	0.433013	0.106908
Gm364	0.433013	0.106908
Pcyt1b	0.433013	0.106908
Gspt2	0.433013	0.106908
Satl1	0.433013	0.106908
Cdkl5	0.433013	0.106908
Gm15246	0.433013	0.106908
Clp1	0.432931	0.106981
Zfp948	0.432931	0.106981
Apbb3	0.432931	0.106981
Shkbp1	0.432799	0.1071
Srcap	0.432529	0.107344
Osgep	0.43245	0.107415
Prdx1	0.432143	0.10942
Bptf	0.432143	0.10942
Birc6	0.432143	0.10942
Deaf1	0.431924	0.107891
2900076A07Rik	0.431622	0.108165
Ankdd1a	0.431437	0.108333
Dnajb4	0.430848	0.108869
Zfp707	0.430848	0.108869
Pilrb1	0.430742	0.108967
Ptbp1	0.430648	0.109052
Mettl6	0.43011	0.109544
Fas	0.43011	0.109544
Il1a	0.429987	0.109657
Ccdc17	0.429987	0.109657
Car6	0.429717	0.109905
Zfp932	0.429496	0.110108
Acad9	0.429166	0.110411
Tars2	0.429166	0.110411
Ccser1	0.429166	0.110411
Nol8	0.429166	0.110411
Letmd1	0.429166	0.110411
Prune1	0.429162	0.110415
Ahi1	0.429162	0.110415
Wdr62	0.428884	0.110671
Gzf1	0.428846	0.110706
Anapc1	0.428571	0.11263
Slc35c2	0.428571	0.11263
Hnrnpu	0.427167	0.112263
H2-Q7	0.427167	0.112263
Mrpl46	0.427086	0.112339
Arpin	0.427086	0.112339
Jdp2	0.427086	0.112339
Nek4	0.427086	0.112339
Nhlrc2	0.427044	0.112378
Czib	0.426526	0.112862
Cxcl3	0.426526	0.112862
Dusp1	0.426526	0.112862
Mex3c	0.426526	0.112862
4921516A02Rik	0.426265	0.113106
Sh2d4b	0.426265	0.113106
Cwf19l1	0.426265	0.113106
4930505N22Rik	0.426265	0.113106
Pxk	0.426028	0.113328
Echdc1	0.425525	0.113801
Mybbp1a	0.425525	0.113801
Ccdc58	0.425525	0.113801
Dnajc4	0.425525	0.113801
Lsm6	0.425402	0.113917
Parp8	0.425402	0.113917
Pigb	0.425243	0.114066
Nrde2	0.425243	0.114066
Cd180	0.425242	0.114067
Mier1	0.425	0.115906
Kdelr1	0.425	0.115906
Olfr77	0.425	0.115906
Prelid1	0.425	0.115906
Zc3h7a	0.425	0.115906
Armc5	0.424177	0.115074
Vsig10	0.423778	0.115452
Acrbp	0.423778	0.115452
Pkdcc	0.423778	0.115452
Gm16066	0.423778	0.115452
Nfkb1	0.423593	0.115629
Aff4	0.423593	0.115629
C1qtnf12	0.423117	0.116082
Rabl3	0.423057	0.116139
Ifi207	0.422942	0.116249
Adgre5	0.422942	0.116249
Ppp2r5e	0.422942	0.116249
Gm20753	0.422577	0.116597
Pars2	0.422577	0.116597
Gm807	0.422577	0.116597
Zc4h2	0.422577	0.116597
Cyb561d2	0.42234	0.116825
Cdc14b	0.42234	0.116825
Cd3eap	0.42224	0.11692
Erf	0.42224	0.11692
Rbm43	0.421888	0.117258
Edem3	0.421805	0.117337
Scaf1	0.421805	0.117337
Zbtb16	0.421681	0.117456
Cep76	0.421681	0.117456
Gopc	0.421639	0.117497
Tspan14	0.421639	0.117497
Ndufaf6	0.421637	0.117499
Ahsa2	0.421637	0.117499
Cdk6	0.421429	0.11925
Pxn	0.421429	0.11925
Stat6	0.421429	0.11925
Bnip3l	0.421429	0.11925
Gm7160	0.420303	0.118787
Hemk1	0.420303	0.118787
Cwc25	0.419837	0.119239
Thoc3	0.419837	0.119239
Gtf2h1	0.419358	0.119705
Brwd1	0.419358	0.119705
Gbp3	0.418673	0.120373
Dcun1d4	0.418673	0.120373
Fancd2	0.418673	0.120373
Doc2g	0.418673	0.120373
Acads	0.418651	0.120394
Cystm1	0.418651	0.120394
Ccz1	0.418251	0.120786
Purb	0.418231	0.120806
Gnas	0.417872	0.121158
Ercc6l2	0.417872	0.121158
Edem1	0.417857	0.122661
Znrf1	0.417857	0.122661
Bcs1l	0.417098	0.12192
Thsd7b	0.417098	0.12192
Zhx3	0.417098	0.12192
Zfp746	0.416807	0.122207
Bloc1s3	0.416807	0.122207
Rab23	0.41654	0.122471
Cobll1	0.41654	0.122471
Gm26779	0.41654	0.122471
Cfap100	0.41654	0.122471
Zfp93	0.41654	0.122471
Tmem91	0.41654	0.122471
Gm10701	0.41654	0.122471
Mettl24	0.41654	0.122471
Fam83h	0.41654	0.122471
Gm49539	0.41654	0.122471
4933426B08Rik	0.41654	0.122471
Aars2	0.41654	0.122471
Adra2a	0.41654	0.122471
Sgk1	0.416443	0.122567
Stard7	0.416233	0.122775
Rcc2	0.416233	0.122775
Zswim4	0.416233	0.122775
Irgm1	0.416233	0.122775
Fzd4	0.41612	0.122887
Gm11423	0.41612	0.122887
Kif20b	0.41612	0.122887
Uck1	0.415773	0.123231
Rnf166	0.415773	0.123231
Btg3	0.415773	0.123231
H2-T22	0.415773	0.123231
Akip1	0.414614	0.124387
Gpd1l	0.414612	0.124389
Trim65	0.414612	0.124389
Pigv	0.414492	0.124509
Itgax	0.414492	0.124509
Gcnt1	0.414492	0.124509
Tnip3	0.414431	0.12457
Hspd1	0.414286	0.126142
Pnisr	0.414286	0.126142
Tmem165	0.414286	0.126142
Slc39a7	0.414286	0.126142
Sec22c	0.414108	0.124894
Hykk	0.413567	0.125437
Abca7	0.412869	0.12614
Pcnx	0.412869	0.12614
Tnks2	0.412869	0.12614
Cdk19	0.412629	0.126382
Srebf1	0.412629	0.126382
Hal	0.412486	0.126527
Anpep	0.412189	0.126828
Dhx9	0.411274	0.127758
Batf2	0.411274	0.127758
Mob1b	0.411081	0.127954
Zfp623	0.411014	0.128023
Wdr5b	0.411014	0.128023
Lrwd1	0.410977	0.12806
Hspbp1	0.410977	0.12806
Nomo1	0.410977	0.12806
Prmt3	0.410977	0.12806
Josd1	0.41097	0.128068
Nbdy	0.410827	0.128213
Lrpap1	0.410714	0.129692
Akt1	0.410714	0.129692
Emb	0.410714	0.129692
Csmd2	0.410503	0.128544
Ntm	0.410503	0.128544
Zscan12	0.410503	0.128544
Pter	0.41036	0.128691
Fitm2	0.41036	0.128691
Col4a2	0.41036	0.128691
Nprl2	0.41036	0.128691
Prpf18	0.40943	0.129646
Tor1aip2	0.409294	0.129785
Galnt6	0.409026	0.130062
Cd163	0.408605	0.130496
Trak1	0.408605	0.130496
Med1	0.408605	0.130496
Epc1	0.408605	0.130496
Rtel1	0.407931	0.131194
Col16a1	0.407931	0.131194
Spata2l	0.407931	0.131194
Eno3	0.407931	0.131194
Marveld1	0.407931	0.131194
Ddx27	0.407585	0.131552
Lsm14a	0.407585	0.131552
Tmem9	0.40734	0.131807
Ptpro	0.40734	0.131807
Mindy3	0.407224	0.131928
Clk4	0.407224	0.131928
Tmx1	0.407143	0.133311
Lhfpl2	0.407143	0.133311
Il2rg	0.407143	0.133311
Ddx55	0.406941	0.132223
Gm26759	0.406941	0.132223
Tmem186	0.406941	0.132223
Mettl26	0.406941	0.132223
Lrrc57	0.406745	0.132428
Aig1	0.406745	0.132428
Rpap3	0.406745	0.132428
Herc3	0.406579	0.132601
Mipep	0.406107	0.133094
2610020C07Rik	0.406107	0.133094
Gca	0.405741	0.133478
Zscan26	0.405741	0.133478
Usp6nl	0.405422	0.133813
Tmem64	0.405422	0.133813
Slc39a11	0.405422	0.133813
Cdca4	0.405422	0.133813
Triap1	0.405021	0.134236
Tm9sf1	0.405021	0.134236
Zfp148	0.405021	0.134236
Trnau1ap	0.404808	0.13446
0610030E20Rik	0.404808	0.13446
Praf2	0.404808	0.13446
Kif15	0.404467	0.13482
Gm49678	0.404467	0.13482
Dscam	0.404467	0.13482
Ccdc137	0.403981	0.135334
Golt1b	0.403932	0.135385
Cavin1	0.403897	0.135423
Map3k8	0.403703	0.135628
Arl5b	0.40362	0.135716
Mpdu1	0.40362	0.135716
Ahnak2	0.40362	0.135716
Dgkh	0.40362	0.135716
Atg7	0.403571	0.137001
Rnf169	0.403571	0.137001
Arhgef12	0.403571	0.137001
Acpp	0.403571	0.137001
Trip11	0.403571	0.137001
Yy1	0.403571	0.137001
Rasgef1a	0.403355	0.135998
Thnsl2	0.403347	0.136006
Rsad2	0.403347	0.136006
Lyar	0.402871	0.136513
Szt2	0.402814	0.136574
C2cd3	0.402814	0.136574
Stac2	0.402814	0.136574
AA467197	0.402145	0.137288
Nup88	0.402145	0.137288
Fer	0.402145	0.137288
Ckap4	0.402053	0.137387
Gtpbp4	0.402053	0.137387
Pmepa1	0.401818	0.137638
Med10	0.401818	0.137638
Sirpb1a	0.401436	0.138047
Mnat1	0.401436	0.138047
Ralgps2	0.400802	0.138729
Srrd	0.400802	0.138729
Nrg4	0.400802	0.138729
Commd10	0.400358	0.139209
Mettl14	0.400208	0.13937
Apobr	0.400066	0.139524
Zbtb11	0.400066	0.139524
Hax1	0.4	0.140762
Iscu	0.4	0.140762
Csk	0.4	0.140762
Reps2	0.4	0.140762
Dtx2	0.399049	0.140626
Fchsd2	0.399049	0.140626
Cc2d1a	0.399049	0.140626
Tbrg4	0.399049	0.140626
Arsk	0.399049	0.140626
Brix1	0.399049	0.140626
Spred3	0.398997	0.140683
Mta1	0.398997	0.140683
Nup210l	0.398882	0.140808
Slc10a6	0.398882	0.140808
Gm37168	0.398764	0.140937
Gatm	0.398764	0.140937
Pdk2	0.398764	0.140937
Kcnj9	0.39843	0.141301
Scg5	0.39843	0.141301
Zfp335os	0.39843	0.141301
Amy1	0.39843	0.141301
Spata21	0.39843	0.141301
Rflna	0.39843	0.141301
Zfp239	0.39843	0.141301
Itfg2	0.39843	0.141301
Eps8l1	0.39843	0.141301
Eid2b	0.39843	0.141301
Nmb	0.39843	0.141301
Eri2	0.39843	0.141301
Smtnl2	0.39843	0.141301
Dnah11	0.39843	0.141301
Hist1h2bg	0.39843	0.141301
Tmem267	0.39843	0.141301
Gm49312	0.39843	0.141301
Pkhd1l1	0.39843	0.141301
Apol7c	0.39843	0.141301
Gm1604b	0.39843	0.141301
4933408B17Rik	0.39843	0.141301
1500015A07Rik	0.39843	0.141301
Ciz1	0.398364	0.141372
Otud1	0.39825	0.141497
Haus5	0.39825	0.141497
Vhl	0.398214	0.141536
Vps8	0.397852	0.141932
Fpgs	0.397602	0.142205
Abcb1a	0.39706	0.1428
Zfp866	0.39706	0.1428
Dus3l	0.39652	0.143394
Sdccag8	0.396429	0.144595
Skil	0.396429	0.144595
Tln1	0.396429	0.144595
Mrpl51	0.396429	0.144595
Dda1	0.396429	0.144595
Scamp2	0.396429	0.144595
Lrp1	0.396429	0.144595
Snx4	0.396429	0.144595
Bcap31	0.396429	0.144595
A130014A01Rik	0.395697	0.144303
1190005I06Rik	0.395697	0.144303
Dusp18	0.395697	0.144303
Slamf8	0.395285	0.144759
Slc19a1	0.395285	0.144759
Plbd1	0.395123	0.144938
Ly96	0.394996	0.145079
Tardbp	0.394996	0.145079
Wac	0.394996	0.145079
Rnf25	0.394853	0.145238
Plag1	0.394853	0.145238
Cped1	0.394853	0.145238
Dhcr7	0.394675	0.145435
Ccdc47	0.394611	0.145507
Mfsd14a	0.394268	0.145889
Sgms2	0.394268	0.145889
Egr2	0.394268	0.145889
Baz1a	0.394268	0.145889
Pdcd4	0.394268	0.145889
Zfp27	0.39418	0.145986
Fancm	0.39418	0.145986
2700062C07Rik	0.39418	0.145986
3110009E18Rik	0.39335	0.146914
Adora2a	0.39335	0.146914
Ccdc57	0.39335	0.146914
Hist1h2ae	0.393144	0.147145
Ighmbp2	0.393144	0.147145
Cox16	0.392857	0.1485
Rpl36	0.392857	0.1485
Zdhhc17	0.392831	0.147496
AW554918	0.392809	0.147521
Vps37a	0.392792	0.14754
Nfil3	0.392792	0.14754
Itgb3bp	0.392393	0.147988
Padi2	0.392393	0.147988
Fam216a	0.392393	0.147988
9130230N09Rik	0.392393	0.147988
Racgap1	0.392393	0.147988
Zfp955a	0.392393	0.147988
Pyroxd2	0.392393	0.147988
Ttpal	0.39152	0.148973
Zfp930	0.39152	0.148973
Kifap3	0.391421	0.149084
Prrc2b	0.391421	0.149084
Lox	0.39125	0.149278
Pfdn4	0.391007	0.149553
Smarca2	0.391007	0.149553
Topors	0.390987	0.149576
Dyrk2	0.390987	0.149576
Acbd6	0.390684	0.14992
Ell	0.390684	0.14992
Zbtb38	0.390684	0.14992
Jade2	0.390684	0.14992
Ddx52	0.390684	0.14992
Ttc21b	0.389597	0.151157
Brdt	0.389597	0.151157
Zfp9	0.389597	0.151157
Tbpl1	0.389597	0.151157
Htr2a	0.389597	0.151157
Ints5	0.389313	0.151481
Pid1	0.389286	0.152477
Serinc3	0.389286	0.152477
Pip5k1a	0.389286	0.152477
Bmp2k	0.389286	0.152477
Ube2m	0.389286	0.152477
Ptk2b	0.389286	0.152477
Cd200r4	0.389286	0.152477
Csnk2a2	0.389205	0.151604
Wdr75	0.389155	0.151661
Bcl9l	0.389155	0.151661
Ano10	0.389155	0.151661
Cep120	0.389155	0.151661
Thoc5	0.389143	0.151676
Ubtf	0.389143	0.151676
Cdk5rap1	0.389098	0.151727
Prmt9	0.389098	0.151727
Cd99l2	0.388038	0.152942
Mea1	0.387846	0.153163
Morf4l2	0.387846	0.153163
Timm10	0.387755	0.153268
Wdyhv1	0.387755	0.153268
Dcbld2	0.387755	0.153268
Arl6	0.387755	0.153268
Proser1	0.387376	0.153705
Ino80c	0.387298	0.153795
Fbxl18	0.387099	0.154025
Alkbh6	0.387099	0.154025
Ppp2ca	0.387099	0.154025
Snhg5	0.386971	0.154173
Polm	0.386971	0.154173
Ddx51	0.386795	0.154377
Camp	0.386795	0.154377
Dhx15	0.385714	0.156528
Tmtc2	0.385714	0.156528
Cltc	0.385714	0.156528
Cbx1	0.385714	0.156528
Golph3	0.385714	0.156528
Abcc5	0.385714	0.156528
Hcls1	0.385714	0.156528
Memo1	0.385714	0.156528
Uhmk1	0.385601	0.155762
S100a4	0.385601	0.155762
Ids	0.385601	0.155762
Bola1	0.385518	0.155859
Decr1	0.385518	0.155859
Ryk	0.385518	0.155859
Cd177	0.385485	0.155898
Elmod2	0.385454	0.155934
Capn11	0.385013	0.156448
Aasdh	0.384845	0.156644
Cbx7	0.384845	0.156644
Phactr2	0.384272	0.157315
Stx5a	0.384272	0.157315
Gm6209	0.383799	0.15787
Dlg2	0.38361	0.158092
Znrf3	0.38361	0.158092
Tmem241	0.38361	0.158092
Immp1l	0.383515	0.158204
Chfr	0.383515	0.158204
Nfkbiz	0.383515	0.158204
Mreg	0.382766	0.159087
Celsr3	0.382766	0.159087
Rdh10	0.382719	0.159142
Btbd8	0.382719	0.159142
Mcat	0.382719	0.159142
Syncrip	0.382485	0.159419
Slfn2	0.382485	0.159419
Fes	0.382143	0.160652
Echs1	0.382143	0.160652
Sar1a	0.382143	0.160652
Eef2	0.382143	0.160652
Rnf187	0.382143	0.160652
Lpcat1	0.381997	0.159996
Cand1	0.381881	0.160134
Npat	0.381766	0.160271
Jmjd6	0.381766	0.160271
D16Ertd472e	0.381766	0.160271
Vps52	0.381766	0.160271
Pex6	0.381565	0.160509
Taf7	0.381565	0.160509
Hspa4l	0.380697	0.161542
Zfp91	0.380697	0.161542
Rnf31	0.380593	0.161667
Top1mt	0.380593	0.161667
Cd40	0.38043	0.161861
Gm12248	0.38043	0.161861
Prox2	0.38043	0.161861
Zc3h12b	0.38043	0.161861
Spaca9	0.380319	0.161993
A430073D23Rik	0.380319	0.161993
Hapln3	0.380319	0.161993
Cpne4	0.380319	0.161993
Col23a1	0.380319	0.161993
4931414P19Rik	0.380319	0.161993
Usp11	0.380319	0.161993
Acsf2	0.380226	0.162104
Smc3	0.380226	0.162104
Cdk7	0.379931	0.162458
Bclaf3	0.379931	0.162458
Slc19a2	0.379628	0.16282
Trim24	0.379628	0.16282
Ilvbl	0.37891	0.163683
Tmem104	0.37891	0.163683
Nxt1	0.378737	0.163892
Gm15494	0.378737	0.163892
Spata7	0.378737	0.163892
Dnajc10	0.378571	0.16485
Cst3	0.378571	0.16485
Zfp292	0.378571	0.16485
Pcm1	0.378571	0.16485
Pttg1ip	0.378571	0.16485
Cenpx	0.378571	0.16485
F13a1	0.378571	0.16485
Igf2r	0.378571	0.16485
Alg6	0.378466	0.164217
Gm8579	0.378466	0.164217
Disp1	0.378077	0.164688
Akr1b8	0.378077	0.164688
Neil2	0.377827	0.16499
Zfp692	0.377691	0.165154
Angptl4	0.377691	0.165154
Yeats4	0.377123	0.165843
Tmed4	0.377123	0.165843
Slc38a6	0.377123	0.165843
Fcho2	0.377123	0.165843
Gm49336	0.376592	0.166488
Upp2	0.376462	0.166647
Zkscan6	0.376462	0.166647
2310039H08Rik	0.376462	0.166647
Tollip	0.376347	0.166787
Pou2f1	0.37634	0.166795
Rft1	0.376233	0.166926
Zbtb49	0.375846	0.167397
Ica1	0.375846	0.167397
Hs6st3	0.375846	0.167397
Gm49249	0.375846	0.167397
Stfa3	0.375846	0.167397
Gm37233	0.375274	0.168097
Ptpdc1	0.375274	0.168097
Smpd5	0.375274	0.168097
Fads3	0.375274	0.168097
Sdc4	0.375	0.169123
Med26	0.375	0.169123
Birc3	0.375	0.169123
Man1a	0.375	0.169123
Cyb5a	0.375	0.169123
B3galt6	0.374708	0.168791
Rpap2	0.374708	0.168791
Cmtr2	0.374708	0.168791
Gm5617	0.374708	0.168791
Nelfb	0.374607	0.168915
Me1	0.374607	0.168915
Akap8	0.374607	0.168915
Daxx	0.374607	0.168915
Vkorc1l1	0.374388	0.169184
Csnk1e	0.374388	0.169184
Trabd	0.374388	0.169184
Gm32401	0.374283	0.169314
Trip13	0.374283	0.169314
Polr3g	0.374214	0.169398
Afap1	0.373818	0.169887
Lrrc49	0.373818	0.169887
Rcl1	0.373818	0.169887
Itprid2	0.373548	0.170219
Kif13b	0.373548	0.170219
Mgrn1	0.373548	0.170219
Palm	0.372988	0.170912
Rpia	0.372721	0.171243
9130019O22Rik	0.372721	0.171243
Gm17484	0.372721	0.171243
Chst14	0.372697	0.171272
C87436	0.372697	0.171272
Pwwp3a	0.372697	0.171272
Nkapd1	0.372544	0.171462
Hmgxb3	0.372544	0.171462
Hist2h4	0.371881	0.172286
Idh2	0.371761	0.172436
Actr1a	0.371761	0.172436
Sirpb1c	0.371429	0.173471
Plaa	0.371429	0.173471
Mettl9	0.371429	0.173471
Taldo1	0.371429	0.173471
Irf2	0.371429	0.173471
Agbl1	0.371263	0.173056
Gm16638	0.371263	0.173056
Pi15	0.371154	0.173193
Tex30	0.371154	0.173193
Gm28826	0.371154	0.173193
Gm28055	0.371154	0.173193
Dnah7a	0.371154	0.173193
Gm10561	0.371154	0.173193
Aox3	0.371154	0.173193
Gm28818	0.371154	0.173193
Scly	0.371154	0.173193
9430060I03Rik	0.371154	0.173193
Gm28867	0.371154	0.173193
En1	0.371154	0.173193
Sox13	0.371154	0.173193
Ube2t	0.371154	0.173193
Mettl18	0.371154	0.173193
Ildr2	0.371154	0.173193
Tstd1	0.371154	0.173193
Vangl2	0.371154	0.173193
Gm26801	0.371154	0.173193
4930532G15Rik	0.371154	0.173193
Vash2	0.371154	0.173193
Suv39h2	0.371154	0.173193
1700092C17Rik	0.371154	0.173193
Kcnt1	0.371154	0.173193
2810430I11Rik	0.371154	0.173193
Gm13420	0.371154	0.173193
1700084E18Rik	0.371154	0.173193
Gm13479	0.371154	0.173193
Lypd6b	0.371154	0.173193
Acvr1c	0.371154	0.173193
Gm13707	0.371154	0.173193
P2rx3	0.371154	0.173193
Cd59b	0.371154	0.173193
Depdc7	0.371154	0.173193
A930104D05Rik	0.371154	0.173193
Map1a	0.371154	0.173193
Casc4	0.371154	0.173193
Dusp2	0.371154	0.173193
Acoxl	0.371154	0.173193
Otor	0.371154	0.173193
Scrt2	0.371154	0.173193
Fam83c	0.371154	0.173193
Spag4	0.371154	0.173193
Gm14230	0.371154	0.173193
Cdh22	0.371154	0.173193
Slc2a10	0.371154	0.173193
1110018N20Rik	0.371154	0.173193
Gm14455	0.371154	0.173193
Tcfl5	0.371154	0.173193
Pkia	0.371154	0.173193
1700017G19Rik	0.371154	0.173193
Gm37202	0.371154	0.173193
Il12a	0.371154	0.173193
Efna4	0.371154	0.173193
Tchhl1	0.371154	0.173193
1700040D17Rik	0.371154	0.173193
Gm16740	0.371154	0.173193
Gm128	0.371154	0.173193
Hist2h2ac	0.371154	0.173193
Hsd3b1	0.371154	0.173193
Gm40117	0.371154	0.173193
Inka2	0.371154	0.173193
Slc44a3	0.371154	0.173193
Npnt	0.371154	0.173193
AI606473	0.371154	0.173193
Ccne2	0.371154	0.173193
Gem	0.371154	0.173193
Fut9	0.371154	0.173193
Col27a1	0.371154	0.173193
Whrn	0.371154	0.173193
Brinp1	0.371154	0.173193
Acer2	0.371154	0.173193
Cyp2j11	0.371154	0.173193
Cyp2j9	0.371154	0.173193
Gm12681	0.371154	0.173193
Gm12689	0.371154	0.173193
Lepr	0.371154	0.173193
Ttc39a	0.371154	0.173193
Skint3	0.371154	0.173193
Gm12840	0.371154	0.173193
Pou3f1	0.371154	0.173193
Maneal	0.371154	0.173193
Gjb3	0.371154	0.173193
A3galt2	0.371154	0.173193
Zbtb8b	0.371154	0.173193
Ubxn11	0.371154	0.173193
Zfp979	0.371154	0.173193
Gpr153	0.371154	0.173193
Tnfrsf4	0.371154	0.173193
Wdr86	0.371154	0.173193
Adgrf3	0.371154	0.173193
Gm43660	0.371154	0.173193
Gm15614	0.371154	0.173193
Nat8l	0.371154	0.173193
Cpz	0.371154	0.173193
Ccdc149	0.371154	0.173193
Gm43837	0.371154	0.173193
Gm26756	0.371154	0.173193
Gm19610	0.371154	0.173193
Gm42601	0.371154	0.173193
Oasl1	0.371154	0.173193
Msi1	0.371154	0.173193
Pla2g1b	0.371154	0.173193
Gm43122	0.371154	0.173193
Oas1c	0.371154	0.173193
Stx1a	0.371154	0.173193
Trim50	0.371154	0.173193
6330418K02Rik	0.371154	0.173193
Gm43703	0.371154	0.173193
2900089D17Rik	0.371154	0.173193
Pdk4	0.371154	0.173193
A430035B10Rik	0.371154	0.173193
Gm15581	0.371154	0.173193
Cttnbp2	0.371154	0.173193
Slc35b4	0.371154	0.173193
Slc23a4	0.371154	0.173193
Svopl	0.371154	0.173193
Gm16272	0.371154	0.173193
Epha1	0.371154	0.173193
Tcaf2	0.371154	0.173193
Hoxa9	0.371154	0.173193
Hoxa10	0.371154	0.173193
Gp9	0.371154	0.173193
Lrig1	0.371154	0.173193
Prok2	0.371154	0.173193
Gm43948	0.371154	0.173193
Il17rc	0.371154	0.173193
1700030F04Rik	0.371154	0.173193
[truncated: 6,833 more rows]

## Sheet: Glycerol 3-phosphate
symbol	correlation	pvalue
Glycerol 3-phosphate	1	0
Vamp7	0.776978	0.000654545
Epha5	0.766738	0.000853152
Tox2	0.758992	0.00103374
AA467197	0.756953	0.00108606
Ptpn2	0.749109	0.00130779
Rab5c	0.734772	0.00180677
Mrpl12	0.720435	0.00244853
Jade1	0.69978	0.00368138
Hacd3	0.697842	0.00381861
Repin1	0.694592	0.00405773
Lgals3bp	0.691761	0.0042757
Vezf1	0.690386	0.00438484
Ctnna2	0.689234	0.00447796
Rgl3	0.688117	0.00456973
Wbp1l	0.684592	0.00486922
Msantd4	0.679938	0.00528828
Sgk1	0.679823	0.00529894
Ap1m1	0.677424	0.00552619
Rhob	0.676259	0.00563925
Mea1	0.672648	0.00600139
Ppp3r1	0.670029	0.00627535
Xxylt1	0.66873	0.0064149
Fbxo31	0.666993	0.00660522
Mcf2l	0.663571	0.00699321
Fuom	0.662622	0.00710384
Timm29	0.661173	0.0072755
C3ar1	0.659502	0.00747751
Anpep	0.658273	0.00762889
Pank4	0.655072	0.00803452
Zfp472	0.65506	0.00803603
Cops3	0.653354	0.00825902
Dusp3	0.652334	0.00839469
Cd14	0.652334	0.00839469
Selplg	0.651123	0.0085579
Stam	0.651079	0.00856392
Ino80c	0.649666	0.0087577
H1f0	0.649196	0.00882292
Rnpc3	0.640155	0.0101527
Amn1	0.638567	0.0104016
Igip	0.638505	0.0104116
Letmd1	0.634726	0.0110233
Cryzl1	0.633754	0.0111853
Slc35f6	0.630828	0.0116835
Atp6v1e1	0.630828	0.0116835
Gabarapl1	0.630828	0.0116835
Stat6	0.630828	0.0116835
Tle3	0.627805	0.0122164
Fcgr2b	0.627244	0.0123173
Yy1	0.627244	0.0123173
Ppp6c	0.625899	0.0125618
Cdc25a	0.625593	0.012618
Hexdc	0.625593	0.012618
1110012L19Rik	0.622712	0.0131566
Cd40	0.620993	0.0134861
Batf	0.620504	0.013581
Rnf6	0.618705	0.0139348
Dph6	0.616854	0.0143061
Hsf2	0.616491	0.0143797
Ccdc28a	0.615836	0.0145136
Uck1	0.615108	0.0146634
Gpr35	0.613029	0.0150977
Cfap53	0.612907	0.0151234
Rtn4ip1	0.612308	0.0152507
Sobp	0.610581	0.0156217
Ap5z1	0.610364	0.0156689
Il4ra	0.609868	0.015777
Lynx1	0.609768	0.0157989
Zbtb6	0.602494	0.0174533
Mtg2	0.602494	0.0174533
Phf8	0.602179	0.0175278
Acly	0.602154	0.0175336
H2-K1	0.602154	0.0175336
Zswim3	0.599519	0.0181669
Wfs1	0.599519	0.0181669
Trim29	0.599519	0.0181669
Zfp874b	0.599519	0.0181669
Ptpro	0.598604	0.018391
Cst3	0.59857	0.0183993
Dpp8	0.598562	0.0184012
Anp32e	0.594986	0.0192974
Calm2	0.594986	0.0192974
Bend6	0.593732	0.0196193
Slc1a2	0.593732	0.0196193
Slamf8	0.593167	0.0197658
Sidt2	0.59193	0.0200892
Adipor1	0.591402	0.0202287
Kmt5a	0.591402	0.0202287
Mtpn	0.591402	0.0202287
Emc9	0.591304	0.0202545
Rnf8	0.591304	0.0202545
Brcc3	0.590437	0.0204851
Dusp16	0.589928	0.0206214
Rhoc	0.587817	0.021194
Gm10535	0.587674	0.0212334
Ccdc181	0.587674	0.0212334
Gm4724	0.587674	0.0212334
E230016M11Rik	0.587674	0.0212334
4931428F04Rik	0.587674	0.0212334
Colca2	0.587674	0.0212334
Inca1	0.587674	0.0212334
Gapt	0.587674	0.0212334
Psd	0.587674	0.0212334
Apmap	0.587038	0.0214085
Rnf17	0.586709	0.0214995
Cfap298	0.586319	0.0216077
Mfap3l	0.584095	0.0222332
B4galt3	0.58315	0.0225032
Scamp5	0.582734	0.0226229
Celsr3	0.582276	0.0227552
Mettl26	0.582276	0.0227552
Mad2l1bp	0.581833	0.0228837
Cyb561d2	0.581183	0.0230733
Atf2	0.580649	0.0232298
Gm20559	0.579137	0.0236776
Klhl9	0.577065	0.0243018
Rer1	0.577065	0.0243018
Alas1	0.577065	0.0243018
Ago1	0.574189	0.0251889
Mrpl9	0.573779	0.0253173
Cbx3	0.57348	0.0254111
Habp4	0.571487	0.0260444
Il27ra	0.571337	0.0260927
Gm26542	0.571337	0.0260927
Tmem69	0.570394	0.0263968
Pip5k1b	0.570145	0.0264775
Tmem222	0.569404	0.026719
Irf5	0.568612	0.0269789
Mrpl50	0.568226	0.0271061
Nol8	0.56672	0.0276075
G3bp2	0.566312	0.0277445
Pttg1ip	0.566312	0.0277445
Fbxo44	0.566213	0.0277779
Wdr62	0.566213	0.0277779
Prss46	0.566213	0.0277779
Miga2	0.565794	0.0279192
Clmn	0.565794	0.0279192
Gm49249	0.565794	0.0279192
2700062C07Rik	0.565794	0.0279192
Mta2	0.565024	0.0281802
Eng	0.563231	0.0287958
Rttn	0.562058	0.0292038
Itprid2	0.561437	0.0294215
Commd10	0.561437	0.0294215
Atg16l2	0.559824	0.0299928
Ugp2	0.55785	0.0307036
Cnep1r1	0.557554	0.0308111
Mfap3	0.557554	0.0308111
Cd274	0.556056	0.0313603
Dbf4	0.555964	0.031394
Gm15964	0.555964	0.031394
Actr1b	0.555559	0.0315439
Eef2	0.555559	0.0315439
Cdk11b	0.555386	0.0316083
Ccnf	0.553402	0.0323509
Tbc1d13	0.552468	0.0327052
Acod1	0.552468	0.0327052
Bbs5	0.551994	0.0328862
Ube2m	0.551975	0.0328935
Spaca9	0.551323	0.0331436
A430073D23Rik	0.551323	0.0331436
Hapln3	0.551323	0.0331436
Cpne4	0.551323	0.0331436
Col23a1	0.551323	0.0331436
4931414P19Rik	0.551323	0.0331436
Usp11	0.551323	0.0331436
Tmem126b	0.551154	0.0332087
Relt	0.55084	0.0333295
Gm46224	0.550105	0.0336145
Gpd1l	0.5484	0.0342824
Nudt4	0.546763	0.0349328
Traf1	0.54612	0.0351906
Cyth4	0.544806	0.0357221
Abcf3	0.544806	0.0357221
Fzd1	0.543165	0.0363944
Fopnl	0.543165	0.0363944
Zswim9	0.542794	0.0365479
Htr2a	0.542794	0.0365479
Las1l	0.54184	0.0369444
Cisd1	0.541706	0.0370003
Pira2	0.539568	0.0379013
Chrnb2	0.539206	0.0380557
A230001M10Rik	0.539206	0.0380557
Gm11906	0.539206	0.0380557
Cplane2	0.539206	0.0380557
Kazn	0.539206	0.0380557
Noa1	0.539206	0.0380557
Fam222a	0.539206	0.0380557
Cep295	0.539206	0.0380557
Zfp558	0.539206	0.0380557
Gm16754	0.539206	0.0380557
Nlgn2	0.539206	0.0380557
Uhrf1	0.539206	0.0380557
Cox18	0.53773	0.038689
Ppp1cb	0.537638	0.038729
Fmc1	0.536554	0.0391997
Zfp503	0.536498	0.0392239
Rbbp9	0.536495	0.0392252
Usp19	0.535971	0.0394543
Mapk9	0.535971	0.0394543
Rrp15	0.534554	0.0400788
Slf1	0.534554	0.0400788
Hsd3b7	0.534531	0.0400891
Slc25a20	0.534531	0.0400891
Vat1	0.534054	0.0403012
Rnf213	0.534054	0.0403012
Trip11	0.534054	0.0403012
Tspo	0.534054	0.0403012
Palm	0.533462	0.0405654
Gart	0.531208	0.0415828
Gltp	0.530469	0.0419205
Cmtm6	0.530469	0.0419205
Traf2	0.52915	0.0425286
Ccdc115	0.528777	0.0427017
Bhlhe41	0.526885	0.0435876
Eif3k	0.526885	0.0435876
F10	0.526885	0.0435876
Tspan31	0.526885	0.0435876
Uqcr10	0.526885	0.0435876
Dnajc15	0.526885	0.0435876
Golga7	0.523769	0.0450766
Pdpn	0.523301	0.0453034
Tex264	0.523301	0.0453034
Eif5a	0.523301	0.0453034
Msn	0.523301	0.0453034
Tmem11	0.521382	0.046242
Tnnt1	0.519794	0.0470297
Spata2l	0.519794	0.0470297
Hspa5	0.519717	0.0470686
Birc3	0.519717	0.0470686
Wfdc17	0.519717	0.0470686
Phf20l1	0.519717	0.0470686
Tst	0.518303	0.0477783
Spg7	0.517187	0.0483448
C5ar2	0.51706	0.0484094
Tbc1d20	0.516132	0.048884
Napa	0.516132	0.048884
Il2rg	0.516132	0.048884
Tbc1d2b	0.514653	0.049648
Ppp1r11	0.514388	0.0497857
Ccdc9	0.513826	0.050079
Mlkl	0.513826	0.050079
Trim24	0.513172	0.0504219
Dipk2a	0.513172	0.0504219
Tmem127	0.512548	0.0507505
Slc35c2	0.512548	0.0507505
Sdhaf1	0.51241	0.0508237
Rad51d	0.512124	0.0509747
Ogfod1	0.511003	0.0515709
Espl1	0.510048	0.0520831
Rab9	0.510048	0.0520831
Ccdc47	0.509953	0.0521341
Faap100	0.509491	0.0523833
Prex1	0.509419	0.0524225
Sphk2	0.509419	0.0524225
Vamp5	0.509284	0.0524952
Hpcal1	0.508964	0.0526689
Snx18	0.508964	0.0526689
Emilin2	0.508964	0.0526689
C1qtnf4	0.508913	0.0526963
Zmynd12	0.508913	0.0526963
Prkar1b	0.508913	0.0526963
Gsta2	0.508913	0.0526963
Gm32364	0.508913	0.0526963
Dync2li1	0.508913	0.0526963
Ush2a	0.507286	0.0535852
Tmem132a	0.507194	0.0536354
Rell1	0.505831	0.0543885
Rc3h1	0.50538	0.0546399
Mrpl51	0.50538	0.0546399
Nus1	0.50538	0.0546399
Pip5k1c	0.50538	0.0546399
Lgals3	0.50538	0.0546399
Dennd2d	0.503589	0.0556447
Cstf2	0.503589	0.0556447
4930590J08Rik	0.502855	0.0560604
Gm44710	0.502855	0.0560604
Gm29394	0.502855	0.0560604
Dck	0.50272	0.0561371
Cd99l2	0.502161	0.0564552
Ccl9	0.501795	0.0566644
Atp6v1a	0.501795	0.0566644
Pnpt1	0.501594	0.0567798
Cystm1	0.501594	0.0567798
Olfr482	0.501455	0.0568595
Cmtm4	0.500053	0.0576679
Tmem183a	0.5	0.0576988
Ptgr2	0.5	0.0576988
Pgp	0.5	0.0576988
Arhgap6	0.5	0.0576988
Hcar2	0.499743	0.057848
Dnajb1	0.499103	0.0582207
Gpr89	0.498714	0.0584484
Gng12	0.498211	0.0587432
Kbtbd4	0.497361	0.0592445
Ccnc	0.497295	0.0592834
Slc25a25	0.497187	0.059347
Cysltr2	0.497037	0.0594358
Tctn3	0.497037	0.0594358
Gstm5	0.496795	0.0595798
Thg1l	0.496795	0.0595798
Tmem159	0.496403	0.0598125
Trim47	0.496403	0.0598125
Akr1e1	0.496403	0.0598125
Plbd2	0.494627	0.0608769
Eif3f	0.494627	0.0608769
Echs1	0.494627	0.0608769
Map1s	0.494627	0.0608769
Crip1	0.494627	0.0608769
Styx	0.492806	0.0619824
Gtf2ird2	0.492339	0.0622678
Ino80e	0.492339	0.0622678
Gm11867	0.492195	0.0623566
Cyb561a3	0.492195	0.0623566
Tm2d3	0.491482	0.0627953
Mtmr4	0.491157	0.0629955
Abhd6	0.491157	0.0629955
Dpp7	0.491043	0.0630665
Csf2rb	0.491043	0.0630665
Gm43838	0.490738	0.0632553
Radil	0.490738	0.0632553
Isoc2b	0.490738	0.0632553
Tmprss5	0.490738	0.0632553
Dnah9	0.490738	0.0632553
Wfdc18	0.490738	0.0632553
Clba1	0.490738	0.0632553
Foxf2	0.490738	0.0632553
Hspa1a	0.490738	0.0632553
G2e3	0.490061	0.0636757
Slc9a4	0.489351	0.0641193
Galnt13	0.489351	0.0641193
Sertad3	0.487902	0.0650314
Prdm2	0.487458	0.0653127
Bst1	0.487458	0.0653127
Rwdd1	0.487458	0.0653127
Gosr2	0.487458	0.0653127
Ccdc50	0.487458	0.0653127
Senp3	0.486445	0.0659582
2410131K14Rik	0.48523	0.0667381
Nudt16	0.48523	0.0667381
Pramef8	0.484015	0.0675248
Ciao3	0.484015	0.0675248
Cgnl1	0.483874	0.0676162
Srebf1	0.482828	0.0682993
Tmem185b	0.482014	0.0688342
Gm36172	0.481186	0.0693816
Prmt5	0.481186	0.0693816
Lman2	0.48029	0.0699778
Magee1	0.480116	0.0700935
Slc2a6	0.478926	0.0708921
Procr	0.478417	0.0712349
Eloa	0.478417	0.0712349
Supv3l1	0.477983	0.071529
Plpp3	0.476706	0.0723982
Srsf10	0.476706	0.0723982
Trem2	0.476706	0.0723982
0610040J01Rik	0.476541	0.0725108
2210417A02Rik	0.476541	0.0725108
5430427O19Rik	0.475595	0.0731604
Stk19	0.475338	0.0733374
Olr1	0.474503	0.073915
Eif2ak2	0.474503	0.073915
Mecr	0.474295	0.0740592
Socs1	0.473979	0.0742794
Mcoln2	0.47383	0.0743829
Usp38	0.47383	0.0743829
Gm32857	0.473795	0.0744076
Gm10184	0.473795	0.0744076
Bag6	0.473544	0.0745824
Tmem234	0.473121	0.0748782
M6pr	0.473121	0.0748782
Pld3	0.473121	0.0748782
Saraf	0.473121	0.0748782
Hk3	0.473121	0.0748782
Utp25	0.473099	0.0748938
Agpat5	0.471751	0.0758426
Maip1	0.471581	0.0759625
Cdc42ep4	0.470408	0.0767959
Rbl1	0.469957	0.0771179
Setd1b	0.469957	0.0771179
Tor4a	0.469537	0.0774186
Gns	0.469537	0.0774186
Nrde2	0.469447	0.0774831
Gm13710	0.468855	0.077909
Zkscan14	0.468855	0.077909
0610010K14Rik	0.468361	0.0782652
Hnrnpab	0.468163	0.0784085
Acot7	0.467626	0.0787981
Tk2	0.467626	0.0787981
Nol7	0.467626	0.0787981
Sdf2l1	0.467626	0.0787981
Neb	0.466504	0.079616
Sqor	0.465953	0.08002
Ctsd	0.465953	0.08002
Prkcd	0.465953	0.08002
P2ry10b	0.465179	0.0805894
Gprc5b	0.46471	0.0809361
Galns	0.464029	0.0814419
Akirin2	0.462936	0.0822572
Cebpz	0.462936	0.0822572
Ndufa10	0.462782	0.0823729
Krtcap2	0.462369	0.0826832
Pxn	0.462369	0.0826832
Tysnd1	0.460689	0.0839529
9330182L06Rik	0.460445	0.0841378
Zfp82	0.460445	0.0841378
Slamf7	0.460432	0.0841483
Pik3r5	0.460432	0.0841483
Ddx24	0.460432	0.0841483
Nostrin	0.459995	0.0844811
Ada	0.459995	0.0844811
Ak6	0.459903	0.0845514
Gtpbp8	0.459903	0.0845514
Farp2	0.459023	0.0852252
Cdipt	0.458784	0.0854088
Pdcd6	0.458784	0.0854088
Atp2a3	0.458778	0.0854137
Dact2	0.458778	0.0854137
Gmfb	0.457401	0.0864778
Stra6l	0.456925	0.0868478
Abcd3	0.456835	0.086918
Cinp	0.456835	0.086918
Bclaf3	0.456835	0.086918
Aph1b	0.456801	0.0869442
Bhlhe40	0.456253	0.0873718
Upp1	0.456253	0.0873718
Pms2	0.456045	0.0875348
Homez	0.456045	0.0875348
Ube2q2	0.455607	0.0878778
Pus1	0.455395	0.0880443
Fbxo32	0.455321	0.0881022
Anapc2	0.4552	0.0881977
Lrpap1	0.4552	0.0881977
Psmd8	0.4552	0.0881977
Flii	0.4552	0.0881977
Tpt1	0.4552	0.0881977
Dazap2	0.4552	0.0881977
Fam3a	0.454857	0.0884678
Hps5	0.453895	0.0892292
Yeats4	0.453813	0.0892937
Wdr54	0.453483	0.0895566
Amer1	0.453483	0.0895566
Retreg2	0.45347	0.0895662
Map7	0.453376	0.0896413
Nubp1	0.453376	0.0896413
Pik3r6	0.453237	0.0897517
Gvin1	0.452881	0.0900359
Pdgfa	0.452603	0.0902582
Atp5g3	0.451616	0.0910503
Fabp4	0.451616	0.0910503
Ppp2r1a	0.451616	0.0910503
Gm17749	0.450795	0.0917125
Zfp707	0.450795	0.0917125
Tubgcp6	0.450795	0.0917125
Zfp703	0.450243	0.0921604
D130040H23Rik	0.450243	0.0921604
Siglec1	0.450226	0.0921739
Acads	0.449769	0.0925456
Lpar1	0.44964	0.0926501
Gtf2h1	0.44964	0.0926501
Twistnb	0.448953	0.0932114
Hps1	0.448953	0.0932114
Fancg	0.448838	0.0933058
Tardbp	0.448432	0.0936383
Tmem178b	0.448328	0.0937234
Otud7a	0.448328	0.0937234
Cdh8	0.448328	0.0937234
Gm8579	0.448109	0.0939041
Syf2	0.448032	0.0939675
Ramac	0.448032	0.0939675
Hgs	0.448032	0.0939675
Rgl2	0.448032	0.0939675
Atf6	0.446661	0.0951
Mrpl45	0.446638	0.0951189
5730409E04Rik	0.446195	0.0954873
Kctd7	0.446195	0.0954873
Zfp27	0.446195	0.0954873
Slc25a35	0.446195	0.0954873
Axl	0.446067	0.0955941
0610010F05Rik	0.446067	0.0955941
Actl6a	0.446043	0.0956139
Pnrc2	0.446043	0.0956139
Mcrip2	0.44582	0.0958001
Fbxo3	0.444845	0.096616
Snx20	0.444447	0.0969499
Ctsh	0.444447	0.0969499
Psma6	0.444447	0.0969499
Gm14698	0.443234	0.097974
Tm7sf3	0.443044	0.098135
Ppp1r15a	0.443044	0.098135
Cdk5	0.442446	0.0986437
Zfp664	0.442446	0.0986437
Vps52	0.442365	0.0987126
Ccdc81	0.44227	0.0987937
Kif11	0.44227	0.0987937
Sorcs1	0.44227	0.0987937
Chic1	0.44227	0.0987937
Dclre1b	0.441707	0.0992743
Tmem184c	0.441653	0.0993207
Mesd	0.441257	0.0996597
Acap3	0.44125	0.0996656
Pcif1	0.441236	0.0996777
Fam129b	0.440863	0.0999981
Med21	0.440863	0.0999981
Tmx1	0.440863	0.0999981
Tmem202	0.440672	0.100162
Ino80dos	0.439573	0.101111
Lsm3	0.438849	0.10174
Lss	0.438849	0.10174
Zdhhc16	0.438849	0.10174
Pole3	0.438264	0.10225
Camta1	0.438003	0.102478
Tmem104	0.43767	0.10277
Pde12	0.437363	0.103039
Tmem38b	0.437279	0.103113
R3hdm4	0.437279	0.103113
Jak2	0.437279	0.103113
Polr3h	0.436995	0.103362
Gpn2	0.436707	0.103616
Knop1	0.435811	0.104408
Prkcsh	0.435252	0.104904
Zfp639	0.434961	0.105162
B9d2	0.434961	0.105162
Tmem94	0.434961	0.105162
Rgs20	0.434568	0.105513
Efhc1	0.434568	0.105513
4930568A12Rik	0.434568	0.105513
Fer1l5	0.434568	0.105513
Gm26813	0.434568	0.105513
Cd28	0.434568	0.105513
Ackr3	0.434568	0.105513
2810414N06Rik	0.434568	0.105513
Pappa2	0.434568	0.105513
4930568G15Rik	0.434568	0.105513
Ifi213	0.434568	0.105513
Gm38293	0.434568	0.105513
Gm38171	0.434568	0.105513
Fut7	0.434568	0.105513
Glt6d1	0.434568	0.105513
A430018G15Rik	0.434568	0.105513
Pde11a	0.434568	0.105513
Gm14461	0.434568	0.105513
Gm13936	0.434568	0.105513
Erv3	0.434568	0.105513
Gm5535	0.434568	0.105513
Cst7	0.434568	0.105513
Dnttip1	0.434568	0.105513
Gm14419	0.434568	0.105513
Gm14403	0.434568	0.105513
Col20a1	0.434568	0.105513
Stmn3	0.434568	0.105513
Gm38324	0.434568	0.105513
Tnfsf10	0.434568	0.105513
1700112D23Rik	0.434568	0.105513
Mrpl47	0.434568	0.105513
Fat4	0.434568	0.105513
P2ry1	0.434568	0.105513
4930589L23Rik	0.434568	0.105513
B230398E01Rik	0.434568	0.105513
Cyb561d1	0.434568	0.105513
Msh4	0.434568	0.105513
Ttpa	0.434568	0.105513
Pm20d2	0.434568	0.105513
Gm136	0.434568	0.105513
Gm12454	0.434568	0.105513
Hdhd3	0.434568	0.105513
4933430I17Rik	0.434568	0.105513
Gm13274	0.434568	0.105513
Gm12932	0.434568	0.105513
Atad3aos	0.434568	0.105513
Rundc3b	0.434568	0.105513
Cgref1	0.434568	0.105513
Dok7	0.434568	0.105513
Npffr2	0.434568	0.105513
Helq	0.434568	0.105513
Gm32051	0.434568	0.105513
Cdc7	0.434568	0.105513
Ccdc18	0.434568	0.105513
Gm10419	0.434568	0.105513
Pde6b	0.434568	0.105513
Gm13830	0.434568	0.105513
Rph3a	0.434568	0.105513
Dync1i1	0.434568	0.105513
Gm20618	0.434568	0.105513
Mgam	0.434568	0.105513
Nfe2l3	0.434568	0.105513
Efcc1	0.434568	0.105513
Slc2a3	0.434568	0.105513
Gm10010	0.434568	0.105513
Mansc1	0.434568	0.105513
Gm36640	0.434568	0.105513
2010013B24Rik	0.434568	0.105513
Sbk2	0.434568	0.105513
2900092C05Rik	0.434568	0.105513
Vmn2r55	0.434568	0.105513
Rtn2	0.434568	0.105513
Apoc4	0.434568	0.105513
Gm44658	0.434568	0.105513
Dpf1	0.434568	0.105513
Zfp940	0.434568	0.105513
Syne4	0.434568	0.105513
Proser3	0.434568	0.105513
Igflr1	0.434568	0.105513
1600014C10Rik	0.434568	0.105513
Siglecf	0.434568	0.105513
Gm2511	0.434568	0.105513
Ceacam18	0.434568	0.105513
Gm15396	0.434568	0.105513
Flt3l	0.434568	0.105513
Hrc	0.434568	0.105513
Plekha4	0.434568	0.105513
Saa1	0.434568	0.105513
A230006K03Rik	0.434568	0.105513
Gm20457	0.434568	0.105513
Gm45016	0.434568	0.105513
B3gnt6	0.434568	0.105513
Gm4070	0.434568	0.105513
Nrip3	0.434568	0.105513
AV356131	0.434568	0.105513
Lat	0.434568	0.105513
Tnni2	0.434568	0.105513
Slc22a18	0.434568	0.105513
Fcer2a	0.434568	0.105513
Gm45408	0.434568	0.105513
Gm32098	0.434568	0.105513
B230317F23Rik	0.434568	0.105513
Gm16178	0.434568	0.105513
Gm43263	0.434568	0.105513
Podnl1	0.434568	0.105513
Pard6a	0.434568	0.105513
4930578M07Rik	0.434568	0.105513
Il17c	0.434568	0.105513
Gm20735	0.434568	0.105513
4732419C18Rik	0.434568	0.105513
Smco4	0.434568	0.105513
Gm29642	0.434568	0.105513
Pih1d2	0.434568	0.105513
Gm16759	0.434568	0.105513
Gsta4	0.434568	0.105513
Wdr6	0.434568	0.105513
Fbxw24	0.434568	0.105513
Fbxw25	0.434568	0.105513
Gm2449	0.434568	0.105513
Gm34655	0.434568	0.105513
Gm47712	0.434568	0.105513
Ccdc162	0.434568	0.105513
Scml4	0.434568	0.105513
Lin28b	0.434568	0.105513
Gm31181	0.434568	0.105513
Plppr3	0.434568	0.105513
Creb3l3	0.434568	0.105513
Gm3055	0.434568	0.105513
Btbd11	0.434568	0.105513
1700113H08Rik	0.434568	0.105513
Mgat4c	0.434568	0.105513
Bbs10	0.434568	0.105513
4930471E19Rik	0.434568	0.105513
Eef1akmt3	0.434568	0.105513
2024-03-09	0.434568	0.105513
Prim1	0.434568	0.105513
Tmem198b	0.434568	0.105513
Spata48	0.434568	0.105513
Fbxo48	0.434568	0.105513
4930505A04Rik	0.434568	0.105513
Zfp879	0.434568	0.105513
A430108G06Rik	0.434568	0.105513
Gm16062	0.434568	0.105513
Tnfrsf13b	0.434568	0.105513
Rnf227	0.434568	0.105513
P2rx5	0.434568	0.105513
Tlcd2	0.434568	0.105513
Slc6a4	0.434568	0.105513
Traf4	0.434568	0.105513
Gm11496	0.434568	0.105513
Wnk4	0.434568	0.105513
Brca1	0.434568	0.105513
Kif19a	0.434568	0.105513
Slc16a5	0.434568	0.105513
Snhg16	0.434568	0.105513
Gm47808	0.434568	0.105513
Gm5432	0.434568	0.105513
Gm31508	0.434568	0.105513
Sh3yl1	0.434568	0.105513
Gm47013	0.434568	0.105513
1700081N11Rik	0.434568	0.105513
Gm20337	0.434568	0.105513
Map3k9	0.434568	0.105513
Acot6	0.434568	0.105513
Rps6kl1	0.434568	0.105513
Ak7	0.434568	0.105513
Exoc3l4	0.434568	0.105513
Cdca7l	0.434568	0.105513
Edaradd	0.434568	0.105513
Gng4	0.434568	0.105513
Rpp40	0.434568	0.105513
Gm4035	0.434568	0.105513
Zfp429	0.434568	0.105513
Zfp85os	0.434568	0.105513
Hesx1	0.434568	0.105513
AC160336.1	0.434568	0.105513
4930431P03Rik	0.434568	0.105513
Cebpe	0.434568	0.105513
Gm4131	0.434568	0.105513
Adra1a	0.434568	0.105513
Gm49417	0.434568	0.105513
Gm41307	0.434568	0.105513
Dpys	0.434568	0.105513
Sybu	0.434568	0.105513
Enpp2	0.434568	0.105513
Col14a1	0.434568	0.105513
Gm15943	0.434568	0.105513
Tonsl	0.434568	0.105513
Gm36738	0.434568	0.105513
Fam227a	0.434568	0.105513
Csdc2	0.434568	0.105513
Ccdc65	0.434568	0.105513
Csrnp2	0.434568	0.105513
Grasp	0.434568	0.105513
Tfap4	0.434568	0.105513
Gm41414	0.434568	0.105513
Snn	0.434568	0.105513
Gm49785	0.434568	0.105513
P2rx6	0.434568	0.105513
Ehhadh	0.434568	0.105513
Fetub	0.434568	0.105513
Bdh1	0.434568	0.105513
Tm4sf19	0.434568	0.105513
Gramd1c	0.434568	0.105513
Plcxd2	0.434568	0.105513
4930506C21Rik	0.434568	0.105513
Gm34510	0.434568	0.105513
Gm3417	0.434568	0.105513
9330136K24Rik	0.434568	0.105513
9530082P21Rik	0.434568	0.105513
Fbxl16	0.434568	0.105513
Gm50295	0.434568	0.105513
Gm49774	0.434568	0.105513
Zfp563	0.434568	0.105513
Gm10501	0.434568	0.105513
Olfr111	0.434568	0.105513
Gm49893	0.434568	0.105513
Plin4	0.434568	0.105513
Gm41611	0.434568	0.105513
Trmt61b	0.434568	0.105513
Sult6b1	0.434568	0.105513
Gm10125	0.434568	0.105513
Gm16090	0.434568	0.105513
Hsbp1l1	0.434568	0.105513
Carns1	0.434568	0.105513
Fgfbp3	0.434568	0.105513
Pde6c	0.434568	0.105513
Crtac1	0.434568	0.105513
8030456M14Rik	0.434568	0.105513
Afap1l2	0.434568	0.105513
Gm17203	0.434568	0.105513
Prickle3	0.434568	0.105513
Gm6787	0.434568	0.105513
A230072C01Rik	0.434568	0.105513
C430049B03Rik	0.434568	0.105513
Gm364	0.434568	0.105513
Pcyt1b	0.434568	0.105513
Gspt2	0.434568	0.105513
Satl1	0.434568	0.105513
Cdkl5	0.434568	0.105513
Gm15246	0.434568	0.105513
Gm48166	0.434485	0.105587
F5	0.434353	0.105705
Vps37a	0.434353	0.105705
Tent4b	0.434353	0.105705
Donson	0.434353	0.105705
Acsl1	0.433695	0.106295
Itfg1	0.433695	0.106295
Spag7	0.433695	0.106295
Gaa	0.433695	0.106295
Ess2	0.433111	0.106819
Malrd1	0.432986	0.106931
Kctd18	0.432663	0.107223
2610507I01Rik	0.432663	0.107223
Gm10863	0.432395	0.107465
Wdr45b	0.432289	0.107561
Sfxn1	0.432194	0.107646
Rnf166	0.431655	0.108136
Got1	0.431655	0.108136
Irs2	0.431531	0.108248
Mon1a	0.431531	0.108248
Tyw5	0.43126	0.108495
Slc22a5	0.431038	0.108697
Prdm4	0.430707	0.108998
Cyhr1	0.430707	0.108998
Ankrd13c	0.430703	0.109002
Htatsf1	0.430703	0.109002
Fuca2	0.430495	0.109192
Gm37305	0.430424	0.109257
Dnah6	0.430424	0.109257
Vkorc1	0.430386	0.109292
Mrps16	0.430386	0.109292
Klf9	0.430386	0.109292
Pafah1b1	0.43011	0.109544
Parl	0.43011	0.109544
Atp5a1	0.43011	0.109544
H2-M2	0.42862	0.110916
Polr2d	0.428058	0.111436
Spsb4	0.427558	0.1119
Endov	0.427558	0.1119
Smarcd1	0.427558	0.1119
Uxs1	0.426929	0.112485
Rbm34	0.426929	0.112485
Dcun1d5	0.426907	0.112506
Atg3	0.426907	0.112506
Ermp1	0.42677	0.112634
Ugdh	0.426526	0.112862
Fgfr1op2	0.426526	0.112862
Chmp2a	0.426526	0.112862
Ddx21	0.426526	0.112862
Commd1	0.426526	0.112862
Gm20939	0.4253	0.114013
Ddrgk1	0.425114	0.114188
Cog7	0.425114	0.114188
C130071C03Rik	0.425114	0.114188
Apba3	0.424961	0.114332
Fubp3	0.42446	0.114805
Bad	0.42446	0.114805
Plcb3	0.42446	0.114805
Zfp583	0.424094	0.115152
Il1a	0.423756	0.115474
Iqce	0.423403	0.115809
Tgds	0.423403	0.115809
Prepl	0.423403	0.115809
Tjp1	0.42332	0.115888
Ndrg1	0.423195	0.116007
Rab11fip2	0.423195	0.116007
Cdk2	0.423151	0.116049
Cd53	0.422942	0.116249
Mlxip	0.422942	0.116249
Ireb2	0.422942	0.116249
Zfp609	0.422942	0.116249
Cndp2	0.422942	0.116249
Abcb1b	0.421812	0.117331
Mmut	0.421812	0.117331
Eif2ak4	0.420863	0.118244
Tollip	0.420863	0.118244
Babam1	0.420863	0.118244
Ganc	0.420369	0.118723
Zmat1	0.420176	0.11891
Zfp688	0.420154	0.118931
Ecd	0.419753	0.11932
Ccni	0.419732	0.11934
Slc35e1	0.419732	0.11934
Ppie	0.419373	0.11969
Kcnip4	0.419373	0.11969
Tspan13	0.419373	0.11969
Hspd1	0.419358	0.119705
Slc25a51	0.419358	0.119705
Uqcrh	0.419358	0.119705
Cmklr1	0.419358	0.119705
Ubc	0.419358	0.119705
N4bp2l2	0.419358	0.119705
Nkiras2	0.419358	0.119705
Ftl1-ps1	0.419358	0.119705
Sfmbt2	0.418595	0.120449
Gtf3c5	0.418595	0.120449
Smc2	0.418595	0.120449
Pheta1	0.418595	0.120449
Gypc	0.418303	0.120735
Casz1	0.418036	0.120997
Hexim2	0.418036	0.120997
Gm50431	0.418036	0.120997
Cytip	0.417924	0.121107
Gbp2	0.417924	0.121107
Usp18	0.417924	0.121107
BC003965	0.417266	0.121754
Stx5a	0.416145	0.122862
Plekhn1	0.416103	0.122904
Zc3h15	0.415773	0.123231
Cpeb4	0.415773	0.123231
Lrrc27	0.415595	0.123409
Gm7072	0.414602	0.124399
4933434E20Rik	0.414351	0.12465
H2-DMa	0.414351	0.12465
Eif1ax	0.414351	0.12465
Mob2	0.413669	0.125334
Exosc7	0.413669	0.125334
Socs3	0.413669	0.125334
Fcf1	0.413669	0.125334
Usf1	0.412751	0.12626
Ilvbl	0.412558	0.126455
Zfp113	0.41249	0.126524
2810402E24Rik	0.41249	0.126524
Scrib	0.412445	0.126569
Cnnm2	0.412445	0.126569
Phf11d	0.412303	0.126713
Ptprc	0.412189	0.126828
Sptan1	0.412189	0.126828
Ptafr	0.412189	0.126828
Sqstm1	0.412189	0.126828
Idi1	0.412189	0.126828
B3gntl1	0.412093	0.126926
Prom1	0.411977	0.127043
Ift74	0.411817	0.127206
Smpd2	0.411817	0.127206
Hadha	0.410494	0.128554
Slc25a30	0.410494	0.128554
Ngrn	0.410149	0.128907
Czib	0.410072	0.128986
Hoga1	0.409928	0.129134
Ccdc137	0.409699	0.129368
2610306M01Rik	0.409396	0.129681
Zfp874a	0.409396	0.129681
Rps6ka2	0.409396	0.129681
Rbbp6	0.40897	0.130119
Eif2s3x	0.40897	0.130119
Cpsf4	0.408803	0.130292
Pde2a	0.408686	0.130412
Ndufa8	0.408605	0.130496
Git2	0.408605	0.130496
Ube2g2	0.408605	0.130496
Acaca	0.408605	0.130496
Gm21188	0.408605	0.130496
Smdt1	0.408605	0.130496
Mgme1	0.408038	0.131082
Ncbp1	0.408038	0.131082
Haus7	0.407566	0.131573
Ofd1	0.407566	0.131573
Rbm48	0.407366	0.131781
Emilin1	0.407198	0.131955
Slc25a19	0.407198	0.131955
Psmg1	0.407198	0.131955
B4galt7	0.406878	0.132289
Ndst1	0.406475	0.13271
Fas	0.406475	0.13271
Plbd1	0.406261	0.132933
Tmod1	0.405919	0.133291
Mterf1b	0.405919	0.133291
A330008L17Rik	0.405919	0.133291
Adat1	0.405919	0.133291
Acvr2b	0.405919	0.133291
Gm49729	0.405919	0.133291
Tigd5	0.405919	0.133291
Zfp820	0.405919	0.133291
Spsb3	0.405919	0.133291
Qdpr	0.405383	0.133855
Pfkfb4	0.405383	0.133855
Arhgap45	0.405383	0.133855
Dus1l	0.405347	0.133892
Bap1	0.405347	0.133892
Stat2	0.405153	0.134097
Cops5	0.405021	0.134236
Igsf8	0.405021	0.134236
Efcab14	0.405021	0.134236
Eif2ak1	0.405021	0.134236
Srp19	0.405021	0.134236
Galnt9	0.404796	0.134473
Cwf19l1	0.404796	0.134473
Ogfod2	0.404358	0.134935
Snx27	0.403589	0.135749
Usp28	0.403496	0.135848
Sec23b	0.402878	0.136506
Arf6	0.402878	0.136506
Otulinl	0.402878	0.136506
Kpna1	0.402878	0.136506
Enpp4	0.402878	0.136506
Hspa4l	0.401795	0.137662
Timm44	0.401645	0.137823
Ppp4c	0.401436	0.138047
Ndufa12	0.401436	0.138047
Wtap	0.401436	0.138047
Gm11613	0.40043	0.139131
Adck1	0.400196	0.139384
6330403L08Rik	0.39968	0.139942
Acot8	0.399644	0.13998
Robo2	0.39903	0.140647
Cyb5r4	0.398208	0.141543
Ppp2r5d	0.397943	0.141832
Lypla1	0.397852	0.141932
Pip5k1a	0.397852	0.141932
Dock7	0.397852	0.141932
Mvp	0.397852	0.141932
Mapk6	0.397852	0.141932
Slc22a15	0.397117	0.142737
Bco2	0.397117	0.142737
Tmem229b	0.396896	0.14298
Tbrg4	0.396704	0.143191
Med22	0.396414	0.143511
Lrp6	0.396414	0.143511
Sdf2	0.396414	0.143511
Rnf215	0.396271	0.143668
Armc1	0.395683	0.144317
4921516A02Rik	0.395596	0.144414
Tmem107	0.394762	0.145339
Ncf1	0.39462	0.145497
Abca7	0.39462	0.145497
Adat2	0.394555	0.145569
Anp32b	0.394268	0.145889
Get4	0.394268	0.145889
Hk2	0.394268	0.145889
Plek	0.394268	0.145889
Csf2rb2	0.394268	0.145889
Ndufv3	0.394268	0.145889
Orm1	0.394242	0.145918
Rinl	0.394203	0.145962
Tmem14a	0.393802	0.146409
C130013H08Rik	0.393802	0.146409
Gbp8	0.393802	0.146409
Yjefn3	0.393802	0.146409
Sgcd	0.393802	0.146409
Pex12	0.393802	0.146409
Gm15601	0.393802	0.146409
Stap2	0.393802	0.146409
Tnfaip8l1	0.393802	0.146409
4833419F23Rik	0.393802	0.146409
Ahsa2	0.392926	0.147389
Mier3	0.392227	0.148175
Cnp	0.392086	0.148334
H2-DMb1	0.391033	0.149524
Zfp248	0.390996	0.149566
Pdik1l	0.390711	0.149889
Atrip	0.390711	0.149889
Impad1	0.390684	0.14992
Cd68	0.390684	0.14992
Mrpl18	0.390684	0.14992
Eri1	0.390602	0.150012
Akip1	0.390553	0.150069
Ebpl	0.390553	0.150069
Ap5b1	0.390553	0.150069
Pigs	0.389239	0.151565
Naga	0.389239	0.151565
Poldip3	0.389239	0.151565
Il6st	0.388794	0.152074
Brd8	0.388794	0.152074
Tec	0.388489	0.152424
Aasdh	0.388361	0.152571
Pigh	0.388184	0.152775
Rfesd	0.388184	0.152775
Spi1	0.387099	0.154025
Rab8a	0.387099	0.154025
Alcam	0.387099	0.154025
Hnrnpm	0.387099	0.154025
Fiz1	0.386986	0.154156
Hdac8	0.386986	0.154156
Eps8	0.386903	0.154252
Ccdc84	0.386903	0.154252
E4f1	0.386903	0.154252
2900005J15Rik	0.386869	0.154291
H2-Q4	0.386823	0.154344
Zfp235	0.386396	0.154839
Lrfn3	0.386396	0.154839
Mrpl3	0.386396	0.154839
Neurl2	0.386227	0.155035
Ggh	0.385652	0.155704
Tusc3	0.385652	0.155704
Fam160b2	0.38537	0.156032
Dcbld2	0.38537	0.156032
Lonp1	0.385177	0.156256
Ddx1	0.384892	0.156589
Baz1a	0.384892	0.156589
Gpbp1	0.384892	0.156589
Siah2	0.384093	0.157525
Snrpd1	0.383858	0.157801
Creg1	0.383515	0.158204
Cd48	0.383515	0.158204
Tank	0.383515	0.158204
Edem1	0.383515	0.158204
Ppp2r1b	0.383515	0.158204
Lilr4b	0.383515	0.158204
Ctsb	0.383515	0.158204
Esf1	0.383369	0.158376
G6pc3	0.383369	0.158376
Tlnrd1	0.383253	0.158513
Fkbp11	0.383253	0.158513
Bcl7b	0.382064	0.159917
Efcab5	0.381959	0.160041
Coq6	0.381796	0.160235
Gm4285	0.381796	0.160235
Mcm8	0.381685	0.160366
Stac2	0.381592	0.160478
Pcf11	0.381561	0.160514
Isg15	0.380991	0.161191
Nemf	0.38027	0.162052
Vps13a	0.38027	0.162052
Tmem220	0.380097	0.162259
Rab7b	0.379931	0.162458
Anxa4	0.379931	0.162458
Btg1	0.379931	0.162458
Wbp2	0.379931	0.162458
Klf6	0.379931	0.162458
Lrrc58	0.379931	0.162458
Ets2	0.379931	0.162458
Zfp64	0.379602	0.162851
Zfp410	0.379602	0.162851
Gm11273	0.379602	0.162851
Lmf1	0.379602	0.162851
Stradb	0.379434	0.163053
Borcs7	0.379434	0.163053
Dtd2	0.377813	0.165006
Insl6	0.377813	0.165006
Epb41l1	0.377698	0.165146
Mcrs1	0.377698	0.165146
Fbxw9	0.377584	0.165284
Gm29865	0.377104	0.165866
Dnajc8	0.376683	0.166377
Atp6v1h	0.376347	0.166787
Coro1a	0.376347	0.166787
Tle5	0.376347	0.166787
Comt	0.376347	0.166787
Fyttd1	0.376347	0.166787
Rangap1	0.376136	0.167044
Tbc1d2	0.376053	0.167145
Nckipsd	0.376053	0.167145
Aldh4a1	0.375952	0.167267
Rab33b	0.375733	0.167536
Sox7	0.375627	0.167666
Mtpap	0.37516	0.168237
Ncbp3	0.374327	0.169259
Med14	0.374327	0.169259
Itpk1	0.374101	0.169538
Nr1d2	0.374035	0.169619
Abcg1	0.373882	0.169808
Rrnad1	0.373216	0.17063
Pex26	0.373216	0.17063
Vill	0.373216	0.17063
Ptpn11	0.373096	0.170779
Sh2b3	0.373096	0.170779
Tent5a	0.373096	0.170779
Chmp2b	0.373096	0.170779
Tmem250-ps	0.372762	0.171192
Nfe2l2	0.372762	0.171192
Atp6v0b	0.372762	0.171192
Pebp1	0.372762	0.171192
Spcs3	0.372762	0.171192
Golga5	0.372762	0.171192
Son	0.372762	0.171192
Zfp974	0.372596	0.171398
Gm28836	0.372486	0.171534
Mettl21c	0.372486	0.171534
Gm4319	0.372486	0.171534
Pld5	0.372486	0.171534
A430105J06Rik	0.372486	0.171534
St8sia6	0.372486	0.171534
Stamos	0.372486	0.171534
E030042O20Rik	0.372486	0.171534
Pamr1	0.372486	0.171534
Lpcat4	0.372486	0.171534
Jmjd7	0.372486	0.171534
Gm14167	0.372486	0.171534
Mmp24	0.372486	0.171534
Car1	0.372486	0.171534
Ppm1l	0.372486	0.171534
Sis	0.372486	0.171534
Gm20754	0.372486	0.171534
Gm26594	0.372486	0.171534
Gm829	0.372486	0.171534
Gm5106	0.372486	0.171534
Crygn	0.372486	0.171534
Ccdc96	0.372486	0.171534
Gm7854	0.372486	0.171534
Gabra4	0.372486	0.171534
Corin	0.372486	0.171534
Gm13842	0.372486	0.171534
0610040B10Rik	0.372486	0.171534
Zscan25	0.372486	0.171534
Hyal6	0.372486	0.171534
Ccdc142os	0.372486	0.171534
Lmod3	0.372486	0.171534
Gm44920	0.372486	0.171534
Cblc	0.372486	0.171534
Il4i1	0.372486	0.171534
Olfr66	0.372486	0.171534
Ric3	0.372486	0.171534
Sox6	0.372486	0.171534
Atp2a1	0.372486	0.171534
Gm36431	0.372486	0.171534
Gm15319	0.372486	0.171534
Gm21119	0.372486	0.171534
Gm26714	0.372486	0.171534
2310008N11Rik	0.372486	0.171534
Gm10649	0.372486	0.171534
Gm45472	0.372486	0.171534
Car7	0.372486	0.171534
Lrrc36	0.372486	0.171534
Gm45890	0.372486	0.171534
Fut4	0.372486	0.171534
Gm29824	0.372486	0.171534
Gm27211	0.372486	0.171534
Slc35f1	0.372486	0.171534
4930459C07Rik	0.372486	0.171534
Gm48521	0.372486	0.171534
Rskr	0.372486	0.171534
D030028A08Rik	0.372486	0.171534
Srcin1	0.372486	0.171534
Rundc3a	0.372486	0.171534
A930037H05Rik	0.372486	0.171534
Tspan10	0.372486	0.171534
Fn3k	0.372486	0.171534
Gm36287	0.372486	0.171534
9630002D21Rik	0.372486	0.171534
Samd15	0.372486	0.171534
D130020L05Rik	0.372486	0.171534
Snhg10	0.372486	0.171534
4930586N03Rik	0.372486	0.171534
Gm47469	0.372486	0.171534
Gm47782	0.372486	0.171534
Card10	0.372486	0.171534
Gm30881	0.372486	0.171534
Zfp13	0.372486	0.171534
Noxo1	0.372486	0.171534
Cdc25c	0.372486	0.171534
1700066B19Rik	0.372486	0.171534
1500015L24Rik	0.372486	0.171534
Rbm3os	0.372486	0.171534
Gm14569	0.372486	0.171534
Srpk3	0.372486	0.171534
Plxna3	0.372486	0.171534
Pfkfb1	0.372486	0.171534
Bmx	0.372486	0.171534
Tceanc	0.372486	0.171534
Myo6	0.372302	0.171762
Gm1123	0.371497	0.172764
Ndufs7	0.371302	0.173008
Tmem106c	0.371302	0.173008
Dkc1	0.37129	0.173023
Ankrd50	0.370711	0.173747
Tmem230	0.370504	0.174006
Exosc3	0.37018	0.174412
Gtf2h2	0.37018	0.174412
Spty2d1	0.369328	0.175482
Zfx	0.369328	0.175482
Cd9	0.369178	0.175672
Slc7a2	0.369178	0.175672
Zfp334	0.368935	0.175978
Zbtb8a	0.368935	0.175978
Cand2	0.368935	0.175978
Tmem238	0.368935	0.175978
Trmt10c	0.368652	0.176335
Stard4	0.368652	0.176335
Asnsd1	0.368329	0.176744
Cib2	0.368329	0.176744
Ddx20	0.367996	0.177166
Recql5	0.367966	0.177204
Alad	0.367385	0.177942
Vps33b	0.367385	0.177942
Pias2	0.367094	0.178312
Pcnx3	0.367094	0.178312
Nans	0.366906	0.178551
Acad11	0.366478	0.179097
Zfp202	0.366373	0.179231
Slc25a12	0.365921	0.17981
Fbxl20	0.365921	0.17981
Pstpip2	0.365921	0.17981
Cds2	0.365594	0.180228
Osbpl9	0.365594	0.180228
Drap1	0.365594	0.180228
4930430E12Rik	0.365441	0.180425
Mindy2	0.365286	0.180624
Mrps5	0.365002	0.180987
Rce1	0.365002	0.180987
Zfp729b	0.364888	0.181134
Man2b2	0.364127	0.182115
Spryd3	0.364127	0.182115
Gm47381	0.363922	0.182379
Gm21860	0.363922	0.182379
Wdr77	0.363497	0.182929
Kank2	0.363477	0.182955
2610203C22Rik	0.363396	0.18306
Car5b	0.363396	0.18306
Acbd6	0.363309	0.183172
Pgam5	0.363309	0.183172
Opa1	0.362776	0.183864
Tsc22d3	0.362776	0.183864
Gm4767	0.362755	0.183892
Atp6v0a2	0.362701	0.183962
Klf2	0.362701	0.183962
Pcdh15	0.362701	0.183962
Rpp30	0.362701	0.183962
Prdx3	0.362333	0.18444
Ptges	0.362009	0.184861
Psmd4	0.362009	0.184861
Arpc1a	0.362009	0.184861
Plec	0.362009	0.184861
Atp5j	0.362009	0.184861
Tnfsf9	0.362009	0.184861
Sat1	0.362009	0.184861
Rbm15	0.361669	0.185305
Nbeal2	0.361669	0.185305
Gpc1	0.361553	0.185457
Ptpmt1	0.361352	0.185719
Cog2	0.361352	0.185719
Plxdc1	0.361352	0.185719
Aarsd1	0.361352	0.185719
Rnf145	0.360539	0.186784
Mydgf	0.360539	0.186784
Gstt3	0.359879	0.187652
4933433G19Rik	0.359879	0.187652
Ints13	0.359861	0.187676
Ndufaf3	0.359861	0.187676
Kansl2	0.359712	0.187871
Timm17b	0.359712	0.187871
Mief2	0.359609	0.188007
Znrf3	0.359075	0.188712
Unc45a	0.358923	0.188913
Tle1	0.358796	0.18908
Tbl2	0.358796	0.18908
Ankrd24	0.358796	0.18908
Phactr1	0.358796	0.18908
Marveld1	0.358796	0.18908
Ccnt2	0.358746	0.189147
Fam214b	0.358746	0.189147
Sdc1	0.358746	0.189147
Espn	0.358687	0.189225
Recql	0.358487	0.189489
Dbi	0.358425	0.189571
1810037I17Rik	0.358425	0.189571
Tm6sf1	0.358425	0.189571
Gpr137b	0.358425	0.189571
Mpeg1	0.358425	0.189571
Ppp1r12c	0.358052	0.190066
Disc1	0.358052	0.190066
Rbm43	0.357702	0.19053
Tmem192	0.357702	0.19053
Ibtk	0.357702	0.19053
Nudt1	0.357665	0.190579
Kbtbd3	0.357665	0.190579
Gps2	0.357665	0.190579
Hirip3	0.357451	0.190864
Olfm2	0.357451	0.190864
Ypel1	0.357224	0.191167
Idua	0.356952	0.191529
Emc6	0.356952	0.191529
Zbed5	0.356244	0.192475
Tnip3	0.356244	0.192475
Gtf2e2	0.356244	0.192475
Prmt2	0.356115	0.192647
Yipf6	0.356115	0.192647
Zfp715	0.355835	0.193022
Cep70	0.355373	0.193643
Phip	0.355158	0.193931
Nasp	0.355145	0.193949
Utp6	0.355145	0.193949
Ppm1d	0.355145	0.193949
Srp14	0.354841	0.194358
Stxbp3	0.354841	0.194358
Acadvl	0.354436	0.194904
Riok1	0.354436	0.194904
Esco1	0.354436	0.194904
Bpgm	0.354219	0.195196
Zfp141	0.354196	0.195227
Nup54	0.354052	0.195421
Ankrd46	0.354052	0.195421
Rad54l	0.353563	0.196084
Ints11	0.353522	0.196139
Idh3b	0.353365	0.196352
Cdkn2aipnl	0.352627	0.197353
Pdxk	0.352518	0.197501
Pigb	0.352085	0.19809
Retsat	0.351834	0.198433
Zfp275	0.351834	0.198433
Fmr1nb	0.351792	0.198491
Hnrnpu	0.351571	0.198792
4933431E20Rik	0.351393	0.199036
Astn2	0.351393	0.199036
Gm10767	0.351393	0.199036
Kcnq3	0.351393	0.199036
Tmem97	0.351366	0.199072
Acbd4	0.351366	0.199072
Ass1	0.351257	0.199222
Rpn2	0.351257	0.199222
Ptpn1	0.351257	0.199222
Fabp5	0.351257	0.199222
Jak1	0.351257	0.199222
Iscu	0.351257	0.199222
Braf	0.351257	0.199222
Itgb2	0.351257	0.199222
Mrpl42	0.351257	0.199222
2610507B11Rik	0.351257	0.199222
Emb	0.351257	0.199222
Cyb5r3	0.351257	0.199222
Nckap1l	0.351257	0.199222
Pdxdc1	0.351257	0.199222
Diaph1	0.351257	0.199222
Ap3s1	0.351257	0.199222
Bank1	0.351001	0.199572
Ppip5k2	0.350402	0.200393
Tada2b	0.349952	0.201012
Efr3b	0.349952	0.201012
D430041D05Rik	0.34989	0.201097
Agap3	0.349777	0.201252
Hist4h4	0.349596	0.201501
Iglc2	0.349596	0.201501
Tmem51	0.348921	0.202433
Il11ra1	0.347983	0.203731
Eif3d	0.347983	0.203731
Clec16a	0.347983	0.203731
Slc26a11	0.347946	0.203783
Snhg5	0.347818	0.203961
Pdcd11	0.347748	0.204058
St8sia4	0.347672	0.204163
Il1rn	0.347672	0.204163
H13	0.347672	0.204163
Psap	0.347672	0.204163
Txndc17	0.347672	0.204163
Ncoa4	0.347672	0.204163
Pabpc1	0.347672	0.204163
H2-D1	0.347672	0.204163
Gm37240	0.347588	0.20428
Adprm	0.347588	0.20428
Med6	0.347588	0.20428
Snapc5	0.347202	0.204817
Tob1	0.347202	0.204817
Daam1	0.347202	0.204817
Ptcd2	0.346752	0.205444
Ercc4	0.346752	0.205444
Gm14221	0.345334	0.207429
Tekt2	0.345334	0.207429
Gnat3	0.345334	0.207429
Ccp110	0.345334	0.207429
Gm34983	0.345334	0.207429
2810001G20Rik	0.345334	0.207429
Myoz1	0.345334	0.207429
Tpgs2	0.345334	0.207429
Zfp449	0.345334	0.207429
Slc6a12	0.345324	0.207443
Zfp61	0.344996	0.207903
Cgas	0.344996	0.207903
B230354K17Rik	0.344996	0.207903
Slfn2	0.344396	0.208748
Mef2c	0.344396	0.208748
Coa4	0.344267	0.208929
Set	0.344088	0.209182
Dcaf12	0.344088	0.209182
Glb1	0.344088	0.209182
Sh3pxd2b	0.344088	0.209182
Fam234a	0.344088	0.209182
Vbp1	0.344088	0.209182
Fh1	0.34381	0.209575
Edc4	0.34381	0.209575
Hbs1l	0.34381	0.209575
Ufm1	0.343586	0.209892
Gpr155	0.343314	0.210276
Tbc1d16	0.343314	0.210276
Xab2	0.343102	0.210576
Epas1	0.343102	0.210576
Slc4a2	0.342416	0.211549
Wfdc21	0.342416	0.211549
Fzr1	0.342115	0.211979
Rab43	0.341777	0.212459
Clpx	0.341777	0.212459
Dpm1	0.341727	0.212531
Cramp1l	0.341727	0.212531
Cep192	0.341727	0.212531
Edem3	0.340808	0.213843
Plekhg1	0.340808	0.213843
Thsd4	0.340752	0.213923
Kcns3	0.340752	0.213923
Samd12	0.340752	0.213923
Fcgr3	0.340504	0.214279
Agtrap	0.340504	0.214279
Ywhah	0.340504	0.214279
Taldo1	0.340504	0.214279
Ldlr	0.340504	0.214279
Stt3a	0.340504	0.214279
Slc26a6	0.340396	0.214433
Amz2	0.339969	0.215046
2300009A05Rik	0.339661	0.215489
Daxx	0.339452	0.215789
Slco4a1	0.339282	0.216034
Npy	0.339282	0.216034
Gm20753	0.339276	0.216044
Pars2	0.339276	0.216044
Gm807	0.339276	0.216044
Zc4h2	0.339276	0.216044
Sfpq	0.339015	0.21642
Lrp12	0.339015	0.21642
Gm28050	0.33819	0.21761
1700007L15Rik	0.33819	0.21761
Rbm18	0.338129	0.217698
Supt6	0.338129	0.217698
Nudt21	0.337221	0.219016
Riox1	0.337148	0.219121
Slc25a53	0.337148	0.219121
Arl5a	0.33692	0.219454
Wls	0.33692	0.219454
Efhd2	0.33692	0.219454
Psenen	0.33692	0.219454
Tmem30a	0.33692	0.219454
Arih2	0.33692	0.219454
Ncoa7	0.33692	0.219454
Hnrnpc	0.33692	0.219454
Esd	0.33692	0.219454
Atf7	0.33692	0.219454
Ppp5c	0.336864	0.219535
Stoml1	0.336283	0.220381
Mtf2	0.336254	0.220424
Igf2bp3	0.336254	0.220424
Brix1	0.336254	0.220424
Nup160	0.335802	0.221083
Adpgk	0.335802	0.221083
Med11	0.335802	0.221083
Ccdc51	0.335628	0.221337
Gm11696	0.335628	0.221337
Mreg	0.335617	0.221353
Nxt1	0.335617	0.221353
Atf6b	0.335427	0.221631
Kin	0.335015	0.222236
Cbr4	0.335013	0.222238
Thra	0.335013	0.222238
Cwf19l2	0.334532	0.222944
Mex3c	0.334532	0.222944
Nol6	0.334339	0.223227
Grap	0.334339	0.223227
Ralb	0.333335	0.224707
Slpi	0.333335	0.224707
Plod3	0.333335	0.224707
Sspn	0.333335	0.224707
Fxyd5	0.333335	0.224707
Arhgef12	0.333335	0.224707
Pdcd6ip	0.333335	0.224707
Slc25a3	0.333335	0.224707
Baz2a	0.333335	0.224707
Rfk	0.333335	0.224707
Tafa5	0.333217	0.224881
Pdzd11	0.333162	0.224963
Gm20633	0.333066	0.225104
Gbp7	0.333066	0.225104
Palb2	0.333066	0.225104
Gm43305	0.333066	0.225104
Gm49980	0.333066	0.225104
Ivd	0.332735	0.225594
Pgrmc2	0.332735	0.225594
Uba6	0.332735	0.225594
Txndc16	0.332735	0.225594
Rab40c	0.332735	0.225594
Parp12	0.332476	0.225978
Atg4d	0.332476	0.225978
Gm19782	0.332396	0.226097
Blmh	0.332152	0.226458
Acot2	0.332152	0.226458
Mrpl32	0.332152	0.226458
Ticam1	0.332152	0.226458
Ptar1	0.332152	0.226458
Pitpnb	0.33184	0.226922
Tmem9b	0.33184	0.226922
Fam98c	0.331196	0.227879
Psmf1	0.330935	0.228268
Scoc	0.330927	0.22828
Mrps7	0.330927	0.22828
Uxt	0.330927	0.22828
Kctd2	0.330747	0.228549
Fzd5	0.330504	0.228911
Otud3	0.330504	0.228911
Cd276	0.330504	0.228911
Zbtb33	0.330504	0.228911
Nr1h3	0.330452	0.22899
Cptp	0.330452	0.22899
Nup88	0.330046	0.229596
Itsn2	0.330046	0.229596
2600014E21Rik	0.329751	0.230038
Eif6	0.329751	0.230038
Ccnl1	0.329751	0.230038
Lmo4	0.329751	0.230038
Akr1a1	0.329751	0.230038
Ndufb9	0.329751	0.230038
Tlr7	0.329751	0.230038
Crebl2	0.32946	0.230474
Fdx1	0.329119	0.230987
Smim24	0.328698	0.23162
Dld	0.328698	0.23162
Cbll1	0.328502	0.231914
3110056K07Rik	0.328502	0.231914
Hnrnpul2	0.328502	0.231914
Cog8	0.328252	0.23229
Dnajc25	0.32753	0.233381
Irf2bp1	0.32753	0.233381
Rps6kb2	0.32753	0.233381
Pcx	0.32753	0.233381
Nudt9	0.327338	0.233671
Casd1	0.327338	0.233671
Cops7a	0.327338	0.233671
Bdp1	0.327338	0.233671
Ednrb	0.327338	0.233671
Kras	0.32731	0.233713
Gas8	0.32731	0.233713
9230114K14Rik	0.327159	0.233943
Itgae	0.327159	0.233943
Parp16	0.326596	0.234795
Timd4	0.326596	0.234795
Il1rap	0.326479	0.234973
Chchd7	0.326167	0.235447
Stt3b	0.326167	0.235447
Bscl2	0.326167	0.235447
Pdlim1	0.325758	0.236069
Ddx18	0.325502	0.236459
Sf3a3	0.325502	0.236459
Oscp1	0.325502	0.236459
BC005561	0.32492	0.237348
Xrcc1	0.32492	0.237348
Ankrd16	0.324852	0.237451
Rraga	0.324852	0.237451
Pdk3	0.324852	0.237451
Rit1	0.324665	0.237738
Tug1	0.324665	0.237738
Rnf103	0.32462	0.237806
Eml2	0.323907	0.238898
Rtl8b	0.323907	0.238898
Ndufs1	0.323741	0.239153
Nsfl1c	0.323694	0.239226
Ankrd37	0.323694	0.239226
Uqcc3	0.323694	0.239226
Thap12	0.323487	0.239544
Atg9a	0.322871	0.240491
Pip4k2a	0.322871	0.240491
H2-Ke6	0.322871	0.240491
Tmem189	0.322583	0.240935
H6pd	0.322583	0.240935
Srd5a3	0.322583	0.240935
Uso1	0.322583	0.240935
Clec12a	0.322583	0.240935
Cstb	0.322583	0.240935
Emc2	0.322583	0.240935
Mfsd5	0.322583	0.240935
Iqcm	0.322211	0.241508
Elmod3	0.321997	0.24184
Rsad2	0.321997	0.24184
Dpy30	0.321202	0.24307
2310039H08Rik	0.321141	0.243164
Csmd2	0.3211	0.243228
Ntm	0.3211	0.243228
Zscan12	0.3211	0.243228
Golt1b	0.321077	0.243263
Sipa1l1	0.321077	0.243263
Selp	0.320256	0.24454
Enox1	0.320206	0.244618
Stard3	0.320144	0.244714
Rhoh	0.320078	0.244817
Tmem128	0.319284	0.246056
Plcl2	0.319284	0.246056
Mnt	0.318998	0.246502
Stn1	0.318789	0.24683
Arhgap26	0.318355	0.24751
Twsg1	0.318269	0.247645
Mcat	0.317944	0.248154
Parp1	0.317552	0.24877
Syn1	0.317397	0.249015
Nolc1	0.317363	0.249067
Sgk3	0.316547	0.250354
4833420G17Rik	0.316547	0.250354
Azin1	0.316547	0.250354
Hs1bp3	0.316504	0.250422
Txnl4b	0.31646	0.250491
Zmynd11	0.31646	0.250491
Nbdy	0.31646	0.250491
Fbxo28	0.315696	0.2517
Phactr2	0.315696	0.2517
Yme1l1	0.315414	0.252146
Pcyox1	0.315414	0.252146
Gmip	0.315414	0.252146
Dram1	0.315414	0.252146
Tmem106a	0.315414	0.252146
Npc2	0.315414	0.252146
Calm1	0.315414	0.252146
Tmem14c	0.315414	0.252146
Tmem50b	0.315414	0.252146
Afg3l2	0.315414	0.252146
Nat9	0.315399	0.25217
Tent5c	0.315132	0.252594
Kif15	0.315042	0.252738
Gm49678	0.315042	0.252738
Dscam	0.315042	0.252738
Brat1	0.314901	0.252961
Lins1	0.314901	0.252961
Mtfmt	0.314901	0.252961
2310009A05Rik	0.314652	0.253357
Trim35	0.313902	0.254551
Wdr33	0.313902	0.254551
Fbxl6	0.313902	0.254552
Fam53c	0.313902	0.254552
Gm26533	0.313676	0.254912
Gm14164	0.313585	0.255057
Cox19	0.313585	0.255057
Tprkb	0.313585	0.255057
Pwwp3a	0.313585	0.255057
Shc1	0.31295	0.256074
Slc35a3	0.31295	0.256074
Apeh	0.31295	0.256074
Rom1	0.312797	0.256319
Ch25h	0.312797	0.256319
Ext2	0.312109	0.257422
Akt2	0.312109	0.257422
Prdx1	0.31183	0.25787
Cd36	0.31183	0.25787
Cct6a	0.31183	0.25787
Ndufa5	0.31183	0.25787
Kdelr1	0.31183	0.25787
Mettl9	0.31183	0.25787
Rab8b	0.31183	0.25787
Oaz1	0.31183	0.25787
Tcn2	0.31183	0.25787
Copz1	0.31183	0.25787
Mrpl58	0.311035	0.259149
Lrrc45	0.310951	0.259285
Cdc42ep2	0.310951	0.259285
Gm27028	0.310405	0.260166
D930019O06Rik	0.310405	0.260166
A030005L19Rik	0.310405	0.260166
Platr1	0.310405	0.260166
A830008E24Rik	0.310405	0.260166
Gm37571	0.310405	0.260166
BC055324	0.310405	0.260166
Ifi205	0.310405	0.260166
Gm37267	0.310405	0.260166
Entr1	0.310405	0.260166
Cfap157	0.310405	0.260166
Ccdc173	0.310405	0.260166
Olfr1102	0.310405	0.260166
Prdm11	0.310405	0.260166
Pax6	0.310405	0.260166
Gm29340	0.310405	0.260166
Pla2g4b	0.310405	0.260166
Sptbn5	0.310405	0.260166
Catsper2	0.310405	0.260166
AU019990	0.310405	0.260166
Dnajc5b	0.310405	0.260166
Creb3l4	0.310405	0.260166
Ankrd34a	0.310405	0.260166
Amigo1	0.310405	0.260166
Ntng1	0.310405	0.260166
Fam166b	0.310405	0.260166
Gm12596	0.310405	0.260166
0610043K17Rik	0.310405	0.260166
3110021N24Rik	0.310405	0.260166
Tnfrsf9	0.310405	0.260166
Dffb	0.310405	0.260166
Sema3d	0.310405	0.260166
Smarcd3	0.310405	0.260166
Yipf7	0.310405	0.260166
Gabrg1	0.310405	0.260166
Stbd1	0.310405	0.260166
A930024E05Rik	0.310405	0.260166
Gm42884	0.310405	0.260166
B230303O12Rik	0.310405	0.260166
Dgki	0.310405	0.260166
Zc3hav1l	0.310405	0.260166
Klrg2	0.310405	0.260166
Gm49041	0.310405	0.260166
Rarres2	0.310405	0.260166
2310069B03Rik	0.310405	0.260166
Mcm2	0.310405	0.260166
Nup210	0.310405	0.260166
Gpr27	0.310405	0.260166
BC035044	0.310405	0.260166
Gp6	0.310405	0.260166
Zik1	0.310405	0.260166
Vmn1r69	0.310405	0.260166
Sult2a7	0.310405	0.260166
Cd79a	0.310405	0.260166
Nlrp9a	0.310405	0.260166
Zfp607b	0.310405	0.260166
Lrrc4b	0.310405	0.260166
Lin7b	0.310405	0.260166
Sult2b1	0.310405	0.260166
Aldh1a3	0.310405	0.260166
Tpbgl	0.310405	0.260166
1700008J07Rik	0.310405	0.260166
Gm32486	0.310405	0.260166
Olfr536	0.310405	0.260166
Enpp6	0.310405	0.260166
Armc6	0.310405	0.260166
Cyp4f18	0.310405	0.260166
Gm10643	0.310405	0.260166
Exoc3l	0.310405	0.260166
D030068K23Rik	0.310405	0.260166
Hsd17b2	0.310405	0.260166
Mmp7	0.310405	0.260166
Gm47772	0.310405	0.260166
1700027I24Rik	0.310405	0.260166
Olfr25	0.310405	0.260166
P4htm	0.310405	0.260166
Bcl2a1c	0.310405	0.260166
E530011L22Rik	0.310405	0.260166
Ccdc170	0.310405	0.260166
Soga3	0.310405	0.260166
5930403N24Rik	0.310405	0.260166
Gm48065	0.310405	0.260166
Sh3rf3	0.310405	0.260166
Lrrc3	0.310405	0.260166
Plk5	0.310405	0.260166
Caps2	0.310405	0.260166
Tbc1d30	0.310405	0.260166
Kif5a	0.310405	0.260166
Hsd17b6	0.310405	0.260166
Fignl1	0.310405	0.260166
Hmmr	0.310405	0.260166
Cyfip2	0.310405	0.260166
Gm12169	0.310405	0.260166
Myo15	0.310405	0.260166
Gm12279	0.310405	0.260166
Ccdc42	0.310405	0.260166
Unc45b	0.310405	0.260166
Gm20234	0.310405	0.260166
Epx	0.310405	0.260166
Klhl10	0.310405	0.260166
Aanat	0.310405	0.260166
Adcy3	0.310405	0.260166
Gm33037	0.310405	0.260166
Abhd12b	0.310405	0.260166
Acot1	0.310405	0.260166
Aldh6a1	0.310405	0.260166
Xrcc3	0.310405	0.260166
Chrm3	0.310405	0.260166
Gm10790	0.310405	0.260166
Phf2os1	0.310405	0.260166
Gm47071	0.310405	0.260166
Gm17259	0.310405	0.260166
Gm5796	0.310405	0.260166
Gm48860	0.310405	0.260166
Gm49025	0.310405	0.260166
Ccnb1ip1	0.310405	0.260166
Sdr39u1	0.310405	0.260166
4930523O13Rik	0.310405	0.260166
Gm15569	0.310405	0.260166
Nmral1	0.310405	0.260166
Drd3	0.310405	0.260166
Cd200r2	0.310405	0.260166
4930542D17Rik	0.310405	0.260166
Gm29823	0.310405	0.260166
Gm49625	0.310405	0.260166
Ripk4	0.310405	0.260166
Gm35455	0.310405	0.260166
Zfp229	0.310405	0.260166
6330415G19Rik	0.310405	0.260166
Ntn3	0.310405	0.260166
2810468N07Rik	0.310405	0.260166
A530088E08Rik	0.310405	0.260166
Notch4	0.310405	0.260166
Gm19684	0.310405	0.260166
H2-M5	0.310405	0.260166
A730006G06Rik	0.310405	0.260166
Gm17949	0.310405	0.260166
Slc25a23	0.310405	0.260166
Stpg4	0.310405	0.260166
Taf5	0.310405	0.260166
Nkrf	0.310405	0.260166
Spin4	0.310405	0.260166
Hmgn5	0.310405	0.260166
Cenpi	0.310405	0.260166
3632454L22Rik	0.310405	0.260166
Amot	0.310405	0.260166
Nfkb2	0.310315	0.260313
Tmem9	0.310252	0.260414
Fbxw5	0.310252	0.260414
Trmo	0.310008	0.26081
Acy1	0.310008	0.26081
Tmem29	0.309807	0.261135
Polr3g	0.309408	0.261781
Secisbp2l	0.309353	0.261872
Erlin2	0.309353	0.261872
Hist1h1c	0.309353	0.261872
Yaf2	0.309353	0.261872
Zcrb1	0.309353	0.261872
Mtif2	0.3091	0.262281
Ptdss1	0.3091	0.262281
Zfp982	0.308983	0.262472
Gm38843	0.308983	0.262472
Cracr2b	0.308983	0.262472
Loxl4	0.308983	0.262472
Inpp4a	0.308246	0.263672
Serp1	0.308246	0.263672
Pomgnt1	0.308197	0.263752
Rnf25	0.307312	0.265196
Eif5a2	0.307312	0.265196
Dhcr7	0.307249	0.265298
Fam222b	0.306728	0.266153
Ncdn	0.306602	0.266359
Pus7	0.306029	0.267299
Lsm6	0.306029	0.267299
Ubr7	0.306029	0.267299
Uhrf1bp1	0.306029	0.267299
Med1	0.305755	0.267749
Kpna6	0.30561	0.267988
Hyou1	0.305398	0.268336
Isg20l2	0.305182	0.268693
Dhodh	0.305141	0.268761
Rrn3	0.304934	0.269102
Pole	0.304884	0.269185
Jazf1	0.304884	0.269185
Isoc2a	0.304884	0.269185
Cenpw	0.304884	0.269185
Klf8	0.304884	0.269185
Cxcl16	0.304661	0.269552
Ppp1r18	0.304661	0.269552
Acaa2	0.304661	0.269552
Mcm3	0.303548	0.271395
Gtf2f1	0.303548	0.271395
Gm15494	0.303269	0.271858
Tmem209	0.303238	0.271909
Mettl27	0.303007	0.272293
Akap1	0.303007	0.272293
Arfrp1	0.302952	0.272384
Lrwd1	0.302952	0.272384
Ptp4a3	0.302952	0.272384
Bfar	0.302952	0.272384
Asah2	0.302952	0.272384
Uprt	0.302952	0.272384
Zscan20	0.302925	0.27243
Olfr18	0.302925	0.27243
Gm15133	0.302322	0.273433
St6galnac4	0.302251	0.273551
Pop5	0.302158	0.273705
Scap	0.302158	0.273705
Samsn1	0.302158	0.273705
Rfc1	0.301994	0.27398
Thumpd3	0.301994	0.27398
Mrps22	0.301697	0.274475
Rsph3a	0.301697	0.274475
Rragc	0.301346	0.27506
Copb1	0.301346	0.27506
Gipc1	0.301346	0.27506
Pirb	0.301077	0.275511
Polr2e	0.301077	0.275511
Rab21	0.301077	0.275511
2410006H16Rik	0.301077	0.275511
Wsb1	0.301077	0.275511
Naglu	0.301077	0.275511
Cfb	0.301077	0.275511
Txnl1	0.301077	0.275511
Ganab	0.301077	0.275511
Sdhaf2	0.301077	0.275511
Rnf128	0.301077	0.275511
Ssx2ip	0.300873	0.275853
Psmc2	0.299553	0.278069
Wbp11	0.299553	0.278069
Ttc3	0.299553	0.278069
Araf	0.299553	0.278069
Washc1	0.29935	0.278409
Taf6	0.299302	0.278491
Rimklb	0.299302	0.278491
Tsfm	0.299302	0.278491
Rufy2	0.299225	0.27862
Mppe1	0.299225	0.27862
Rhov	0.298997	0.279005
Ankrd42	0.298997	0.279005
1700109G14Rik	0.298997	0.279005
Zbtb11os1	0.298739	0.27944
Mrps26	0.298561	0.27974
Alkbh6	0.298561	0.27974
Wdr81	0.298561	0.27974
1110038B12Rik	0.298561	0.27974
Dtx2	0.298473	0.27989
Rsph9	0.298473	0.27989
Csnk2a2	0.298377	0.280052
Clpp	0.298377	0.280052
Cdkn2b	0.297995	0.280697
Pbxip1	0.297493	0.281548
Nrbp1	0.297493	0.281548
Iqsec1	0.297493	0.281548
Gngt2	0.297493	0.281548
Dek	0.297493	0.281548
Dnajc3	0.297493	0.281548
Pprc1	0.297407	0.281694
Penk	0.297198	0.282049
Tsen2	0.297198	0.282049
1810019N24Rik	0.297198	0.282049
Gm12216	0.297198	0.282049
Jcad	0.297198	0.282049
Nuf2	0.296866	0.282611
Tspyl3	0.296866	0.282611
Rad54b	0.296866	0.282611
Itgb3bp	0.296866	0.282611
Gm28874	0.296866	0.282611
Padi2	0.296866	0.282611
Tchp	0.296866	0.282611
Fam216a	0.296866	0.282611
Mepce	0.296866	0.282611
Zfp790	0.296866	0.282611
Fancf	0.296866	0.282611
9130230N09Rik	0.296866	0.282611
Hhipl1	0.296866	0.282611
Hgh1	0.296866	0.282611
Racgap1	0.296866	0.282611
Zfp955a	0.296866	0.282611
Kifc1	0.296866	0.282611
Pyroxd2	0.296866	0.282611
Gm35867	0.296866	0.282611
Tspan7	0.296866	0.282611
Acss2	0.296605	0.283055
Trim2	0.296605	0.283055
Rab3d	0.296569	0.283117
Taz	0.296569	0.283117
Rap1gap2	0.296144	0.28384
Aida	0.295965	0.284145
Sh3tc1	0.295965	0.284145
Anxa7	0.295965	0.284145
Kif13b	0.295965	0.284145
Hspbp1	0.295652	0.284679
Rgs11	0.295463	0.285002
Cep250	0.295181	0.285482
Trappc8	0.294964	0.285854
Fam168b	0.29476	0.286203
2024-03-07	0.29476	0.286203
Polr2i	0.29476	0.286203
Retreg1	0.29476	0.286203
[truncated: 4,963 more rows]

## Sheet: Succinic acid
symbol	correlation	pvalue
Succinic acid	1	0
Eif2b2	0.847413	6.65702e-05
H2-M2	0.838056	9.57107e-05
Thoc5	0.817015	0.000200641
Phf8	0.780212	0.000600313
Smim26	0.78013	0.000601648
Nup160	0.774674	0.000695582
Ino80e	0.770908	0.000767102
Upp1	0.763763	0.000919214
Pram1	0.76086	0.000987596
Gm20559	0.759862	0.00101204
Akr1b10	0.759842	0.00101251
Ndufa8	0.757143	0.00163505
Ap5m1	0.752852	0.00119784
Pde2a	0.74958	0.00129352
Trim34a	0.749415	0.00129849
Trem1	0.747109	0.00136978
Abcb1b	0.743762	0.00147885
Plekho2	0.742857	0.00221082
Bloc1s3	0.7414	0.00155994
Plk3	0.737951	0.00168473
Mmp12	0.735714	0.00254982
Tollip	0.734772	0.00180677
Prkcsh	0.734772	0.00180677
Pik3r6	0.734772	0.00180677
Xrcc1	0.730336	0.00198884
Tcerg1	0.730203	0.00199448
Smg5	0.727603	0.00210811
Sec22c	0.726571	0.00215465
Dcxr	0.726571	0.00215465
Ifi27	0.725	0.00313031
Lsg1	0.723756	0.00228573
Nsmaf	0.717182	0.00261682
Slc6a12	0.71685	0.0026345
Letmd1	0.715277	0.00271963
Wdr90	0.715025	0.00273348
Sp1	0.713266	0.00283161
Utp6	0.711512	0.00293225
D730003I15Rik	0.710441	0.00299511
Fuom	0.710047	0.00301853
Anapc2	0.707143	0.00431596
Kat7	0.705571	0.00329464
Ciao3	0.705024	0.00332973
Eri1	0.702731	0.00348003
Pcnx3	0.699127	0.00372714
Ngrn	0.697276	0.00385938
Pdp1	0.697037	0.00387677
Tbc1d2	0.697037	0.00387677
Mad2l1bp	0.696454	0.00391932
Trabd	0.695293	0.00400522
Rraga	0.69466	0.00405263
Mgst2	0.693448	0.0041447
Rbm34	0.692689	0.00420322
4930505N22Rik	0.692107	0.00424853
Ppp3r1	0.69102	0.0043342
Tmem38b	0.689286	0.00582088
Scimp	0.686768	0.00468259
Polr2i	0.686514	0.00470404
Pcnp	0.68454	0.00487377
Acy1	0.684172	0.00490591
Atp6v0d2	0.683718	0.00494582
Fam13a	0.68294	0.00501481
Tor1a	0.682753	0.00503157
Rad51d	0.682515	0.00505282
Ino80c	0.682383	0.00506473
Selp	0.679067	0.00536978
Wdr83os	0.677424	0.00552619
Mrpl49	0.675006	0.00576293
Alg6	0.674011	0.00586266
Tmem97	0.673866	0.00587723
Nlrc4	0.673816	0.00588229
Txnrd3	0.673773	0.00588662
Zfp64	0.672838	0.00598185
Bhlhe41	0.671429	0.00770434
Ralb	0.667857	0.00813211
Pdlim2	0.666671	0.00664097
Vnn3	0.666302	0.00668212
Xlr	0.66435	0.00690336
Adipor1	0.664286	0.00857817
Trem2	0.664286	0.00857817
Vsig8	0.661196	0.00727275
Dgkq	0.661196	0.00727275
Hif1an	0.660775	0.00732329
Slc35f6	0.660714	0.00904309
Nfkbid	0.658291	0.00762675
Tbc1d32	0.654654	0.00808875
2610001J05Rik	0.654156	0.00815366
Ppfibp2	0.652368	0.00839007
Prmt2	0.652334	0.00839469
Dld	0.651279	0.00853684
Tmem184c	0.651017	0.00857241
Cytip	0.650791	0.0086031
Pgd	0.65	0.0105567
Rcl1	0.648854	0.0088705
Rnf8	0.64738	0.00907843
Nup205	0.647342	0.00908388
Eef2k	0.646918	0.00914437
Ttc21b	0.646272	0.00923705
1700066M21Rik	0.645879	0.00929391
Abhd14b	0.645879	0.00929391
Gm2415	0.645879	0.00929391
Gm40723	0.645879	0.00929391
Srr	0.645879	0.00929391
Gtsf2	0.645879	0.00929391
Ccdc127	0.643749	0.00960655
Prr13	0.642857	0.0116708
Fos	0.641581	0.00993322
Hmgxb4	0.641467	0.00995059
Lrrc40	0.639985	0.0101792
Tex264	0.639286	0.0122612
Itgb2	0.639286	0.0122612
Kyat1	0.637105	0.0106349
Calcrl	0.635714	0.0128747
Alas1	0.635714	0.0128747
Abcg1	0.634432	0.0110722
Zfp874a	0.632522	0.011393
Fance	0.632456	0.0114043
Rrp15	0.631423	0.0115809
Dohh	0.629195	0.0119691
Pxk	0.628899	0.0120215
Qsox2	0.628542	0.0120848
Nat2	0.627938	0.0121925
Dnajc8	0.627346	0.0122989
Acod1	0.627346	0.0122989
Cp	0.627234	0.0123191
B9d2	0.627054	0.0123515
Psen1	0.625	0.0148597
Tmem245	0.623449	0.0130171
Dcp1b	0.622981	0.0131054
Zfp40	0.622903	0.0131202
Ugp2	0.621984	0.0132953
Ift52	0.621647	0.01336
Gltp	0.621429	0.0155718
Gnl2	0.621162	0.0134535
Man2b2	0.61841	0.0139935
Layn	0.61841	0.0139935
Slc25a30	0.618043	0.0140667
Wasf1	0.617833	0.0141088
Cela1	0.617797	0.0141159
Gyg	0.616622	0.0143531
Cactin	0.616455	0.0143872
Cxcl14	0.614835	0.0147198
Wdr73	0.614477	0.0147942
Zfp944	0.614477	0.0147942
Adck5	0.613632	0.0149706
Gramd1b	0.613048	0.0150937
Nfkb2	0.613048	0.0150937
Ccdc34	0.612425	0.0152256
Olr1	0.61101	0.0155289
Osbpl9	0.610714	0.0178688
Bivm	0.610117	0.0157226
Ak8	0.609605	0.0158346
Car6	0.608612	0.0160534
Mon1b	0.608612	0.0160534
Slc36a2	0.608396	0.0161012
Gm20939	0.607586	0.0162819
Ado	0.607373	0.0163296
Sf3a3	0.607232	0.0163613
Tsku	0.607143	0.0186903
Agl	0.605898	0.0166632
Rabgef1	0.605898	0.0166632
Sowahc	0.605898	0.0166632
Dpp8	0.60543	0.0167702
Ywhah	0.603571	0.0195408
Krt10	0.60248	0.0174565
Lrmp	0.602369	0.0174827
Tspan13	0.602339	0.01749
Hacd3	0.602154	0.0175336
Mfsd12	0.601826	0.0176115
Boll	0.601719	0.017637
Sphk1	0.601719	0.017637
Bet1l	0.601235	0.0177527
1700109G14Rik	0.600438	0.0179443
Cd53	0.6	0.0204212
Asnsd1	0.59939	0.0181984
AA467197	0.598749	0.0183553
Nubp1	0.598574	0.0183983
Cd151	0.59857	0.0183993
Jdp2	0.596309	0.018962
Ccar2	0.596309	0.018962
Morc3	0.594986	0.0192974
1110038B12Rik	0.594986	0.0192974
Ndufaf6	0.594809	0.0193424
Arsk	0.594809	0.0193424
Pctp	0.594622	0.0193904
Ubqln4	0.593857	0.0195869
Birc3	0.592857	0.0222741
Mrps5	0.592825	0.0198547
Myo6	0.592825	0.0198547
Epha5	0.592817	0.0198569
Gm20753	0.591608	0.0201741
Pars2	0.591608	0.0201741
Gm807	0.591608	0.0201741
Zc4h2	0.591608	0.0201741
Zfp235	0.591271	0.0202634
Acta1	0.591045	0.0203232
Washc1	0.590748	0.0204021
Tnip1	0.589286	0.0232481
Ccdc84	0.589188	0.0208207
Ak6	0.589188	0.0208207
Uprt	0.589188	0.0208207
Slc38a9	0.588325	0.0210553
Cnnm2	0.588251	0.0210754
Lpl	0.588025	0.021137
Stx11	0.58728	0.0213416
Fbxo31	0.586687	0.0215056
Mob1a	0.585714	0.0242547
Ets2	0.585714	0.0242547
Itgb3bp	0.585571	0.0218166
Padi2	0.585571	0.0218166
Fam216a	0.585571	0.0218166
9130230N09Rik	0.585571	0.0218166
Racgap1	0.585571	0.0218166
Zfp955a	0.585571	0.0218166
Pyroxd2	0.585571	0.0218166
Pgm2l1	0.585551	0.0218222
Zfp703	0.584709	0.0220591
Pnrc2	0.584233	0.0221941
Slamf8	0.583516	0.0223985
Tmem11	0.583516	0.0223985
As3mt	0.583516	0.0223985
Olfm1	0.582583	0.0226663
Dnajc12	0.582583	0.0226663
Rab11fip1	0.581914	0.02286
Emc9	0.581914	0.02286
Zfp574	0.581064	0.023108
Arl4a	0.581064	0.023108
Mtg2	0.580193	0.0233642
Thap12	0.580193	0.0233642
Mto1	0.580193	0.0233642
Nckipsd	0.580193	0.0233642
Tmem220	0.580193	0.0233642
Tpmt	0.580193	0.0233642
Dtd2	0.579751	0.0234949
Ap1g2	0.579751	0.0234949
5730455P16Rik	0.579103	0.0236876
Spi1	0.578571	0.0263691
Cds2	0.578571	0.0263691
Csf2rb	0.578571	0.0263691
Golga7	0.577301	0.0242299
Slfn2	0.577301	0.0242299
Tfam	0.57719	0.0242637
Wdr33	0.575514	0.0247771
Htatsf1	0.57464	0.025048
Ccdc61	0.57357	0.0253828
Galns	0.57348	0.0254111
Slc7a7	0.57348	0.0254111
Gm19782	0.573316	0.0254628
Tmem119	0.572996	0.0255639
Cntnap1	0.572937	0.0255827
Gm49249	0.572937	0.0255827
Tmem186	0.572134	0.0258375
Fbxw9	0.571726	0.0259679
Fbxo32	0.571726	0.0259679
Mkrn1	0.570152	0.0264752
Gtf2h1	0.569896	0.0265584
Nabp1	0.569882	0.0265631
Hbs1l	0.568457	0.0270299
Gm21860	0.568105	0.0271462
Gtpbp8	0.567367	0.0273915
1700010I14Rik	0.56674	0.0276009
Pqlc3	0.566578	0.0276553
Apmap	0.565569	0.0279954
Rbbp9	0.564692	0.0282934
Mrps33	0.564286	0.031023
Sdhaf1	0.564187	0.0284664
Tvp23a	0.564187	0.0284664
Ccnf	0.564187	0.0284664
Celsr3	0.564076	0.0285044
Zfp974	0.56377	0.0286098
Ccdc17	0.563632	0.0286573
Zfp2	0.561634	0.0293523
Il1rap	0.561321	0.0294623
Timm29	0.560928	0.029601
Bcl2a1a	0.560714	0.0322794
Cdca4	0.560383	0.0297939
Kbtbd4	0.560047	0.0299134
Fhod1	0.559186	0.0302211
Stam	0.559143	0.0302365
Coq10b	0.558581	0.0304388
Zc3h12a	0.558581	0.0304388
Wipi2	0.558581	0.0304388
Kat2a	0.557163	0.0309537
Sirt3	0.556528	0.0311863
Mfsd13a	0.556456	0.031213
Arpin	0.556018	0.0313743
Trp53i13	0.556018	0.0313743
Gm49357	0.556018	0.0313743
Btd	0.556018	0.0313743
Naga	0.555854	0.0314349
Tiparp	0.555559	0.0315439
Cystm1	0.555128	0.0317042
Slc28a2	0.554603	0.0318999
Dcaf15	0.554603	0.0318999
Atf2	0.553571	0.0349094
Slc25a51	0.553571	0.0349094
Acly	0.553571	0.0349094
Cd14	0.553571	0.0349094
Atp5a1	0.553571	0.0349094
Pqlc2	0.553399	0.0323523
Bnip1	0.553399	0.0323523
Uhrf1bp1	0.553399	0.0323523
Rexo4	0.553283	0.0323959
Selplg	0.552279	0.0327773
Mrpl45	0.552279	0.0327773
Fzr1	0.552011	0.0328799
Alg14	0.551989	0.0328882
Polr2b	0.551989	0.0328882
Tubgcp3	0.551989	0.0328882
Ss18l2	0.551975	0.0328935
Brwd1	0.551975	0.0328935
Atp8a2	0.551422	0.0331053
Thap1	0.55069	0.0333877
Gm17749	0.550019	0.0336479
Ptpre	0.55	0.0362844
Bcap31	0.55	0.0362844
Zfp583	0.54935	0.0339089
Siglec1	0.548704	0.0341623
Stk10	0.548391	0.034286
Thoc6	0.548137	0.0343862
Zfp809	0.547751	0.0345392
Hdac8	0.545968	0.0352518
Mcoln2	0.545906	0.0352767
Fkrp	0.545906	0.0352767
Slc49a4	0.545906	0.0352767
Gm11273	0.545545	0.0354227
4930430F08Rik	0.545436	0.0354668
Nop53	0.54513	0.0355907
Armc1	0.544806	0.0357221
Cdc42bpg	0.543931	0.0360798
Adam17	0.542857	0.0391586
Psmd2	0.542857	0.0391586
Bcdin3d	0.542185	0.0368006
Timm10	0.542105	0.0368341
Med28	0.541555	0.0370634
Rnft1	0.541555	0.0370634
Pkd1l2	0.541211	0.0372076
Ankdd1a	0.541211	0.0372076
Mrpl9	0.540373	0.0375601
Ddx55	0.539901	0.0377599
Tmem109	0.539768	0.0378165
Coro1a	0.539286	0.0406592
Dhrs7	0.539286	0.0406592
Mtf2	0.53834	0.0384263
Bcl3	0.538271	0.0384561
Riox1	0.537933	0.0386017
H2-T22	0.537638	0.038729
Tmem14a	0.537277	0.0388853
C130013H08Rik	0.537277	0.0388853
Gbp8	0.537277	0.0388853
Yjefn3	0.537277	0.0388853
Sgcd	0.537277	0.0388853
Pex12	0.537277	0.0388853
Gm15601	0.537277	0.0388853
Stap2	0.537277	0.0388853
Tnfaip8l1	0.537277	0.0388853
4833419F23Rik	0.537277	0.0388853
Zbtb43	0.536959	0.0390233
Dph3	0.536685	0.0391425
Asb4	0.535807	0.0395265
Csf2rb2	0.535714	0.0422033
Npc1	0.535714	0.0422033
Rrs1	0.534841	0.039952
Timm22	0.534634	0.0400436
Hnrnpu	0.534406	0.0401446
Irf5	0.534406	0.0401446
Clcn3	0.534406	0.0401446
E2f4	0.533355	0.0406132
Fmnl1	0.532642	0.0409334
Gm10134	0.532619	0.0409439
Tmed3	0.532143	0.0437917
Zfp623	0.530999	0.0416781
Lrrc8b	0.530997	0.0416792
Ankrd13a	0.530997	0.0416792
Ergic2	0.530997	0.0416792
Ppm1d	0.530811	0.0417642
Cdk5	0.530469	0.0419205
Nt5c3b	0.529308	0.0424556
Itgax	0.528768	0.0427059
Tmem189	0.528571	0.0454251
Rer1	0.528571	0.0454251
Spata5l1	0.527814	0.0431509
Ticam1	0.52736	0.043364
Frmd8	0.52736	0.043364
Nbr1	0.527257	0.0434126
Cd40	0.527102	0.0434856
Ivd	0.526147	0.0439367
Cebpz	0.526147	0.0439367
Relt	0.525894	0.0440573
Retreg2	0.525619	0.044188
Zfp975	0.525175	0.0443999
Brip1os	0.525175	0.0443999
Ptpn1	0.525	0.0471043
Lipa	0.525	0.0471043
Sel1l3	0.523723	0.0450988
Copb1	0.523682	0.0451186
Phip	0.523682	0.0451186
Cd274	0.523682	0.0451186
Fahd2a	0.523341	0.045284
Nbeal2	0.522544	0.0456721
Zfp61	0.522518	0.0456846
Arih2	0.521429	0.0488302
F13a1	0.521429	0.0488302
Gla	0.521429	0.0488302
Gm27008	0.520923	0.0464689
Ralgps2	0.520788	0.0465358
Srrd	0.520788	0.0465358
Nrg4	0.520788	0.0465358
Mea1	0.520107	0.0468737
Noc4l	0.520086	0.0468842
Ptdss1	0.520086	0.0468842
Zfp715	0.519756	0.047049
Gins2	0.519756	0.047049
Mtfr1	0.519717	0.0470686
Top1mt	0.518797	0.0475296
Ripor2	0.518235	0.0478129
Bst1	0.517857	0.0506035
Stat6	0.517857	0.0506035
Tm7sf3	0.517138	0.0483695
Mrpl32	0.516449	0.0487216
4931406P16Rik	0.516132	0.048884
Pccb	0.515752	0.0490794
Palm	0.515336	0.0492942
Stn1	0.51521	0.0493595
Cbr4	0.514554	0.0496999
Pigb	0.514544	0.0497046
Gm12248	0.513351	0.0503279
Mmachc	0.513273	0.0503689
Agpat5	0.512958	0.0505344
Slc9a3r1	0.512958	0.0505344
Isoc1	0.512812	0.0506113
Atxn7l3	0.512709	0.0506655
Gpbp1l1	0.512548	0.0507505
Zbtb38	0.512548	0.0507505
Ypel2	0.512548	0.0507505
Ddx1	0.512548	0.0507505
Sash3	0.512548	0.0507505
Upp2	0.511988	0.051047
Atp6v0a2	0.511988	0.051047
Apba3	0.511732	0.0511825
Mtmr12	0.511732	0.0511825
Rbmx	0.511698	0.051201
Polr3d	0.511336	0.0513934
Golt1b	0.511171	0.0514815
Colec12	0.511171	0.0514815
Gfm1	0.510865	0.0516449
Rap1gap2	0.510865	0.0516449
Dglucy	0.510865	0.0516449
Gypc	0.510865	0.0516449
Trp53inp2	0.510714	0.0542955
Akr1a1	0.510714	0.0542955
Dhrs3	0.510714	0.0542955
Cltc	0.510714	0.0542955
Il27ra	0.510576	0.0517994
Gm26542	0.510576	0.0517994
3110009E18Rik	0.510292	0.051952
Supv3l1	0.510292	0.051952
Ccdc57	0.510292	0.051952
Idua	0.509384	0.0524415
Commd10	0.509384	0.0524415
Met	0.509175	0.0525544
Akip1	0.509175	0.0525544
Heatr5b	0.509175	0.0525544
Socs5	0.509021	0.0526381
Pgp	0.508964	0.0526689
P2ry10b	0.508166	0.0531032
Herc6	0.507668	0.0533751
Mppe1	0.507668	0.0533751
Wdtc1	0.507176	0.0536452
Eps15	0.507143	0.0562159
Mapk6	0.507143	0.0562159
Eef1a2	0.507093	0.0536913
Ccdc146	0.507093	0.0536913
Hgfac	0.507093	0.0536913
Styxl1	0.507093	0.0536913
Hrh1	0.507093	0.0536913
Dna2	0.507093	0.0536913
Shpk	0.507093	0.0536913
A930014D07Rik	0.507093	0.0536913
Agtpbp1	0.506327	0.0541139
Mefv	0.505538	0.0545516
Poglut2	0.505525	0.0545587
Socs7	0.505525	0.0545587
Arhgap11a	0.50538	0.0546399
Ssbp1	0.50538	0.0546399
Rcn2	0.50538	0.0546399
Arhgap6	0.50538	0.0546399
Psmg1	0.505332	0.0546664
Rwdd4a	0.504459	0.055155
Ass1	0.503571	0.0581868
Zc3h15	0.503571	0.0581868
Tmem106b	0.503571	0.0581868
Ifi30	0.503571	0.0581868
Rnf213	0.503571	0.0581868
Tgds	0.501901	0.0566039
Eloa	0.501795	0.0566644
Zcrb1	0.501795	0.0566644
Ttpal	0.500694	0.0572974
Acad9	0.500694	0.0572974
Wdr24	0.500694	0.0572974
Qdpr	0.500447	0.05744
S100a8	0.5	0.0602091
Marcksl1	0.5	0.0602091
Cd68	0.5	0.0602091
Fam234a	0.5	0.0602091
Cfap53	0.5	0.0602091
Abtb1	0.499715	0.0578644
Exd2	0.499715	0.0578644
Pknox1	0.499715	0.0578644
Pou6f1	0.499601	0.0579308
Sdf4	0.49866	0.05848
Inppl1	0.49866	0.05848
F5	0.498264	0.058712
Mmgt2	0.498264	0.058712
Cyp4f16	0.497955	0.0588938
Gemin2	0.497535	0.0591417
Fbxo3	0.496872	0.0595336
Agtrap	0.496429	0.0622836
Irak2	0.496429	0.0622836
Atp6v1e1	0.496429	0.0622836
Chmp2a	0.496429	0.0622836
Rbm42	0.496429	0.0622836
Baiap2	0.496429	0.0622836
Stra6l	0.495581	0.0603034
Parvg	0.495581	0.0603034
Abcb10	0.495019	0.0606408
Gm5134	0.495019	0.0606408
Gm41361	0.495019	0.0606408
Zfp970	0.495017	0.0606419
Tarbp1	0.495017	0.0606419
Oit3	0.495017	0.0606419
Arhgap25	0.493298	0.0616823
Haus7	0.493282	0.0616918
Yme1l1	0.492857	0.0644111
Cd36	0.492857	0.0644111
G3bp2	0.492857	0.0644111
Scamp2	0.492857	0.0644111
Perm1	0.491552	0.0627519
Gbp6	0.491552	0.0627519
Gpatch2l	0.491552	0.0627519
Itsn2	0.49151	0.0627775
Ctnna2	0.491156	0.0629964
Hal	0.491156	0.0629964
Psmf1	0.491043	0.0630665
Fbxw5	0.49099	0.0630989
Msh2	0.490434	0.0634441
Cd177	0.490153	0.0636185
Jmjd8	0.49003	0.0636951
Ccnl1	0.489286	0.0665923
Lrpap1	0.489286	0.0665923
U2af2	0.489286	0.0665923
Tspan31	0.489286	0.0665923
Lrrc58	0.489286	0.0665923
Cybb	0.489286	0.0665923
Adora2a	0.48903	0.0643209
D630023F18Rik	0.488982	0.0643508
Glrp1	0.488982	0.0643508
Gm16701	0.488982	0.0643508
0610009E02Rik	0.488982	0.0643508
Ppp1r3d	0.488982	0.0643508
Hist2h2be	0.488982	0.0643508
Cryba4	0.488982	0.0643508
Ufsp1	0.488982	0.0643508
Cyp3a57	0.488982	0.0643508
Nat8f1	0.488982	0.0643508
Det1	0.488982	0.0643508
AA386476	0.488982	0.0643508
Ggt5	0.488982	0.0643508
Rnd2	0.488982	0.0643508
Thtpa	0.488982	0.0643508
Gm36486	0.488982	0.0643508
Gtf2h4	0.488982	0.0643508
Gm20219	0.488982	0.0643508
Majin	0.488982	0.0643508
C130060C02Rik	0.488982	0.0643508
Eno4	0.488982	0.0643508
Il1rapl2	0.488982	0.0643508
Borcs7	0.488734	0.064507
Rab3d	0.488308	0.064775
Zfp983	0.488094	0.0649105
Atg3	0.487936	0.0650101
Otud3	0.4876	0.0652225
Zbtb33	0.4876	0.0652225
Map2k6	0.487523	0.0652717
Mapk1ip1l	0.487458	0.0653127
Kpna3	0.487458	0.0653127
Slco4a1	0.486904	0.0656655
Hvcn1	0.485714	0.068828
Med21	0.485714	0.068828
Oaz1	0.485714	0.068828
Fam49b	0.485714	0.068828
Dennd2d	0.484777	0.0670302
Atp11b	0.484361	0.0672997
Plk2	0.48422	0.0673915
Kif1c	0.483874	0.0676162
Hace1	0.483716	0.0677189
Ppp2cb	0.483201	0.0680553
Maip1	0.482651	0.0684154
Slc25a53	0.482651	0.0684154
Tmem156	0.482495	0.0685181
Pank4	0.482283	0.0686574
Elk4	0.482143	0.0711191
Plpp3	0.482143	0.0711191
Cdc42se2	0.482143	0.0711191
Hist1h2bc	0.482143	0.0711191
Dazap2	0.482143	0.0711191
Eva1b	0.481871	0.0689288
Med9	0.481871	0.0689288
Entpd6	0.481267	0.0693283
Iqgap3	0.481267	0.0693283
Mindy4	0.481267	0.0693283
Slc16a9	0.481267	0.0693283
Rcbtb1	0.481101	0.0694384
Tmem9b	0.480787	0.0696469
Isg15	0.480346	0.0699403
Lyar	0.480346	0.0699403
Mrpl35	0.48029	0.0699778
Nxt1	0.479465	0.0705298
Adck2	0.479465	0.0705298
Dcstamp	0.479465	0.0705298
Kctd12b	0.479465	0.0705298
H1f0	0.479299	0.0706411
G3bp1	0.478571	0.0734662
Plekha8	0.478399	0.0712475
Smg8	0.478106	0.0714453
Zswim4	0.477497	0.0718588
Pitpnm1	0.477212	0.0720526
Vps8	0.476706	0.0723982
Epc1	0.476706	0.0723982
Gpat3	0.476683	0.0724135
Ccdc62	0.476683	0.0724135
Tkfc	0.476683	0.0724135
Ctsk	0.476472	0.0725578
Nelfb	0.476442	0.0725783
Cand1	0.476442	0.0725783
Prmt9	0.476272	0.0726947
Crppa	0.475824	0.0730029
Stap1	0.475695	0.0730914
Kmt5a	0.475	0.0758701
Edem1	0.475	0.0758701
Rab5b	0.475	0.0758701
Hk3	0.475	0.0758701
Slc30a1	0.474836	0.0736843
Mphosph10	0.474535	0.0738927
Cul9	0.474535	0.0738927
Tbrg4	0.474342	0.0740271
Plcd1	0.474146	0.074163
Arpc5l	0.473979	0.0742791
Rab43	0.473893	0.0743392
Becn1	0.473121	0.0748782
Ddx24	0.473121	0.0748782
Cadps2	0.472805	0.0750997
Ibtk	0.472805	0.0750997
Ckb	0.472805	0.0750997
Praf2	0.472598	0.075245
Gm49144	0.4721	0.0755961
Plek	0.471429	0.0783316
Asxl2	0.471429	0.0783316
Fam189b	0.471406	0.0760861
Alg2	0.470662	0.076615
Gm40787	0.470662	0.076615
Gcnt1	0.470662	0.076615
Lsm6	0.470577	0.0766753
Gm9750	0.470577	0.0766753
Recql	0.469894	0.077163
Gm31814	0.46973	0.0772801
Rnf166	0.469537	0.0774186
Ilf3	0.469168	0.0776833
Aarsd1	0.469168	0.0776833
Gtf2h2	0.468447	0.0782036
Aup1	0.467857	0.0808515
Jak2	0.467857	0.0808515
Gnb4	0.467377	0.0789788
Ctdp1	0.466812	0.0793905
Dcaf11	0.466788	0.0794085
Psmc2	0.466488	0.0796276
Parvb	0.466488	0.0796276
Sgms2	0.465953	0.08002
Uap1	0.465531	0.0803298
Ptpmt1	0.465531	0.0803298
Ipo11	0.465531	0.0803298
Akap11	0.465531	0.0803298
Micall2	0.464884	0.0808079
B4galt3	0.464851	0.0808321
Zfp709	0.464851	0.0808321
Spaca9	0.464835	0.080844
A430073D23Rik	0.464835	0.080844
Hapln3	0.464835	0.080844
Cpne4	0.464835	0.080844
Col23a1	0.464835	0.080844
4931414P19Rik	0.464835	0.080844
Usp11	0.464835	0.080844
Kif1bp	0.464758	0.0809009
Bap1	0.464758	0.0809009
Snrnp200	0.464286	0.0834304
Cst3	0.464286	0.0834304
Erp44	0.464286	0.0834304
Prdm2	0.464286	0.0834304
Rab6a	0.464286	0.0834304
Hmox1	0.464286	0.0834304
Shisa5	0.464286	0.0834304
Ctsl	0.464286	0.0834304
Atp6v1a	0.464286	0.0834304
Stard7	0.463082	0.0821482
Stac2	0.463048	0.0821737
Pheta1	0.462933	0.0822599
Zfp248	0.462933	0.0822599
Ppm1k	0.462914	0.0822738
Sdf2	0.462914	0.0822743
Prdx3	0.462914	0.0822743
Cxcl2	0.462369	0.0826832
Apeh	0.462369	0.0826832
Fmc1	0.461895	0.0830401
Batf	0.461895	0.0830401
Enpp5	0.461895	0.0830401
Snhg6	0.461069	0.0836639
Soat2	0.460977	0.0837338
Coa5	0.460714	0.0860692
Sp110	0.460714	0.0860692
Plod3	0.460714	0.0860692
Kdm3a	0.460714	0.0860692
Anxa4	0.460714	0.0860692
C3ar1	0.460714	0.0860692
Vwa5a	0.460714	0.0860692
Phf11d	0.459478	0.0848763
Atp13a2	0.459339	0.084983
Coq2	0.459319	0.0849982
Gm15494	0.459319	0.0849982
2610507I01Rik	0.459319	0.0849982
Snx25	0.459283	0.0850257
Hcar2	0.459225	0.0850702
Fem1a	0.45904	0.085212
Slc39a8	0.458798	0.0853983
Hist1h2ac	0.458798	0.0853983
Elovl7	0.458798	0.0853983
1700001L05Rik	0.458798	0.0853983
Gm21691	0.458798	0.0853983
Siah1b	0.458798	0.0853983
Lsm3	0.458784	0.0854088
Plcb3	0.458784	0.0854088
Hsd17b10	0.458784	0.0854088
Dolk	0.457676	0.0862642
Mmp9	0.457143	0.0887686
Krtcap2	0.457143	0.0887686
Denr	0.457143	0.0887686
Lgals3	0.457143	0.0887686
Cebpd	0.457143	0.0887686
Cd22	0.457103	0.0867088
Srebf1	0.455874	0.0876681
Hira	0.455764	0.0877544
Tcf3	0.455537	0.0879331
Dtx2	0.455519	0.0879473
Espl1	0.455519	0.0879473
Vps37b	0.45529	0.0881269
Pira2	0.4552	0.0881977
Zfp950	0.4552	0.0881977
Mettl27	0.45501	0.0883471
Twistnb	0.454621	0.0886545
Bfar	0.454621	0.0886545
Apol8	0.454413	0.0888186
Tubgcp6	0.453766	0.0893315
Brms1	0.453692	0.0893898
Ramac	0.453571	0.0915293
Bptf	0.453571	0.0915293
Atp11c	0.453571	0.0915293
Zmym5	0.45323	0.0897579
Nlrp1a	0.452884	0.0900336
Dact2	0.452884	0.0900336
Esf1	0.452271	0.0905244
Mrps7	0.452271	0.0905244
Stx2	0.45219	0.0905893
Fam222b	0.45219	0.0905893
Sil1	0.45219	0.0905893
Slc9a4	0.45186	0.0908539
Penk	0.45186	0.0908539
1810019N24Rik	0.45186	0.0908539
Gm12216	0.45186	0.0908539
Zkscan17	0.451848	0.0908635
Actr8	0.451848	0.0908635
Gpn1	0.451754	0.0909392
Gm48166	0.451754	0.0909392
Sestd1	0.451616	0.0910503
Nans	0.451616	0.0910503
Mfge8	0.451616	0.0910503
Bnip2	0.451616	0.0910503
Pfas	0.450984	0.0915601
Atg4a	0.450984	0.0915601
Efr3b	0.450758	0.0917427
Lims2	0.450758	0.0917427
1810058I24Rik	0.45	0.094352
Cmtm6	0.45	0.094352
Ewsr1	0.45	0.094352
Snx18	0.45	0.094352
Glyr1	0.45	0.094352
Igf2r	0.45	0.094352
H2-K1	0.45	0.094352
Phlpp2	0.449307	0.0929218
Zfp27	0.449182	0.0930239
Ccnc	0.448667	0.0934457
G6pc3	0.448667	0.0934457
Mtif2	0.44816	0.0938622
Hist1h1c	0.448032	0.0939675
Synrg	0.447989	0.0940023
Ints5	0.447419	0.0944725
Map3k8	0.447347	0.0945323
Clec9a	0.446754	0.0950228
Zfp358	0.446724	0.0950476
Sall2	0.446724	0.0950476
Hacl1	0.446505	0.0952294
2700054A10Rik	0.446505	0.0952294
Tmem234	0.446429	0.0972374
Il17ra	0.446429	0.0972374
Atp5j	0.446429	0.0972374
Diaph1	0.446429	0.0972374
Parp9	0.446315	0.0953874
Nadsyn1	0.445482	0.096082
Bcl2	0.445063	0.0964328
Prex1	0.44504	0.0964519
Prpsap1	0.44504	0.0964519
Gm37168	0.444599	0.0968225
Kctd7	0.444599	0.0968225
Far1	0.444447	0.0969499
Ell	0.444447	0.0969499
Trappc1	0.444447	0.0969499
Timm17b	0.444447	0.0969499
Ifrd2	0.444379	0.0970072
Ccdc137	0.444379	0.0970072
Tprkb	0.444225	0.0971373
Eif2b5	0.444225	0.0971373
Asb14	0.444201	0.0971569
Pld2	0.44371	0.0975718
Polr3k	0.443261	0.0979513
Tor4a	0.442857	0.100186
Sh3bgrl3	0.442857	0.100186
Stt3a	0.442857	0.100186
Syk	0.442857	0.100186
Qrich1	0.441466	0.0994809
Bbip1	0.441459	0.0994864
Secisbp2l	0.440863	0.0999981
Grpel1	0.440863	0.0999981
Irf2bpl	0.440863	0.0999981
Samm50	0.440863	0.0999981
Mob3c	0.440782	0.100067
Chrnb2	0.440688	0.100149
A230001M10Rik	0.440688	0.100149
Gm11906	0.440688	0.100149
Cplane2	0.440688	0.100149
Kazn	0.440688	0.100149
Noa1	0.440688	0.100149
Fam222a	0.440688	0.100149
Cep295	0.440688	0.100149
Zfp558	0.440688	0.100149
Gm16754	0.440688	0.100149
Nlgn2	0.440688	0.100149
Uhrf1	0.440688	0.100149
Ezh1	0.44046	0.100345
Gstk1	0.440127	0.100632
Leng9	0.440127	0.100632
Ddx60	0.440073	0.100679
Dnm1l	0.440073	0.100679
Socs2	0.440015	0.100729
Hspa5	0.439286	0.103199
Plin2	0.439286	0.103199
Itfg1	0.439286	0.103199
Glrx	0.439286	0.103199
Setdb2	0.439174	0.101458
Zfp472	0.439174	0.101458
Zkscan1	0.437856	0.102607
Dtx3l	0.437279	0.103113
Ing3	0.437094	0.103275
Abhd5	0.437094	0.103275
Rgs1	0.436695	0.103626
Cox19	0.436695	0.103626
Abhd13	0.436695	0.103626
Pcdh15	0.436695	0.103626
Ifih1	0.436436	0.103855
Tnf	0.436436	0.103855
Kctd10	0.436054	0.104193
Hps5	0.436054	0.104193
Rpa2	0.435874	0.104352
Prdx1	0.435714	0.106277
Pycard	0.435714	0.106277
Gbe1	0.435714	0.106277
Nthl1	0.435432	0.104744
Car5b	0.435432	0.104744
Kdm5d	0.435432	0.104744
Eml1	0.43525	0.104906
1600012H06Rik	0.43525	0.104906
Chpf2	0.434317	0.105738
Gipc1	0.434317	0.105738
Pdia6	0.434317	0.105738
Slc30a5	0.434317	0.105738
Cnot2	0.434252	0.105795
Kif5c	0.43399	0.10603
Gpc1	0.433861	0.106145
Gatd3a	0.433748	0.106247
Vapb	0.433695	0.106295
Xrn1	0.433695	0.106295
Eipr1	0.433695	0.106295
Mettl6	0.433695	0.106295
Gm49797	0.433695	0.106295
Prkce	0.433695	0.106295
Mosmo	0.433405	0.106554
Rgs20	0.433013	0.106908
Efhc1	0.433013	0.106908
4930568A12Rik	0.433013	0.106908
Fer1l5	0.433013	0.106908
Gm26813	0.433013	0.106908
Cd28	0.433013	0.106908
Ackr3	0.433013	0.106908
2810414N06Rik	0.433013	0.106908
Pappa2	0.433013	0.106908
4930568G15Rik	0.433013	0.106908
Ifi213	0.433013	0.106908
Gm38293	0.433013	0.106908
Gm38171	0.433013	0.106908
Fut7	0.433013	0.106908
Glt6d1	0.433013	0.106908
A430018G15Rik	0.433013	0.106908
Pde11a	0.433013	0.106908
Gm14461	0.433013	0.106908
Gm13936	0.433013	0.106908
Erv3	0.433013	0.106908
Gm5535	0.433013	0.106908
Cst7	0.433013	0.106908
Dnttip1	0.433013	0.106908
Gm14419	0.433013	0.106908
Gm14403	0.433013	0.106908
Col20a1	0.433013	0.106908
Stmn3	0.433013	0.106908
Gm38324	0.433013	0.106908
Tnfsf10	0.433013	0.106908
1700112D23Rik	0.433013	0.106908
Mrpl47	0.433013	0.106908
Fat4	0.433013	0.106908
P2ry1	0.433013	0.106908
4930589L23Rik	0.433013	0.106908
B230398E01Rik	0.433013	0.106908
Cyb561d1	0.433013	0.106908
Msh4	0.433013	0.106908
Ttpa	0.433013	0.106908
Pm20d2	0.433013	0.106908
Gm136	0.433013	0.106908
Gm12454	0.433013	0.106908
Hdhd3	0.433013	0.106908
4933430I17Rik	0.433013	0.106908
Gm13274	0.433013	0.106908
Gm12932	0.433013	0.106908
Atad3aos	0.433013	0.106908
Rundc3b	0.433013	0.106908
Cgref1	0.433013	0.106908
Dok7	0.433013	0.106908
Npffr2	0.433013	0.106908
Helq	0.433013	0.106908
Gm32051	0.433013	0.106908
Cdc7	0.433013	0.106908
Ccdc18	0.433013	0.106908
Gm10419	0.433013	0.106908
Pde6b	0.433013	0.106908
Gm13830	0.433013	0.106908
Rph3a	0.433013	0.106908
Dync1i1	0.433013	0.106908
Gm20618	0.433013	0.106908
Mgam	0.433013	0.106908
Nfe2l3	0.433013	0.106908
Efcc1	0.433013	0.106908
Slc2a3	0.433013	0.106908
Gm10010	0.433013	0.106908
Mansc1	0.433013	0.106908
Gm36640	0.433013	0.106908
2010013B24Rik	0.433013	0.106908
Sbk2	0.433013	0.106908
2900092C05Rik	0.433013	0.106908
Vmn2r55	0.433013	0.106908
Rtn2	0.433013	0.106908
Apoc4	0.433013	0.106908
Gm44658	0.433013	0.106908
Dpf1	0.433013	0.106908
Zfp940	0.433013	0.106908
Syne4	0.433013	0.106908
Proser3	0.433013	0.106908
Igflr1	0.433013	0.106908
1600014C10Rik	0.433013	0.106908
Siglecf	0.433013	0.106908
Gm2511	0.433013	0.106908
Ceacam18	0.433013	0.106908
Gm15396	0.433013	0.106908
Flt3l	0.433013	0.106908
Hrc	0.433013	0.106908
Plekha4	0.433013	0.106908
Saa1	0.433013	0.106908
A230006K03Rik	0.433013	0.106908
Gm20457	0.433013	0.106908
Gm45016	0.433013	0.106908
B3gnt6	0.433013	0.106908
Gm4070	0.433013	0.106908
Nrip3	0.433013	0.106908
AV356131	0.433013	0.106908
Lat	0.433013	0.106908
Tnni2	0.433013	0.106908
Slc22a18	0.433013	0.106908
Fcer2a	0.433013	0.106908
Gm45408	0.433013	0.106908
Gm32098	0.433013	0.106908
B230317F23Rik	0.433013	0.106908
Gm16178	0.433013	0.106908
Gm43263	0.433013	0.106908
Podnl1	0.433013	0.106908
Pard6a	0.433013	0.106908
4930578M07Rik	0.433013	0.106908
Il17c	0.433013	0.106908
Gm20735	0.433013	0.106908
4732419C18Rik	0.433013	0.106908
Smco4	0.433013	0.106908
Gm29642	0.433013	0.106908
Pih1d2	0.433013	0.106908
Gm16759	0.433013	0.106908
Gsta4	0.433013	0.106908
Wdr6	0.433013	0.106908
Fbxw24	0.433013	0.106908
Fbxw25	0.433013	0.106908
Gm2449	0.433013	0.106908
Gm34655	0.433013	0.106908
Gm47712	0.433013	0.106908
Ccdc162	0.433013	0.106908
Scml4	0.433013	0.106908
Lin28b	0.433013	0.106908
Gm31181	0.433013	0.106908
Plppr3	0.433013	0.106908
Creb3l3	0.433013	0.106908
Gm3055	0.433013	0.106908
Btbd11	0.433013	0.106908
1700113H08Rik	0.433013	0.106908
Mgat4c	0.433013	0.106908
Bbs10	0.433013	0.106908
4930471E19Rik	0.433013	0.106908
Eef1akmt3	0.433013	0.106908
2024-03-09	0.433013	0.106908
Prim1	0.433013	0.106908
Tmem198b	0.433013	0.106908
Spata48	0.433013	0.106908
Fbxo48	0.433013	0.106908
4930505A04Rik	0.433013	0.106908
Zfp879	0.433013	0.106908
A430108G06Rik	0.433013	0.106908
Gm16062	0.433013	0.106908
Tnfrsf13b	0.433013	0.106908
Rnf227	0.433013	0.106908
P2rx5	0.433013	0.106908
Tlcd2	0.433013	0.106908
Slc6a4	0.433013	0.106908
Traf4	0.433013	0.106908
Gm11496	0.433013	0.106908
Wnk4	0.433013	0.106908
Brca1	0.433013	0.106908
Kif19a	0.433013	0.106908
Slc16a5	0.433013	0.106908
Snhg16	0.433013	0.106908
Gm47808	0.433013	0.106908
Gm5432	0.433013	0.106908
Gm31508	0.433013	0.106908
Sh3yl1	0.433013	0.106908
Gm47013	0.433013	0.106908
1700081N11Rik	0.433013	0.106908
Gm20337	0.433013	0.106908
Map3k9	0.433013	0.106908
Acot6	0.433013	0.106908
Rps6kl1	0.433013	0.106908
Ak7	0.433013	0.106908
Exoc3l4	0.433013	0.106908
Cdca7l	0.433013	0.106908
Edaradd	0.433013	0.106908
Gng4	0.433013	0.106908
Rpp40	0.433013	0.106908
Gm4035	0.433013	0.106908
Zfp429	0.433013	0.106908
Zfp85os	0.433013	0.106908
Hesx1	0.433013	0.106908
AC160336.1	0.433013	0.106908
4930431P03Rik	0.433013	0.106908
Cebpe	0.433013	0.106908
Gm4131	0.433013	0.106908
Adra1a	0.433013	0.106908
Gm49417	0.433013	0.106908
Gm41307	0.433013	0.106908
Dpys	0.433013	0.106908
Sybu	0.433013	0.106908
Enpp2	0.433013	0.106908
Col14a1	0.433013	0.106908
Gm15943	0.433013	0.106908
Tonsl	0.433013	0.106908
Gm36738	0.433013	0.106908
Fam227a	0.433013	0.106908
Csdc2	0.433013	0.106908
Ccdc65	0.433013	0.106908
Csrnp2	0.433013	0.106908
Grasp	0.433013	0.106908
Tfap4	0.433013	0.106908
Gm41414	0.433013	0.106908
Snn	0.433013	0.106908
Gm49785	0.433013	0.106908
P2rx6	0.433013	0.106908
Ehhadh	0.433013	0.106908
Fetub	0.433013	0.106908
Bdh1	0.433013	0.106908
Tm4sf19	0.433013	0.106908
Gramd1c	0.433013	0.106908
Plcxd2	0.433013	0.106908
4930506C21Rik	0.433013	0.106908
Gm34510	0.433013	0.106908
Gm3417	0.433013	0.106908
9330136K24Rik	0.433013	0.106908
9530082P21Rik	0.433013	0.106908
Fbxl16	0.433013	0.106908
Gm50295	0.433013	0.106908
Gm49774	0.433013	0.106908
Zfp563	0.433013	0.106908
Gm10501	0.433013	0.106908
Olfr111	0.433013	0.106908
Gm49893	0.433013	0.106908
Plin4	0.433013	0.106908
Gm41611	0.433013	0.106908
Trmt61b	0.433013	0.106908
Sult6b1	0.433013	0.106908
Gm10125	0.433013	0.106908
Gm16090	0.433013	0.106908
Hsbp1l1	0.433013	0.106908
Carns1	0.433013	0.106908
Fgfbp3	0.433013	0.106908
Pde6c	0.433013	0.106908
Crtac1	0.433013	0.106908
8030456M14Rik	0.433013	0.106908
Afap1l2	0.433013	0.106908
Gm17203	0.433013	0.106908
Prickle3	0.433013	0.106908
Gm6787	0.433013	0.106908
A230072C01Rik	0.433013	0.106908
C430049B03Rik	0.433013	0.106908
Gm364	0.433013	0.106908
Pcyt1b	0.433013	0.106908
Gspt2	0.433013	0.106908
Satl1	0.433013	0.106908
Cdkl5	0.433013	0.106908
Gm15246	0.433013	0.106908
Tars2	0.432931	0.106981
Junos	0.432931	0.106981
Eif2a	0.432799	0.1071
Pdgfa	0.432799	0.1071
Ogfod1	0.432799	0.1071
Il3ra	0.432799	0.1071
Asah2	0.432799	0.1071
Shoc2	0.432529	0.107344
Aldh3a2	0.43245	0.107415
Galnt6	0.43245	0.107415
Sdc3	0.432143	0.10942
Git2	0.432143	0.10942
Ctsd	0.432143	0.10942
Gm27167	0.432143	0.10942
Gm10634	0.431437	0.108333
Phf11c	0.431437	0.108333
Gm26759	0.431115	0.108626
Ncapd2	0.430848	0.108869
Fam98c	0.430848	0.108869
E2f6	0.430848	0.108869
Cbwd1	0.430848	0.108869
Poll	0.430848	0.108869
Traf1	0.430648	0.109052
Yars	0.430648	0.109052
Spg7	0.430648	0.109052
Tmem185b	0.43011	0.109544
Jun	0.43011	0.109544
Lgals8	0.43011	0.109544
Mex3c	0.43011	0.109544
Fam3a	0.429987	0.109657
Tmem41a	0.429496	0.110108
Edc4	0.429166	0.110411
Slc16a6	0.429166	0.110411
Trim35	0.428955	0.110606
Morn2	0.428884	0.110671
Pde6d	0.428846	0.110706
Cfh	0.428571	0.11263
Ppig	0.428571	0.11263
Mlxip	0.428571	0.11263
Calu	0.428571	0.11263
Susd6	0.428571	0.11263
Txnl1	0.428571	0.11263
Slc15a3	0.428571	0.11263
Rfx1	0.42805	0.111443
Tmem241	0.427872	0.111608
Tbc1d7	0.427369	0.112075
Dnajb6	0.427167	0.112263
Clec5a	0.427167	0.112263
Nudt21	0.427167	0.112263
Eif3d	0.427167	0.112263
Stx5a	0.427167	0.112263
Clmp	0.426526	0.112862
Nol7	0.426526	0.112862
Samsn1	0.426526	0.112862
Sdad1	0.426265	0.113106
Fam122b	0.426265	0.113106
Klhl15	0.426113	0.113248
Nde1	0.426028	0.113328
Etv3	0.425525	0.113801
Gm39469	0.425525	0.113801
Hnmt	0.425402	0.113917
Ccdc32	0.425402	0.113917
Poglut1	0.425402	0.113917
D330023K18Rik	0.425243	0.114066
Smim27	0.425243	0.114066
Ralbp1	0.425242	0.114067
St8sia4	0.425	0.115906
Tmem127	0.425	0.115906
Spcs3	0.425	0.115906
Dhcr7	0.424184	0.115067
Tmem260	0.424184	0.115067
Tmem202	0.423778	0.115452
Psen2	0.423593	0.115629
Sphk2	0.423593	0.115629
Dock2	0.423593	0.115629
Krit1	0.423441	0.115773
Sobp	0.423057	0.116139
Mblac2	0.423057	0.116139
Cd2bp2	0.422942	0.116249
Arfgap3	0.422942	0.116249
Bend6	0.422577	0.116597
Slc1a2	0.422577	0.116597
Mamld1	0.42224	0.11692
Hspbp1	0.421888	0.117258
Tmem192	0.421888	0.117258
Uhrf2	0.421888	0.117258
Smc2	0.421681	0.117456
Rsad2	0.421681	0.117456
Gm32857	0.421681	0.117456
Gm10184	0.421681	0.117456
Ccdc47	0.421639	0.117497
Larp1b	0.421637	0.117499
Gpr89	0.421637	0.117499
Cdk11b	0.421637	0.117499
Pam	0.421429	0.11925
Fbxo24	0.421429	0.11925
Hilpda	0.421429	0.11925
Msrb1	0.421429	0.11925
Zfp51	0.420991	0.118121
Gtf2ird2	0.420495	0.1186
Fbrs	0.419837	0.119239
Ipo13	0.419358	0.119705
Anpep	0.419358	0.119705
Slc35a1	0.418865	0.120186
Telo2	0.418865	0.120186
Rbm48	0.418673	0.120373
Nol6	0.418366	0.120674
Mapk1ip1	0.418366	0.120674
Usp42	0.418251	0.120786
Trmt10c	0.418251	0.120786
Rnpepl1	0.418035	0.120998
Atpaf2	0.417872	0.121158
Pced1b	0.417872	0.121158
Pdpn	0.417857	0.122661
Atg7	0.417857	0.122661
Ppp1r18	0.417857	0.122661
Ptpn2	0.417857	0.122661
Iglc2	0.417098	0.12192
Mtmr7	0.416738	0.122275
Cenps	0.41654	0.122471
Mroh5	0.41654	0.122471
Ndufa10	0.416443	0.122567
Sos2	0.416443	0.122567
Twsg1	0.416233	0.122775
Cinp	0.415773	0.123231
Tmem143	0.414999	0.124002
Zfp319	0.414999	0.124002
Spata7	0.414999	0.124002
Gm11290	0.414999	0.124002
Zfp952	0.414999	0.124002
Edem3	0.414656	0.124345
Mill2	0.414614	0.124387
Borcs5	0.414492	0.124509
Rgl1	0.414431	0.12457
Slc39a11	0.414431	0.12457
Cdipt	0.414286	0.126142
Mien1	0.414286	0.126142
Erap1	0.414286	0.126142
Dnajc15	0.414286	0.126142
Hprt	0.414286	0.126142
Eef1akmt1	0.414108	0.124894
Tradd	0.413118	0.125889
Wipf2	0.413118	0.125889
Emc3	0.412869	0.12614
Stk19	0.412869	0.12614
Acot8	0.412629	0.126382
Rangap1	0.412629	0.126382
Coq6	0.412514	0.126499
AU022252	0.412189	0.126828
Dusp16	0.412189	0.126828
Ciz1	0.411274	0.127758
Socs1	0.411014	0.128023
Arl5c	0.410977	0.12806
Itga1	0.410977	0.12806
Gcc1	0.41097	0.128068
Dbr1	0.41097	0.128068
Fcgr2b	0.410714	0.129692
Tmem165	0.410714	0.129692
Tmem30a	0.410714	0.129692
Ctsh	0.410714	0.129692
Ftl1-ps1	0.410714	0.129692
Ptk2b	0.410714	0.129692
Scyl1	0.410714	0.129692
Knstrn	0.410503	0.128544
Slc46a2	0.410503	0.128544
Tacc3	0.410503	0.128544
5430431A17Rik	0.410503	0.128544
Gm26511	0.410503	0.128544
Jmjd4	0.410503	0.128544
Slfn1	0.410503	0.128544
Klhl33	0.410503	0.128544
Maff	0.410503	0.128544
Tmem191c	0.410503	0.128544
Gm26693	0.410503	0.128544
Gm19466	0.410503	0.128544
Atp8b1	0.410503	0.128544
Crls1	0.41036	0.128691
Pwwp3a	0.410343	0.128708
Clybl	0.410343	0.128708
Ms4a14	0.410343	0.128708
Gsn	0.409294	0.129785
Cnpy4	0.409026	0.130062
Blm	0.408681	0.130417
Procr	0.408605	0.130496
Tex261	0.408605	0.130496
Cops7a	0.408605	0.130496
Wrn	0.408605	0.130496
Kbtbd7	0.408461	0.130645
Hus1	0.408234	0.13088
Repin1	0.407931	0.131194
Ryr1	0.407931	0.131194
Gm4285	0.407931	0.131194
Ppp5c	0.407585	0.131552
Spr	0.40734	0.131807
Aktip	0.40734	0.131807
Zfp410	0.40734	0.131807
Naip1	0.40734	0.131807
Tnip3	0.407224	0.131928
Apbb1ip	0.407143	0.133311
Tbc1d20	0.407143	0.133311
Slc35c2	0.407143	0.133311
Rgs19	0.407143	0.133311
Rnf130	0.407143	0.133311
Crip1	0.407143	0.133311
Hnrnpc	0.407143	0.133311
Ndufv3	0.407143	0.133311
Gpsm2	0.406941	0.132223
Ddx51	0.406941	0.132223
Cd3eap	0.406745	0.132428
Mrps31	0.406745	0.132428
Magohb	0.406579	0.132601
Taf11	0.406579	0.132601
Hic2	0.406107	0.133094
Eif1ax	0.40572	0.133501
Trnt1	0.405021	0.134236
Flacc1	0.404467	0.13482
Slc24a1	0.404467	0.13482
Zfp39	0.404467	0.13482
Tmem88	0.404467	0.13482
Dhfr	0.404467	0.13482
Cryzl1	0.403981	0.135334
Tfb1m	0.403981	0.135334
Kif13b	0.403932	0.135385
Hyou1	0.403897	0.135423
Fbxo6	0.403703	0.135628
Cops5	0.403571	0.137001
Plcg2	0.403571	0.137001
Cdv3	0.403571	0.137001
Atp5g1	0.403571	0.137001
Wbp2	0.403571	0.137001
Csf2ra	0.403571	0.137001
Mtif3	0.403347	0.136006
2610306M01Rik	0.403347	0.136006
Agbl1	0.403347	0.136006
Elmo3	0.403347	0.136006
Gm31718	0.403347	0.136006
Cbx4	0.403347	0.136006
B3galt6	0.402911	0.13647
5730480H06Rik	0.402911	0.13647
Grtp1	0.402911	0.13647
Tpcn1	0.402871	0.136513
Hemk1	0.402871	0.136513
Abhd10	0.402871	0.136513
Foxj2	0.402814	0.136574
Mtg1	0.402814	0.136574
Zfp518a	0.402814	0.136574
Exoc8	0.401855	0.137598
Hadha	0.401818	0.137638
Ubr1	0.401436	0.138047
Papss1	0.401436	0.138047
Fam76a	0.401436	0.138047
Chfr	0.401436	0.138047
Xpot	0.401436	0.138047
Habp4	0.400934	0.138587
Foxo1	0.400208	0.13937
Ptrh2	0.400066	0.139524
Smim13	0.400066	0.139524
Wdfy1	0.400016	0.139578
Pmvk	0.400016	0.139578
Glmp	0.4	0.140762
Jak1	0.4	0.140762
Uso1	0.4	0.140762
Usp5	0.4	0.140762
Commd1	0.4	0.140762
Gaa	0.4	0.140762
Tspo	0.4	0.140762
Adgrl2	0.399729	0.139889
Rims3	0.399729	0.139889
Phf11a	0.399729	0.139889
Ercc6l2	0.399049	0.140626
Parp8	0.399049	0.140626
2410017I17Rik	0.399049	0.140626
Mon1a	0.398997	0.140683
Cep128	0.398997	0.140683
Zfp467	0.398882	0.140808
Dusp22	0.398882	0.140808
Rad1	0.398882	0.140808
Arap3	0.398764	0.140937
2810403D21Rik	0.398764	0.140937
Cyb5rl	0.39843	0.141301
Rnf17	0.39825	0.141497
Klf12	0.39825	0.141497
Rnf219	0.39825	0.141497
Scaf11	0.398214	0.141536
Naxd	0.396783	0.143104
Dennd2a	0.39652	0.143394
Yif1b	0.396429	0.143494
Ublcp1	0.396429	0.143494
Atl1	0.396429	0.143494
Fbxl6	0.396429	0.143494
Kdelr1	0.396429	0.144595
Hp	0.396429	0.144595
Itm2b	0.396429	0.144595
Il2rg	0.396429	0.144595
Sufu	0.396412	0.143512
Aste1	0.395697	0.144303
Lmtk2	0.395285	0.144759
Cmc2	0.395285	0.144759
Nr1d2	0.395285	0.144759
Dcun1d1	0.394996	0.145079
Tbcb	0.394996	0.145079
Rbm22	0.394996	0.145079
Thap2	0.394853	0.145238
Selenot	0.394611	0.145507
Mapk7	0.394611	0.145507
Ahnak2	0.394611	0.145507
Adsl	0.394268	0.145889
Enpp4	0.394268	0.145889
Prrg1	0.39335	0.146914
H2-DMb1	0.393208	0.147073
Alyref2	0.393144	0.147145
Slc31a2	0.392857	0.1485
Cd52	0.392857	0.1485
Crot	0.392857	0.1485
Alox5ap	0.392857	0.1485
Arpc4	0.392857	0.1485
Sephs2	0.392857	0.1485
Ccr1	0.392857	0.1485
Ttll4	0.392831	0.147496
Gtf2f1	0.392831	0.147496
Ube2e1	0.392809	0.147521
Txndc16	0.392809	0.147521
Etfdh	0.392792	0.14754
Tmem222	0.392792	0.14754
Pptc7	0.392792	0.14754
Ptpro	0.392792	0.14754
Cgrrf1	0.392792	0.14754
Gm10535	0.392393	0.147988
Ccdc181	0.392393	0.147988
Gm4724	0.392393	0.147988
E230016M11Rik	0.392393	0.147988
4931428F04Rik	0.392393	0.147988
Colca2	0.392393	0.147988
Inca1	0.392393	0.147988
Gapt	0.392393	0.147988
Psd	0.392393	0.147988
Gabpb1	0.39152	0.148973
Raet1e	0.39152	0.148973
Amn1	0.391421	0.149084
Naip2	0.391421	0.149084
Mta2	0.391421	0.149084
Shtn1	0.391421	0.149084
Radx	0.391421	0.149084
1110032A03Rik	0.39125	0.149278
Tmem171	0.391224	0.149308
Ddx3y	0.390987	0.149576
Zfp52	0.390824	0.14976
Ppp6c	0.390684	0.14992
Sirpb1b	0.390684	0.14992
Casd1	0.390684	0.14992
Dtx4	0.390684	0.14992
Gm26811	0.390591	0.150025
Ptprc	0.389286	0.152477
Lyn	0.389286	0.152477
Braf	0.389286	0.152477
Slc48a1	0.389286	0.152477
Csta2	0.389286	0.152477
Cggbp1	0.389286	0.152477
Emilin2	0.389286	0.152477
Ccny	0.389286	0.152477
Ddx18	0.389205	0.151604
Mrps11	0.389205	0.151604
Carmil1	0.389205	0.151604
Bhlhe40	0.389155	0.151661
Hps1	0.389155	0.151661
Elmod2	0.389143	0.151676
Nabp2	0.389143	0.151676
Siah2	0.389098	0.151727
Pp2d1	0.389098	0.151727
Fzd5	0.388038	0.152942
Gm45752	0.388038	0.152942
Cd276	0.388038	0.152942
Htatip2	0.387846	0.153163
Sdc1	0.387846	0.153163
Cacul1	0.387846	0.153163
Eif2s3x	0.387846	0.153163
Ccdc28a	0.387755	0.153268
Ahsa2	0.387755	0.153268
Acbd4	0.387755	0.153268
Mthfd1	0.387755	0.153268
Hmgcl	0.387403	0.153674
Kat8	0.387403	0.153674
Cep70	0.387298	0.153795
Pgam5	0.387099	0.154025
Nrg1	0.387099	0.154025
Trappc11	0.387099	0.154025
Rhbdf2	0.387099	0.154025
Sdha	0.387099	0.154025
Otulinl	0.387099	0.154025
Vamp7	0.387099	0.154025
Smyd5	0.386795	0.154377
Ccpg1os	0.386795	0.154377
Wdr89	0.386795	0.154377
Cpeb3	0.386795	0.154377
Pdcd11	0.386795	0.154377
Uggt1	0.385714	0.156528
Ncstn	0.385714	0.156528
Ugdh	0.385714	0.156528
Mrpl12	0.385714	0.156528
Paqr3	0.385601	0.155762
Scoc	0.385601	0.155762
Apobr	0.385518	0.155859
Lsm1	0.385518	0.155859
Adpgk	0.385518	0.155859
Ccr5	0.385518	0.155859
Prepl	0.385518	0.155859
Gm7160	0.385439	0.155951
Zfp777	0.385439	0.155951
1700123M08Rik	0.385013	0.156448
Ankrd26	0.385013	0.156448
Fancm	0.385013	0.156448
Slc46a1	0.384845	0.156644
Fam53a	0.384272	0.157315
Vps53	0.383991	0.157645
Gpr35	0.383799	0.15787
Ubac1	0.38361	0.158092
Mrpl50	0.38361	0.158092
Acot7	0.383515	0.158204
Casp3	0.383502	0.158219
Qpct	0.383502	0.158219
Cmtr2	0.382766	0.159087
Pip5k1b	0.382766	0.159087
1110012L19Rik	0.382766	0.159087
Dmac2l	0.382719	0.159142
Aga	0.382485	0.159419
Slc35e1	0.382485	0.159419
Spryd7	0.382485	0.159419
Dbi	0.382143	0.160652
Creg1	0.382143	0.160652
F630206G17Rik	0.382143	0.160652
Adssl1	0.382143	0.160652
Cers5	0.382143	0.160652
Cyb5a	0.382143	0.160652
Sf1	0.382143	0.160652
AI467606	0.381881	0.160134
Sugp1	0.381881	0.160134
Slc25a20	0.380697	0.161542
Mks1	0.38043	0.161861
Gm26708	0.380319	0.161993
Gm33103	0.380319	0.161993
St6galnac2	0.380319	0.161993
Myom1	0.380319	0.161993
Zfp617	0.380226	0.162104
Ttc5	0.380226	0.162104
Rasgrp2	0.380226	0.162104
Dnajc16	0.379628	0.16282
Adamtsl4	0.378737	0.163892
Fancg	0.378737	0.163892
Mgat4a	0.378571	0.16485
Vcp	0.378571	0.16485
M6pr	0.378571	0.16485
D8Ertd738e	0.378571	0.16485
Crtap	0.378571	0.16485
Spag7	0.378571	0.16485
Vat1	0.378571	0.16485
Tmem229b	0.378466	0.164217
Fbxo9	0.378394	0.164305
Rev1	0.378244	0.164485
Cxcl1	0.378244	0.164485
Fxr2	0.378077	0.164688
Kptn	0.377827	0.16499
Agrn	0.377691	0.165154
Traf2	0.377123	0.165843
Fbxo42	0.377123	0.165843
Il4ra	0.377123	0.165843
Prkab1	0.376462	0.166647
Cpeb1	0.376462	0.166647
Dnajc9	0.376462	0.166647
Trak1	0.376347	0.166787
Rab33b	0.376233	0.166926
Gar1	0.376233	0.166926
Orm1	0.376233	0.166926
Mrps22	0.376233	0.166926
Tsen15	0.375846	0.167397
Rcc1	0.375846	0.167397
Zfp707	0.375846	0.167397
Cdk2ap1	0.375755	0.167509
Vps13a	0.375335	0.168022
Otud1	0.375274	0.168097
Paqr4	0.375274	0.168097
Lipn	0.375274	0.168097
Cd82	0.375	0.169123
Kpna4	0.375	0.169123
Emp3	0.375	0.169123
Limd1	0.375	0.169123
Man1a	0.375	0.169123
Uqcr10	0.375	0.169123
2310009A05Rik	0.37479	0.16869
Bicd2	0.37479	0.16869
Izumo4	0.374708	0.168791
Decr1	0.374607	0.168915
Slc35e4	0.374607	0.168915
Hfe	0.374607	0.168915
Ksr2	0.374388	0.169184
Ptgir	0.374388	0.169184
Rell1	0.373548	0.170219
Uqcrfs1	0.373548	0.170219
Suz12	0.372988	0.170912
Nudt9	0.372762	0.171192
Plxnd1	0.372762	0.171192
Espn	0.372721	0.171243
Klc2	0.372721	0.171243
Ttc12	0.372697	0.171272
Stk40	0.372544	0.171462
Slc4a2	0.372544	0.171462
Kctd2	0.372088	0.172029
Pak1ip1	0.371761	0.172436
Gde1	0.371429	0.173471
Lca5	0.371429	0.173471
Vps26a	0.371429	0.173471
Samd8	0.371429	0.173471
Ube2d2a	0.371429	0.173471
Sra1	0.371429	0.173471
Ap1s3	0.371263	0.173056
Tusc1	0.371263	0.173056
Zbtb49	0.371263	0.173056
Akr1c12	0.371263	0.173056
Dnajb1	0.371186	0.173152
Nmnat3	0.371186	0.173152
Gm13346	0.371154	0.173193
Olfr1279	0.371154	0.173193
1810024B03Rik	0.371154	0.173193
Slc52a3	0.371154	0.173193
Gm43714	0.371154	0.173193
Gm19391	0.371154	0.173193
Klhl32	0.371154	0.173193
Dnaic1	0.371154	0.173193
Ccdc180	0.371154	0.173193
Gm12446	0.371154	0.173193
Gm12694	0.371154	0.173193
Cib4	0.371154	0.173193
Slc5a1	0.371154	0.173193
Gm9484	0.371154	0.173193
Crybb1	0.371154	0.173193
Ift81	0.371154	0.173193
Gm16001	0.371154	0.173193
Gm20635	0.371154	0.173193
Akr1d1	0.371154	0.173193
Ndnf	0.371154	0.173193
Klrb1c	0.371154	0.173193
Mfsd13b	0.371154	0.173193
D830025C05Rik	0.371154	0.173193
Gm17435	0.371154	0.173193
Swsap1	0.371154	0.173193
Rspo3	0.371154	0.173193
Gm27194	0.371154	0.173193
Myh3	0.371154	0.173193
Aurkb	0.371154	0.173193
Olfr378	0.371154	0.173193
4930405D11Rik	0.371154	0.173193
Nkapl	0.371154	0.173193
A830082K12Rik	0.371154	0.173193
Hapln1	0.371154	0.173193
Ttc23l	0.371154	0.173193
Them6	0.371154	0.173193
Pla1a	0.371154	0.173193
Olfr110	0.371154	0.173193
Tubb4a	0.371154	0.173193
Gm50397	0.371154	0.173193
Gm50419	0.371154	0.173193
Gm18280	0.371154	0.173193
2700046G09Rik	0.371154	0.173193
F9	0.371154	0.173193
Ankrd16	0.37097	0.173422
Aldh4a1	0.37097	0.173422
Fnta	0.37097	0.173422
E4f1	0.37097	0.173422
Cep120	0.37097	0.173422
Zfp236	0.37097	0.173422
Cntrl	0.3707	0.17376
Emilin1	0.3707	0.17376
Dagla	0.3707	0.17376
Gm16302	0.370679	0.173787
Mob3a	0.369973	0.174671
Gng11	0.369944	0.174708
Nr2c1	0.369944	0.174708
Cstf1	0.369384	0.175412
Upf3a	0.369384	0.175412
Tiprl	0.369178	0.175672
Abcd3	0.369178	0.175672
Mknk1	0.369178	0.175672
Sephs1	0.368932	0.175982
Gm14326	0.368932	0.175982
Unc45a	0.368932	0.175982
Trub1	0.368932	0.175982
Carf	0.368856	0.176079
Zfp982	0.368246	0.17685
Gm38843	0.368246	0.17685
Cracr2b	0.368246	0.17685
Loxl4	0.368246	0.17685
Psma1	0.368186	0.176925
Plekhg1	0.368186	0.176925
Gps1	0.368186	0.176925
Rint1	0.368007	0.177152
Ecm1	0.367857	0.177894
Capg	0.367857	0.177894
Dda1	0.367857	0.177894
Atp6v0d1	0.367857	0.177894
Mia2	0.367857	0.177894
Trip11	0.367857	0.177894
Prss46	0.367615	0.177649
Pigz	0.367615	0.177649
1700001K23Rik	0.367615	0.177649
AC132444.1	0.367615	0.177649
Ptbp1	0.367582	0.177691
Ube2z	0.367333	0.178007
Unk	0.367333	0.178007
Donson	0.367333	0.178007
Dynlt1a	0.367333	0.178007
Pcdh7	0.367011	0.178417
Slc25a19	0.367011	0.178417
Endov	0.367011	0.178417
E030030I06Rik	0.366679	0.17884
4921516A02Rik	0.366679	0.17884
Slc25a35	0.366679	0.17884
Hps4	0.366649	0.178878
Pex11a	0.366649	0.178878
Anxa7	0.366399	0.179198
Comtd1	0.36607	0.179618
Pnkp	0.365781	0.179989
Nlrx1	0.365709	0.18008
Slfn5	0.365594	0.180228
Ero1lb	0.365594	0.180228
Armc7	0.365167	0.180776
Setmar	0.365062	0.180911
Ip6k1	0.364611	0.181491
Stxbp3	0.364286	0.182393
Smim10l1	0.364286	0.182393
Uqcrb	0.364286	0.182393
Nrbf2	0.364133	0.182107
Stat2	0.363696	0.182671
Apba1	0.363696	0.182671
Kcnn4	0.363583	0.182818
Hmbs	0.363323	0.183155
Dhx29	0.363323	0.183155
Tsc22d3	0.363323	0.183155
Agmo	0.362824	0.183802
Inpp5e	0.36262	0.184066
Cnksr3	0.36262	0.184066
Nudt13	0.36262	0.184066
Wdr62	0.362509	0.184211
Ncbp3	0.362177	0.184643
Xrcc4	0.362177	0.184643
Mtrex	0.362177	0.184643
Zfyve28	0.362096	0.184749
Cenpj	0.362096	0.184749
Ankrd10	0.362009	0.184861
Hacd2	0.362009	0.184861
Slc39a3	0.361457	0.185583
9430038I01Rik	0.361403	0.185653
Fam160b2	0.361403	0.185653
Sgk1	0.361037	0.186132
Lmbrd1	0.360714	0.186968
Lmo4	0.360714	0.186968
Fgfr1op2	0.360714	0.186968
Txndc17	0.360714	0.186968
Arf4	0.360714	0.186968
Tmem64	0.360375	0.187
2310011J03Rik	0.360375	0.187
Sfxn1	0.360375	0.187
Gps2	0.36026	0.187151
Psmg2	0.36026	0.187151
Wdr75	0.36006	0.187414
Fam78b	0.36006	0.187414
Dusp23	0.36006	0.187414
Zfp62	0.36006	0.187414
Fbxo34	0.36006	0.187414
Sh3gl1	0.36006	0.187414
Socs6	0.36006	0.187414
Rasgef1a	0.359956	0.18755
Scyl3	0.359634	0.187974
Cry1	0.359634	0.187974
Gart	0.359634	0.187974
Yeats4	0.359249	0.188481
Nemp2	0.358591	0.189351
Zbtb41	0.358591	0.189351
Nudt2	0.358573	0.189375
Csnk2a2	0.358573	0.189375
1700017B05Rik	0.358573	0.189375
Parp14	0.358573	0.189375
Nbdy	0.358573	0.189375
Sgk3	0.358425	0.189571
Sirpb1a	0.358425	0.189571
Mrps12	0.358425	0.189571
Ncln	0.358425	0.189571
Fads1	0.358425	0.189571
Kdsr	0.35779	0.190414
Accs	0.357639	0.190615
Nasp	0.357639	0.190615
Tmem19	0.357462	0.19085
Cxcr5	0.357403	0.190928
Gm26631	0.357403	0.190928
Zfp287	0.357403	0.190928
Fcgr3	0.357143	0.19162
Degs1	0.357143	0.19162
Itga6	0.357143	0.19162
Tm9sf4	0.357143	0.19162
Psmd4	0.357143	0.19162
Plbd2	0.357143	0.19162
Ndufa5	0.357143	0.19162
Ier2	0.357143	0.19162
Gna13	0.357143	0.19162
Tmx1	0.357143	0.19162
Tecpr2	0.357143	0.19162
9230114K14Rik	0.356172	0.192571
Itgae	0.356172	0.192571
Eng	0.355675	0.193237
Ddrgk1	0.355675	0.193237
Pitpnb	0.355675	0.193237
Gm10282	0.355675	0.193237
Hmg20a	0.355675	0.193237
Mindy2	0.354969	0.194185
Tox4	0.354969	0.194185
Gbp7	0.354851	0.194345
Gm43305	0.354851	0.194345
Katnbl1	0.354841	0.194358
Gpbp1	0.354841	0.194358
Trmt13	0.354562	0.194733
2410131K14Rik	0.354562	0.194733
Gm46224	0.354449	0.194886
Tepsin	0.354449	0.194886
Atg14	0.354449	0.194886
Retreg3	0.354101	0.195355
Fcgr1	0.353874	0.195662
2010315B03Rik	0.353874	0.195662
Smpd2	0.353874	0.195662
Ttc32	0.353874	0.195662
4921515E04Rik	0.353874	0.195662
Aim2	0.353571	0.196349
Xrn2	0.353571	0.196349
Taldo1	0.353571	0.196349
Hgs	0.353571	0.196349
Bnip3l	0.353571	0.196349
Abcc1	0.353571	0.196349
Tcp1	0.353571	0.196349
Birc6	0.353571	0.196349
Tmem179b	0.353571	0.196349
Mcts1	0.353571	0.196349
Gm6209	0.353167	0.196619
Daam1	0.353167	0.196619
Zfp729b	0.352952	0.196912
Tox2	0.352929	0.196943
Adck1	0.352929	0.196943
Rasal3	0.352929	0.196943
Tlnrd1	0.352786	0.197137
Cited2	0.352786	0.197137
Rufy1	0.352786	0.197137
Lacc1	0.352786	0.197137
Fkbp11	0.352786	0.197137
Car9	0.352298	0.197801
Padi4	0.352257	0.197856
Ddb1	0.3521	0.19807
Casp8	0.351257	0.199222
Slc16a7	0.351257	0.199222
Kbtbd3	0.350575	0.200155
Dipk2a	0.350575	0.200155
Rec114	0.350533	0.200213
Rgs9	0.350313	0.200515
Ifrd1	0.350313	0.200515
Gm37240	0.350109	0.200795
Olfr1033	0.35	0.201155
Nus1	0.35	0.201155
Ppp2r5c	0.35	0.201155
Tspan17	0.35	0.201155
Msn	0.35	0.201155
Cnot6	0.349564	0.201546
Parp1	0.349149	0.202119
Lrig2	0.349149	0.202119
Ahcyl1	0.349149	0.202119
Akr1e1	0.349149	0.202119
Slc9a3r2	0.349149	0.202119
Cxxc1	0.349149	0.202119
Serpinb1b	0.348699	0.202739
Hint2	0.348638	0.202824
Mtf1	0.348569	0.20292
Acads	0.348569	0.20292
Dgcr8	0.348569	0.20292
Pmm2	0.347672	0.204163
Fas	0.347672	0.204163
Dbf4	0.347192	0.204831
Gm15964	0.347192	0.204831
Zbtb34	0.346724	0.205483
Zfp866	0.346701	0.205515
Mcat	0.346573	0.205694
1700086O06Rik	0.346573	0.205694
C330018D20Rik	0.346504	0.205791
Pcx	0.346504	0.205791
Mtpn	0.346429	0.206038
Pdss2	0.346429	0.206038
Mrpl18	0.346429	0.206038
Adgre1	0.346429	0.206038
B3glct	0.346345	0.206013
Zbtb9	0.346345	0.206013
Ap5s1	0.345512	0.207179
Lrrcc1	0.345512	0.207179
Pef1	0.345512	0.207179
Rdh13	0.345512	0.207179
Dpy30	0.345512	0.207179
Tgm2	0.344951	0.207967
0610012G03Rik	0.344951	0.207967
Pde10a	0.34488	0.208067
Tysnd1	0.344764	0.208229
Srgap1	0.344764	0.208229
Rdm1	0.344447	0.208676
2610020C07Rik	0.344447	0.208676
Nup85	0.344158	0.209083
Asb1	0.344099	0.209167
Tada1	0.344099	0.209167
Ttc30b	0.344099	0.209167
A930001A20Rik	0.344099	0.209167
Ptpn22	0.344099	0.209167
Iqsec3	0.344099	0.209167
Zfp446	0.344099	0.209167
Mst1r	0.344099	0.209167
Pomgnt2	0.344099	0.209167
Erbb3	0.344099	0.209167
Gm4117	0.344099	0.209167
Capsl	0.344099	0.209167
Itgb7	0.344099	0.209167
Egfl8	0.344099	0.209167
Gm20544	0.344099	0.209167
Med1	0.344088	0.209182
Gsta3	0.343762	0.209643
Orc6	0.343762	0.209643
B230354K17Rik	0.343762	0.209643
Khsrp	0.343036	0.210671
P2rx7	0.342857	0.211
Adam8	0.342857	0.211
Sec11c	0.342857	0.211
Aifm1	0.342828	0.210966
Tti1	0.34258	0.211317
BC005561	0.34258	0.211317
Brix1	0.34258	0.211317
Gm14636	0.342475	0.211467
Trim2	0.342321	0.211685
Dcaf1	0.342321	0.211685
Zfp800	0.342086	0.212019
Zfp418	0.342086	0.212019
Dcaf4	0.342086	0.212019
Kcnj6	0.342086	0.212019
Wdr83	0.341875	0.21232
Fbxo28	0.341376	0.213031
Aida	0.341376	0.213031
Zdhhc5	0.341376	0.213031
Tnks2	0.341376	0.213031
Dars2	0.341191	0.213295
Armc5	0.340891	0.213725
Mus81	0.340891	0.213725
Snapc5	0.340554	0.214207
Tbc1d31	0.340554	0.214207
Malt1	0.340554	0.214207
Tmem51	0.340504	0.214279
Mplkip	0.340504	0.214279
Azin1	0.340504	0.214279
Prelid2	0.340504	0.214279
[truncated: 5,764 more rows]
